# Supplementary material for: Exploring global research trends in Chinese medicine for atherosclerosis: a bibliometric study 2012–2023
Source: Front Cardiovasc Med. 2024 Jun 17;11:1400130. doi: 10.3389/fcvm.2024.1400130 (PMC11216286; doi:10.3389/fcvm.2024.1400130)
Supplement: Supplementary file 1 [file Table1.xlsx]

## Sheet: 1
year	annual number of published papers	Annual cumulative issuances
2012	65	65
2013	78	143
2014	92	235
2015	92	327
2016	94	421
2017	114	535
2018	140	675
2019	146	821
2020	182	1003
2021	219	1222
2022	245	1467
2023	153	1620
2024	3	1623

## Sheet: 2
	Number of national annual publications
	2012	2013	2014	2015	2016	2017	2018	2019	2020	2021	2022	2023
China	57	64	81	77	84	100	129	138	168	205	234	148
USA	5	6	5	7	5	15	12	8	12	9	3	1
South Korea	5	7	3	9	4	2	3	1	6	2	5	3
Australia	3	0	0	1	0	0	2	1	3	1	5	1
England	1	2	0	1	0	1	2	2	2	3	0	1
Iran	1	1	0	1	1	3	0	1	3	3	0	0
India	0	1	0	1	1	1	2	0	1	1	3	2
Canada	0	1	0	0	1	0	0	2	1	4	2	0
Japan	1	2	0	0	0	1	3	2	2	0	0	0
Saudi Arabia	1	1	0	0	2	0	0	1	1	1	2	1

## Sheet: 3
	funding agency
		发文量
	National Natural Science Foundation Of China Nsfc	806
	National Basic Research Program Of China	102
	China Postdoctoral Science Foundation	41
	National Key Research And Development Program Of China	38
	Beijing Natural Science Foundation	37
	National Key R D Program Of China	28
	National Natural Science Foundation Of Guangdong Province	28
	Natural Science Foundation Of Shandong Province	22
	Fundamental Research Funds For The Central Universities	19
	Natural Science Foundation Of Zhejiang Province	16

## Sheet: 4
	Annual volume of institutional communications
	2012	2013	2014	2015	2016	2017	2018	2019	2020	2021	2022	2023
China Academy of Chinese Medical Sciences	12	15	12	13	13	11	18	9	22	27	37	30
Beijing University of Chinese Medicine	9	9	11	11	9	13	24	16	26	28	38	23
Guangzhou University of Chinese Medicine	2	2	1	6	5	6	13	15	18	14	23	10
Xiyuan Hospital	10	7	7	5	7	4	8	6	7	11	14	11
Shanghai University of Traditional Chinese Medicine	4	5	2	8	4	6	5	13	10	13	13	12
Tianjin University of Traditional Chinese Medicine	2	6	7	5	3	7	13	11	10	12	7	12
Guang'anmen Hospital	3	7	2	6	5	4	5	4	14	9	15	10
Capital Medical University	3	2	2	2	2	5	4	10	12	11	12	2
Nanjing University of Traditional Chinese Medicine	1	2	1	0	3	7	2	5	10	10	11	5
Chinese Academy of Medical Sciences Peking Union Medical College	3	2	3	2	7	5	7	7	9	5	3	3

## Sheet: 5
	Annual publications in journals
	2012	2013	2014	2015	2016	2017	2018	2019	2020	2021	2022	2023
Journal of Ethnopharmacology	8	5	7	6	10	5	11	10	19	24	18	19
Frontiers in Pharmacology	0	0	0	0	1	8	7	7	14	32	33	17
Chinese Journal of Integrative Medicine	4	0	6	6	4	10	3	9	5	8	5	7
Medicine	0	0	0	1	0	1	4	10	15	10	14	9
Biomedicine pharmacotherapy	0	0	0	0	3	4	6	14	10	4	8	12
Phytomedicine	1	1	2	0	4	2	6	7	2	6	17	10
Frontiers in Cardiovascular Medicine	0	0	0	0	0	0	1	1	1	6	11	9
BMC Complementary and Alternative Medicine	1	2	5	7	4	4	2	2	0	0	0	0
Molecular Medicine Reports	1	0	1	4	4	7	5	2	1	1	0	0
Oxidative Medicine and Cellular Longevity	1	0	0	0	1	1	2	3	2	4	8	0
