# Supplementary material for: Exploring global research trends in Chinese medicine for atherosclerosis: a bibliometric study 2012–2023
Source: Front Cardiovasc Med. 2024 Jun 17;11:1400130. doi: 10.3389/fcvm.2024.1400130 (PMC11216286; doi:10.3389/fcvm.2024.1400130)
Supplement: Supplementary file 2 [file Datasheet1.zip]

Archive with 6 entries (4 files):
- Data Sheet 1_v1/
- Data Sheet 1_v1/TCM and AS/
- Data Sheet 1_v1/TCM and AS/tcm-download_1-500.txt.txt
- Data Sheet 1_v1/TCM and AS/tcm-download_1001-1500.txt.txt
- Data Sheet 1_v1/TCM and AS/tcm-download_1501-1623.txt.txt
- Data Sheet 1_v1/TCM and AS/tcm-download_501-1000.txt.txt
