# Supplementary material for: Exploring global research trends in Chinese medicine for atherosclerosis: a bibliometric study 2012–2023
Source: Front Cardiovasc Med. 2024 Jun 17;11:1400130. doi: 10.3389/fcvm.2024.1400130 (PMC11216286; doi:10.3389/fcvm.2024.1400130)
Supplement: Supplementary file 2 [file Datasheet1.zip › Data Sheet 1_v1/TCM and AS/tcm-download_1-500.txt.txt]

FN Clarivate Analytics Web of Science
VR 1.0
PT J
AU Kong, DZ
   Sun, P
   Lu, Y
   Yang, Y
   Min, DY
   Zheng, SC
   Yang, Y
   Zhang, Z
   Yang, GL
   Jiang, JW
AF Kong, De Zhao
   Sun, Peng
   Lu, Yi
   Yang, Ye
   Min, Dong Yu
   Zheng, Si Cheng
   Yang, Yi
   Zhang, Zhe
   Yang, Guan Lin
   Jiang, Jun Wen
TI Yi Mai granule improve energy supply of endothelial cells in
   atherosclerosis via miRNA-125a-5p regulating mitochondrial autophagy
   through Pink1-Mfn2-Parkin pathway
SO JOURNAL OF ETHNOPHARMACOLOGY
LA English
DT Article
DE Atherosclerosis; Yi mai granule (YMG); Mitochondria autophagy;
   miRNA125a; Pink1-Mfn2-parkin
ID MYOCARDIAL-INFARCTION; MECHANISMS; MITOPHAGY; METABOLOMICS; ASSOCIATION;
   PHLEGM; INJURY
AB Ethnopharmacological relevance: Yi Mai granule (YMG) consists of two classic Chinese medicine formulas used to treat cardiovascular disease for centuries. The Pink1-Mfn2-Parkin pathway, a well-recognized mechanism that mediates mitochondrial autophagy, plays a big part in mitochondrial quality control and the maintenance of heart function. However, the effects of YMG on endothelial dysfunction and mitochondrial autophagy remain unknown. Aim of the study: Here, we focused on the therapeutic effects of YMG in improving mitochondrial autophagy and the mechanism of YMG against cardiovascular disease. Materials and methods: In this study, rats were fed high-fat diet (HFD) for 21 weeks and were given high, medium, and low doses of YMG in stomach. The open field test was used to evaluate the rats' behavior. Atherosclerotic plaques, blood lipids, and cytokine levels were measured. Mitochondrial autophagy changes were observed by Transmission electron microscope (TEM). Human umbilical vein endothelial cells (HUVECs) were injured by angiotensinII(AngII) and were given high, medium, and low doses of YMG medicated serum in cell culture medium. Pink1-Mfn2-Parkin expression and miRNA 125a-5p expression were measured by RT-PCR and Western blot. Results: We demonstrated that the atherosclerosis model group tended to exhibit reduced vitality behaviors. We proved that the atherosclerosis model group showed obvious atherosclerotic plaques, endothelial cells destruc-tion, and high level of blood lipid and cytokines (including hs-CRP, ET). Mitochondria were reduced, and mitophagy was inhibited in aortic cells of the model group. MiRNA-125a-5p was up-regulated; at the same time, Pink1-Mfn2-Parkin-mediated mitochondrial autophagy was prevented. We also proved that AngIIinjured HUVEC showed obviously low mRNA levels of Pink1, Mfn2, and Parkin. Interestingly, we found that miRNA-125a-5p was significantly down regulated in Ang II-induced HUVECs. In addition, miRNA-125a-5p significantly reduced the protective effect of YiMai Granules against Ang II injury. Conclusion: Our finding indicated that Pink1-Mfn2-Parkin-mediated mitochondrial autophagy plays a crucial role in alleviating atherosclerosis. YMG alleviated atherosclerosis by potentially activating mitochondrial autophagy may via miRNA-125a-5p, regulating Pink1-Mfn2-Parkin pathway, and regulating proinflammatory factors, vasoconstriction cytokine, and blood lipids.
C1 [Kong, De Zhao] China Acad Chinese Med Sci, Natl Resource Ctr Chinese Mat Med, State Key Lab Qual Ensurance & Sustainable Use Dao, Beijing, Peoples R China.
   [Kong, De Zhao; Min, Dong Yu; Zheng, Si Cheng; Zhang, Zhe; Jiang, Jun Wen] Univ Tradit Chinese Med, Affiliated Hosp Liaoning, Shenyang, Peoples R China.
   [Kong, De Zhao; Lu, Yi; Yang, Yi; Yang, Guan Lin; Jiang, Jun Wen] Liaoning Univ Tradit Chinese Med, Shenyang, Peoples R China.
   [Sun, Peng] Shandong Univ Tradit Chinese Med, Innovat Res Inst Chinese Med, Jinan, Peoples R China.
   [Yang, Ye] Beijing Univ Chinese Med, Beijing, Peoples R China.
   [Yang, Guan Lin] Liaoning Univ Tradit Chinese Med, 79 Chongshan Rd, Shenyang 110032, Liaoning, Peoples R China.
   [Jiang, Jun Wen] Liaoning Univ Tradit Chinese Med, Affiliated Hosp, 72 Chongshan Rd,Liaohe St, Shenyang 110032, Liaoning, Peoples R China.
C3 National Resource Center for Chinese Materia Medica, CACMS; China
   Academy of Chinese Medical Sciences; Liaoning University of Traditional
   Chinese Medicine; Shandong University of Traditional Chinese Medicine;
   Beijing University of Chinese Medicine; Liaoning University of
   Traditional Chinese Medicine; Liaoning University of Traditional Chinese
   Medicine
RP Yang, GL (corresponding author), Liaoning Univ Tradit Chinese Med, 79 Chongshan Rd, Shenyang 110032, Liaoning, Peoples R China.; Jiang, JW (corresponding author), Liaoning Univ Tradit Chinese Med, Affiliated Hosp, 72 Chongshan Rd,Liaohe St, Shenyang 110032, Liaoning, Peoples R China.
EM dezhaok2007@163.com; sunpeng@sdutcm.edu.cn; 910296860@qq.com;
   yangye1993yy@163.com; mindongyu@163.com; sicheng_zheng@163.com;
   2739467981@qq.com; pedtrainzhzh7676@163.com; yangye1993yy@163.com;
   386976648@qq.com
OI Kong, Dezhao/0000-0001-8752-2482
FU National Natural Science Foundation of China (NSFC) [81803978]; Science
   and Technology Research Project of the Department of Education of
   Liaoning Province, China [L201713]; Shenyang Youth Science and
   Technology Innovation Talent Support Program [RC200104]; Liaoning
   Province Science and Technology Fund Project [2019-zd- 0438]; Liaoning
   Province Doctoral Research Startup Fund Project [2021-BS-174]; Open-end
   Fund of Education Ministry Key Laboratory for Research and Application
   of 'Zang Xiang ' Theory in Liaoning University of Traditional Chinese
   Medicine [zyzx1702]
FX This study was supported by the National Natural Science Founda- tion of
   China (NSFC) (grant no. 81803978) , Science and Technology Research
   Project of the Department of Education of Liaoning Province, China
   (grant no. L201713) , Shenyang Youth Science and Technology Innovation
   Talent Support Program (grant no. RC200104) , Liaoning Province Science
   and Technology Fund Project (grant no. 2019-zd- 0438) , Liaoning
   Province Doctoral Research Startup Fund Project (grant no. 2021-BS-174)
   and 2017 Open-end Fund of Education Ministry Key Laboratory for Research
   and Application of 'Zang Xiang ' Theory in Liaoning University of
   Traditional Chinese Medicine (grant no. zyzx1702) .
CR Barde I, 2013, SCIENCE, V340, P350, DOI 10.1126/science.1232398
   Borbély E, 2017, BRAIN BEHAV IMMUN, V59, P219, DOI 10.1016/j.bbi.2016.09.004
   Cao H.M., 2016, LISHIZHEN MED MAT ME, V27, P07
   Chang X, 2021, THERANOSTICS, V11, P6766, DOI 10.7150/thno.60143
   Chen HS, 2017, CURR NEUROPHARMACOL, V15, P134, DOI 10.2174/1570159X14666160620102055
   Chen J, 2019, J PHARMACEUT BIOMED, V167, P100, DOI 10.1016/j.jpba.2018.12.042
   Chen Y, 2013, SCIENCE, V340, P471, DOI 10.1126/science.1231031
   Chen Z.S., 2015, WORLD J INTEG TRADIT, V10, P656
   Condorelli G, 2014, J AM COLL CARDIOL, V63, P2177, DOI 10.1016/j.jacc.2014.01.050
   De Backer G, 2003, EUR J CARDIOV PREV R, V10, pS1, DOI 10.1097/01.hjr.0000087913.96265.e2
   Ding WX, 2012, BIOL CHEM, V393, P547, DOI 10.1515/hsz-2012-0119
   Ding WX, 2010, J BIOL CHEM, V285, P27879, DOI 10.1074/jbc.M110.119537
   Fan JL, 2000, ANN NY ACAD SCI, V902, P84
   Frantz S, 2005, NATURE, V437, P942, DOI 10.1038/437942a
   [高晓宇 Gao Xiaoyu], 2018, [时珍国医国药, Lishizhen Medicine and Materia Medica Research], V29, P1122
   Gao ZG, 2020, J HEALTHC ENG, V2020, DOI 10.1155/2020/8714070
   Ghosh A, 2020, INT J MOL SCI, V21, DOI 10.3390/ijms21082661
   Han KH, 2020, FOOD RES INT, V130, DOI 10.1016/j.foodres.2019.108890
   Hao L, 2014, CARDIOVASC PATHOL, V23, P217, DOI 10.1016/j.carpath.2014.03.009
   Huang K.F., 2014, J EMERG TRADIT CHIN, V23
   Jacobson TA, 2014, J CLIN LIPIDOL, V8, P473, DOI 10.1016/j.jacl.2014.07.007
   Jin SM, 2013, AUTOPHAGY, V9, P1750, DOI 10.4161/auto.26122
   Kong D.Z., 2018, LIAONING J TRADIT CH, V45
   Kong DZ, 2014, COMPLEMENT THER MED, V22, P801, DOI 10.1016/j.ctim.2014.05.008
   Kristensen SG, 2019, PANMINERVA MED, V61, P82, DOI 10.23736/S0031-0808.18.03510-3
   Kubli DA, 2013, J BIOL CHEM, V288, P915, DOI 10.1074/jbc.M112.411363
   Li CY, 2020, J CELL BIOCHEM, V121, P1716, DOI 10.1002/jcb.29407
   Li H, 2017, INFLAMMATION, V40, P2042, DOI 10.1007/s10753-017-0644-z
   Liu Wu-Ping, 2017, Zhongguo Zhong Yao Za Zhi, V42, P4855, DOI 10.19540/j.cnki.cjcmm.20170919.003
   [Liu Yue 刘悦], 2018, [中华中医药杂志, China Journal of Traditional Chinese Medicine and Pharmacy], V33, P2198
   Maitrias P, 2015, J VASC SURG, V62, P1245, DOI 10.1016/j.jvs.2015.06.136
   Meng F.Z., 2019, SHIZHEN NATL CHINESE, V30, P2975
   National Pharmacopoeia Commission, 2015, PHARMACOPOEIA PEOPLE
   Omori H, 2020, INT J CHRONIC OBSTR, V15, P765, DOI 10.2147/COPD.S237568
   Pan LC, 2018, INT J ONCOL, V53, P124, DOI 10.3892/ijo.2018.4380
   Park J, 2021, BIOMOLECULES, V11, DOI 10.3390/biom11020284
   Piquereau J, 2013, AUTOPHAGY, V9, P1837, DOI 10.4161/auto.26502
   Robinson JG, 2009, J AM COLL CARDIOL, V53, P316, DOI 10.1016/j.jacc.2008.10.024
   Saito T, 2015, CIRC RES, V116, P1477, DOI 10.1161/CIRCRESAHA.116.303790
   Scheibye-Knudsen M, 2015, TRENDS CELL BIOL, V25, P158, DOI 10.1016/j.tcb.2014.11.002
   Simao A, 2018, J HEPATOL, V68, pS356, DOI 10.1016/S0168-8278(18)30934-6
   Song MS, 2014, CIRC RES, V115, P348, DOI 10.1161/CIRCRESAHA.115.304384
   Sun DD, 2019, DNA CELL BIOL, V38, P796, DOI 10.1089/dna.2019.4731
   Sun Ming-Yue, 2016, Zhongguo Zhong Xi Yi Jie He Za Zhi, V36, P1304
   Swastini Dewa Ayu, 2019, Open Access Maced J Med Sci, V7, P3887, DOI 10.3889/oamjms.2019.526
   Taleb S, 2016, ARCH CARDIOVASC DIS, V109, P708, DOI 10.1016/j.acvd.2016.04.002
   Uk N.C.G.C., 2014, LIP MOD CARD RISK AS
   Ussher JR, 2016, J AM COLL CARDIOL, V68, P2850, DOI 10.1016/j.jacc.2016.09.972
   Wang D, 2017, MEDIAT INFLAMM, V2017, DOI 10.1155/2017/8135934
   Wang F, 2021, HUM CELL, V34, P349, DOI 10.1007/s13577-020-00466-z
   Wang J., 2019, CHINESE ARCH TRADIT, V37, P2677, DOI [10.13193/j.issn.1673-7717.2019.11.027, DOI 10.13193/J.ISSN.1673-7717.2019.11.027]
   Wang J.Y., 2017, LIAONING J TRADIT CH, V44
   Wang J, 2020, ACTA PHARM SIN B, V10, P1866, DOI 10.1016/j.apsb.2020.03.004
   Wang J, 2020, ANGIOGENESIS, V23, P299, DOI 10.1007/s10456-020-09720-2
   Wang X.Y., 2022, JIANGXI TRADITI CHIN, V53
   Wang Y, 2020, MICROBES INFECT, V22, P31, DOI 10.1016/j.micinf.2019.07.002
   WHO, 2021, CARD DIS CVDS
   Wu M, 2020, FRONT PHARMACOL, V11, DOI 10.3389/fphar.2020.00118
   Xiang Y., 2014, J HUBEI U CHINESE ME, V16, P04
   Xiong W., 2019, CLIN STUDIES TREATME, DOI [10.26988/d.cnki.gcdzu,2019.000570, DOI 10.26988/D.CNKI.GCDZU,2019.000570]
   Xiong WJ, 2019, FRONT PHYSIOL, V10, DOI 10.3389/fphys.2019.00411
   Yang L., 2015, PROG PHYSL SCI, V46, P05
   Zhang S.L., 2020, CHINESE J INTEG MED, V18
   Zhang Y.Y., 2015, CHINESE HEART J, V27, P02
   Zhang ZG, 2016, EVID-BASED COMPL ALT, V2016, DOI 10.1155/2016/6463270
   Zhou H, 2021, AGEING RES REV, V66, DOI 10.1016/j.arr.2020.101250
   Zhou Z.Q., 2014, CLIN J CHINESE MED, V6, P11
NR 67
TC 0
Z9 0
U1 4
U2 4
PU ELSEVIER IRELAND LTD
PI CLARE
PA ELSEVIER HOUSE, BROOKVALE PLAZA, EAST PARK SHANNON, CO, CLARE, 00000,
   IRELAND
SN 0378-8741
EI 1872-7573
J9 J ETHNOPHARMACOL
JI J. Ethnopharmacol.
PD JAN 30
PY 2024
VL 319
AR 117114
DI 10.1016/j.jep.2023.117114
PN 1
PG 16
WC Plant Sciences; Chemistry, Medicinal; Integrative & Complementary
   Medicine; Pharmacology & Pharmacy
WE Science Citation Index Expanded (SCI-EXPANDED)
SC Plant Sciences; Pharmacology & Pharmacy; Integrative & Complementary
   Medicine
GA U0WP7
UT WOS:001082099900001
PM 37678420
DA 2023-11-17
ER

PT J
AU Sun, YL
   Yao, YL
   Jia, MJ
   Sun, YY
   Li, HL
   Ruan, XF
   Wang, XL
AF Sun, Yuan-long
   Yao, Yi-li
   Jia, Mei-jun
   Sun, Yuan-yuan
   Li, He-lin
   Ruan, Xiao-fen
   Wang, Xiao-long
TI Evaluation of the efficacy and safety of Suxiao Jiuxin Pill in the
   treatment of stable angina: A randomized, double-blind,
   placebo-controlled, multi-center clinical trial
SO JOURNAL OF ETHNOPHARMACOLOGY
LA English
DT Article
DE Suxiao Jiuxin pill; Stable angina; Seattle angina Questionnaire; TCM
   syndrome scores
ID QUALITY-OF-LIFE; PERCUTANEOUS CORONARY INTERVENTION; HEALTH-STATUS;
   MANAGEMENT; CARDIOMYOCYTES; INHIBITION; EXPRESSION; DIAGNOSIS; BORNEOL
AB Ethnopharmacological relevance: The Suxiao Jiuxin Pill (SJP) has been used for treating chronic stable angina (SA) for more than 40 years in China. SJP is composed of two Chinese herbs and has the effect of activating blood and promoting qi, according to traditional Chinese medicine (TCM) theory.Aim of the study: The study aims to determine the effects of adjunct SJP on conventional therapy in patients with SA which provides a complementary choice and its evidence for clinical medication for treating SA.Materials and methods: Participants with SA were recruited and randomized 1:1 to either the SJP group or the control group for 24 weeks. Both groups received conventional treatment according to local tertiary hospital protocols, and the participants received additional SJP (composed of Ligusticum wallichii and Borneol) or placebo in treatment and control groups respectively. The primary outcome was the curative efficacy rate at week 4. Secondary outcomes are the curative efficacy rate, the total score of angina pectoris symptoms, CCS Angina Classification improvement, Seattle Angina Questionnaire (SAQ) score, TCM syndrome scores (TCMSS), and the curative efficacy rate of TCMSS. Adverse events and adverse drug reactions were observed and recorded for safety analysis.Results: A total of 324 participants with SA from 13 hospitals in China were enrolled in this trial. Compared with the control group, the curative efficacy rate of SA, the curative efficacy rate of TCMSS significantly increased, and the total score of angina pectoris symptoms and TCMSS significantly reduced in the SJP group at week 4, 12, and 24, accompanied by the statistically significant improvement in the curative efficacy rate based on CCS grade reduction (all P < 0.05). Furthermore, the SAQ score (physical limitation, angina stability, and treatment satisfaction) was evaluated as the quality of life significantly improved after treatment (P < 0.05). The medication compliance, concomitant medication, and rates of adverse events were similar between the two groups (P > 0.05).Conclusion: The present prospective, multicenter, randomized, double-blind, placebo-controlled, clinical trial confirms that adjunct SJP to conventional treatment increased the curative efficacy and life quality of SA patients with no significant adverse drug reactions during the clinical application.
C1 [Sun, Yuan-long; Yao, Yi-li; Jia, Mei-jun; Ruan, Xiao-fen; Wang, Xiao-long] Shanghai Univ Tradit Chinese Med, Shuguang Hosp, Cardiovasc Dept, 528 Zhangheng Rd, Shanghai 201203, Peoples R China.
   [Sun, Yuan-long; Yao, Yi-li; Jia, Mei-jun; Ruan, Xiao-fen; Wang, Xiao-long] Shanghai Univ Tradit Chinese Med, Shuguang Hosp, Cardiovasc Res Inst Tradit Chinese Med, Shanghai 201203, Peoples R China.
   [Sun, Yuan-yuan] China Assoc Tradit Chinese Med, Cardiovasc Dis Drug Res Comm, Beijing, Peoples R China.
   [Li, He-lin] Beijing Yaohai Ningkang Pharmaceut Technol Co LTD, Beijing, Peoples R China.
C3 Shanghai University of Traditional Chinese Medicine; Shanghai University
   of Traditional Chinese Medicine
RP Ruan, XF; Wang, XL (corresponding author), Shanghai Univ Tradit Chinese Med, Shuguang Hosp, Cardiovasc Dept, 528 Zhangheng Rd, Shanghai 201203, Peoples R China.
EM ruanxiaofeng@shutcm.edu.cn; wxlqy0214@163.com
RI wang, zhe/JNE-3510-2023; Zhang, Xiaofeng/JMC-6060-2023
OI Zhang, Xiaofeng/0000-0003-2738-3286
FU National Natural Science Foundation of China [82074222]; Shanghai Key
   Clinical Specialty Program [82174152];  [SHSLCZDZK05301]
FX This work was supported by the National Natural Science Foundation of
   China (No. 82074222, 82174152) and Shanghai Key Clinical Specialty
   Program (SHSLCZDZK05301) .
CR Al-Lamee R, 2018, LANCET, V391, P31, DOI 10.1016/S0140-6736(17)32714-9
   Bai XY, 2014, EVID-BASED COMPL ALT, V2014, DOI 10.1155/2014/956924
   Balla C, 2018, CARDIOLOGY, V140, P52, DOI 10.1159/000487936
   Chan CLW, 2012, AM J CHINESE MED, V40, P255, DOI 10.1142/S0192415X12500206
   Cunzhong Fang, 2006, J Tradit Chin Med, V26, P197
   de Quadros AS, 2011, CATHETER CARDIO INTE, V77, P954, DOI 10.1002/ccd.22746
   Dempster M, 2000, HEART, V83, P641, DOI 10.1136/heart.83.6.641
   Duan X, 2008, COCHRANE DB SYST REV, DOI [10.1002/14651858.CD004473.pub2, 10.1002/14651858.CDO04473.pub2]
   Ferraro R, 2020, J AM COLL CARDIOL, V76, P2252, DOI 10.1016/j.jacc.2020.08.078
   Fihn SD, 2012, CIRCULATION, V126, P3097, DOI 10.1161/CIR.0b013e3182776f83
   Fujimori S, 2009, NUTRITION, V25, P520, DOI 10.1016/j.nut.2008.11.017
   Guan Jing Q.Z.-q, 2009, TIANJIN J TRADITIONA, V26, P486
   Hong Q, 2016, EUR J PHARMACOL, V777, P1, DOI 10.1016/j.ejphar.2016.01.005
   Hu YZ, 2019, J THROMB THROMBOLYS, V48, P491, DOI 10.1007/s11239-019-01945-3
   [贾志鑫 Jia Zhixin], 2022, [中草药, Chinese Traditional and Herbal Drugs], V53, P4719
   Joshi PH, 2021, JAMA-J AM MED ASSOC, V325, P1765, DOI 10.1001/jama.2021.1527
   Knuuti J, 2020, EUR HEART J, V41, P407, DOI 10.1093/eurheartj/ehz425
   Lei J, 2022, FRONT PHARMACOL, V12, DOI 10.3389/fphar.2021.791841
   Li H, 2022, BIOMED PHARMACOTHER, V145, DOI 10.1016/j.biopha.2021.112450
   Li J, 2022, FRONT CARDIOVASC MED, V9, DOI 10.3389/fcvm.2022.859956
   Li Y.P., 2016, CHINESE J INTEGRATIV, V14, P1729
   Li YH, 2008, AM J CHINESE MED, V36, P719, DOI 10.1142/S0192415X08006181
   Li Y, 2019, FRONT PHYSIOL, V10, DOI 10.3389/fphys.2019.00587
   Li YP, 2018, J CHIN MED ASSOC, V81, P816, DOI 10.1016/j.jcma.2018.02.002
   Lin CM, 2010, J NUTR BIOCHEM, V21, P627, DOI 10.1016/j.jnutbio.2009.04.001
   Lin KH, 2015, CELL PHYSIOL BIOCHEM, V36, P334, DOI 10.1159/000374076
   Lin Q., 2021, J CARDIOVASCULAR CER, V19, P177
   Liu C, 2020, J TRADIT CHIN MED, V40, P518, DOI 10.19852/j.cnki.jtcm.2020.04.002
   Liuguang G.K.J.H.W, 2020, ANHUI MED PHARM J, V6, P1078
   Mancini GBJ, 2014, CAN J CARDIOL, V30, P837, DOI 10.1016/j.cjca.2014.05.013
   Mao S, 2021, CARDIOVASC DRUG THER, V35, P21, DOI 10.1007/s10557-020-07047-0
   Qiang TT, 2021, J ETHNOPHARMACOL, V280, DOI 10.1016/j.jep.2021.114408
   Ren L, 2018, EVID-BASED COMPL ALT, V2018, DOI 10.1155/2018/9745804
   Rinfret S, 2001, J AM COLL CARDIOL, V38, P1614, DOI 10.1016/S0735-1097(01)01599-6
   Ruan X., 2016, CHINESE MED EMERGENC, V25, P380
   Ruan XF, 2018, ACTA PHARMACOL SIN, V39, P579, DOI 10.1038/aps.2018.18
   Ruan XF, 2021, TRIALS, V22, DOI 10.1186/s13063-021-05448-6
   Ruan XF, 2017, EXP THER MED, V14, P3523, DOI 10.3892/etm.2017.4964
   Salmoirago-Blotcher E, 2017, J AM HEART ASSOC, V6, DOI 10.1161/JAHA.117.006603
   Schopfer DW, 2022, AM J CARDIOL, V164, P1, DOI 10.1016/j.amjcard.2021.10.037
   Shasha W., 2018, TIANJIN J TRADITIONA, V35, P445, DOI DOI 10.11656/J.ISSN.1672-1519.2018.06.13
   Spertus JA, 2004, CIRCULATION, V110, P3789, DOI 10.1161/01.CIR.0000150392.70749.C7
   Sun Lin-Xi, 2020, Zhongguo Zhong Yao Za Zhi, V45, P2335, DOI 10.19540/j.cnki.cjcmm.20200302.501
   Valgimigli M, 2017, KARDIOL POL, V75, P1217, DOI 10.5603/KP.2017.0224
   Wallentin L, 2014, CIRCULATION, V129, P293, DOI 10.1161/CIRCULATIONAHA.113.004420
   Wang GF, 2013, CARDIOVASC DRUG THER, V27, P199, DOI 10.1007/s10557-013-6440-6
   Wang W., 2015, CHINESE J EVIDENCE B, V7, P298
   Wang Xiao-Long, 2012, Zhongguo Zhong Xi Yi Jie He Za Zhi, V32, P1483
   Wester M., 2022, OFFICIAL J GERMAN CA, V2022, P1
   Xiao Yan-yu, 2009, Yaoxue Xuebao, V44, P915
   Yuan H., 2021, J BEIJING TRADITIONA, P1
   Zhang QL, 2017, DRUG DELIV, V24, P1037, DOI 10.1080/10717544.2017.1346002
   Zhang XX, 2021, FRONT PHARMACOL, V12, DOI 10.3389/fphar.2021.707394
   Zhang Xiu-qin Xiu-qin, 2009, TIANJIN J TRADITIONA, V26, P236
   Zhang XS, 2019, J CELL PHYSIOL, V234, P15098, DOI 10.1002/jcp.28151
   Zhang ZF, 2003, CIRCULATION, V108, P1694, DOI 10.1161/01.CIR.0000087600.83707.FD
   Zhao L, 2019, JAMA INTERN MED, V179, P1388, DOI 10.1001/jamainternmed.2019.2407
   Zhen-ying Z., 2017, NEW HORIZONS, V14, P8
NR 58
TC 0
Z9 0
U1 12
U2 12
PU ELSEVIER IRELAND LTD
PI CLARE
PA ELSEVIER HOUSE, BROOKVALE PLAZA, EAST PARK SHANNON, CO, CLARE, 00000,
   IRELAND
SN 0378-8741
EI 1872-7573
J9 J ETHNOPHARMACOL
JI J. Ethnopharmacol.
PD JAN 10
PY 2024
VL 318
AR 116959
DI 10.1016/j.jep.2023.116959
PN A
PG 9
WC Plant Sciences; Chemistry, Medicinal; Integrative & Complementary
   Medicine; Pharmacology & Pharmacy
WE Science Citation Index Expanded (SCI-EXPANDED)
SC Plant Sciences; Pharmacology & Pharmacy; Integrative & Complementary
   Medicine
GA S1LT3
UT WOS:001068861200001
PM 37487965
DA 2023-11-17
ER

PT J
AU Wu, MX
   Hu, CQ
   Sun, T
   Xun, LY
   Zhao, QT
AF Wu, Mengxue
   Hu, Chaoqun
   Sun, Teng
   Xun, Liying
   Zhao, Qitao
TI Effective fraction of Gualou-Xiebai-Banxia decoction inhibits the
   apoptosis of myocardial cells induced by ox-LDL via
   FGF21/FGFR1/ßKlotho-FRS2α signal pathway
SO JOURNAL OF ETHNOPHARMACOLOGY
LA English
DT Article
DE Gualou-Xiebai-Banxia decoction; Myocardial cells; Oxidized low-density
   lipoprotein; Fibroblast growth factor 21; ss Klotho Fibroblast receptor
   substrate 2 alpha
AB Ethnopharmacological relevance: The Gualou-Xiebai-Banxia decoction (GXBD), a classical traditional Chinese medicine (TCM) formula, has beneficial effects in turbid phlegm obstruction syndrome, a type of coronary heart disease (CHD). However, the underlying mechanism and effective constituents of GXBD remain elusive. Our previous studies have shown that the effective constituents of GXBD may be enriched in the n-butanol fraction (GXB-N) and water fraction (GXB-W), the targets of which remain unknown.
   Aim of the study: To investigate whether GXB-N and GXB-W protect myocardial cells (MCs) via fibroblast growth factor 21 (FGF21) signaling and, if so, to elucidate the underlying mechanisms. Furthermore, to investigate the targets of GXB-N and GXB-W as potential therapeutic targets for cardiovascular disease (CVD).
   Materials and methods: Cell viability and apoptosis were assayed by 3-(4,5-dimethylthiazol-2-yl)-2,5-diphenyl2H-tetrazolium bromide (MTT) and terminal deoxynucleotidyl transferase dUTP nick end labeling (TUNEL) assays, respectively. The content of FGF21 in the medium was measured using enzyme-linked immunosorbent assay (ELISA). Protein expression was detected using immunofluorescence and western blotting.
   Results: Apoptosis increased markedly in MCs exposed to oxidized low density lipoprotein (ox-LDL) 100 mu g/mL, with increased expression of FGF21, FGFR1 and ss Klotho, phosphorylation of fibroblast receptor substrate 2 alpha (FRS2 alpha) was suppressed. Following incubation with GXB-N and GXB-W 200 mu g/mL, the expression of FGF21, FGFR1, and ss Klotho and the phosphorylation of FRS2 alpha were increased.
   Conclusion: Ox-LDL may inhibit the phosphorylation of FRS2 alpha, inducing considerable FGF21 resistance and resulting in MC apoptosis. GXB-N and GXB-W restored and enhanced FGF21 sensitivity in MCs, consequently rescuing cells from ox-LDL-induced apoptosis. The FGF21-FRS2 alpha signal pathway may be part action targets of these two effective fractions of GXBD.
C1 [Wu, Mengxue; Hu, Chaoqun; Sun, Teng] Shandong Univ Tradit Chinese Med, Sch Pharmaceut Sci, Jinan 250355, Peoples R China.
   [Xun, Liying; Zhao, Qitao] Shandong Univ Tradit Chinese Med, Sch Basic Med, Jinan 250355, Peoples R China.
   [Xun, Liying] Shandong Univ Tradit Chinese Med, Sch Tradit Chinese Med, Lab Cytobiol, Daxue Rd 4655, Jinan 250355, Peoples R China.
C3 Shandong University of Traditional Chinese Medicine; Shandong University
   of Traditional Chinese Medicine; Shandong University of Traditional
   Chinese Medicine
RP Xun, LY; Zhao, QT (corresponding author), Shandong Univ Tradit Chinese Med, Sch Basic Med, Jinan 250355, Peoples R China.; Xun, LY (corresponding author), Shandong Univ Tradit Chinese Med, Sch Tradit Chinese Med, Lab Cytobiol, Daxue Rd 4655, Jinan 250355, Peoples R China.
EM eleven8008@163.com; qitaozhao@163.com
FU National Natural Science Foundation of China [81573852]; Natural Science
   Foundation of Shandong Province [ZR2021LZY042, ZR2020MH342]
FX This work was supported by the National Natural Science Foundation of
   China (No. 81573852) and the Natural Science Foundation of Shandong
   Province (No. ZR2021LZY042, ZR2020MH342).
CR Chen YP, 2017, J CELL BIOCHEM, V118, P3785, DOI 10.1002/jcb.26027
   Fu Y, 2021, CHIN J NAT MEDICINES, V19, P161, DOI 10.1016/S1875-5364(21)60017-1
   Gaich G, 2013, CELL METAB, V18, P333, DOI 10.1016/j.cmet.2013.08.005
   Geng LL, 2020, NAT REV ENDOCRINOL, V16, P654, DOI 10.1038/s41574-020-0386-0
   Jin LG, 2022, CIRCULATION, V146, P1537, DOI 10.1161/CIRCULATIONAHA.122.059631
   Keuper M, 2020, EXP CLIN ENDOCR DIAB, V128, P752, DOI 10.1055/a-0879-2968
   Li E, 2015, BMC CARDIOVASC DISOR, V15, DOI 10.1186/s12872-015-0077-2
   Liu Z.R., 2023, J PRACTICAL TRADITIO, P1
   Lu Y, 2010, CHINESE MED J-PEKING, V123, P3417, DOI 10.3760/cma.j.issn.0366-6999.2010.23.008
   Luo W, 2019, J CELL PHYSIOL, V234, P2500, DOI 10.1002/jcp.26780
   Ma L., 2017, J ZHEJIANG CHINESE M, V41, P855, DOI [10.16466/j.issn1005-5509.2017.11.002, DOI 10.16466/J.ISSN1005-5509.2017.11.002]
   Mei YF, 2022, FRONT ENDOCRINOL, V13, DOI 10.3389/fendo.2022.912243
   Moon H, 2022, CELLS-BASEL, V11, DOI 10.3390/cells11030567
   Ong KL, 2019, METABOLISM, V93, P93, DOI 10.1016/j.metabol.2018.11.006
   Peng X.Y., 2022, J HUNAN U CHINESE ME, V42, P1523
   Rietzschel ER, 2008, HYPERTENSION, V52, P535, DOI 10.1161/HYPERTENSIONAHA.108.114439
   Sang XiaoYu, 2022, Drug Evaluation Research, V45, P442, DOI 10.7501/j.issn.1674-6376.2022.03.006
   Schlüter KD, 2017, BASIC RES CARDIOL, V112, DOI 10.1007/s00395-017-0650-1
   Sun JH, 2023, BMC MED, V21, DOI 10.1186/s12916-023-02925-4
   Wanders D, 2017, DIABETES, V66, P858, DOI 10.2337/db16-1212
   Wang XT, 2016, SCI REP-UK, V6, DOI 10.1038/srep27866
   Xue HuiWen, 2018, Drug Evaluation Research, V41, P67, DOI 10.7501/j.issn.1674-6376.2018.01.011
   Xun L.Y., 2014, J SHANDONG U TRADIT, V38, P593, DOI [10.16294/j.cnki.1007-659x.2014.06.030, DOI 10.16294/J.CNKI.1007-659X.2014.06.030]
   Yan XX, 2018, LIPIDS HEALTH DIS, V17, DOI 10.1186/s12944-018-0846-x
   Yang Yujie, 2023, Xiamen Daxue Xuebao (Ziran Kexue Ban), V62, P111, DOI 10.6043/j.issn.0438-0479.202108004
   Zhang WT, 2021, J HEALTHC ENG, V2021, DOI 10.1155/2021/3433615
   Zhao Q.T., 2018, J JINAN UNIV, V39, P435, DOI DOI 10.11778/j.jdxb.2018.05.009
NR 27
TC 0
Z9 0
U1 4
U2 4
PU ELSEVIER IRELAND LTD
PI CLARE
PA ELSEVIER HOUSE, BROOKVALE PLAZA, EAST PARK SHANNON, CO, CLARE, 00000,
   IRELAND
SN 0378-8741
EI 1872-7573
J9 J ETHNOPHARMACOL
JI J. Ethnopharmacol.
PD JAN 10
PY 2024
VL 318
AR 117054
DI 10.1016/j.jep.2023.117054
PN B
PG 9
WC Plant Sciences; Chemistry, Medicinal; Integrative & Complementary
   Medicine; Pharmacology & Pharmacy
WE Science Citation Index Expanded (SCI-EXPANDED)
SC Plant Sciences; Pharmacology & Pharmacy; Integrative & Complementary
   Medicine
GA S0HJ3
UT WOS:001068063900001
PM 37595815
DA 2023-11-17
ER

PT J
AU Gong, DF
   Yuan, TY
   Wang, RR
   Sun, SC
   Dawuti, A
   Wang, SB
   Du, GH
   Fang, LH
AF Gong, Difei
   Yuan, Tianyi
   Wang, Ranran
   Sun, Shuchan
   Dawuti, Awaguli
   Wang, Shoubao
   Du, Guanhua
   Fang, Lianhua
TI Network pharmacology approach and experimental verification of Dan-Shen
   Decoction in the treatment of ischemic heart disease
SO PHARMACEUTICAL BIOLOGY
LA English
DT Article
DE Molecular docking; H9c2 cells; mechanism
ID PI3K/AKT/MTOR PATHWAY; MYOCARDIAL-INFARCTION; SALVIANOLIC ACID;
   INFLAMMATION; APOPTOSIS; PROTECTS; INJURY
AB Context Dan-Shen Decoction, which is composed of Danshen, Tanxiang and Sharen, has a good therapeutic effect on ischemic heart disease (IHD). However, systematic research on the exact mechanism of action of Dan-Shen Decoction is still lacking. The anti-IHD effect of Dan-Shen Decoction was examined in this study using a systematic pharmacological method. Objective This study validates the efficacy and explores the potential mechanisms of Dan-Shen Decoction in treating IHD by integrating network pharmacology analyses and experimental verification. Materials and methods The active components, critical targets and potential mechanisms of Dan-Shen Decoction against IHD were predicted by network pharmacology and molecule docking. H9c2 cells were pretreated with various 1 mu g/mL Dan-Shen Decoction for 2 h before induction with 1000 mu mol/L CoCl2 for 24 h. The cell viability was detected by CCK8, and protein expression was detected by western blots. Results The network pharmacology approach successfully identified 69 active components in Dan-Shen Decoction, and 122 potential targets involved in the treatment of IHD. The in vitro experiments indicate that the anti-IHD effect of Dan-Shen Decoction may be closely associated with targets such as AKT1 and MAPK1, as well as biological processes such as cell proliferation, inflammatory response, and metabolism. Conclusions This study not only provides new insights into the mechanism of Dan-Shen Decoction against IHD, but also provides important information and new research ideas for the discovery of anti-IHD compounds from traditional Chinese medicine.
C1 [Gong, Difei; Yuan, Tianyi; Wang, Ranran; Sun, Shuchan; Dawuti, Awaguli; Wang, Shoubao; Du, Guanhua; Fang, Lianhua] Chinese Acad Med Sci & Peking Union Med Coll, Inst Mat Med, State Key Lab Bioact Subst & Funct Nat Med, Beijing, Peoples R China.
   [Du, Guanhua; Fang, Lianhua] Chinese Acad Med Sci & Peking Union Med Coll, Inst Mat Med, 1 Xian Nong Tan St, Beijing 100050, Peoples R China.
C3 Chinese Academy of Medical Sciences - Peking Union Medical College;
   Peking Union Medical College; Chinese Academy of Medical Sciences -
   Peking Union Medical College; Peking Union Medical College
RP Du, GH; Fang, LH (corresponding author), Chinese Acad Med Sci & Peking Union Med Coll, Inst Mat Med, 1 Xian Nong Tan St, Beijing 100050, Peoples R China.
EM dugh@imm.ac.cn; fanglh@imm.ac.cn
FU National Natural Science Foundation of China; Chinese Academy of Medical
   Sciences (CAMS) Innovation Fund for Medical Sciences;  [82141204]; 
   [82073853];  [2022-I2M-JB-010];  [2021-I2M-1-005]
FX The research is financially supported by the National Natural Science
   Foundation of China [No. 82141204, 82073853] and the Chinese Academy of
   Medical Sciences (CAMS) Innovation Fund for Medical Sciences [No.
   2022-I2M-JB-010, 2021-I2M-1-005].
CR Bardou P, 2014, BMC BIOINFORMATICS, V15, DOI 10.1186/1471-2105-15-293
   Barry SP, 2009, BIOCHEM BIOPH RES CO, V385, P324, DOI 10.1016/j.bbrc.2009.05.051
   Boden WE, 2007, NEW ENGL J MED, V356, P1503, DOI 10.1056/NEJMoa070829
   Chen H, 2020, FREE RADICAL RES, V54, P351, DOI 10.1080/10715762.2020.1772469
   Chen J, 2011, OBES REV, V12, P1063, DOI 10.1111/j.1467-789X.2011.00917.x
   Chen JZ, 2013, J CELL BIOCHEM, V114, P245, DOI 10.1002/jcb.24362
   Chen L, 2017, J CELL MOL MED, V21, P3178, DOI 10.1111/jcmm.12871
   Chen R, 2018, INT J MOL MED, V41, P2565, DOI 10.3892/ijmm.2018.3466
   Chen X, 2018, METABOLISM, V83, P256, DOI 10.1016/j.metabol.2018.03.004
   Chen YC, 2016, ACTA PHARMACOL SIN, V37, P772, DOI 10.1038/aps.2016.22
   Chen YC, 2017, INT J BIOL SCI, V13, P1067, DOI 10.7150/ijbs.20316
   Davis AP, 2021, NUCLEIC ACIDS RES, V49, pD1138, DOI 10.1093/nar/gkaa891
   Han Y., 2018, CHIN J CARDIOVASC RE, V16, P79
   Hausenloy DJ, 2016, NAT REV CARDIOL, V13, P193, DOI 10.1038/nrcardio.2016.5
   Hoo MZ., 2021, ACAD J SHANGHAI U TR, V55, P61
   Hu F, 2012, BMC COMPLEM ALTERN M, V12, DOI 10.1186/1472-6882-12-249
   Huang ZX, 2008, BMC BIOINFORMATICS, V9, DOI 10.1186/1471-2105-9-308
   Huangfu FT, 2020, EUR REV MED PHARMACO, V24, P12904, DOI 10.26355/eurrev_202012_24194
   Jiang H., 2009, CHIN J INF TRADIT CH, V26, P36
   [孔令雷 Kong Linglei], 2019, [中药药理与临床, Pharmacology and Clinics of Chinese Materia Medica], V35, P197
   Lan HW, 2019, LIFE SCI, V228, P35, DOI 10.1016/j.lfs.2019.04.057
   Liu HX, 2011, J TRADIT CHIN MED, V31, P269, DOI 10.1016/S0254-6272(12)60002-8
   Liu ZY, 2016, SCI REP-UK, V6, DOI 10.1038/srep21146
   Luo QG., 2011, CHIN HERB MED, V34, P434
   Milanlouei S, 2020, NAT COMMUN, V11, DOI 10.1038/s41467-020-19888-2
   Pratt C, 2010, PRIMARY CARE, V37, P325, DOI 10.1016/j.pop.2010.02.009
   Ren YL., 2021, MOD J INTEGR TRADIT, V30, P2509
   Ren YY., 2021, SHANXI J TRADIT CHIN, V42, P4
   Roth GA, 2020, J AM COLL CARDIOL, V76, P2982, DOI 10.1016/j.jacc.2020.11.010
   Ru JL, 2014, J CHEMINFORMATICS, V6, DOI 10.1186/1758-2946-6-13
   Safran M., 2021, PRACTICAL GUIDE LIFE, P27, DOI DOI 10.1007/978-981-16-5812-9_2
   Sui YB, 2019, PHARM BIOL, V57, P48, DOI 10.1080/13880209.2019.1569697
   Szklarczyk D, 2019, NUCLEIC ACIDS RES, V47, pD607, DOI 10.1093/nar/gky1131
   Wang DA., 2009, J TRAD CHIN MED, V27, P1513
   Wang JH, 2014, BIOINFORMATICS, V30, P2534, DOI 10.1093/bioinformatics/btu241
   Wang Xin-Dong, 2017, Zhongguo Zhong Yao Za Zhi, V42, P2738, DOI 10.19540/j.cnki.cjcmm.20170609.013
   Xu HY, 2019, NUCLEIC ACIDS RES, V47, pD976, DOI 10.1093/nar/gky987
   Yan KP, 2012, EXP THER MED, V3, P314, DOI 10.3892/etm.2011.404
   [燕柳艳 Yan Liuyan], 2021, [中药药理与临床, Pharmacology and Clinics of Chinese Materia Medica], V37, P16
   Zhou R, 2020, N-S ARCH PHARMACOL, V393, P991, DOI 10.1007/s00210-019-01766-4
   Zhou YY, 2019, NAT COMMUN, V10, DOI 10.1038/s41467-019-09234-6
NR 41
TC 2
Z9 2
U1 15
U2 51
PU TAYLOR & FRANCIS LTD
PI ABINGDON
PA 2-4 PARK SQUARE, MILTON PARK, ABINGDON OR14 4RN, OXON, ENGLAND
SN 1388-0209
EI 1744-5116
J9 PHARM BIOL
JI Pharm. Biol.
PD DEC 31
PY 2023
VL 61
IS 1
BP 69
EP 79
DI 10.1080/13880209.2022.2152059
PG 11
WC Plant Sciences; Medical Laboratory Technology; Pharmacology & Pharmacy
WE Science Citation Index Expanded (SCI-EXPANDED)
SC Plant Sciences; Medical Laboratory Technology; Pharmacology & Pharmacy
GA 7D8BD
UT WOS:000900707700001
PM 36546685
OA Green Published, gold
DA 2023-11-17
ER

PT J
AU Liu, RY
   Sun, Y
   Di, D
   Zhang, XY
   Zhu, BR
   Wu, HX
AF Liu, Ruiyi
   Sun, Yan
   Di, Dong
   Zhang, Xiyuan
   Zhu, Boran
   Wu, Haoxin
TI PI3K/AKT/SERBP-1 pathway regulates <i>Alisma orientalis</i> beverage
   treatment of atherosclerosis in APOE<SUP>-/-</SUP> high-fat diet mice
SO PHARMACEUTICAL BIOLOGY
LA English
DT Article
DE Traditional Chinese medicine; high-fat diet; aortic plaque; lipid
   metabolism; network pharmacology
ID DISEASE; LIPOPROTEINS; INFLAMMATION; EXPRESSION; PROTEINS; SREBPS;
   TISSUE; GENES
AB Context Previously, we found Alisma orientalis beverage (AOB), a classic traditional Chinese medicine (TCM) formulation, had the potential effect of treating atherosclerosis (AS). The underlying mechanism was still unclear. Objective As an extention of our previous work, to investigate the underlying mechanism of action of AOB in the treatment for AS. Materials and methods Network pharmacology was conducted using SwissTargetPrediction, GeneCards, DrugBank, Metascape, etc., to construct component-target-pathway networks. In vivo, AS models were induced by a high-fat diet (HFD) for 8 consecutive weeks in APOE(-/-) mice. After the administration of AOB (3.8 g/kg, i.g.) for 8 weeks, we assessed the aortic plaque, four indicators of blood lipids, and expression of the PI3K/AKT/SREBP-1 pathway in liver. Results Network pharmacology showed that PI3K/AKT/SREBP-1 played a role in AOB's treatment for AS (PI3K: degree = 18; AKT: degree = 17). Moreover, we found that the arterial plaque area and four indicators of blood lipids were all significantly reversed by AOB treatment in APOE(-/-) mice fed with HFD (plaque area reduced by about 37.75%). In addition, phosphorylated expression of PI3K/AKT and expression of SREBP-1 were obviously increased in APOE(-/-) mice fed with HFD, which were all improved by AOB (PI3K: 51.6%; AKT: 23.6%; SREBP-1: 40.0%). Conclusions AOB had therapeutic effects for AS by improving blood lipids and inhibition of the PI3K/AKT/SERBP-1 pathway in the liver. This study provides new ideas for the treatment of AS, as well as new evidence for the clinical application of AOB.
C1 [Liu, Ruiyi; Sun, Yan; Di, Dong; Zhu, Boran; Wu, Haoxin] Nanjing Univ Chinese Med, Sch Chinese Med, Key Lab Integrat Biomed Brain Dis, Nanjing, Peoples R China.
   [Liu, Ruiyi; Sun, Yan; Di, Dong; Zhu, Boran; Wu, Haoxin] Nanjing Univ Chinese Med, Sch Chinese Med, Natl Famous Chinese Med Expert Inheritance Studio, Nanjing, Peoples R China.
   [Liu, Ruiyi] Nanjing Univ Chinese Med, Sch Chinese Med, Lab Febrile Dis, Nanjing, Peoples R China.
   [Zhang, Xiyuan] Sheyang Hosp Tradit Chinese Med, Yancheng, Peoples R China.
   [Zhu, Boran; Wu, Haoxin] Nanjing Univ Chinese Med, Sch ofChinese Med, Key Lab Integrat Biomed Brain Dis, Nanjing 210023, Peoples R China.
C3 Nanjing University of Chinese Medicine; Nanjing University of Chinese
   Medicine; Nanjing University of Chinese Medicine; Nanjing University of
   Chinese Medicine
RP Zhu, BR; Wu, HX (corresponding author), Nanjing Univ Chinese Med, Sch ofChinese Med, Key Lab Integrat Biomed Brain Dis, Nanjing 210023, Peoples R China.
EM 290515@njucm.edu.cn; haoxinwu@njucm.edu.cn
RI Zhu, Boran/JGD-3203-2023
OI Zhu, Boran/0000-0002-4894-150X; Liu, Ruiyi/0000-0002-7049-884X
FU National Natural Science Foundation of China [82074292]; Jiangsu
   Traditional Chinese Medicine Science and Technology Development Plan -
   Yushan scholarly sect Classic Traditional Chinese Medicine Classic
   Inheritance Award Fund [QN202202]
FX The study was supported by the National Natural Science Foundation of
   China [82074292] , Jiangsu Traditional Chinese Medicine Science and
   Technology Development Plan (No. QN202202)~Funded by Yushan scholarly
   sect Classic Traditional Chinese Medicine Classic Inheritance Award
   Fund.
CR Aljabban J, 2022, WORLD J HEPATOL, V14, P1382, DOI 10.4254/wjh.v14.i7.1382
   Aryal A, 2021, PHARMACOL THERAPEUT, V223, DOI 10.1016/j.pharmthera.2021.107890
   Barboza LN, 2016, J ETHNOPHARMACOL, V187, P134, DOI 10.1016/j.jep.2016.04.027
   Chen YZ, 2017, PLATELETS, V28, P194, DOI 10.1080/09537104.2016.1209477
   Francis GA, 2010, BBA-MOL CELL BIOL L, V1801, P1286, DOI 10.1016/j.bbalip.2010.08.009
   Ge L, 2022, J AGR FOOD CHEM, V70, P3009, DOI 10.1021/acs.jafc.1c07834
   Geovanini GR, 2018, CLIN SCI, V132, P1243, DOI 10.1042/CS20180306
   Hamosh A, 2005, NUCLEIC ACIDS RES, V33, pD514
   Hopkins AL, 2008, NAT CHEM BIOL, V4, P682, DOI 10.1038/nchembio.118
   Huang H, 2022, BIOENGINEERED, V13, P5551, DOI 10.1080/21655979.2022.2039485
   Jaquish CE, 1996, ATHEROSCLEROSIS, V122, P117, DOI 10.1016/0021-9150(96)05796-6
   Jeon TI, 2012, TRENDS ENDOCRIN MET, V23, P65, DOI 10.1016/j.tem.2011.10.004
   Jia CY, 2020, DRUG DISCOV TODAY, V25, P248, DOI 10.1016/j.drudis.2019.10.014
   Jin HG, 2012, ARCH PHARM RES, V35, P1919, DOI 10.1007/s12272-012-1108-5
   Karasawa T, 2011, ARTERIOSCL THROM VAS, V31, P1788, DOI 10.1161/ATVBAHA.110.219659
   Keir HR, 2022, EUR RESPIR REV, V31, DOI 10.1183/16000617.0241-2021
   Kimura I, 2022, PHARMACOL THERAPEUT, V235, DOI 10.1016/j.pharmthera.2022.108159
   Kobiyama K, 2018, CIRC RES, V123, P1118, DOI 10.1161/CIRCRESAHA.118.313816
   Koeth RA, 2019, J CLIN INVEST, V129, P373, DOI 10.1172/JCI94601
   Li WF, 2018, INT IMMUNOPHARMACOL, V54, P103, DOI 10.1016/j.intimp.2017.10.017
   Lin YP, 2022, CHEM BIODIVERS, V19, DOI 10.1002/cbdv.202200363
   Liu JW, 2022, PHYTOMEDICINE, V98, DOI 10.1016/j.phymed.2022.153983
   Mahtta D, 2022, CARDIOVASC DRUG THER, V36, P93, DOI 10.1007/s10557-020-07125-3
   Moslehi A, 2018, J CLIN TRANSL HEPATO, V6, P332, DOI 10.14218/JCTH.2017.00061
   Pan XM, 2022, BRIT J PHARMACOL, V179, P3778, DOI 10.1111/bph.15826
   Pérez-Belmonte LM, 2017, INT J MED SCI, V14, P268, DOI 10.7150/ijms.17821
   Rebhan M, 1997, TRENDS GENET, V13, P163, DOI 10.1016/S0168-9525(97)01103-7
   Roth GA, 2020, J AM COLL CARDIOL, V76, P2982, DOI 10.1016/j.jacc.2020.11.010
   Ru JL, 2014, J CHEMINFORMATICS, V6, DOI 10.1186/1758-2946-6-13
   Shannon P, 2003, GENOME RES, V13, P2498, DOI 10.1101/gr.1239303
   Solanki A, 2018, PHARMACOL THERAPEUT, V187, P1, DOI 10.1016/j.pharmthera.2018.02.002
   Soppert J, 2020, ADV DRUG DELIVER REV, V159, P4, DOI 10.1016/j.addr.2020.07.019
   Szklarczyk D, 2017, NUCLEIC ACIDS RES, V45, pD362, DOI 10.1093/nar/gkw937
   Xu X, 2012, INT J MOL SCI, V13, P6964, DOI 10.3390/ijms13066964
   Xu YH, 2009, WORLD J GASTROENTERO, V15, P2870, DOI 10.3748/wjg.15.2870
   Zeng Q, 2019, BIOMED PHARMACOTHER, V120, DOI 10.1016/j.biopha.2019.109370
   Zhang RZ, 2019, FRONT PHARMACOL, V10, DOI 10.3389/fphar.2019.00123
   Zhou YY, 2019, NAT COMMUN, V10, DOI 10.1038/s41467-019-09234-6
   Zhu BR, 2020, FRONT PHARMACOL, V11, DOI 10.3389/fphar.2020.570555
   Zhu CY, 2020, PHARMACOL RES, V159, DOI 10.1016/j.phrs.2020.104935
NR 40
TC 1
Z9 1
U1 18
U2 36
PU TAYLOR & FRANCIS LTD
PI ABINGDON
PA 2-4 PARK SQUARE, MILTON PARK, ABINGDON OR14 4RN, OXON, ENGLAND
SN 1388-0209
EI 1744-5116
J9 PHARM BIOL
JI Pharm. Biol.
PD DEC 31
PY 2023
VL 61
IS 1
BP 473
EP 487
DI 10.1080/13880209.2023.2168020
PG 15
WC Plant Sciences; Medical Laboratory Technology; Pharmacology & Pharmacy
WE Science Citation Index Expanded (SCI-EXPANDED)
SC Plant Sciences; Medical Laboratory Technology; Pharmacology & Pharmacy
GA 9H0EX
UT WOS:000938516200001
PM 36825364
OA Green Published, gold
DA 2023-11-17
ER

PT J
AU Qi, ZW
   Yan, ZP
   Zhu, K
   Wang, YY
   Fan, YJ
   Li, TT
   Zhang, JP
AF Qi, Zhongwen
   Yan, Zhipeng
   Zhu, Ke
   Wang, Yueyao
   Fan, Yajie
   Li, Tingting
   Zhang, Junping
TI Novel treatment from a botanical formulation Si-Miao-Yong-an decoction
   inhibits vasa vasorum angiogenesis and stabilizes atherosclerosis
   plaques via the Wnt1/β-catenin signalling pathway
SO PHARMACEUTICAL BIOLOGY
LA English
DT Article
DE Chinese medicine preparation; vulnerable plaque; intraplaque
   neovascularization; endothelial cell proliferation
ID GROWTH; ACID; KI67
AB Context: Si-Miao-Yong-An (SMYA) has been widely used for the clinical treatment of atherosclerosis (AS). Yet, its complete mechanism of action is not fully understood.
   Objective: To investigate the mechanism by which SMYA stabilizes AS plaques from the perspective of inhibiting vasa vasorum (VV) angiogenesis.
   Materials and methods: We used male ApoE(-/-) mice to establish an AS model. The mice were divided into model, SMYA (11.7 mg/kg/d), and simvastatin (SVTT) (2.6 mg/kg/d) groups. Mice were given SMYA or SVTT by daily gavage for 8 weeks. HE staining, immunofluorescence double-labelling staining, and immunohistochemical staining were used to observe the pathological changes in the plaques. Finally, the protein and mRNA expression levels of the Wnt1/b-catenin signalling pathway were detected by Western blot and qRT-PCR, respectively.
   Results: SMYA significantly attenuated cholesterol crystallization, and lipid accumulation in AS plaques, resulting in smaller plaque size (0.25mm(2) vs. 0.46mm(2)), and lowering ratio of plaque to lumen area (20.04% vs. 38.33%) and VV density (50.64/mm(2) vs. 98.02/mm(2)). Meanwhile, SMYA suppressed both the positive area percentage of Wnt1 (2.53 vs. 3.56), beta-catenin (3.33 vs. 5.65) and Cyclin D1 (2.10 vs. 3.27) proteins in the aortic root plaques, and mRNA expression of Wnt1 (1.38 vs. 2.09), b-catenin (2.05 vs. 3.25) and Cyclin D1 (1.39 vs. 2.57).
   Discussion and conclusions: SMYA has a protective effect against AS, which may be related to its anti-VV angiogenesis in plaques, suggesting that SMYA has the potential as a novel botanical formulation in the treatment of AS.
C1 [Qi, Zhongwen] China Acad Chinese Med Sci, Xiyuan Hosp, Postdoctoral Res Stn, Beijing, Peoples R China.
   [Qi, Zhongwen] China Acad Chinese Med Sci, Inst Gerontol, Beijing, Peoples R China.
   [Qi, Zhongwen; Yan, Zhipeng; Wang, Yueyao; Fan, Yajie; Li, Tingting; Zhang, Junping] Tianjin Univ Tradit Chinese Med, Teaching Hosp 1, Natl Clin Res Ctr Chinese Med Acupuncture & Moxibu, Tianjin, Peoples R China.
   [Zhu, Ke] Zhengzhou Hosp Tradit Chinese Med, Zhengzhou, Peoples R China.
C3 Xiyuan Hospital, CACMS; China Academy of Chinese Medical Sciences; China
   Academy of Chinese Medical Sciences; Tianjin University of Traditional
   Chinese Medicine
RP Qi, ZW (corresponding author), China Acad Chinese Med Sci, Xiyuan Hosp, Postdoctoral Res Stn, Beijing, Peoples R China.; Qi, ZW; Zhang, JP (corresponding author), Tianjin Univ Tradit Chinese Med, Teaching Hosp 1, Natl Clin Res Ctr Chinese Med Acupuncture & Moxibu, Tianjin, Peoples R China.
EM 13820596855@163.com; tjzhtcm@163.com
RI Qi, Zhongwen/JJG-2290-2023
FU The authors thank the Experimental Center of the First Teaching Hospital
   of Tianjin University of Traditional Chinese Medicine and the Animal
   Center of Tianjin Hospital of Integrative Medicine for their expertise
   and technical help.
FX The authors thank the Experimental Center of the First Teaching Hospital
   of Tianjin University of Traditional Chinese Medicine and the Animal
   Center of Tianjin Hospital of Integrative Medicine for their expertise
   and technical help.
CR Baumer Y, 2017, NAT COMMUN, V8, DOI 10.1038/s41467-017-01186-z
   Birdsey GM, 2015, DEV CELL, V32, P82, DOI 10.1016/j.devcel.2014.11.016
   Cai TZ, 2019, J CELL MOL MED, V23, P7289, DOI 10.1111/jcmm.14575
   Chen W, 2018, NEPHROL DIAL TRANSPL, V33, P1572, DOI 10.1093/ndt/gfx292
   Chen WR, 2019, BIOMED RES INT, V2019, DOI 10.1155/2019/3139496
   Chiu CA, 2012, MEDIAT INFLAMM, V2012, DOI 10.1155/2012/469852
   Fang SH, 2021, CELL DEATH DIS, V12, DOI 10.1038/s41419-020-03357-1
   Fogelman Y, 2016, FOOD NUTR RES, V60, DOI 10.3402/fnr.v60.30830
   Guo QY, 2019, PHARMACOL RES, V144, P151, DOI 10.1016/j.phrs.2019.03.022
   Huisman LA, 2021, SCI REP-UK, V11, DOI 10.1038/s41598-021-82568-8
   Jinnouchi H, 2020, ATHEROSCLEROSIS, V306, P85, DOI 10.1016/j.atherosclerosis.2020.05.017
   Jung HJ, 2017, BMB REP, V50, P323, DOI 10.5483/BMBRep.2017.50.6.182
   Kawano Y, 2009, BRIT J CANCER, V100, P1165, DOI 10.1038/sj.bjc.6604976
   Li LT, 2015, MOL MED REP, V11, P1566, DOI 10.3892/mmr.2014.2914
   Li L, 2020, BIOMED PHARMACOTHER, V132, DOI 10.1016/j.biopha.2020.110817
   Li M, 2021, FRONT PHARMACOL, V12, DOI 10.3389/fphar.2021.634611
   Li YH, 2016, CANCER RES, V76, P3364, DOI 10.1158/0008-5472.CAN-15-2302
   Lin JT, 2020, BBA-MOL CELL RES, V1867, DOI 10.1016/j.bbamcr.2020.118659
   Lin LJ, 2021, PHOTOACOUSTICS, V22, DOI 10.1016/j.pacs.2021.100262
   Liu C, 2011, CLIN EXP MED, V11, P105, DOI 10.1007/s10238-010-0110-9
   MacDonald BT, 2009, DEV CELL, V17, P9, DOI 10.1016/j.devcel.2009.06.016
   Mollmark JI, 2012, ARTERIOSCL THROM VAS, V32, P2644, DOI 10.1161/ATVBAHA.112.252544
   Passaro D, 2017, CANCER CELL, V32, P324, DOI 10.1016/j.ccell.2017.08.001
   Peng L, 2012, J ETHNOPHARMACOL, V143, P241, DOI 10.1016/j.jep.2012.06.030
   Qi J, 2020, CARDIOVASC THER, V2020, DOI 10.1155/2020/1926249
   Qi ZW, 2019, BIOMED PHARMACOTHER, V114, DOI 10.1016/j.biopha.2019.108785
   Ren YL, 2019, PHARMACOL RES, V146, DOI 10.1016/j.phrs.2019.104318
   Sedding DG, 2018, FRONT IMMUNOL, V9, DOI 10.3389/fimmu.2018.00706
   Shen W, 2011, MOL BIOL REP, V38, P3821, DOI 10.1007/s11033-010-0497-0
   Siemerink MJ, 2012, ANGIOGENESIS, V15, P151, DOI 10.1007/s10456-011-9251-z
   Su T, 2017, THERANOSTICS, V7, P4791, DOI 10.7150/thno.20767
   Tchakarska G, 2020, CELL CYCLE, V19, P163, DOI 10.1080/15384101.2019.1706903
   Tepekoy F, 2015, J ASSIST REPROD GEN, V32, P337, DOI 10.1007/s10815-014-0409-7
   van Loon K, 2021, CANCER METAST REV, V40, P191, DOI 10.1007/s10555-020-09941-3
   Wilson SH, 2002, CIRCULATION, V105, P415, DOI 10.1161/hc0402.104119
   Xu JY, 2015, INT J MOL SCI, V16, P11574, DOI 10.3390/ijms160511574
   Xu M, 2002, WORLD J GASTROENTERO, V8, P200
   Yan Z, 2013, MOL CANCER, V12, DOI 10.1186/1476-4598-12-116
   Zhang S, 2022, ADV MATER, V34, DOI 10.1002/adma.202110660
   Zhao YQ, 2020, BIOMED PHARMACOTHER, V130, DOI 10.1016/j.biopha.2020.110522
   Zhou J, 2001, ARTERIOSCL THROM VAS, V21, P1470, DOI 10.1161/hq0901.096582
   Zorc-Pleskovic R, 2018, BOSNIAN J BASIC MED, V18, P240, DOI 10.17305/bjbms.2018.2951
NR 42
TC 0
Z9 0
U1 4
U2 4
PU TAYLOR & FRANCIS LTD
PI ABINGDON
PA 2-4 PARK SQUARE, MILTON PARK, ABINGDON OR14 4RN, OXON, ENGLAND
SN 1388-0209
EI 1744-5116
J9 PHARM BIOL
JI Pharm. Biol.
PD DEC 31
PY 2023
VL 61
IS 1
BP 1364
EP 1373
DI 10.1080/13880209.2023.2249061
PG 10
WC Plant Sciences; Medical Laboratory Technology; Pharmacology & Pharmacy
WE Science Citation Index Expanded (SCI-EXPANDED)
SC Plant Sciences; Medical Laboratory Technology; Pharmacology & Pharmacy
GA Q1OB1
UT WOS:001055270200001
PM 37651108
OA gold, Green Published
DA 2023-11-17
ER

PT J
AU Xu, JW
   Tian, ZH
   Li, Z
   Du, XS
   Cui, YS
   Wang, JR
   Gao, M
   Hou, YL
AF Xu, Jingwen
   Tian, Zhenhua
   Li, Zhe
   Du, Xiaoshi
   Cui, Yansong
   Wang, Jiangrong
   Gao, Mei
   Hou, Yinglong
TI Puerarin-Tanshinone IIA Suppresses atherosclerosis inflammatory plaque
   via targeting succinate/HIF-1α/IL-1β axis
SO JOURNAL OF ETHNOPHARMACOLOGY
LA English
DT Article
DE Atherosclerosis; Inflammatory plaque; Puerarin and tanshinone IIA
   (Pue-tan); Network pharmacology; Succinate/HIF-1 alpha/IL-1 beta axis;
   Macrophages
ID KAPPA-B; EXPRESSION; SULFONATE; ICAM-1; MICE
AB Ethnopharmacological relevance: Inflammatory injury is an important pathological factor for the formation of atherosclerotic plaque. It is well known that Puerarin and Tanshinone IIA (Pue-Tan) can significantly reduce interleukin-1 beta (IL-1 beta) levels and delay the atherosclerosis (AS) process clinically in China. Previous evidence has shown that the Succinate/HIF-1 alpha/IL-1 beta inflammatory signaling axis (Succinate axis) promotes the progression of atherosclerotic inflammatory plaques. It is not clear whether Pue-Tan inhibits inflammatory plaques by reducing the level of IL-1 beta through the succinate signaling axis.
   Aim of study: Find out the interaction between Pue-Tan targets and the succinate axis by means of network pharmacology and bioinformatics analysis and to further confirm whether Pue-Tan can inhibit vascular inflammation and delay the formation of atherosclerotic inflammatory plaques by targeting the succinate signaling axis.
   Materials and methods: Firstly, animal experiments were conducted to verify the changing relationship between Succinate and IL-1 beta under Pue-Tan intervention. Secondly, network pharmacology approach was employed to uncover the specific targets of Pue-Tan in the intervention of AS from multiple levels of components, proteins, and pathways, and at the same time, the target must be a key factor of the succinate signaling axis. Autodock vina1.5.6 was applied to molecular docking for Pue-Tan and target protein. Subsequently, cells experiment and animal experiment were performed to verify Pue-Tan inhibiting the inflammatory progression of atherosclerosis by targeting succinate signaling axis.
   Results: Firstly, we first found that the reduction of IL-1 beta was positively correlated with succinate in the serum of Pue-Tan-treated mice. Secondly, network pharmacology compared with molecular docking showed that hypoxia-induced factor-1 alpha (HIF-1 alpha) was the key target of Pue-Tan and the key node of succinate singling axis. Finally, in vitro study, Pue-Tan significantly reduced the factors of succinate axis just as HIF-1 alpha siRNA; in vivo study, we confirmed a decreased expression of succinate axis and ICAM-1 in the aorta of ApoE(-/-) mice under Pue-Tan intervention, which was consistent with the in vitro results.
   Conclusion: This study confirmed that Pue-Tan blocked the succinate axis by targeting HIF-1 alpha to prevent the formation of atherosclerotic inflammatory plaques and delay the pathological process of AS. Network Pharmacology, Bioinformatics of Molecular Docking, and Molecular Biology Validation can be used as a effective way to discover and verify the pharmacological mechanism of TCM.
C1 [Xu, Jingwen; Li, Zhe; Wang, Jiangrong; Gao, Mei; Hou, Yinglong] Shandong First Med Univ & Shandong Prov Qianfoshan, Affiliated Hosp 1, Dept Cardiol, Shandong Med & Hlth Key Lab Cardiac Electrophysiol, Jinan, Peoples R China.
   [Xu, Jingwen; Tian, Zhenhua; Du, Xiaoshi; Gao, Mei] Shandong Univ Tradit Chinese Med, Jinan, Peoples R China.
   [Cui, Yansong; Hou, Yinglong] Shandong Univ, Cheeloo Coll Med, Jinan, Peoples R China.
C3 Shandong University of Traditional Chinese Medicine; Shandong University
RP Gao, M (corresponding author), Shandong Univ Tradit Chinese Med, Jinan, Peoples R China.; Hou, YL (corresponding author), Shandong Univ, Cheeloo Coll Med, Jinan, Peoples R China.
EM gaomei0217@163.com; houyinglong2010@hotmail.com
FU National Natural Science Foundation of China (NSFC) [82205061]; China
   Postdoctoral Science Foundation [2022M7119791]; Traditional Chinese
   Medicine Science and Tech-nology Project of Shandong Province
   [2020Q036]; Science and Technology Program Project of Jinan [202225074];
   National Natural Science Foundation of Qianfoshan Hospital, Shandong
   Province [QYPY2021NSFC0608]
FX This work was supported by the National Natural Science Foundation of
   China (NSFC; NO. 82205061) , China Postdoctoral Science Foundation
   (NO.2022M7119791) , Traditional Chinese Medicine Science and Tech-nology
   Project of Shandong Province (NO. 2020Q036) , Science and Technology
   Program Project of Jinan (NO.202225074) and National Natural Science
   Foundation of Qianfoshan Hospital, Shandong Province (no.
   QYPY2021NSFC0608) .
CR Ansari MA, 2021, PHARMACOL RES, V164, DOI 10.1016/j.phrs.2020.105364
   Björkegren JLM, 2022, CELL, V185, P1630, DOI 10.1016/j.cell.2022.04.004
   Chinese Medical Doctor Association of Integrated Traditional Chinese and Western Medicine Physicians P.C.o.C.D. Chinese Association of Integrated Traditional and Western Medicine Critical Care Medicine Committee of Chinese Society of Integrated Traditional Chinese and Western Medicine Society of Cardiovascular Disease Chinese Association of Traditional Chinese Medicine Committee of Cardiac Intervention Chinese Society of Integrated Traditional Chinese and Western Medicine Physicians Chinese Medical Doctor Association Emergency Medicine Professional Committee of Physicians of Integrated Traditional Chinese and Western Medicine Chinese Medical Doctor Association Alliance of TCM Prevention and treatment of myocardial Infarction, CHIN J INTEGR MED, P272
   Corcoran SE, 2016, J CLIN INVEST, V126, P3699, DOI 10.1172/JCI84431
   Falk E, 2006, J AM COLL CARDIOL, V47, pC7, DOI 10.1016/j.jacc.2005.09.068
   Fonseca MD, 2016, CELL COMMUN SIGNAL, V14, DOI 10.1186/s12964-016-0126-1
   Germanova E, 2022, INT J MOL SCI, V23, DOI 10.3390/ijms232214248
   Huang X, 2022, CURR MED CHEM, V29, P1959, DOI 10.2174/0929867328666211108110025
   Jeon YD, 2020, BIOMED PHARMACOTHER, V124, DOI 10.1016/j.biopha.2020.109847
   Jiang ZL, 2022, BIOMED PHARMACOTHER, V147, DOI 10.1016/j.biopha.2022.112655
   Kuznetsova T, 2020, NAT REV CARDIOL, V17, P216, DOI 10.1038/s41569-019-0265-3
   Kwok T, 2014, COMPLEMENT THER MED, V22, P473, DOI 10.1016/j.ctim.2014.03.010
   Li JP, 2023, PHARM BIOL, V61, P1, DOI 10.1080/13880209.2022.2099430
   Libby P, 2017, J AM COLL CARDIOL, V70, P2278, DOI 10.1016/j.jacc.2017.09.028
   Lin FS, 2005, J CELL PHYSIOL, V202, P464, DOI 10.1002/jcp.20142
   Liu QY, 2021, ACTA PHARMACOL SIN, V42, P987, DOI 10.1038/s41401-020-00535-x
   Ma Y, 2020, EVID-BASED COMPL ALT, V2020, DOI 10.1155/2020/6937186
   Majmundar AJ, 2010, MOL CELL, V40, P294, DOI 10.1016/j.molcel.2010.09.022
   McHale JF, 1999, J IMMUNOL, V163, P3993
   Mills E, 2014, TRENDS CELL BIOL, V24, P313, DOI 10.1016/j.tcb.2013.11.008
   Nogales C, 2022, TRENDS PHARMACOL SCI, V43, P136, DOI 10.1016/j.tips.2021.11.004
   Purvis GSD, 2020, BRIT J PHARMACOL, V177, P4416, DOI 10.1111/bph.15182
   Qin WW, 2019, CHIN J NAT MEDICINES, V17, P218, DOI 10.1016/S1875-5364(19)30024-X
   Ren J, 2019, FRONT PHARMACOL, V10, DOI 10.3389/fphar.2019.00753
   Shen CK, 2021, EUR J PHARMACOL, V905, DOI 10.1016/j.ejphar.2021.174216
   Sieveking DP, 2005, INT J CARDIOL, V105, P40, DOI 10.1016/j.ijcard.2004.10.052
   Tannahill GM, 2011, FEBS LETT, V585, P1568, DOI 10.1016/j.febslet.2011.05.008
   Triantafilou K, 2021, IMMUNOLOGY, V162, P249, DOI 10.1111/imm.13309
   Wang JZ, 2021, CANCER COMMUN, V41, P560, DOI 10.1002/cac2.12158
   Wang LL, 2017, CURR PHARM DESIGN, V23, P1077, DOI 10.2174/1381612822666161010105242
   Wang Q, 2006, COCHRANE DB SYST REV, DOI 10.1002/14651858.CD004196.pub2
   Wang YY, 2021, BRIEF BIOINFORM, V22, DOI 10.1093/bib/bbab106
   Wu B, 2022, CHEM COMMUN, V58, P8690, DOI 10.1039/d2cc01457b
   Xiao L, 2020, AGING-US, V12, P21706, DOI 10.18632/aging.103976
   Xie M, 2016, NAT COMMUN, V7, DOI 10.1038/ncomms13280
   Xu JW, 2022, FRONT IMMUNOL, V13, DOI 10.3389/fimmu.2022.817572
   Xuan Y, 2017, INFLAMMATION, V40, P1631, DOI 10.1007/s10753-017-0603-8
   Yang M, 2020, NAT PROD RES DEV, V32, P209
   Yu ML, 2020, CHIN J INTEGR MED, V26, P219, DOI 10.1007/s11655-018-2556-7
   Zhou B, 2022, AGING-US, V14, P3617, DOI 10.18632/aging.204033
   Zhou YX, 2014, PHYTOTHER RES, V28, P961, DOI 10.1002/ptr.5083
   Zhu J, 2017, EUR J PHARMACOL, V815, P427, DOI 10.1016/j.ejphar.2017.09.047
NR 42
TC 1
Z9 1
U1 4
U2 4
PU ELSEVIER IRELAND LTD
PI CLARE
PA ELSEVIER HOUSE, BROOKVALE PLAZA, EAST PARK SHANNON, CO, CLARE, 00000,
   IRELAND
SN 0378-8741
EI 1872-7573
J9 J ETHNOPHARMACOL
JI J. Ethnopharmacol.
PD DEC 5
PY 2023
VL 317
AR 116675
DI 10.1016/j.jep.2023.116675
PG 12
WC Plant Sciences; Chemistry, Medicinal; Integrative & Complementary
   Medicine; Pharmacology & Pharmacy
WE Science Citation Index Expanded (SCI-EXPANDED)
SC Plant Sciences; Pharmacology & Pharmacy; Integrative & Complementary
   Medicine
GA N6QR6
UT WOS:001038239200001
PM 37257708
DA 2023-11-17
ER

PT J
AU Deng, L
   Duan, YX
   Liu, C
   Sun, JJ
   Zhao, SH
   Deng, J
AF Deng, Liang
   Duan, Yixuan
   Liu, Chang
   Sun, Jingjing
   Zhao, Sihai
   Deng, Jie
TI Mechanism of <i>Artemisia annua</i> L. in the treatment of acute
   myocardial infarction: network pharmacology, molecular docking and in
   vivo validation
SO MOLECULAR DIVERSITY
LA English
DT Article; Early Access
DE Artemisia annua L.; Acute myocardial infarction; Network pharmacology;
   Molecular docking; In vivo validation; Myocardial fibrosis
ID CARDIOVASCULAR-DISEASES; PROTEIN; INJURY; GENE; AKT1
AB This study was to evaluate the potential mechanism of action of Artemisia annua L. (A. annua) in the treatment of acute myocardial infarction (AMI) using network pharmacology, molecular docking and in vivo experiments. 22 active chemical compounds and 193 drug targets of A. annua were screened using the Traditional Chinese Medicine System Pharmacological (TCMSP) database. 3876 disease targets were also collected. Then 158 intersection targets between AMI and A. annua were obtained using R 4.2.0 software. String database was used to construct the protein-protein interaction (PPI) network and 6 core targets (MAPK1, TP53, HSP90AA1, RELA, AKT1, and MYC) were screened. Gene Ontology (GO) enrichment analysis and Kyoto Encyclopedia of Genes and Genomes (KEGG) pathway analysis were performed using the R package. GO enrichment results were mainly related to cell responses to chemical stress and cell membrane microregions. KEGG pathways were mainly involved in lipids, atherosclerosis and fluid shear stress. In addition, molecular docking between A. annua active compounds and core targets showed high binding activity. As for in vivo validation, A. annua extract showed significant effects on improving post-infarction ventricular function, delaying ventricular remodeling, and reducing myocardial fibrosis and apoptosis. This study has revealed the potential components and molecular mechanisms of A. annua in the treatment of AMI. Our work also showed that A. annua has great effect on reducing myocardial fibrosis and scar area after infarction.
C1 [Deng, Liang] Shanxi Datong Univ, Sch Med, Datong 037009, Peoples R China.
   [Duan, Yixuan; Liu, Chang; Sun, Jingjing; Deng, Jie] Xi An Jiao Tong Univ, Dept Cardiol, Affiliated Hosp 2, Xian 710061, Shaanxi, Peoples R China.
   [Zhao, Sihai] Xi An Jiao Tong Univ, Sch Med, Lab Anim Ctr, Xian 710061, Peoples R China.
C3 Shanxi Datong University; Xi'an Jiaotong University; Xi'an Jiaotong
   University
RP Deng, J (corresponding author), Xi An Jiao Tong Univ, Dept Cardiol, Affiliated Hosp 2, Xian 710061, Shaanxi, Peoples R China.
EM jie.deng@mail.xjtu.edu.cn
FU Deng Liang and Duan Yixuan contributed to the preliminary data analysis,
   interpretation, and manuscript writing. Liu Chang, Sun Jingjing and Zhao
   Sihai participated in the manuscript submission and editing. Deng Jie
   participated in research design. All aut
FX Deng Liang and Duan Yixuan contributed to the preliminary data analysis,
   interpretation, and manuscript writing. Liu Chang, Sun Jingjing and Zhao
   Sihai participated in the manuscript submission and editing. Deng Jie
   participated in research design. All authors contributed to the final
   approval of manuscript.
CR Ackah E, 2005, J CLIN INVEST, V115, P2119, DOI 10.1172/JCI24726
   Aktas I, 2020, BIOTECH HISTOCHEM, V95, P121, DOI 10.1080/10520295.2019.1647457
   Amberger J, 2009, NUCLEIC ACIDS RES, V37, pD793, DOI 10.1093/nar/gkn665
   Ambrose John A, 2015, F1000Prime Rep, V7, P08, DOI 10.12703/P7-08
   Ashburner M, 2000, NAT GENET, V25, P25, DOI 10.1038/75556
   Bateman A, 2023, NUCLEIC ACIDS RES, V51, pD523, DOI 10.1093/nar/gkac1052
   Bayrak CS, 2020, GENOME MED, V12, DOI 10.1186/s13073-019-0709-8
   Boateng S, 2013, DM-DIS MON, V59, P83, DOI 10.1016/j.disamonth.2012.12.004
   Brisibe EA, 2009, FOOD CHEM, V115, P1240, DOI 10.1016/j.foodchem.2009.01.033
   Brown GD, 2010, MOLECULES, V15, P7603, DOI 10.3390/molecules15117603
   Buntrock RE, 2002, J CHEM INF COMP SCI, V42, P1505, DOI 10.1021/ci025575p
   Cao Q, 2020, J CARDIOVASC PHARM, V75, P321, DOI 10.1097/FJC.0000000000000794
   Carlson M, 2019, ORG HS EG DB GENOME, P3
   Chen H, 2018, SIGNAL TRANSDUCT TAR, V3, DOI 10.1038/s41392-018-0008-7
   Chen WW, 2017, J GERIATR CARDIOL, V14, P1, DOI 10.11909/j.issn.1671-5411.2017.01.012
   Collet JP, 2021, EUR HEART J, V42, P1289, DOI 10.1093/eurheartj/ehaa575
   Dang CV, 2012, CELL, V149, P22, DOI 10.1016/j.cell.2012.03.003
   DeBosch B, 2006, CIRCULATION, V113, P2097, DOI 10.1161/CIRCULATIONAHA.105.595231
   DeLano W.L., 2002, CCP4 NEWSLETTER PROT, V40, P82
   DHALIWAL H, 1991, AM J PHYSIOL, V261, pH632, DOI 10.1152/ajpheart.1991.261.3.H632
   Dhanasekaran R, 2021, NAT REV CLIN ONCOL, DOI 10.1038/s41571-021-00549-2
   Dong LY, 2013, AM J CHINESE MED, V41, P1251, DOI 10.1142/S0192415X13500845
   Feng XC, 2020, PHARMACOL THERAPEUT, V216, DOI 10.1016/j.pharmthera.2020.107650
   Gao X, 2008, AM J PHYSIOL-HEART C, V295, pH491, DOI 10.1152/ajpheart.00464.2008
   Gu YW, 2012, TOHOKU J EXP MED, V227, P161, DOI 10.1620/tjem.227.161
   Hausenloy DJ, 2013, J CLIN INVEST, V123, P92, DOI 10.1172/JCI62874
   Hernandez-Resendiz S, 2020, J CELL MOL MED, V24, P6571, DOI 10.1111/jcmm.15384
   Ibanez B, 2018, EUR HEART J, V39, P119, DOI 10.1093/eurheartj/ehx393
   Jia LY, 2022, FRONT PHYSIOL, V13, DOI 10.3389/fphys.2022.1034014
   Jiang K, 2022, J CLIN INVEST, V132, DOI 10.1172/JCI151268
   Kadioglu O, 2021, ARCH TOXICOL, V95, P2485, DOI 10.1007/s00204-021-03058-4
   Kalogeris T, 2017, COMPR PHYSIOL, V7, P113, DOI 10.1002/cphy.c160006
   Kanehisa M, 2000, NUCLEIC ACIDS RES, V28, P27, DOI 10.1093/nar/28.1.27
   Karar J, 2011, FRONT MOL NEUROSCI, V4, DOI 10.3389/fnmol.2011.00051
   Kennon AM, 2021, FRONT PHYSIOL, V12, DOI 10.3389/fphys.2021.676727
   Klein TE, 2004, PHARMACOGENOMICS J, V4, P1, DOI 10.1038/sj.tpj.6500230
   Kohl M, 2011, METHODS MOL BIOL, V696, P291, DOI 10.1007/978-1-60761-987-1_18
   Li H, 2015, IJC HEART VASC, V6, P25, DOI 10.1016/j.ijcha.2014.10.002
   Li J, 2015, LANCET, V385, P441, DOI 10.1016/S0140-6736(14)60921-1
   Li QX, 2021, FASEB J, V35, DOI 10.1096/fj.202100086RR
   Li S, 2013, CHIN J NAT MEDICINES, V11, P110, DOI [10.3724/SP.J.1009.2013.00110, 10.1016/S1875-5364(13)60037-0]
   Liu SW, 2019, JAMA CARDIOL, V4, P342, DOI 10.1001/jamacardio.2019.0295
   Liu XY, 2019, CURR TOP MED CHEM, V19, P205, DOI 10.2174/1568026619666190122144217
   Ma LY, 2020, J GERIATR CARDIOL, V17, P1, DOI 10.11909/j.issn.1671-5411.2020.01.001
   Nogales C, 2022, TRENDS PHARMACOL SCI, V43, P136, DOI 10.1016/j.tips.2021.11.004
   Park CY, 2020, FOOD SCI NUTR, V8, P3738, DOI 10.1002/fsn3.1662
   Patel RV, 2018, EUR J MED CHEM, V155, P889, DOI 10.1016/j.ejmech.2018.06.053
   Patil PP, 2022, PLOS ONE, V17, DOI 10.1371/journal.pone.0259757
   Rose PW, 2017, NUCLEIC ACIDS RES, V45, pD271, DOI 10.1093/nar/gkw1000
   Ru JL, 2014, J CHEMINFORMATICS, V6, DOI 10.1186/1758-2946-6-13
   Safran M, 2010, DATABASE-OXFORD, DOI 10.1093/database/baq020
   Scott DE, 2016, NAT REV DRUG DISCOV, V15, P533, DOI 10.1038/nrd.2016.29
   Somanath PR, 2006, CELL CYCLE, V5, P512, DOI 10.4161/cc.5.5.2538
   Suchal K, 2017, SCI REP-UK, V7, DOI 10.1038/srep42027
   류지현, 2011, [Journal of the Korean Society of Food Science and Nutrition, 한국식품영양과학회지], V40, P509
   Szklarczyk D, 2011, NUCLEIC ACIDS RES, V39, pD561, DOI 10.1093/nar/gkq973
   Tang Y, 2015, BIOSYSTEMS, V127, P67, DOI 10.1016/j.biosystems.2014.11.005
   Tanoli Z, 2021, BRIEF BIOINFORM, V22, P1656, DOI 10.1093/bib/bbaa003
   Wan X, 2017, BMC PUBLIC HEALTH, V18, DOI 10.1186/s12889-017-4558-3
   Wang FY, 2020, MOL CELL BIOCHEM, V474, P171, DOI 10.1007/s11010-020-03842-3
   Wang X, 2021, FRONT PHARMACOL, V12, DOI 10.3389/fphar.2021.657484
   Wang YL, 2009, NUCLEIC ACIDS RES, V37, pW623, DOI 10.1093/nar/gkp456
   Wang Y, 2022, EVID-BASED COMPL ALT, V2022, DOI 10.1155/2022/3305773
   Wang Y, 2012, CURR TOP MED CHEM, V12, P1356, DOI 10.2174/156802612801319034
   Wang YY, 2019, PLOS COMPUT BIOL, V15, DOI [10.1371/journal.pcbi.1007249, 10.1371/journal.pcbi.1007249.r001, 10.1371/journal.pcbi.1007249.r002, 10.1371/journal.pcbi.1007249.r003, 10.1371/journal.pcbi.1007249.r004]
   Wishart DS, 2008, NUCLEIC ACIDS RES, V36, pD901, DOI 10.1093/nar/gkm958
   Wu YF, 2016, CIRCULATION, V133, P2545, DOI 10.1161/CIRCULATIONAHA.115.008728
   Wu YT, 2018, FRONT PHARMACOL, V9, DOI 10.3389/fphar.2018.01059
   Yang M, 2017, CHIN J INTEGR MED, V23, P496, DOI 10.1007/s11655-016-2650-7
   Zeng Y, 2017, THERANOSTICS, V7, P3842, DOI 10.7150/thno.19764
   Zhan BM, 2020, BIOMED PHARMACOTHER, V127, DOI 10.1016/j.biopha.2020.110121
   Zhang Q, 2016, MEDICINE, V95, DOI 10.1097/MD.0000000000002677
   Zhang RZ, 2019, FRONT PHARMACOL, V10, DOI 10.3389/fphar.2019.00123
   Zhao D, 2019, NAT REV CARDIOL, V16, P203, DOI 10.1038/s41569-018-0119-4
   Zhu F, 2012, NUCLEIC ACIDS RES, V40, pD1128, DOI 10.1093/nar/gkr797
NR 75
TC 0
Z9 0
U1 1
U2 1
PU SPRINGER
PI DORDRECHT
PA VAN GODEWIJCKSTRAAT 30, 3311 GZ DORDRECHT, NETHERLANDS
SN 1381-1991
EI 1573-501X
J9 MOL DIVERS
JI Mol. Divers.
PD 2023 OCT 29
PY 2023
DI 10.1007/s11030-023-10750-3
EA OCT 2023
PG 18
WC Biochemistry & Molecular Biology; Chemistry, Applied; Chemistry,
   Medicinal; Chemistry, Multidisciplinary
WE Science Citation Index Expanded (SCI-EXPANDED)
SC Biochemistry & Molecular Biology; Chemistry; Pharmacology & Pharmacy
GA W5SV8
UT WOS:001092233600001
PM 37898972
DA 2023-11-17
ER

PT J
AU Zhang, L
   Yang, ZH
   Li, XY
   Hua, YQ
   Fan, GW
   He, F
AF Zhang, Lei
   Yang, Zhihui
   Li, Xinyi
   Hua, Yunqing
   Fan, Guanwei
   He, Feng
TI Anti-atherosclerotic effects of naringenin and quercetin from Folium
   Artemisiae argyi by attenuating Interleukin-1 beta (IL-1β)/ matrix
   metalloproteinase 9 (MMP9): network pharmacology-based analysis and
   validation
SO BMC COMPLEMENTARY MEDICINE AND THERAPIES
LA English
DT Article
DE Folium Artemisiae argyi; Atherosclerotic cardiovascular disease; Network
   pharmacology; Anti-inflammation; Quercetin; Naringenin
ID CORONARY-HEART-DISEASE; RISK-FACTORS; ATHEROSCLEROSIS; INFLAMMATION;
   CHOLESTEROL; MECHANISMS; PREDICTION
AB Effective components and related target genes of Folium Artemisiae argyi were screened from Traditional Chinese Medicines for Systems Pharmacology Database and Analysis Platform. The therapeutic targets of atherosclerosis were searched in the MalaCards and OMIM databases. Kyoto Encyclopedia of Genes and Genomes (KEGG) pathway analysis were performed in WebGestalt online and verified according to ClueGo and Pedia apps in Cytoscape. Then, the protein-protein interaction network was analyzed using the STRING database and constructed using Cytoscape. Differential expression of target genes was identified in GSE9128 and GSE71226 by GEO2R. And then, molecular docking was performed using the Molecular Operating Environment. Finally, we validated the protein expression of Interleukin-6 (IL-6)/IL-1 beta /MMP9 by qRT-PCR and Western blot in Raw264.7 which was induced by LPS. A total of 232 potential target genes and 8 ingredients of Folium Artemisiae argyi were identified. Quercetin and naringenin are potential candidate bioactive agents in treating atherosclerosis. Vascular endothelial growth factor (VEGFA), MMP9 and IL-1 beta could be potential target genes. KEGG analysis demonstrated that the fluid shear stress and atherosclerosis pathway play a crucial role in the anti-atherosclerosis effect of Folium Artemisiae argyi. Gene Expression Omnibus (GEO) validation demonstrated that VEGFA was downregulated, while MMP9 and IL-1 beta were upregulated in patients with atherosclerosis. Molecular docking suggested that only MMP9 had a good combination with quercetin. The cell experiment results suggested that naringenin and quercetin have strong anti-inflammation effects, and significantly inhibit the expression of MMP9.Practical ApplicationsArtemisiae argyi is a traditional Chinese herbal medicine that has been widely used for its antibacterial and anti-inflammatory effects. This research demonstrated the bioactive ingredients, potential targets, and molecular mechanism of Folium Artemisiae argyi in treating atherosclerosis. It also suggests a reliable approach in investigating the therapeutic effect of traditional Chinese herbal medicine in treating Atherosclerotic cardiovascular disease (ASCVD).
C1 [Zhang, Lei; Li, Xinyi; He, Feng] Huanggang Normal Univ, Hubei Key Lab Econ Forest Germplasm Improvement &, Huanggang 438000, Peoples R China.
   [Zhang, Lei; He, Feng] Huanggang Normal Univ, Hubei Collaborat Innovat Ctr Characterist Resource, Huanggang 438000, Peoples R China.
   [Yang, Zhihui; Hua, Yunqing; Fan, Guanwei] Tianjin Univ Tradit Chinese Med, Teaching Hosp 1, Tianjin, Peoples R China.
   [Yang, Zhihui; Hua, Yunqing; Fan, Guanwei] Tianjin Key Lab Translat Res TCM Prescript & Syndr, Tianjin, Peoples R China.
C3 Huanggang Normal University; Huanggang Normal University; Tianjin
   University of Traditional Chinese Medicine
RP He, F (corresponding author), Huanggang Normal Univ, Hubei Key Lab Econ Forest Germplasm Improvement &, Huanggang 438000, Peoples R China.; He, F (corresponding author), Huanggang Normal Univ, Hubei Collaborat Innovat Ctr Characterist Resource, Huanggang 438000, Peoples R China.
EM hfeng@hust.edu.cn
FU Not applicable.
FX Not applicable.
CR Adams M, 2006, PLANTA MED, V72, P862, DOI 10.1055/s-2006-947165
   Chen ML, 2001, PHARMACEUT RES, V18, P1645, DOI 10.1023/A:1013319408893
   Dinarello CA, 2018, IMMUNOL REV, V281, P8, DOI 10.1111/imr.12621
   Geovanini GR, 2018, CLIN SCI, V132, P1243, DOI 10.1042/CS20180306
   Grebe A, 2018, CIRC RES, V122, P1722, DOI 10.1161/CIRCRESAHA.118.311362
   Guo PF, 2019, FRONT PHARMACOL, V10, DOI 10.3389/fphar.2019.00857
   Haniff HS, 2020, NAT CHEM, V12, P952, DOI 10.1038/s41557-020-0514-4
   Hansson GK, 2005, NEW ENGL J MED, V352, P1685, DOI 10.1056/NEJMra043430
   Hopkins AL, 2008, NAT CHEM BIOL, V4, P682, DOI 10.1038/nchembio.118
   Huang SQ, 2020, DRUG DES DEV THER, V14, P2725, DOI 10.2147/DDDT.S250991
   Kanehisa M, 2023, NUCLEIC ACIDS RES, V51, pD587, DOI 10.1093/nar/gkac963
   Keiser MJ, 2007, NAT BIOTECHNOL, V25, P197, DOI 10.1038/nbt1284
   Kim SK, 2019, J ETHNOPHARMACOL, V244, DOI 10.1016/j.jep.2019.112129
   Li Y, 2016, NUTRIENTS, V8, DOI 10.3390/nu8030167
   Liang B, 2020, FRONT CARDIOVASC MED, V7, DOI 10.3389/fcvm.2020.592201
   Lin M, 2008, AM J PATHOL, V173, P144, DOI 10.2353/ajpath.2008.080081
   Liu JQ, 2021, DRUG DES DEV THER, V15, P3255, DOI 10.2147/DDDT.S319786
   Loke WM, 2010, ARTERIOSCL THROM VAS, V30, P749, DOI 10.1161/ATVBAHA.109.199687
   Mayerl C, 2006, VIRCHOWS ARCH, V449, P96, DOI 10.1007/s00428-006-0176-7
   Mulvihill EE, 2010, ARTERIOSCL THROM VAS, V30, P742, DOI 10.1161/ATVBAHA.109.201095
   Orhan IE, 2015, CURR PHARM BIOTECHNO, V16, P245, DOI 10.2174/1389201015666141202110216
   Ridker PM, 2017, NEW ENGL J MED, V377, P1119, DOI 10.1056/NEJMoa1707914
   Ridker PM, 2017, LANCET, V390, P1833, DOI 10.1016/S0140-6736(17)32247-X
   Ru JL, 2014, J CHEMINFORMATICS, V6, DOI 10.1186/1758-2946-6-13
   Schmitz G, 2006, VASC PHARMACOL, V44, P75, DOI 10.1016/j.vph.2005.07.012
   Shannon P, 2003, GENOME RES, V13, P2498, DOI 10.1101/gr.1239303
   Szklarczyk D, 2023, NUCLEIC ACIDS RES, V51, pD638, DOI 10.1093/nar/gkac1000
   Tall AR, 2015, NAT REV IMMUNOL, V15, P104, DOI 10.1038/nri3793
   Valtorta NK, 2016, HEART, V102, P1009, DOI 10.1136/heartjnl-2015-308790
   Vassiliadis E, 2012, BIOMARK INSIGHTS, V7, P45, DOI 10.4137/BMI.S9536
   Wang CY, 2008, TRENDS MOL MED, V14, P37, DOI 10.1016/j.molmed.2007.11.004
   Wang J, 2013, NUCLEIC ACIDS RES, V41, pW77, DOI 10.1093/nar/gkt439
   Wishart DS, 2018, NUCLEIC ACIDS RES, V46, pD1074, DOI 10.1093/nar/gkx1037
   Xu HY, 2019, NUCLEIC ACIDS RES, V47, pD976, DOI 10.1093/nar/gky987
   Yusuf S, 2004, LANCET, V364, P937, DOI 10.1016/S0140-6736(04)17018-9
   Zeng WF, 2018, PHARMACOL RES, V135, P122, DOI 10.1016/j.phrs.2018.08.002
   Zhang LB, 2013, BIOCHEM SYST ECOL, V50, P455, DOI 10.1016/j.bse.2013.06.010
   Zhu KF, 2016, EUR J PREV CARDIOL, V23, P530, DOI 10.1177/2047487315587402
   Zuo HL, 2018, SCI REP-UK, V8, DOI 10.1038/s41598-018-29764-1
NR 39
TC 0
Z9 0
U1 3
U2 3
PU BMC
PI LONDON
PA CAMPUS, 4 CRINAN ST, LONDON N1 9XW, ENGLAND
EI 2662-7671
J9 BMC COMPLEMENT MED
JI BMC Complement. Med. Ther.
PD OCT 25
PY 2023
VL 23
IS 1
AR 378
DI 10.1186/s12906-023-04223-1
PG 12
WC Integrative & Complementary Medicine
WE Science Citation Index Expanded (SCI-EXPANDED)
SC Integrative & Complementary Medicine
GA U8AO5
UT WOS:001086977100002
PM 37880698
DA 2023-11-17
ER

PT J
AU Wang, JR
   Zhang, YF
   Feng, XT
   Du, M
   Li, SJ
   Chang, XD
   Liu, P
AF Wang, Jiarou
   Zhang, Yifan
   Feng, Xiaoteng
   Du, Min
   Li, Sijin
   Chang, Xindi
   Liu, Ping
TI Tanshinone IIA alleviates atherosclerosis in LDLR<SUP>-/-</SUP> mice by
   regulating efferocytosis of macrophages
SO FRONTIERS IN PHARMACOLOGY
LA English
DT Article
DE tanshinone IIA; efferocytosis; macrophage; lipid metabolism;
   atherosclerosis
ID CARDIOVASCULAR-DISEASE
AB Background: Tanshinone IIA (TIIA) is the major lipid-soluble active ingredient of the traditional Chinese medicine Salvia miltiorrhiza, which slows down atherosclerosis (AS). However, it remains unclear whether TIIA has the potential to enhance macrophage efferocytosis and thereby improve atherosclerosis.Objective: The focus of this examination was to determine if TIIA could reduce lipid accumulation and treat AS by enhancing efferocytosis.Methods: Firstly, we conducted in vivo experiments using LDLR knockout (LDLR-/-) mice for a period of 24 weeks, using histopathological staining, immunofluorescence and Western blot experiments to validate from the efficacy and mechanism parts, respectively; in addition, we utilized cells to validate our study again in vitro. The specific experimental design scheme is as follows: In vivo, Western diet-fed LDLR-/- mice for 12 weeks were constructed as an AS model, and normal diet-fed LDLR-/- mice were taken as a blank control group. The TIIA group and positive control group (atorvastatin, ATO) were intervened for 12 weeks by intraperitoneal injection (15 mg/kg/d) and gavage (1.3 mg/kg/d), respectively. In vitro, RAW264.7 cells were cultured with ox-LDL (50 ug/mL) or ox-LDL (50 ug/mL) + TIIA (20 uM/L or 40 uM/L). Pathological changes in aortic plaques and foam cell formation in RAW264.7 cells were evaluated using Masson and Oil Red O staining, respectively. Biochemical methods were used to detect lipid levels in mice. The immunofluorescence assay was performed to detect apoptotic cells and efferocytosis-related signal expression at the plaques. RT-qPCR and Western blot were carried out to observe the trend change of efferocytosis-related molecules in both mouse aorta and RAW264.7 cells. We also used the neutral red assay to assess RAW264.7 cells' phagocytic capacity.Results: Compared with the model group, TIIA decreased serum TC, TG, and LDL-C levels (p < 0.01), reduced the relative lumen area of murine aortic lipid-rich plaques (p < 0.01), enhanced the stability of murine aortic plaques (p < 0.01), reduced ox-LDL-induced lipid build-up in RAW264.7 cells (p < 0.01), and upregulated efferocytosis-related molecules expression and enhance the efferocytosis rate of ox-LDL-induced RAW264.7 cells.Conclusion: TIIA might reduce lipid accumulation by enhancing the efferocytosis of macrophages and thus treat AS.
C1 [Wang, Jiarou; Zhang, Yifan; Feng, Xiaoteng; Du, Min; Li, Sijin; Chang, Xindi; Liu, Ping] Shanghai Univ Tradit Chinese Med, LongHua Hosp, Shanghai, Peoples R China.
C3 Shanghai University of Traditional Chinese Medicine
RP Liu, P (corresponding author), Shanghai Univ Tradit Chinese Med, LongHua Hosp, Shanghai, Peoples R China.
EM liuping0207@126.com
FU This research was funded by the National Natural Science Foundation of
   China, grant number 81873117. [81873117]; National Natural Science
   Foundation of China
FX We thank the Central Laboratory of Longhua Hospital affiliated with
   Shanghai University of Traditional Chinese Medicine to offer the
   laboratory equipment. Illustrations were made using Figdraw.r This
   research was funded by the National Natural Science Foundation of China,
   grant number 81873117.
CR Ampomah PB, 2022, NAT METAB, V4, P444, DOI 10.1038/s42255-022-00551-7
   Ansari MA, 2021, PHARMACOL RES, V164, DOI 10.1016/j.phrs.2020.105364
   Artyomov MN, 2016, SEMIN IMMUNOL, V28, P417, DOI 10.1016/j.smim.2016.10.004
   Badjatiya A, 2019, CURR CARDIOL REP, V21, DOI 10.1007/s11886-019-1090-3
   Björkegren JLM, 2022, CELL, V185, P1630, DOI 10.1016/j.cell.2022.04.004
   Borst K, 2021, IMMUNITY, V54, P2194, DOI 10.1016/j.immuni.2021.09.014
   Brown DG, 2021, J MED CHEM, V64, P2312, DOI 10.1021/acs.jmedchem.0c01516
   Chen W, 2022, NAT REV CARDIOL, V19, P228, DOI 10.1038/s41569-021-00629-x
   Cormican S, 2021, FRONT IMMUNOL, V12, DOI 10.3389/fimmu.2021.664202
   Doddapattar P, 2022, CIRC RES, V130, P1289, DOI 10.1161/CIRCRESAHA.121.320704
   Doran AC, 2020, NAT REV IMMUNOL, V20, P254, DOI 10.1038/s41577-019-0240-6
   Duan Y, 2022, BBA-MOL BASIS DIS, V1868, DOI 10.1016/j.bbadis.2022.166533
   Ge Y, 2022, FRONT CELL DEV BIOL, V10, DOI 10.3389/fcell.2022.839248
   Gerlach BD, 2021, CELL METAB, V33, P2445, DOI 10.1016/j.cmet.2021.10.015
   Ginsberg HN, 2021, EUR HEART J, V42, P4791, DOI 10.1093/eurheartj/ehab551
   Gisterå A, 2022, CIRC RES, V130, P1869, DOI 10.1161/CIRCRESAHA.122.320263
   Glinton KE, 2022, J CLIN INVEST, V132, DOI 10.1172/JCI140685
   Gomes D, 2022, J LIPID RES, V63, DOI 10.1016/j.jlr.2022.100174
   Guo R, 2020, DRUG DES DEV THER, V14, P4735, DOI 10.2147/DDDT.S266911
   Hao PP, 2017, J AM COLL CARDIOL, V69, P2952, DOI 10.1016/j.jacc.2017.04.041
   Jia DL, 2022, CIRCULATION, V145, P1542, DOI 10.1161/CIRCULATIONAHA.121.057549
   Jia LQ, 2016, ARCH BIOCHEM BIOPHYS, V592, P50, DOI 10.1016/j.abb.2016.01.001
   Jin Y, 2022, CELL DEATH DIS, V13, DOI 10.1038/s41419-022-04966-8
   Kasikara C, 2021, J CLIN INVEST, V131, DOI 10.1172/JCI145275
   Khalifeh-Soltani A, 2016, JCI INSIGHT, V1, DOI 10.1172/jci.insight.87418
   Li YH, 2022, J ETHNOPHARMACOL, V282, DOI 10.1016/j.jep.2021.114595
   Libby P, 2021, NATURE, V592, P524, DOI 10.1038/s41586-021-03392-8
   Lu TC, 2022, OXID MED CELL LONGEV, V2022, DOI 10.1155/2022/2811789
   Manta CP, 2022, CIRCULATION, V146, P1783, DOI 10.1161/CIRCULATIONAHA.121.058615
   Maschalidi S, 2022, NATURE, V606, P776, DOI 10.1038/s41586-022-04754-6
   Mehrotra P, 2022, NAT REV DRUG DISCOV, V21, P601, DOI 10.1038/s41573-022-00470-y
   Nayak D, 2014, ANNU REV IMMUNOL, V32, P367, DOI 10.1146/annurev-immunol-032713-120240
   Ni HW, 2022, ENVIRON TOXICOL, V37, P192, DOI 10.1002/tox.23388
   Pierno S, 2023, INT J MOL SCI, V24, DOI 10.3390/ijms24020996
   Prinz M, 2019, CELL, V179, P292, DOI 10.1016/j.cell.2019.08.053
   Puntambekar SS, 2022, MOL NEURODEGENER, V17, DOI 10.1186/s13024-022-00545-9
   Sherwood MW, 2016, JACC-CARDIOVASC INTE, V9, P1694, DOI 10.1016/j.jcin.2016.05.039
   Simion V, 2020, NAT COMMUN, V11, DOI 10.1038/s41467-020-19664-2
   Subbarayan MS, 2022, PHARMACOL THERAPEUT, V231, DOI 10.1016/j.pharmthera.2021.107989
   Tsao CW, 2022, CIRCULATION, V145, pE153, DOI 10.1161/CIR.0000000000001052
   Virmani R, 2006, J AM COLL CARDIOL, V47, pC13, DOI 10.1016/j.jacc.2005.10.065
   Wang ND, 2020, BIOMED PHARMACOTHER, V123, DOI 10.1016/j.biopha.2019.109729
   Wang XC, 2023, IMMUNITY, V56, P58, DOI 10.1016/j.immuni.2022.11.013
   Wen Jiexia, 2020, Aging (Albany NY), V13, P910, DOI 10.18632/aging.202202
   Yang R, 2021, LETT APPL MICROBIOL, V73, P779, DOI 10.1111/lam.13573
   Yuan Y, 2012, PROTEIN CELL, V3, P173, DOI 10.1007/s13238-012-2025-6
   Zhang L, 2021, HEPATOLOGY, V73, P586, DOI 10.1002/hep.31277
   Zhang WF, 2022, AM J CHINESE MED, V50, P209, DOI 10.1142/S0192415X22500070
   Zhao JY, 2022, J INTEGR MED-JIM, V20, P274, DOI 10.1016/j.joim.2022.01.006
   Zheng SS, 2021, PHARMACOL RES, V169, DOI 10.1016/j.phrs.2021.105639
NR 50
TC 0
Z9 0
U1 0
U2 0
PU FRONTIERS MEDIA SA
PI LAUSANNE
PA AVENUE DU TRIBUNAL FEDERAL 34, LAUSANNE, CH-1015, SWITZERLAND
EI 1663-9812
J9 FRONT PHARMACOL
JI Front. Pharmacol.
PD OCT 11
PY 2023
VL 14
AR 1233709
DI 10.3389/fphar.2023.1233709
PG 10
WC Pharmacology & Pharmacy
WE Science Citation Index Expanded (SCI-EXPANDED)
SC Pharmacology & Pharmacy
GA W4EO4
UT WOS:001091175400001
PM 37886125
OA gold
DA 2023-11-17
ER

PT J
AU Tang, MM
   Zhao, ST
   Li, RQ
   Hou, W
AF Tang, Miao-Miao
   Zhao, Shu-Ting
   Li, Ran-Qi
   Hou, Wei
TI Therapeutic mechanisms of ginseng in coronary heart disease
SO FRONTIERS IN PHARMACOLOGY
LA English
DT Review
DE ginseng; coronary heart disease (CHD); atherosclerosis; heart; blood
   pressure; antioxidation; lipid; platelets
ID KOREAN RED GINSENG; IMPROVES CARDIAC-FUNCTION; PANAX-GINSENG; PRIMARY
   PREVENTION; CARDIOVASCULAR-DISEASES; PLATELET-AGGREGATION; SECONDARY
   PREVENTION; OXIDATIVE DAMAGE; PLAQUE-FORMATION; BLOOD-PRESSURE
AB Coronary heart disease (CHD) is the most common clinical manifestation of cardiovascular disease. It is characterized by myocardial ischemia, which is caused by coronary atherosclerosis. CHD is a significant global health problem with increasing prevalence every year because of significant changes in the lifestyles and diets. Ginseng is a traditional Chinese medicinal herb that has been used in food preparations and traditional medicine for several centuries. Several studies have demonstrated that ginseng improved cardiac function by normalizing blood glucose levels and decreasing blood pressure, oxidative stress, platelet aggregation, and lipid dysregulation in vivo. This review describes the current understanding of the mechanisms by which ginseng alleviates CHD, and provides a reference for the clinical development and application of ginseng as an alternative therapy for CHD.
C1 [Tang, Miao-Miao; Zhao, Shu-Ting; Li, Ran-Qi; Hou, Wei] Chinese Acad Agr Sci, Inst Special Anim & Plant Sci, Changchun, Peoples R China.
C3 Chinese Academy of Agricultural Sciences; Institute of Special Animal &
   Plant Sciences, CAAS
RP Hou, W (corresponding author), Chinese Acad Agr Sci, Inst Special Anim & Plant Sci, Changchun, Peoples R China.
EM jilinhouwei@163.com
FU The authors declare financial support was received for the research,
   authorship, and/or publication of this article. This research was
   supported by funds from the Natural Science Foundation of Jilin Province
   (Grant No. YDZJ202201ZYTS190) and Central Public [YDZJ202201ZYTS190];
   Natural Science Foundation of Jilin Province [1610342023011]; Central
   Public interest Scientific Institution Basal Research Fund
FX The authors sincerely thank Zheng-Yi Qu for participating in the
   revision of the article.r The authors declare financial support was
   received for the research, authorship, and/or publication of this
   article. This research was supported by funds from the Natural Science
   Foundation of Jilin Province (Grant No. YDZJ202201ZYTS190) and Central
   Public interest Scientific Institution Basal Research Fund (Grant No.
   1610342023011).
CR Aminifard T, 2021, FOOD SCI NUTR, V9, P5293, DOI 10.1002/fsn3.2475
   Archbold RA, 1998, HEART, V80, P543, DOI 10.1136/hrt.80.6.543
   Assmann G, 1999, ARTERIOSCL THROM VAS, V19, P1819, DOI 10.1161/01.ATV.19.8.1819
   Battson ML, 2018, J NUTR BIOCHEM, V56, P1, DOI 10.1016/j.jnutbio.2017.12.010
   Bentzon JF, 2014, CIRC RES, V114, P1852, DOI 10.1161/CIRCRESAHA.114.302721
   BRUETSCH WL, 1959, CIRCULATION, V20, P438, DOI 10.1161/01.CIR.20.3.438
   Carlin S, 2022, KARDIOL POL, V80, P1200, DOI 10.33963/KP.a2022.0283
   Caron MF, 2002, ANN PHARMACOTHER, V36, P758, DOI 10.1345/aph.1A411
   Cha TW, 2016, HYPERTENS RES, V39, P449, DOI 10.1038/hr.2016.7
   Chan K, 2015, BRIT J CLIN PHARMACO, V80, P834, DOI 10.1111/bcp.12598
   Chang X, 2020, OXID MED CELL LONGEV, V2020, DOI 10.1155/2020/5430407
   Chen KX, 2020, WORLD J TRAD CHINESE, V6, P1, DOI 10.4103/wjtcm.wjtcm_30_19
   Chen XP, 2015, CHIN HERB MED, V7, P98, DOI 10.1016/S1674-6384(15)60026-0
   Del Rio-Pertuz G, 2022, J INVEST MED HIGH IM, V10, DOI 10.1177/23247096221078704
   Eisenberg D, 1998, CLIN CARDIOL, V21, P81, DOI 10.1002/clc.4960210204
   Fan SS, 2020, BIOMED PHARMACOTHER, V132, DOI 10.1016/j.biopha.2020.110832
   FONTBONNE A, 1989, DIABETOLOGIA, V32, P300, DOI 10.1007/BF00265546
   Fu WW, 2016, INT J CLIN EXP MED, V9, P9843
   Fuentes E, 2019, J CARDIOVASC PHARM T, V24, P509, DOI 10.1177/1074248419861437
   Gao YL, 2011, FOOD CHEM TOXICOL, V49, P1857, DOI 10.1016/j.fct.2011.05.003
   Gidding SS, 2019, J AM HEART ASSOC, V8, DOI 10.1161/JAHA.119.012924
   Ha hye min, 2016, [Korean Journal of Clinical Pharmacy, 한국임상약학회지], V26, P163
   Han Y, 2015, NUTRIENTS, V7, P682, DOI 10.3390/nu7010682
   Hwang SY, 2008, PHYTOTHER RES, V22, P778, DOI 10.1002/ptr.2363
   Hyun SH, 2022, J GINSENG RES, V46, P33, DOI 10.1016/j.jgr.2021.07.007
   Jiang Z, 2012, BIOMOL THER, V20, P544, DOI 10.4062/biomolther.2012.20.6.544
   Jin MC, 2019, J CELL MOL MED, V23, P2343, DOI 10.1111/jcmm.14195
   Jovanovski E, 2014, CARDIOVASC THER, V32, P163, DOI 10.1111/1755-5922.12077
   Jovanovski E, 2010, AM J HYPERTENS, V23, P469, DOI 10.1038/ajh.2010.5
   KANNEL W B, 1965, R I Med J, V48, P243
   Kannel WB, 1998, CLIN THER, V20, pB2, DOI 10.1016/S0149-2918(98)80027-1
   Kim SJ, 2007, SEP PURIF TECHNOL, V56, P401, DOI 10.1016/j.seppur.2007.06.014
   Komishon AM, 2016, J HUM HYPERTENS, V30, P619, DOI 10.1038/jhh.2016.18
   Lee Dong Gu, 2019, Journal of Applied Biological Chemistry, V62, P87, DOI 10.3839/jabc.2019.013
   Lee J, 2014, NUTR RES PRACT, V8, P284, DOI 10.4162/nrp.2014.8.3.284
   Lee KH, 2016, J GINSENG RES, V40, P237, DOI 10.1016/j.jgr.2015.08.002
   Lee MMY, 2019, CURR ATHEROSCLER REP, V21, DOI 10.1007/s11883-019-0800-z
   Lee WM, 2008, J PHARM PHARMACOL, V60, P1531, DOI 10.1211/jpp/60.11.0015
   Li J, 2014, GENET MOL RES, V13, P2140, DOI 10.4238/2014.March.24.21
   Li Sen, 2018, Zhongguo Zhong Yao Za Zhi, V43, P1303, DOI 10.19540/j.cnki.cjcmm.20180115.006
   Li XH, 2020, BIOSCI BIOTECH BIOCH, V84, P2199, DOI 10.1080/09168451.2020.1793292
   Liao JW, 2017, J BIOMED RES, V31, P3, DOI 10.7555/JBR.30.20150051
   Lin JW, 2014, BIOMED RES INT, V2014, DOI 10.1155/2014/723084
   Lin Y, 2018, MEDICINE, V97, DOI 10.1097/MD.0000000000012382
   Liu FF, 2023, ENDOCRINE, V79, P349, DOI 10.1007/s12020-022-03223-4
   Liu HB, 2020, PHARMACOL RES, V161, DOI 10.1016/j.phrs.2020.105263
   Liu YH, 2022, METABOLITES, V12, DOI 10.3390/metabo12111011
   Lu HX, 2022, COMPUT MATH METHOD M, V2022, DOI 10.1155/2022/3016532
   May HT, 2016, EUR J PREV CARDIOL, V23, P769, DOI 10.1177/2047487315612733
   Moher D, 2009, PLOS MED, V6, DOI [10.1371/journal.pmed.1000097, 10.1136/bmj.b2700, 10.1136/bmj.n160, 10.1186/s13643-021-01626-4, 10.1016/j.jclinepi.2021.03.001, 10.7326/0003-4819-151-4-200908180-00136, 10.1136/bmj.b4037, 10.1016/j.ijsu.2010.02.007, 10.1136/bmj.n71, 10.1371/journal.pmed.1003583, 10.26633/RPSP.2022.112, 10.1016/j.recesp.2021.06.016, 10.1016/j.jclinepi.2021.02.003, 10.1016/j.ijsu.2021.105906, 10.1016/j.rec.2021.07.010, 10.1136/bmj.b2535]
   Moon JN, 2019, FOOD SCI BIOTECHNOL, V28, P1563, DOI 10.1007/s10068-019-00617-5
   Morimoto T, 2007, J ATHEROSCLER THROMB, V14, P159, DOI 10.5551/jat.E482
   ORAM S, 1972, BRIT MED J, V2, P767, DOI 10.1136/bmj.2.5816.767-d
   Oster G, 1999, AM J PUBLIC HEALTH, V89, P1536, DOI 10.2105/AJPH.89.10.1536
   Paik DJ, 2015, J GINSENG RES, V39, P89, DOI 10.1016/j.jgr.2014.11.005
   주일우, 2008, Journal of Ginseng Research, V32, P324
   Pignone M, 2000, BRIT MED J, V321, P983, DOI 10.1136/bmj.321.7267.983
   Poulsen CB, 2015, J AM COLL CARDIOL, V65, pA1927, DOI 10.1016/S0735-1097(15)61927-1
   Richardson AG, 2014, J GERONTOL A-BIOL, V69, pS28, DOI 10.1093/gerona/glu056
   Ryu Gi-Hyung, 2007, [Food Engineering Progress, 산업식품공학], V11, P1
   Sabouret P, 2022, PANMINERVA MED, V64, P265, DOI 10.23736/S0031-0808.21.04284-1
   Saleheen D, 2015, LANCET DIABETES ENDO, V3, P507, DOI 10.1016/S2213-8587(15)00126-6
   Sang YQ, 2021, BLOOD REV, V46, DOI 10.1016/j.blre.2020.100733
   Sarhene M, 2021, PHARMACOL RES, V166, DOI 10.1016/j.phrs.2021.105481
   Shao MY, 2022, BIOMED PHARMACOTHER, V154, DOI 10.1016/j.biopha.2022.113661
   Thomas IC, 2018, CLIN CARDIOL, V41, P144, DOI 10.1002/clc.22842
   Valli G, 2002, J AM COLL CARDIOL, V39, P1083, DOI 10.1016/S0735-1097(02)01749-7
   Venkataraman K, 2013, INT J MOL SCI, V14, P17897, DOI 10.3390/ijms140917897
   Wang J, 2012, ACTA PHYSIOL PLANT, V34, P397, DOI 10.1007/s11738-011-0844-3
   Wang YT, 2019, CLIN CARDIOL, V42, P56, DOI 10.1002/clc.23104
   Wu LL, 2014, BIOMED ENVIRON SCI, V27, P300, DOI 10.3967/bes2014.053
   Xie B, 2022, FRONT PHARMACOL, V13, DOI 10.3389/fphar.2022.990476
   Xue Y, 2021, J FOOD SCI, V86, P3252, DOI 10.1111/1750-3841.15757
   Yao TC, 2022, FRONT ENDOCRINOL, V13, DOI 10.3389/fendo.2022.865863
   Yu YH, 2020, J CARDIOVASC PHARM, V75, P91, DOI 10.1097/FJC.0000000000000752
   Zeliger Harold I, 2016, Interdiscip Toxicol, V9, P39, DOI 10.1515/intox-2016-0006
   Zeng XF, 2015, INT J CLIN EXP MED, V8, P14497
   Zhang LP, 2016, EVID-BASED COMPL ALT, V2016, DOI 10.1155/2016/6967853
   Zhang YJ, 2013, J CARDIOVASC PHARM, V62, P50, DOI 10.1097/FJC.0b013e31828f8d45
   Zheng X, 2017, EXP ANIM TOKYO, V66, P217, DOI 10.1538/expanim.16-0121
   Ziaei R, 2020, COMPLEMENT THER MED, V48, DOI 10.1016/j.ctim.2019.102239
   Zitnanová I, 2006, BIOLOGIA, V61, P279, DOI 10.2478/s11756-006-0051-7
NR 82
TC 0
Z9 0
U1 4
U2 4
PU FRONTIERS MEDIA SA
PI LAUSANNE
PA AVENUE DU TRIBUNAL FEDERAL 34, LAUSANNE, CH-1015, SWITZERLAND
EI 1663-9812
J9 FRONT PHARMACOL
JI Front. Pharmacol.
PD OCT 3
PY 2023
VL 14
AR 1271029
DI 10.3389/fphar.2023.1271029
PG 8
WC Pharmacology & Pharmacy
WE Science Citation Index Expanded (SCI-EXPANDED)
SC Pharmacology & Pharmacy
GA U2NR7
UT WOS:001083227700001
PM 37854713
OA gold
DA 2023-11-17
ER

PT J
AU Wu, LJ
   Wang, XJ
   Jiang, JH
   Chen, Y
   Peng, B
   Jin, W
AF Wu, Lijiao
   Wang, Xiangjin
   Jiang, Jihang
   Chen, Yong
   Peng, Bo
   Jin, Wei
TI Mechanism of rhubarb in the treatment of hyperlipidemia: A recent review
SO OPEN MEDICINE
LA English
DT Review
DE rhubarb; lipid metabolism; Chinese herbal medicine; hyperlipidemia;
   mechanism; lipid lowering
ID ANTHRAQUINONE DERIVATIVES; INHIBITORY CONSTITUENTS; DENSITY-LIPOPROTEIN;
   PHENOLIC-COMPOUNDS; OXIDATIVE-STRESS; LIPID-METABOLISM; RHEUM-UNDULATUM;
   RESVERATROL; EMODIN; CHOLESTEROL
AB Hyperlipidemia is a metabolic disorder, which is a major risk factor for atherosclerosis, stroke, and coronary heart disease. Although lipid-lowering treatments have been extensively studied, safer treatments with fewer adverse effects are needed. Rhubarb is a traditional Chinese medicine that has lipid-lowering, anti-inflammatory, and antioxidant properties. Disturbance in lipid metabolism is the basis of tissue damage caused by hyperlipidemia and plays a key role in the development of hyperlipidemia; however, the molecular mechanisms by which rhubarb regulates lipid metabolism to lower lipid levels are yet to be elucidated. We conducted this study to summarize the phytochemical constituents of Rheum officinale and provide a comprehensive review of the molecular mechanisms underlying the regulation of lipid metabolism during hyperlipidemia treatment. It was found that rhubarb extracts, including emodin, rhubarb acid, and rhubarb phenol, regulate total cholesterol, triglyceride, TNF-alpha, and IL-1 beta levels through signaling pathways such as C/EBP alpha, 3T3-L1, PPAR alpha, and AMPK, thereby improving the hyperlipidemic state. This suggests that rhubarb is a natural drug with lipid-lowering potential, and an in-depth exploration of its lipid-lowering mechanism can provide new ideas for the prevention and treatment of hyperlipidemia.
C1 [Peng, Bo] Hosp Chengdu Univ Tradit Chinese Med, Resp Dept, Chengdu, Peoples R China.
   [Chen, Yong; Jin, Wei] Hosp Chengdu Univ Tradit Chinese Med, Emergency Dept, Chengdu, Peoples R China.
   [Wu, Lijiao; Jiang, Jihang] Chengdu Univ Tradit Chinese Med, Hosp Chengdu Univ Tradit Chinese Med, Sch Clin Med, Chengdu, Peoples R China.
   [Wang, Xiangjin] Chengdu Sports Univ, Coll Sports Med & Hlth, Chengdu, Peoples R China.
C3 Chengdu University of Traditional Chinese Medicine; Chengdu University
   of Traditional Chinese Medicine; Chengdu University of Traditional
   Chinese Medicine; Chengdu Sport University
RP Peng, B (corresponding author), Hosp Chengdu Univ Tradit Chinese Med, Resp Dept, Chengdu, Peoples R China.; Jin, W (corresponding author), Hosp Chengdu Univ Tradit Chinese Med, Emergency Dept, Chengdu, Peoples R China.
EM pengbo2019@cdutcm.edu.cn; 0776@cdutcm.edu.cn
FU The author would like to thank Xiaoyu Du for his valuable feedback on
   this article.
FX The author would like to thank Xiaoyu Du for his valuable feedback on
   this article.
CR Abe I, 2000, PLANTA MED, V66, P753, DOI 10.1055/s-2000-9781
   Abe I, 1999, COMPR NAT PROD CHEM, V2, P267
   Agarwal SK, 2000, J ETHNOPHARMACOL, V72, P43, DOI 10.1016/S0378-8741(00)00195-1
   Ahn J, 2008, J HEPATOL, V49, P1019, DOI 10.1016/j.jhep.2008.08.012
   Babu KS, 2004, BIOORG MED CHEM LETT, V14, P3841, DOI 10.1016/j.bmcl.2004.04.062
   Balakumar P, 2012, CELL SIGNAL, V24, P589, DOI 10.1016/j.cellsig.2011.11.003
   Baur JA, 2006, NAT REV DRUG DISCOV, V5, P493, DOI 10.1038/nrd2060
   Berge KE, 2000, SCIENCE, V290, P1771, DOI 10.1126/science.290.5497.1771
   Berman AY, 2017, NPJ PRECIS ONCOL, V1, DOI 10.1038/s41698-017-0038-6
   Cao YJ, 2017, CHIN MED-UK, V12, DOI 10.1186/s13020-017-0158-5
   Chang WC, 2019, AM J CHINESE MED, V47, P135, DOI 10.1142/S0192415X19500071
   Cheema SK, 2003, BRIT J NUTR, V89, P201, DOI 10.1079/BJN2002768
   Chen JQ, 2022, CHIN MED-UK, V17, DOI 10.1186/s13020-022-00612-9
   Chen JL, 2009, PLANTA MED, V75, P472, DOI 10.1055/s-0029-1185304
   Chen Kan, 2017, Shengli Xuebao, V69, P55, DOI 10.13294/j.aps.2016.0095
   Chen T, 2018, J SEP SCI, V41, DOI 10.1002/jssc.201800411
   Choi RJ, 2014, INT IMMUNOPHARMACOL, V18, P182, DOI 10.1016/j.intimp.2013.11.022
   Ding Yan, 2014, Zhongguo Dang Dai Er Ke Za Zhi, V16, P424
   Dong XX, 2016, PHYTOTHER RES, V30, P1207, DOI 10.1002/ptr.5631
   Fang Jia-You, 2022, Biomed Pharmacother, V146, P112497, DOI 10.1016/j.biopha.2021.112497
   Feldman JL, 2013, J BIOL CHEM, V288, P31350, DOI 10.1074/jbc.C113.511261
   Frass M, 2012, OCHSNER J, V12, P45
   Fu X, 2014, CLIN EXP PHARMACOL P, V41, P679, DOI 10.1111/1440-1681.12262
   Gao LL, 2017, NAT PROD RES, V31, P1529, DOI 10.1080/14786419.2017.1280491
   Gao Q, 2010, PLANTA MED, V76, P27, DOI 10.1055/s-0029-1185948
   Ghorbani A, 2019, HELIYON, V5, DOI 10.1016/j.heliyon.2019.e01986
   [郭鹏 GUO Peng], 2009, [中草药, Chinese Traditional and Herbal Drugs], V40, P1671
   Hardie DG, 2007, NAT REV MOL CELL BIO, V8, P774, DOI 10.1038/nrm2249
   Huang Q, 2007, MED RES REV, V27, P609, DOI 10.1002/med.20094
   Huo Xiao-qian, 2014, Zhongguo Zhong Yao Za Zhi, V39, P4839
   Insull W, 2006, SOUTH MED J, V99, P257, DOI 10.1097/01.smj.0000208120.73327.db
   Jo SP, 2014, PLANTA MED, V80, P1067, DOI 10.1055/s-0034-1382999
   KASHIWADA Y, 1984, CHEM PHARM BULL, V32, P3461
   Krenn L, 2004, CHEM PHARM BULL, V52, P391, DOI 10.1248/cpb.52.391
   Krenn L, 2003, J NAT PROD, V66, P1107, DOI 10.1021/np0301442
   Kwon HC, 2019, LIPIDS HEALTH DIS, V18, DOI 10.1186/s12944-019-1072-x
   Lee SE, 2019, PHARM BIOL, V57, P676, DOI 10.1080/13880209.2019.1666883
   Li CL, 2012, J PHARMACEUT BIOMED, V71, P71, DOI 10.1016/j.jpba.2012.07.031
   Li G, 2022, FRONT PHARMACOL, V13, DOI 10.3389/fphar.2022.847101
   Li Jin-mei, 2015, Yaoxue Xuebao, V50, P174
   Li JM, 2016, EUR J PHARMACOL, V770, P99, DOI 10.1016/j.ejphar.2015.11.045
   [李孜 Li Zi], 2004, [中国循证医学杂志, Chinese Journal of Evidence-Based Medicine], V4, P468
   Lin LF, 2019, CELLS-BASEL, V8, DOI 10.3390/cells8030263
   [刘兵 LIU Bing], 2007, [华西药学杂志, West China Journal of Pharmaceutical Sciences], V22, P33
   Liu XY, 2015, TOXICOL RES-UK, V4, P948, DOI 10.1039/c4tx00246f
   Liu XY, 2020, OXID MED CELL LONGEV, V2020, DOI 10.1155/2020/7374086
   Liudvytska O, 2022, NUTRIENTS, V14, DOI 10.3390/nu14102053
   Mathur M, 2016, J DRUG TARGET, V24, P916, DOI 10.3109/1061186X.2016.1172586
   Meng JS, 2022, BIOORG MED CHEM LETT, V75, DOI 10.1016/j.bmcl.2022.128974
   Mishra SK, 2014, J NAT MED-TOKYO, V68, P363, DOI 10.1007/s11418-013-0810-z
   Murashita K, 2013, COMP BIOCHEM PHYS A, V166, P361, DOI 10.1016/j.cbpa.2013.07.015
   Ngoc TM, 2008, ARCH PHARM RES, V31, P598, DOI 10.1007/s12272-001-1199-0
   Nielsen TS, 2014, J MOL ENDOCRINOL, V52, pR199, DOI 10.1530/JME-13-0277
   NONAKA GI, 1981, CHEM PHARM BULL, V29, P2862
   Payab M, 2020, PHYTOTHER RES, V34, P526, DOI 10.1002/ptr.6547
   Qian ZJ, 2011, EVID-BASED COMPL ALT, V2011, DOI 10.1155/2011/452621
   Rokaya MB, 2012, BIOCHEM SYST ECOL, V41, P83, DOI 10.1016/j.bse.2011.11.004
   Sahebkar A, 2013, NUTR REV, V71, P822, DOI 10.1111/nure.12081
   Saponaro C, 2015, NUTRIENTS, V7, P9453, DOI 10.3390/nu7115475
   Sebai H, 2010, ARCH BIOCHEM BIOPHYS, V495, P56, DOI 10.1016/j.abb.2009.12.019
   Semwal RB, 2021, PHYTOCHEMISTRY, V190, DOI 10.1016/j.phytochem.2021.112854
   Sheng XY, 2012, INT J BIOL SCI, V8, P1375, DOI 10.7150/ijbs.4575
   Singh SS, 2005, INDIAN J CHEM B, V44, P1494
   Skulratanasak P, 2023, CURR OPIN NEPHROL HY, V32, P27, DOI 10.1097/MNH.0000000000000841
   Sun H, 2016, FRONT PHARMACOL, V7, DOI 10.3389/fphar.2016.00247
   Sun JH, 2017, LIPIDS HEALTH DIS, V16, DOI 10.1186/s12944-017-0533-3
   Toth PP, 2001, DM-DIS MON, V47, P369, DOI 10.1067/mda.2001.118859
   Vanaja K, 2013, LIFE SCI, V93, P917, DOI 10.1016/j.lfs.2013.10.019
   Verma SC, 2005, J CHROMATOGR A, V1097, P59, DOI 10.1016/j.chroma.2005.08.018
   Voloshyna I, 2012, J MED FOOD, V15, P763, DOI 10.1089/jmf.2012.0025
   Wang AiQin, 2010, Zhongcaoyao = Chinese Traditional and Herbal Drugs, V41, P343
   Wang JB, 2009, J ETHNOPHARMACOL, V124, P18, DOI 10.1016/j.jep.2009.04.018
   Wang JY, 2016, FITOTERAPIA, V110, P116, DOI 10.1016/j.fitote.2016.03.007
   Wang L, 2019, OXID MED CELL LONGEV, V2019, DOI 10.1155/2019/5852494
   Wang Yan-Hui, 2014, Zhongguo Zhong Yao Za Zhi, V39, P2918
   Wang YD, 2022, J ETHNOPHARMACOL, V292, DOI 10.1016/j.jep.2022.115179
   Wu C, 2017, ANTI-CANCER AGENT ME, V17, P1624, DOI 10.2174/1871520615666150930112631
   Xue JF, 2010, FITOTERAPIA, V81, P173, DOI 10.1016/j.fitote.2009.08.020
   Yamamoto M, 2021, CHEM-BIOL INTERACT, V346, DOI 10.1016/j.cbi.2021.109595
   Yan M, 2006, J ETHNOPHARMACOL, V107, P308, DOI 10.1016/j.jep.2006.03.031
   Yang L, 2019, CLIN CHIM ACTA, V495, P365, DOI 10.1016/j.cca.2019.05.001
   Yang Y, 2007, BIOCHEM BIOPH RES CO, V353, P225, DOI 10.1016/j.bbrc.2006.11.134
   Yao M, 2021, J SEP SCI, V44, DOI 10.1002/jssc.202000735
   Yao YS, 2020, LIPIDS HEALTH DIS, V19, DOI 10.1186/s12944-019-1171-8
   Ye M, 2007, J AM SOC MASS SPECTR, V18, P82, DOI 10.1016/j.jasms.2006.08.009
   Yuan WG, 2022, J PHARMACOL EXP THER, V381, P96, DOI 10.1124/jpet.121.001018
   Zhang C, 2017, BMC COMPLEM ALTERN M, V17, DOI 10.1186/s12906-017-1892-z
   Zhang C, 2015, J FUNCT FOODS, V14, P590, DOI 10.1016/j.jff.2015.02.039
   Zhang J, 2018, PHARMAZIE, V73, P228, DOI 10.1691/ph.2018.7980
   Zhang R, 2007, J TOXICOL ENV HEAL A, V70, P1155, DOI 10.1080/15287390701252766
   Zhang TQ, 2021, EVID-BASED COMPL ALT, V2021, DOI 10.1155/2021/5644171
   Zhang XY, 2015, J DIABETES, V7, P360, DOI 10.1111/1753-0407.12190
   Zhang Y, 2012, PPAR RES, V2012, DOI 10.1155/2012/374936
   Zhao H, 2019, OBESITY, V27, P94, DOI 10.1002/oby.22348
   Zhao MJ, 2017, LIPIDS HEALTH DIS, V16, DOI 10.1186/s12944-017-0472-z
   Zhou MX, 2008, TOHOKU J EXP MED, V215, P61, DOI 10.1620/tjem.215.61
   Zhou X, 2017, LIPIDS HEALTH DIS, V16, DOI 10.1186/s12944-017-0628-x
   Zhuang TX, 2020, BIOMED PHARMACOTHER, V127, DOI 10.1016/j.biopha.2020.110224
NR 98
TC 0
Z9 0
U1 5
U2 5
PU DE GRUYTER POLAND SP Z O O
PI WARSAW
PA BOGUMILA ZUGA 32A STR, 01-811 WARSAW, MAZOVIA, POLAND
SN 2391-5463
J9 OPEN MED-WARSAW
JI Open Med.
PD OCT 3
PY 2023
VL 18
IS 1
AR 20230812
DI 10.1515/med-2023-0812
PG 13
WC Medicine, General & Internal
WE Science Citation Index Expanded (SCI-EXPANDED)
SC General & Internal Medicine
GA T2DM8
UT WOS:001076139500001
PM 37808167
OA gold
DA 2023-11-17
ER

PT J
AU Zhu, YJ
   Chai, YB
   Su, ZH
   Qi, WT
   Yin, MM
   Li, L
   Wei, M
   Ge, J
   Wang, HY
   Jiao, Z
   Bei, YH
AF Zhu, Yujiao
   Chai, Yibo
   Su, Zhuhua
   Qi, Weitong
   Yin, Mingming
   Li, Lin
   Wei, Meng
   Ge, Jun
   Wang, Hongyun
   Jiao, Zheng
   Bei, Yihua
TI Danlou Tablet Protects Against Myocardial Infarction Through Promoting
   eNOS-Dependent Endothelial Protection and Angiogenesis
SO JOURNAL OF CARDIOVASCULAR TRANSLATIONAL RESEARCH
LA English
DT Article; Early Access
DE Myocardial infarction; Danlou tablet; Endothelial cell; Angiogenesis;
   eNOS
ID REPERFUSION INJURY; SUSTAINS
AB Myocardial infarction (MI) is one of the leading causes of death worldwide. Danlou tablet (Dan) is an effective traditional Chinese medicine for cardiac protection, although the underlying mechanism was not fully understood. In this study, we used a murine MI model and demonstrated that Dan administration effectively attenuated myocardial apoptosis, cardiac remodeling, and heart failure post MI. Dan increased CD31-positive capillaries in MI hearts, and reduced the apoptosis and oxidative stress in human umbilical vein endothelial cells after oxygen-glucose deprivation stress, simultaneously with the activated HIF-1 alpha/VEGFA/eNOS signaling. Moreover, inhibition of eNOS by L-NAME attenuated Dan-induced protection against MI, and abolished its effect in promoting angiogenesis and reducing endothelial apoptosis and oxidative stress. Collectively, Dan is beneficial to promote eNOS-dependent endothelial protection and angiogenesis thus protecting against MI. A deep understanding of Dan-induced protection might help promote clinical usage of Dan in MI treatment.
C1 [Zhu, Yujiao; Jiao, Zheng] Shanghai Univ, Sch Environm & Chem Engn, Shanghai 200444, Peoples R China.
   [Zhu, Yujiao; Chai, Yibo; Su, Zhuhua; Qi, Weitong; Yin, Mingming; Li, Lin; Wei, Meng; Ge, Jun; Wang, Hongyun; Bei, Yihua] Shanghai Univ, Affiliated Nantong Hosp, Peoples Hosp Nantong 6, Sch Med,Cardiac Regenerat & Ageing Lab,Inst Geriat, Nantong 226011, Peoples R China.
   [Chai, Yibo; Su, Zhuhua; Qi, Weitong; Yin, Mingming; Li, Lin; Wei, Meng; Ge, Jun; Wang, Hongyun; Bei, Yihua] Shanghai Univ, Shanghai Engn Res Ctr Organ Repair, Sch Life Sci, Shanghai 200444, Peoples R China.
C3 Shanghai University; Shanghai University; Shanghai University
RP Jiao, Z (corresponding author), Shanghai Univ, Sch Environm & Chem Engn, Shanghai 200444, Peoples R China.; Wang, HY; Bei, YH (corresponding author), Shanghai Univ, Affiliated Nantong Hosp, Peoples Hosp Nantong 6, Sch Med,Cardiac Regenerat & Ageing Lab,Inst Geriat, Nantong 226011, Peoples R China.; Wang, HY; Bei, YH (corresponding author), Shanghai Univ, Shanghai Engn Res Ctr Organ Repair, Sch Life Sci, Shanghai 200444, Peoples R China.
EM hongyun19@shu.edu.cn; zjiao@shu.edu.cn; beiyh36@shu.edu.cn
FU This work was supported by the grants from National Key Research and
   Development Program of China (2017YFC1700401 to YH Bei), National
   Natural Science Foundation of China (81970335 and 82170285 to YH Bei,
   82000253 to HY Wang), the Sailing Program from Scie [2017YFC1700401];
   National Key Research and Development Program of China [81970335,
   82170285, 82000253]; National Natural Science Foundation of China
   [20YF1414000]; Sailing Program from Science and Technology Commission of
   Shanghai [23010500300, 21SQBS00100, 23ZR1422900]; Science and Technology
   Commission of Shanghai Municipality; "Chenguang Program" of Shanghai
   Education Development Foundation [20CG46]; Shanghai Municipal Education
   Commission
FX This work was supported by the grants from National Key Research and
   Development Program of China (2017YFC1700401 to YH Bei), National
   Natural Science Foundation of China (81970335 and 82170285 to YH Bei,
   82000253 to HY Wang), the Sailing Program from Science and Technology
   Commission of Shanghai (20YF1414000 to HY Wang), the grant from Science
   and Technology Commission of Shanghai Municipality (23010500300 and
   21SQBS00100 to YH Bei, 23ZR1422900 to HY Wang), and "Chenguang Program"
   of Shanghai Education Development Foundation and Shanghai Municipal
   Education Commission (20CG46 to HY Wang).
CR Badimon L, 2018, CURR PHARM DESIGN, V24, P2967, DOI 10.2174/1381612824666180629162726
   Chen Jie, 2016, Zhongguo Zhong Xi Yi Jie He Za Zhi, V36, P703
   Chung Chih-Yao, 2022, Methods Mol Biol, V2497, P333, DOI 10.1007/978-1-0716-2309-1_24
   Dai XD, 2021, J TRADIT CHIN MED, V41, P246, DOI 10.19852/j.cnki.jtcm.20201019.001
   Fraisl P, 2013, EXP CELL RES, V319, P1331, DOI 10.1016/j.yexcr.2013.02.010
   Gao LN, 2018, FRONT PHYSIOL, V9, DOI 10.3389/fphys.2018.00590
   Guo Li-Li, 2014, Zhongguo Zhong Xi Yi Jie He Za Zhi, V34, P1125
   Jollis JG, 2022, JAMA-J AM MED ASSOC, V328, P2033, DOI 10.1001/jama.2022.20149
   Jung B, 2012, DEV CELL, V23, P600, DOI 10.1016/j.devcel.2012.07.015
   Kang ZC, 2013, FOOD CHEM TOXICOL, V58, P340, DOI 10.1016/j.fct.2013.05.017
   Leblanc AJ, 2012, MICROCIRCULATION, V19, P676, DOI 10.1111/j.1549-8719.2012.00207.x
   Li L, 2023, J CARDIOVASC TRANSL, V16, P803, DOI 10.1007/s12265-023-10365-x
   Li Z, 2019, J ETHNOPHARMACOL, V240, DOI 10.1016/j.jep.2019.111911
   Liao ZF, 2021, THERANOSTICS, V11, P268, DOI 10.7150/thno.47021
   Liu CP, 2021, FRONT PHARMACOL, V12, DOI 10.3389/fphar.2021.724670
   Michaud MD, 2009, ARTERIOSCL THROM VAS, V29, P902, DOI 10.1161/ATVBAHA.109.185280
   Nguyen H, 2021, FASEB J, V35, DOI 10.1096/fj.202002674RR
   Qi JY, 2018, CHIN J INTEGR MED, V24, P613, DOI 10.1007/s11655-016-2448-7
   Qiu Y, 2023, J SPORT HEALTH SCI, V12, P8, DOI 10.1016/j.jshs.2022.10.003
   Rodriguez-Palomares JF, 2019, JACC-CARDIOVASC IMAG, V12, P2445, DOI 10.1016/j.jcmg.2019.02.025
   Shoeibi S, 2018, MICROVASC RES, V117, P1, DOI 10.1016/j.mvr.2017.12.002
   Sulkshane P, 2021, REDOX BIOL, V45, DOI 10.1016/j.redox.2021.102047
   Sun JC, 2020, STEM CELL RES THER, V11, DOI 10.1186/s13287-020-01881-7
   Tang JJ, 2022, CHIN J INTEGR MED, V28, P509, DOI 10.1007/s11655-020-3255-8
   Thibeault S, 2010, MOL CELL, V39, P468, DOI 10.1016/j.molcel.2010.07.013
   Wang HY, 2021, HYPERTENSION, V78, P1541, DOI 10.1161/HYPERTENSIONAHA.121.17574
   Wang HY, 2019, REDOX BIOL, V26, DOI 10.1016/j.redox.2019.101264
   Wang L, 2016, EVID-BASED COMPL ALT, V2016, DOI 10.1155/2016/7960503
   Wang L, 2015, CHIN J INTEGR MED, V21, P662, DOI 10.1007/s11655-015-2284-1
   Wang L, 2021, FRONT PHARMACOL, V12, DOI 10.3389/fphar.2021.730525
   Wang Shi-han, 2012, Zhongguo Zhong Xi Yi Jie He Za Zhi, V32, P1051
   Wei M, 2022, FRONT CARDIOVASC MED, V9, DOI 10.3389/fcvm.2022.858909
   Weijts BGMW, 2012, EMBO J, V31, P3871, DOI 10.1038/emboj.2012.231
   White P D, 1936, Trans Am Clin Climatol Assoc, V52, P97
   Wu XK, 2021, CARDIOVASC RES, V117, P1257, DOI 10.1093/cvr/cvaa287
   Zhao X, 2021, J CARDIOVASC PHARM, V77, P458, DOI 10.1097/FJC.0000000000000970
   Zhou CX, 2022, THERANOSTICS, V12, P5172, DOI 10.7150/thno.71585
   Zhou QL, 2022, MICROBIOME, V10, DOI 10.1186/s40168-022-01271-6
NR 38
TC 0
Z9 0
U1 1
U2 1
PU SPRINGER
PI NEW YORK
PA ONE NEW YORK PLAZA, SUITE 4600, NEW YORK, NY, UNITED STATES
SN 1937-5387
EI 1937-5395
J9 J CARDIOVASC TRANSL
JI J. Cardiovasc. Transl. Res.
PD 2023 OCT 2
PY 2023
DI 10.1007/s12265-023-10437-y
EA OCT 2023
PG 14
WC Cardiac & Cardiovascular Systems; Medicine, Research & Experimental
WE Science Citation Index Expanded (SCI-EXPANDED)
SC Cardiovascular System & Cardiology; Research & Experimental Medicine
GA S8MU8
UT WOS:001073663200001
PM 37784003
DA 2023-11-17
ER

PT J
AU Cao, YH
   Chen, X
   Pan, FQ
   Wang, MY
   Zhuang, HW
   Chen, JN
   Lu, L
   Wang, LJ
   Wang, T
AF Cao, Yanhong
   Chen, Xin
   Pan, Fuqiang
   Wang, Mingyang
   Zhuang, Haowen
   Chen, Jiangna
   Lu, Lu
   Wang, Lingjun
   Wang, Ting
TI Xinmaikang-mediated mitophagy attenuates atherosclerosis via the
   PINK1/Parkin signaling pathway
SO PHYTOMEDICINE
LA English
DT Article
DE Atherosclerosis; Mitophagy; PINK1/Parkin; Macrophage; Reactive oxygen
   specie
ID MITOCHONDRIAL FISSION
AB Background: The Chinese herbal compound Xinmaikang (XMK) is effective in treating atherosclerosis (AS), although the associated mechanisms of action remain unclear. We hypothesize that XMK increases mitophagy via the PINK1/Parkin signaling pathway and decreases reactive oxygen species (ROS), thus treating AS.
   Purpose: To explore the above-mentioned mechanisms of action of XMK in AS.
   Materials and methods: Ultra-performance liquid chromatography assay was performed to clarify the composition of XMK. A 16-week high-fat diet was fed to APOE(-/-) mice to form an AS model. Next, mice were given XMK(0.95 g/kg/d, 1.99 g/kg/d, 3.98 g/kg/d, i.g.) or Atorvastatin(3 mg/kg/d, i.g.) or Rapamycin(4 mg/kg/d, i.p.) or XMK with Mdivi-1(40 mg/kg/d, i.p.) or an equivalent amount of normal saline for 4 weeks. Then mice were examined for AS plaque area, lesion area, collagen fiber, pro-inflammatory cytokines, lipid level, ROS level and mitophagy level. We assessed AS using Oil Red O, hematoxylin and eosin, and Sirius red staining, as well as ROS measurements. Mitophagy was evaluated by transmission electron microscopy, real-time quantitative polymerase chain reaction (RT-qPCR), Western blot, single-cell Western blot, and immunofluorescence staining. In vitro, by oxidizing low-density lipoprotein, formation of RAW264.7 macrophage-derived foam cells induced. we induced foam cell formation in RAW264.7 macrophages. Then cells were incubated with XMK-medicated serum with or without Mdivi-1. We examined foam cell formation, ROS level, mitophagy level in cells. Finally, we knocked down the PINK1, and examined foam cell formation and PINK1/Parkin level in RAW264.7 macrophages.
   Results: UPLC analysis revealed 102 main ingredients in XMK. In vivo, XMK at medium-dose or high-dose significantly reduced AS plaques, lipids, pro-inflammatory cytokines, and ROS and increased mitophagy. In further study, Single-cell western blot showed that mitophagy level in macrophages sorted from AS mice was lower than the control mice. While XMK improved mitophagy level. In vitro, XMK reduced foam cell formation and ROS and increased mitophagy. When PINK1 was knocked down, XMK's effects on foam cell formation and PINK1/Parkin pathway activation were reduced.
   Conclusion: The study shows that XMK is effective against AS by mediating macrophage mitophagy via the PINK1/Parkin signaling pathway. For the treatment of AS and drug discovery, it provides an experimental basis and target.
C1 [Cao, Yanhong; Chen, Xin; Wang, Ting] Guangzhou Univ Chinese Med, Dongguan Hosp, Dongguan 523000, Peoples R China.
   [Cao, Yanhong; Chen, Xin; Wang, Mingyang; Zhuang, Haowen; Lu, Lu; Wang, Lingjun] Guangzhou Univ Chinese Med, Affiliated Hosp 1, Guangzhou 510405, Peoples R China.
   [Cao, Yanhong; Chen, Xin; Wang, Mingyang; Zhuang, Haowen; Lu, Lu; Wang, Lingjun] Guangzhou Univ Chinese Med, Clin Med Sch 1, Guangzhou 510405, Peoples R China.
   [Cao, Yanhong; Chen, Xin; Wang, Mingyang; Zhuang, Haowen; Lu, Lu; Wang, Lingjun] Guangzhou Univ Chinese Med, Lingnan Med Res Ctr, Guangzhou 510405, Peoples R China.
   [Cao, Yanhong; Chen, Xin; Wang, Mingyang; Zhuang, Haowen; Lu, Lu; Wang, Lingjun] Guangzhou Key Lab Chinese Med Prevent & Treatment, Guangzhou 510405, Peoples R China.
   [Pan, Fuqiang] Liwan Dist Peoples Hosp Guangzhou, Guangzhou 510405, Peoples R China.
   [Chen, Jiangna] Sun Yan Sen Univ, Zhongshan Ophthalm Ctr, Guangzhou 510006, Peoples R China.
C3 Guangzhou University of Chinese Medicine; Guangzhou University of
   Chinese Medicine; Guangzhou University of Chinese Medicine; Guangzhou
   University of Chinese Medicine
RP Wang, T (corresponding author), Guangzhou Univ Chinese Med, Dongguan Hosp, Dongguan 523000, Peoples R China.; Wang, LJ (corresponding author), Guangzhou Univ Chinese Med, Affiliated Hosp 1, Guangzhou 510405, Peoples R China.; Wang, LJ (corresponding author), Guangzhou Univ Chinese Med, Clin Med Sch 1, Guangzhou 510405, Peoples R China.; Wang, LJ (corresponding author), Guangzhou Univ Chinese Med, Lingnan Med Res Ctr, Guangzhou 510405, Peoples R China.; Wang, LJ (corresponding author), Guangzhou Key Lab Chinese Med Prevent & Treatment, Guangzhou 510405, Peoples R China.
EM 270177997@qq.com
RI cao, yanhong/JFK-2162-2023; cao, yanhong/JFA-3923-2023
FU National Natural Science Foundation of China [81973776, 81973777,
   2020A1515110132]; Guang-Dong Basic and Applied Basic Research
   Foundation;  [81673920]
FX Funding This work was supported by grants from the National Natural
   Science Foundation of China (Nos. 81673920, 81973776, 81973777) ,
   Guang-Dong Basic and Applied Basic Research Foundation (grant number
   2020A1515110132) .
CR Ajoolabady A, 2022, PHARMACOL RES, V176, DOI 10.1016/j.phrs.2022.106072
   Akashi S, 2021, NUTRIENTS, V13, DOI 10.3390/nu13020497
   Almukadi H, 2021, BIOMED PHARMACOTHER, V143, DOI 10.1016/j.biopha.2021.112199
   Bao YRG, 2022, BIOMED PHARMACOTHER, V147, DOI 10.1016/j.biopha.2022.112643
   Björkegren JLM, 2022, CELL, V185, P1630, DOI 10.1016/j.cell.2022.04.004
   Cao ST, 2020, FREE RADICAL BIO MED, V147, P8, DOI 10.1016/j.freeradbiomed.2019.12.004
   Chacinska A, 2009, CELL, V138, P628, DOI 10.1016/j.cell.2009.08.005
   Chan LN, 2020, NATURE, V583, P845, DOI 10.1038/s41586-020-2513-4
   Chen Q., 2011, METHODOLOGY PHARM RE
   Chen YM, 2022, DNA CELL BIOL, V41, P851, DOI 10.1089/dna.2022.0249
   Chinese Pharmacopoeia Commission, 2020, PHARMACOPOEIA PEOPLE
   Duan M, 2022, CELL COMMUN SIGNAL, V20, DOI 10.1186/s12964-022-00858-8
   Fan Q, 2019, CIRCULATION, V139, P663, DOI 10.1161/CIRCULATIONAHA.118.036044
   Gong XM, 2022, COMPUT MATH METHOD M, V2022, DOI 10.1155/2022/7703612
   Han MJ, 2022, PHYTOMEDICINE, V96, DOI 10.1016/j.phymed.2021.153877
   He L, 2019, J CELL PHYSIOL, V234, P8668, DOI 10.1002/jcp.27527
   Huang CQ, 2018, BMC COMPLEM ALTERN M, V18, DOI 10.1186/s12906-018-2086-z
   Huang TF, 2021, AUTOPHAGY, V17, P3592, DOI 10.1080/15548627.2021.1885203
   Hughes AJ, 2014, NAT METHODS, V11, P749, DOI [10.1038/NMETH.2992, 10.1038/nmeth.2992]
   Irudayaraj SS, 2022, J ETHNOPHARMACOL, V285, DOI 10.1016/j.jep.2021.114883
   Jain R, 2023, BIOMED PHARMACOTHER, V159, DOI 10.1016/j.biopha.2023.114268
   Jin SM, 2012, J CELL SCI, V125, P795, DOI 10.1242/jcs.093849
   Kano H, 2002, LIFE SCI, V71, P31, DOI 10.1016/S0024-3205(02)01564-3
   Kim GB, 2019, CELL, V179, P251, DOI 10.1016/j.cell.2019.08.013
   Kuppers DA, 2019, NAT COMMUN, V10, DOI 10.1038/s41467-019-12518-6
   Li HX, 2022, FRONT IMMUNOL, V13, DOI 10.3389/fimmu.2022.843712
   Li Qiang, 2011, NEW CHINESE MED, V43, P66
   Li SY, 2022, J ETHNOPHARMACOL, V286, DOI 10.1016/j.jep.2021.114901
   Lim HY, 2018, IMMUNITY, V49, P326, DOI [10.1016/j.immuni.2018.06.008, 10.1016/j.immuni.2018.12.009]
   Lin L, 2022, FRONT CELL DEV BIOL, V9, DOI 10.3389/fcell.2021.809955
   Liu Y, 2022, INT J MOL SCI, V23, DOI 10.3390/ijms232416053
   Lu YY, 2023, THERANOSTICS, V13, P736, DOI 10.7150/thno.79876
   Luo J., 2023, HEPATOLOGY
   Ma S, 2018, OXID MED CELL LONGEV, V2018, DOI 10.1155/2018/9286458
   Marin TM, 2011, J CLIN INVEST, V121, P1026, DOI 10.1172/JCI44972
   Mlodzik-Czyzewska MA, 2021, ANN NUTR METAB, V77, P221, DOI 10.1159/000517911
   Nguyen QH, 2018, NAT COMMUN, V9, DOI 10.1038/s41467-018-04334-1
   Nobile V, 2022, NUTRIENTS, V14, DOI 10.3390/nu14204235
   Pal B, 2017, NAT COMMUN, V8, DOI 10.1038/s41467-017-01560-x
   Park SW, 2011, INVEST OPHTH VIS SCI, V52, P2837, DOI 10.1167/iovs.09-5010
   Scott I, 2010, ESSAYS BIOCHEM, V47, P85, DOI [10.1042/BSE0470085, 10.1042/bse0470085]
   Shirihai OS, 2015, CIRC RES, V116, P1835, DOI 10.1161/CIRCRESAHA.116.306374
   Su Q, 2022, MOLECULES, V27, DOI 10.3390/molecules27165348
   Sun ZY, 2019, NEURAL REGEN RES, V14, P783, DOI 10.4103/1673-5374.249226
   Sunagawa Y, 2022, PHYTOMEDICINE, V107, DOI 10.1016/j.phymed.2022.154457
   Valenzuela CA, 2023, INT J MOL SCI, V24, DOI 10.3390/ijms24010874
   Vives-Bauza C, 2011, TRENDS MOL MED, V17, P158, DOI 10.1016/j.molmed.2010.11.002
   Yang SJ, 2021, J FOOD BIOCHEM, V45, DOI 10.1111/jfbc.13974
   Youle RJ, 2011, NAT REV MOL CELL BIO, V12, P9, DOI 10.1038/nrm3028
   Youle RJ, 2005, NAT REV MOL CELL BIO, V6, P657, DOI 10.1038/nrm1697
   Zhang L, 2021, CELL DEATH DIS, V12, DOI 10.1038/s41419-021-03750-4
   Zhang R, 2022, FRONT PHARMACOL, V13, DOI 10.3389/fphar.2022.683898
   Zhang YK, 2022, MOL CELL ENDOCRINOL, V545, DOI 10.1016/j.mce.2022.111560
NR 53
TC 0
Z9 0
U1 6
U2 6
PU ELSEVIER GMBH
PI MUNICH
PA HACKERBRUCKE 6, 80335 MUNICH, GERMANY
SN 0944-7113
EI 1618-095X
J9 PHYTOMEDICINE
JI Phytomedicine
PD OCT
PY 2023
VL 119
AR 154955
DI 10.1016/j.phymed.2023.154955
PG 15
WC Plant Sciences; Chemistry, Medicinal; Integrative & Complementary
   Medicine; Pharmacology & Pharmacy
WE Science Citation Index Expanded (SCI-EXPANDED)
SC Plant Sciences; Pharmacology & Pharmacy; Integrative & Complementary
   Medicine
GA Q5IS8
UT WOS:001057862300001
PM 37572567
DA 2023-11-17
ER

PT J
AU Hou, CJ
   Jiang, XY
   Sheng, WJ
   Zhang, YL
   Lin, QB
   Hong, SH
   Zhao, JL
   Wang, T
   Ye, XH
AF Hou, Chijun
   Jiang, Xinyue
   Sheng, Wenjuan
   Zhang, Yuling
   Lin, Qianbei
   Hong, Shihan
   Zhao, Jiale
   Wang, Ting
   Ye, Xiaohan
TI Xinmaikang (XMK) tablets alleviate atherosclerosis by regulating the
   SREBP2-mediated NLRP3/ASC/Caspase-1 signaling pathway
SO JOURNAL OF ETHNOPHARMACOLOGY
LA English
DT Article
DE Xinmaikang (XMK) tablets; Atherosclerosis; SREBP2; NLRP3
AB Ethnopharmacological relevance: Xinmaikang (XMK) tablets, a Chinese patent medicine, have been used for the prevention and treatment of atherosclerosis (AS) clinically. However, the underlying mechanism of XMK is far from completely illustrated. Aim of the study: This study aimed to determine whether XMK alleviates AS in Apolipoprotein E-knockout (ApoE-/-) mice and to explore the potential mechanism of action in bone marrow-derived macrophages (BMDMs). Materials and methods: XMK decoction was analyzed by an LC-MS/MS assay. Molecular docking was conducted to determine the interaction of XMK molecular ligands and AS targets. In vivo, 10 ApoE-/- mice were selected as the control group. Fifty ApoE-/- mice were randomly divided into 5 groups: the model group, low-, medium-, and high-dose XMK groups and the simvastatin group. Mice in the control group were fed a chow diet, and the other 5 groups were fed a high-fat diet (HFD) for 12 weeks. After 12 weeks, the treatment groups were administered low-dose XMK (2.28.kg-1.d), medium-dose XMK (4.55.kg-1.d), high-dose XMK (9.1 kg- 1 d) and simvastatin (91 mg- 1 d) for another 12 weeks. Serum enzymology assays tested AST/ALT, Cr, LDH and CK-MB levels. The atherosclerotic plaques and lipid deposition were measured by Oil red O (ORO) staining and Hematoxylin and Eosin (H&E) staining. Then, we examined the body weight and serum lipids (TC, TG, LDL-C and HDL-C) of the mice. ELISA was performed to determine the levels of inflammatory factors (IL-6, TNF-alpha, VCAM-1, CXCL8 and CCL2). SREBP2/NLRP3 signaling pathway-related genes (SREBP2, NLRP3, ASC, IL-113 and Caspase-1) were analyzed by RT-qPCR and western blotting. In vitro, LPS-stimulated BMDMs were treated with different concentrations of XMK (1, 2.5, 5, 10, 20, and 40 mu g/ml). Immunofluorescence staining (SREBP2, NLRP3), adenovirus infection and siRNA knockdown (SREBP2, NLRP3, Caspase-1 and ASC) were conducted as complements to the in vivo experiment. Results: Molecular docking showed a stable interaction between the effective components of XMK and SREBP2 and NLRP3. Serum enzymology assays revealed the medication safety of XMK in cardiac, hepatic and renal function. Studies in vivo indicated that XMK improved serum lipids (TC, TG, LDL-C and HDL-C) and reduced plaque area. Body weight decreased, and the expression of inflammatory cytokines (IL-6, TNF-alpha and VCAM-1) was inhibited. Then, XMK downregulated the mRNA and protein expression of SREBP2, NLRP3, ASC, IL-113 and Caspase-1. In vitro, the above findings were reinforced in BMDMs, and knocking down SREBP2 restrained the effect of XMK on the NLRP3/ASC/Caspase-1 signaling pathway. Conclusions: XMK restrains AS by improving inflammation through the SREBP2-mediated NLRP3/ASC/Caspase-1 signaling pathway.
C1 [Hou, Chijun; Sheng, Wenjuan; Wang, Ting; Ye, Xiaohan] Dongguan Hosp Tradit Chinese Med, Dongguan, Peoples R China.
   [Jiang, Xinyue; Zhang, Yuling; Lin, Qianbei; Hong, Shihan; Zhao, Jiale] Guangzhou Univ Tradit Chinese Med, Guangzhou, Peoples R China.
   [Ye, Xiaohan] 3 Songshanhu Ave,Dongcheng St, Dongguan, Guangdong, Peoples R China.
C3 Guangzhou University of Chinese Medicine
RP Ye, XH (corresponding author), 3 Songshanhu Ave,Dongcheng St, Dongguan, Guangdong, Peoples R China.
EM 18098296063@163.com
OI Zhang, Yuling/0000-0002-6902-7071
FU Guangdong Basic and Applied Basic
FX This work was supported by the Guangdong Basic and Applied Basic
CR Bäck M, 2019, NAT REV CARDIOL, V16, P389, DOI 10.1038/s41569-019-0169-2
   Chen Yi, 2008, Zhongguo Zhong Yao Za Zhi, V33, P303
   Chen ZW, 2019, INT J MOL SCI, V20, DOI 10.3390/ijms20205214
   Deng Z, 2012, CLIN J CHIN MED, V4, P19
   Feng W, 2023, GUID J TRADIT CHIN M, V29, P54
   Guo CS, 2018, IMMUNITY, V49, P842, DOI 10.1016/j.immuni.2018.08.021
   Habas K, 2018, TISSUE CELL, V54, P139, DOI 10.1016/j.tice.2018.09.002
   Herrington W, 2016, CIRC RES, V118, P535, DOI 10.1161/CIRCRESAHA.115.307611
   Horodinschi RN, 2019, MEDICINA-LITHUANIA, V55, DOI 10.3390/medicina55110721
   Horseman MA, 2017, CURR CARDIOL REV, V13, P86, DOI 10.2174/1573403X12666160901145313
   Hou Z, 2021, SHENZHEN J INTEGR TR, V31, P54
   Hu C, 2017, GUANGZHOU U CHIN MED, P39
   [黄礼闯 Huang Lichuang], 2021, [中华中医药杂志, China Journal of Traditional Chinese Medicine and Pharmacy], V36, P6612
   Jiang YH, 2020, FOOD FUNCT, V11, P1881, DOI [10.1039/c9fo01976f, 10.1039/C9FO01976F]
   Alonso-Castro AJ, 2022, J FOOD BIOCHEM, V46, DOI 10.1111/jfbc.14013
   Leung ELH, 2020, PHARMACOL RES, V160, DOI 10.1016/j.phrs.2020.105168
   Li Ao, 2010, Zhong Yao Cai, V33, P401
   Li C., 2019, J LIAONING U TRADIT, V21, P158
   Li Y, 2022, DRUG DES DEV THER, V16, P1713, DOI 10.2147/DDDT.S351092
   Li YQ, 2020, FRONT IMMUNOL, V11, DOI 10.3389/fimmu.2020.01611
   Libby P, 2019, NAT REV DIS PRIMERS, V5, DOI [10.1038/s41572-019-0106-z, 10.1038/s41572-019-0116-x]
   Marunaka Y, 2017, MOLECULES, V22, DOI 10.3390/molecules22020209
   Mikolajczyk TP, 2021, PHARMACOL THERAPEUT, V223, DOI 10.1016/j.pharmthera.2020.107799
   Sharma A, 2021, DIABETES, V70, P772, DOI 10.2337/db20-0357
   Sheng W., 2017, RES INTEGR TRADIT CH
   Tsao CW, 2022, CIRCULATION, V145, pE153, DOI 10.1161/CIR.0000000000001052
   Wang Ting-chun, 2009, Zhong Yao Cai, V32, P1715
   Wolf D, 2019, CIRC RES, V124, P315, DOI 10.1161/CIRCRESAHA.118.313591
   Wu M, 2020, FRONT PHARMACOL, V11, DOI 10.3389/fphar.2020.00223
   Wu Q., 2021, LINDL J GUIZHOU U TR
   Xiao H, 2013, CIRCULATION, V128, P632, DOI 10.1161/CIRCULATIONAHA.113.002714
   Yang G., 2023, CHINA J CHIN MAT MED, P1
   Ye X., 2010, NEW J TRADIT CHIN ME, V42, P117
   Zeng LF, 2004, EMBO J, V23, P950, DOI 10.1038/sj.emboj.7600106
   Zhang Ting, 2022, Zhongguo Zhong Yao Za Zhi, V47, P2767, DOI 10.19540/j.cnki.cjcmm.20211227.401
   Zhang YX, 2021, J ETHNOPHARMACOL, V266, DOI 10.1016/j.jep.2020.113436
   Zhao JF, 2020, DIABETES VASC DIS RE, V17, DOI 10.1177/1479164120977441
   Zhao L, 2022, FRONT PHARMACOL, V13, DOI 10.3389/fphar.2022.844186
   Zhou D.H, 2021, J INTEGR TRADIT CHIN, V9, P54
   Zhu LB, 2020, BRAZ J MED BIOL RES, V53, DOI [10.1590/1414-431X20209346, 10.1590/1414-431x20209346]
   Zhu YH, 2018, BIOMOLECULES, V8, DOI 10.3390/biom8030080
NR 41
TC 0
Z9 0
U1 2
U2 2
PU ELSEVIER IRELAND LTD
PI CLARE
PA ELSEVIER HOUSE, BROOKVALE PLAZA, EAST PARK SHANNON, CO, CLARE, 00000,
   IRELAND
SN 0378-8741
EI 1872-7573
J9 J ETHNOPHARMACOL
JI J. Ethnopharmacol.
PD JAN 30
PY 2024
VL 319
AR 117240
DI 10.1016/j.jep.2023.117240
EA OCT 2023
PN 2
PG 12
WC Plant Sciences; Chemistry, Medicinal; Integrative & Complementary
   Medicine; Pharmacology & Pharmacy
WE Science Citation Index Expanded (SCI-EXPANDED)
SC Plant Sciences; Pharmacology & Pharmacy; Integrative & Complementary
   Medicine
GA W2EF3
UT WOS:001089807400001
PM 37777030
DA 2023-11-17
ER

PT J
AU Li, PF
   Li, HY
   Li, XH
   Li, SD
   Xu, HY
   Cui, JF
   Cheng, GY
   Liu, YH
   Xu, XL
   Xin, YN
   Liu, AD
AF Li, Pengfei
   Li, Hongyu
   Li, Xiaohui
   Li, Shuangdi
   Xu, Hanying
   Cui, Junfeng
   Cheng, Guangyu
   Liu, Yinghui
   Xu, Xiaolin
   Xin, Yuning
   Liu, Aidong
TI San Jie Tong Mai Fang Protects Against Atherosclerosis Progression by
   Regulating Macroautophagy through the PI3K/AKT/mTOR Signaling Pathway
SO JOURNAL OF CARDIOVASCULAR PHARMACOLOGY
LA English
DT Article
DE atherosclerosis; macroautophagy; traditional Chinese medicine;
   macrophage polarization; PI3K/AKT/mTOR signaling pathway
ID MACROPHAGE POLARIZATION; INFLAMMATION; AUTOPHAGY; MICE; INSIGHTS; CELLS
AB Many studies have confirmed that macrophage autophagy injury negatively impacts the pathogenesis of atherosclerosis (AS). Meanwhile, the phosphoinositide 3-kinase (PI3K)/protein kinase B (AKT)/mammalian target of rapamycin (mTOR) signaling pathway affects AS progression by regulating macrophage autophagy. We previously reported that the herbal formula San Jie Tong Mai Fang (SJTMF) elicits lipid regulatory and anti-inflammatory properties. Hence, the current study used an ApoE(-/-) high-fat diet-fed mouse model to determine whether SJTMF elicits protective effects against AS progression by means of the regulation of macrophage autophagy through the PI3K/AKT/mTOR signaling pathway. Our results show that SJTMF reduced the number of atherosclerotic plaques, foam cell formation, and intimal thickness in mouse aorta. In addition, SJTMF improved blood lipid metabolism and inflammatory levels in mice. We also observed that SJTMF caused macrophages to be polarized toward the M2 phenotype through the inhibition of the PI3K/AKT/mTOR signaling pathway. In addition, the abundances of LC3-II/I and beclin1 proteins-key autophagy molecules-were increased, whereas that of p62 was decreased, resulting in the promotion of macrophage autophagy. Taken together, these findings indicate that SJTMF may regulate the polarization of macrophages by inhibiting the PI3K/AKT/mTOR signaling pathway, thereby reducing atherosclerotic plaque damage in ApoE(-/-) mice, thereby promoting macrophage autophagy and eliciting a significant antiarteriosclerosis effect. Hence, SJTMF may represent a promising new candidate drug for the treatment of AS.
C1 [Li, Pengfei; Xu, Hanying; Xin, Yuning] Changchun Univ Chinese Med, Coll Tradit Chinese Med, Changchun 130117, Peoples R China.
   [Li, Hongyu; Liu, Aidong] Changchun Univ Chinese Med, Dept Cardiol, Affiliated Hosp 3, Changchun, Peoples R China.
   [Li, Xiaohui] Henan Univ Chinese Med, Dept Cardiol, Affiliated Hosp 1, Zhengzhou, Peoples R China.
   [Li, Shuangdi; Xu, Xiaolin] Changchun Univ Chinese Med, Dept Cardiol, Affiliated Hosp, Changchun, Peoples R China.
   [Cui, Junfeng] Changchun Univ Chinese Med, Off Party Comm, Affiliated Hosp, Changchun, Peoples R China.
   [Cheng, Guangyu] Changchun Univ Chinese Med, Res Ctr Tradit Chinese Med, Affiliated Hosp, Changchun 130117, Peoples R China.
   [Liu, Yinghui] Changchun Univ Chinese Med, Dept Basic Teaching & Res Tradit Chinese Med, Changchun, Peoples R China.
   [Liu, Aidong] Changchun Univ Chinese Med, Dept Cardiol, Affiliated Hosp 3, Changchun 130117, Peoples R China.
C3 Changchun University of Chinese Medicine; Changchun University of
   Chinese Medicine; Henan University of Traditional Chinese Medicine;
   Changchun University of Chinese Medicine; Changchun University of
   Chinese Medicine; Changchun University of Chinese Medicine; Changchun
   University of Chinese Medicine; Changchun University of Chinese Medicine
RP Liu, AD (corresponding author), Changchun Univ Chinese Med, Dept Cardiol, Affiliated Hosp 3, Changchun 130117, Peoples R China.
EM 356888281@qq.com; 303398070@qq.com; 478103511@qq.com;
   lishuangdi007@126.com; 421006829@qq.com; cuijunfengdoc@163.com;
   616012938@qq.com; 1029906143@qq.com; xuxiaolin4303@163.com;
   695637920@qq.com; Laddoc8808@163.com
CR Ala M, 2021, OXID MED CELL LONGEV, V2021, DOI 10.1155/2021/8790369
   Ardestani SB, 2020, SCI REP-UK, V10, DOI 10.1038/s41598-020-72338-3
   Baidzajevas K, 2020, ATHEROSCLEROSIS, V305, P10, DOI 10.1016/j.atherosclerosis.2020.05.003
   Bermudez MA, 2021, BIOMEDICINES, V9, DOI 10.3390/biomedicines9121891
   Chen WN, 2019, INT IMMUNOPHARMACOL, V70, P486, DOI 10.1016/j.intimp.2019.02.054
   Daugherty A, 2015, ARTERIOSCL THROM VAS, V35, P11, DOI 10.1161/ATVBAHA.114.304833
   Ding Y., 2020, JILIN J CHIN MED, V40, P1213
   Ding Y., 2020, JILIN J CHIN MED, V40, P1062
   Fredman G, 2021, CARDIOVASC RES, V117, P2563, DOI 10.1093/cvr/cvab309
   Giampieri F, 2019, ANTIOXID REDOX SIGN, V30, P577, DOI 10.1089/ars.2017.7234
   Hansson GK, 2015, J INTERN MED, V278, P483, DOI 10.1111/joim.12406
   Hansson GK, 2011, NAT IMMUNOL, V12, P204, DOI 10.1038/ni.2001
   Ko M, 2020, BMB REP, V53, P652, DOI 10.5483/BMBRep.2020.53.12.184
   Kopf M, 2010, NAT REV DRUG DISCOV, V9, P703, DOI 10.1038/nrd2805
   Kowara M, 2021, INT J MOL SCI, V22, DOI 10.3390/ijms22073513
   Li WF, 2021, PHYTOTHER RES, V35, P2220, DOI 10.1002/ptr.6980
   Li Y, 2016, EUR REV MED PHARMACO, V20, P3863
   Lin ES, 2020, INT J MOL SCI, V21, DOI 10.3390/ijms21155511
   Liu CP, 2021, FRONT PHARMACOL, V12, DOI 10.3389/fphar.2021.724670
   Liu K, 2015, AUTOPHAGY, V11, P271, DOI 10.1080/15548627.2015.1009787
   Liu XF, 2020, BIOMED PHARMACOTHER, V129, DOI 10.1016/j.biopha.2020.110433
   Liu Y, 2019, J AGR FOOD CHEM, V67, P807, DOI 10.1021/acs.jafc.8b05719
   Liuzzo G, 2001, Rays, V26, P221
   Luo Y, 2020, AGING-US, V12, P1685, DOI 10.18632/aging.102708
   Ma CR, 2022, BRIT J PHARMACOL, V179, P252, DOI 10.1111/bph.15720
   Meyers A, 2017, LIPIDS, V52, P465, DOI 10.1007/s11745-017-4263-0
   Momtazi-Borojeni AA, 2019, HEART FAIL REV, V24, P399, DOI 10.1007/s10741-018-09764-z
   Shao WH, 2022, AGING-US, V14, P2418, DOI 10.18632/aging.203951
   Sica A, 2015, CELL MOL LIFE SCI, V72, P4111, DOI 10.1007/s00018-015-1995-y
   Song T, 2021, BIOENGINEERED, V12, P8135, DOI 10.1080/21655979.2021.1987130
   Sun MQ, 2021, MOL MED REP, V24, DOI 10.3892/mmr.2021.12403
   Sun YT, 2021, INT IMMUNOPHARMACOL, V99, DOI 10.1016/j.intimp.2021.107956
   Tabas I, 2015, J CELL BIOL, V209, P13, DOI 10.1083/jcb.201412052
   Tabas I, 2010, NAT REV IMMUNOL, V10, P36, DOI 10.1038/nri2675
   Wan Q, 2021, ECOTOX ENVIRON SAFE, V208, DOI 10.1016/j.ecoenv.2020.111440
   Wang BY, 2018, AGING-US, V10, P2772, DOI 10.18632/aging.101586
   Wang Y, 2014, BIOCHEM BIOPH RES CO, V455, P119, DOI 10.1016/j.bbrc.2014.10.135
   Xie YY, 2020, J TRADIT CHIN MED, V40, P28
   Xu LX, 2019, CLIN EXP HYPERTENS, V41, P220, DOI 10.1080/10641963.2018.1465076
   Yang H, 2022, CURR PHARM DESIGN, V28, P671, DOI 10.2174/1381612828666220128104636
   Yu LY, 2022, APPL BIOCHEM BIOTECH, V194, P5717, DOI 10.1007/s12010-022-04044-x
   Zhai CG, 2014, PLOS ONE, V9, DOI 10.1371/journal.pone.0090563
   Zhang J, 2021, LIFE SCI, V276, DOI 10.1016/j.lfs.2020.118957
   Zhao YG, 2021, NAT REV MOL CELL BIO, V22, P733, DOI 10.1038/s41580-021-00392-4
   Zhu YH, 2018, BIOMOLECULES, V8, DOI 10.3390/biom8030080
NR 45
TC 0
Z9 0
U1 2
U2 2
PU LIPPINCOTT WILLIAMS & WILKINS
PI PHILADELPHIA
PA TWO COMMERCE SQ, 2001 MARKET ST, PHILADELPHIA, PA 19103 USA
SN 0160-2446
EI 1533-4023
J9 J CARDIOVASC PHARM
JI J. Cardiovasc. Pharmacol.
PD OCT
PY 2023
VL 82
IS 4
BP 333
EP 343
DI 10.1097/FJC.0000000000001452
PG 11
WC Cardiac & Cardiovascular Systems; Pharmacology & Pharmacy
WE Science Citation Index Expanded (SCI-EXPANDED)
SC Cardiovascular System & Cardiology; Pharmacology & Pharmacy
GA T9CH5
UT WOS:001080885400011
PM 37506377
OA Green Published, hybrid
DA 2023-11-17
ER

PT J
AU Ravi, S
   Duraisamy, P
   Krishnan, M
   Martin, LC
   Manikandan, B
   Ramar, M
AF Ravi, Sangeetha
   Duraisamy, Parimalanandhini
   Krishnan, Mahalakshmi
   Martin, Livya Catherene
   Manikandan, Beulaja
   Ramar, Manikandan
TI Sitosterol-rich Digera muricata against 7-ketocholesterol and
   lipopolysaccharide-mediated atherogenic responses by modulating
   NF-KB/iNOS signalling pathway in macrophages
SO 3 BIOTECH
LA English
DT Article
DE Macrophages; Atherosclerosis; Phytosterol; 7-ketocholesterol; Cytokines
ID SUPEROXIDE ANION PRODUCTION; LOW-DENSITY-LIPOPROTEIN; VASCULAR OXIDATIVE
   STRESS; NECROSIS-FACTOR-ALPHA; SMOOTH-MUSCLE-CELLS; FACTOR-KAPPA-B;
   NITRIC-OXIDE; UP-REGULATION; ANTIINFLAMMATORY PROPERTIES;
   LIPID-ACCUMULATION
AB Digera muricata L., commonly known as Tartara, is an edible herb used as traditional medicine in many countries of Africa and Asia. This study aimed to elucidate the effect of a phytosterol-rich extract of D. muricata on 7-ketocholesterol-mediated atherosclerosis in macrophages. The extract was examined by phytochemical analyses, GC-MS, TLC, DPPH scavenging and hRBC membrane stabilization assays. Macrophage polarization was studied with experimental groups framed based on alamar blue cell viability and griess assays. Regulations of arginase enzyme activity, ROS generation, mitochondrial membrane potential, cell membrane integrity, pinocytosis, lipid uptake and peroxidation, as well as, intracellular calcium deposition were determined. In addition, expressions of atherogenic mediators were analysed using PCR, ELISA and immunocytochemistry techniques. Diverse phytochemicals with higher free radical scavenging activity and anti-inflammatory potential have been detected in the D. muricata. Co-treatment with D. muricata markedly reduced the atherogenic responses induced by 7KCh in the presence of LPS such as ROS, especially, NO and O-2 (-) along with lipid peroxidation. Furthermore, D. muricata significantly normalized mitochondrial membrane potential, cell membrane integrity, pinocytic activity, intracellular lipid accumulation and calcium deposition. These results provided us with the potentiality of D. muricata in ameliorating atherogenesis. Additionally, it decreased the expression of pro-atherogenic mediators (iNOS, COX-2, MMP9, IL- 6, IL-1 ss, CD36, CD163 and TGF ss 1) and increased anti-atherogenic mediators (MRC1 and PPAR.) with high cellular expressions of NF-kappa B and iNOS. Results showed the potential of sitosterol-rich D. muricata as a versatile biomedical therapeutic agent against abnormal macrophage polarization and its associated pathologies.
C1 [Ravi, Sangeetha; Duraisamy, Parimalanandhini; Krishnan, Mahalakshmi; Martin, Livya Catherene; Ramar, Manikandan] Univ Madras, Dept Zool, Guindy Campus, Chennai 600025, India.
   [Manikandan, Beulaja] Annai Veilankannis Coll Women, Dept Biochem, Chennai 600015, India.
C3 University of Madras
RP Ramar, M (corresponding author), Univ Madras, Dept Zool, Guindy Campus, Chennai 600025, India.
EM sangimaravi@gmail.com; parimalandhini.d@gmail.com;
   mahalavanya1993@gmail.com; livyacatherene@gmail.com; beulaja@gmail.com;
   manikandanramar@yahoo.co.in
FU UGC
FX We acknowledge the Department of Zoology, University of Madras, Guindy
   Campus for providing all the support and necessary facilities for
   performing this study. We greatly acknowledge UGC for providing
   financial assistance to the research fellow.
CR Adegbola PI, 2020, S AFR J BOT, V133, P111, DOI 10.1016/j.sajb.2020.07.003
   Afrin S, 2018, FOOD CHEM TOXICOL, V121, P203, DOI 10.1016/j.fct.2018.09.001
   Al Obaydi MF, 2020, FRONT NUTR, V7, DOI 10.3389/fnut.2020.00038
   Anderson A, 2020, REDOX BIOL, V29, DOI 10.1016/j.redox.2019.101380
   Arulmathi R., 2017, RES J PHARM TECHNOL, V10, P525, DOI [10.5958/0974-360X.2017.00104.4, DOI 10.5958/0974-360X.2017.00104.4]
   Astuti S. M., 2011, Journal of Agricultural Science (Toronto), V3, P224, DOI 10.5539/jas.v3n4p224
   Bandopadhyay S, 2023, J CELL MOL MED, V27, P593, DOI 10.1111/jcmm.17635
   Bannerman DD, 2003, AM J PHYSIOL-LUNG C, V284, pL899, DOI 10.1152/ajplung.00338.2002
   Barrett TJ, 2020, ARTERIOSCL THROM VAS, V40, P20, DOI 10.1161/ATVBAHA.119.312802
   Bellavite P, 2023, MOLECULES, V28, DOI 10.3390/molecules28114491
   Bengtsson E, 2020, SCI REP-UK, V10, DOI 10.1038/s41598-020-71110-x
   Bergheanu SC, 2017, NETH HEART J, V25, P231, DOI 10.1007/s12471-017-0959-2
   Berthier A, 2005, FEBS J, V272, P3093, DOI 10.1111/j.1742-4658.2005.04723.x
   Bharath B, 2021, J MOL STRUCT, V1235, DOI 10.1016/j.molstruc.2021.130229
   Biasi F, 2004, FASEB J, V18, P693, DOI 10.1096/fj.03-0401fje
   Boscá L, 2005, TOXICOLOGY, V208, P249, DOI 10.1016/j.tox.2004.11.035
   Brahmi F, 2018, ANTIOXIDANTS-BASEL, V7, DOI 10.3390/antiox7120184
   Brahmi F, 2019, CRIT REV FOOD SCI, V59, P3179, DOI 10.1080/10408398.2018.1491828
   BRAND-WILLIAMS W, 1995, FOOD SCI TECHNOL-LEB, V28, P25
   Bryman A., 2012, QUANTITATIVE DATA AN, DOI [10.4324/9780203180990, DOI 10.4324/9780203180990]
   Buttari B, 2013, BIOCHEM PHARMACOL, V86, P130, DOI 10.1016/j.bcp.2013.04.008
   Calle P, 2019, LIPIDS HEALTH DIS, V18, DOI 10.1186/s12944-019-1156-7
   Camille N, 2018, S AFR J BOT, V116, P42, DOI 10.1016/j.sajb.2018.02.400
   Cathcart MK, 2004, ARTERIOSCL THROM VAS, V24, P23, DOI 10.1161/01.ATV.0000097769.47306.12
   Chang YC, 2006, FOOD CHEM TOXICOL, V44, P1015, DOI 10.1016/j.fct.2005.12.006
   Cheng YC, 2009, MOL CELL BIOCHEM, V325, P15, DOI 10.1007/s11010-008-0016-y
   Chinetti-Gbaguidi G, 2015, NAT REV CARDIOL, V12, P10, DOI 10.1038/nrcardio.2014.173
   Choe SH, 2019, INT IMMUNOPHARMACOL, V75, DOI 10.1016/j.intimp.2019.105750
   Choi HS, 2006, J IMMUNOASS IMMUNOCH, V27, P31, DOI 10.1080/15321810500403722
   Colin S, 2014, IMMUNOL REV, V262, P153, DOI 10.1111/imr.12218
   Conte D, 2006, MOL CELL BIOL, V26, P699, DOI 10.1128/MCB.26.2.699-708.2006
   COQUETTE A, 1986, ARCH INT PHYSIOL BIO, V94, pS29
   Cox FF, 2022, CELLS-BASEL, V11, DOI 10.3390/cells11030342
   Daniel G., 2015, ASIAN J PHARM CLIN R, V8, P334
   de Medina P, 2009, J MED CHEM, V52, P7765, DOI 10.1021/jm901063e
   Deepthi S., 2021, J PHARM RES INT, V29, P285, DOI [10.9734/jpri/2021/v33i63A35632, DOI 10.9734/JPRI/2021/V33I63A35632]
   Drvar V, 2022, ANN RHEUM DIS, V81, P459, DOI 10.1136/annrheumdis-2022-eular.4042
   Duraisamy P, 2023, J HERB MED, V39, DOI 10.1016/j.hermed.2023.100652
   Duraisamy Parimalanandhini, 2022, Cardiovascular & Hematological Agents in Medicinal Chemistry, V20, P2, DOI 10.2174/1871525718666201217163207
   Elgailani IEH, 2018, PAK J PHARM SCI, V31, P1923
   Ewence AE, 2008, CIRC RES, V103, pE28, DOI 10.1161/CIRCRESAHA.108.181305
   Feng J, 2018, CELL MOL IMMUNOL, V15, P493, DOI 10.1038/cmi.2016.71
   Förstermann U, 2017, CIRC RES, V120, P713, DOI 10.1161/CIRCRESAHA.116.309326
   Forbes-Hernández TY, 2014, FOOD CHEM TOXICOL, V68, P154, DOI 10.1016/j.fct.2014.03.017
   Frostegård J, 2013, BMC MED, V11, DOI 10.1186/1741-7015-11-117
   Gao S, 2019, INFLAMMATION, V42, P264, DOI 10.1007/s10753-018-0891-7
   Gargiulo S, 2018, FREE RADICAL BIO MED, V129, P354, DOI 10.1016/j.freeradbiomed.2018.09.046
   Gargiulo S, 2011, FREE RADICAL BIO MED, V51, P844, DOI 10.1016/j.freeradbiomed.2011.05.030
   Geetha T. S., 2014, International Journal of PharmTech Research, V6, P521
   Gelissen IC, 1996, J BIOL CHEM, V271, P17852, DOI 10.1074/jbc.271.30.17852
   Ghaffar A., 2019, INT J CHEM BIOCH SCI, V16, P17
   Gomathi D, 2015, J FOOD SCI TECH MYS, V52, P1212, DOI 10.1007/s13197-013-1105-9
   Gregory CA, 2020, METHOD CELL BIOL, V156, P15, DOI 10.1016/bs.mcb.2019.10.009
   Gulluce M, 2007, FOOD CHEM, V103, P1449, DOI 10.1016/j.foodchem.2006.10.061
   Gupta R, 2011, J DIABETES, V3, P29, DOI 10.1111/j.1753-0407.2010.00107.x
   Gylling H, 2014, ATHEROSCLEROSIS, V232, P346, DOI 10.1016/j.atherosclerosis.2013.11.043
   Hayden JM, 2002, J LIPID RES, V43, P26
   He YT, 2017, J CEREBR BLOOD F MET, V37, P2938, DOI 10.1177/0271678X16679671
   Henry GE, 2002, J AGR FOOD CHEM, V50, P2231, DOI 10.1021/jf0114381
   Hori M, 2001, AM J PHYSIOL-GASTR L, V280, pG930, DOI 10.1152/ajpgi.2001.280.5.G930
   Huang ZY, 2010, ACTA MED OKAYAMA, V64, P85
   Jagatha G, 2011, INT J PHARM SCI RES, V2, P1525, DOI 10.13040/IJPSR.0975-8232.2(6).1525-29
   John OD, 2022, INT J MOL MED, V50, DOI 10.3892/ijmm.2022.5176
   John S., 2017, INT J FOOD SCI NUTR, V2, P23
   JOHNSON LV, 1980, P NATL ACAD SCI-BIOL, V77, P990, DOI 10.1073/pnas.77.2.990
   Jung CH, 2006, BIOL PHARM BULL, V29, P1603, DOI 10.1248/bpb.29.1603
   Kabesh K., 2015, INT J PURE APPL BIOS, V3, P162
   Kaplan M, 2001, J NUTR, V131, P2082, DOI 10.1093/jn/131.8.2082
   Kattoor AJ, 2017, CURR ATHEROSCLER REP, V19, DOI 10.1007/s11883-017-0678-6
   Khallou-Laschet J, 2010, PLOS ONE, V5, DOI 10.1371/journal.pone.0008852
   Khan MR, 2009, J ETHNOPHARMACOL, V122, P91, DOI 10.1016/j.jep.2008.12.006
   Khan MR, 2011, PAK J PHARM SCI, V24, P469
   Khan MR, 2011, AFR J BIOTECHNOL, V10, P8456
   Khan MR, 2011, AFR J PHARM PHARMACO, V5, P688
   Khan MR, 2009, FOOD CHEM TOXICOL, V47, P1393, DOI 10.1016/j.fct.2009.03.020
   Kim WK, 2007, J BONE MINER RES, V22, P1711, DOI 10.1359/JBMR.070710
   Kirichenko TV, 2020, FRONT PHARMACOL, V11, DOI 10.3389/fphar.2020.00403
   Kraus NA., 2016, DIABETOLOGIE, V11, pP228, DOI [10.1055/s-0036-1580975, DOI 10.1055/S-0036-1580975]
   Kruth HS, 2011, CURR OPIN LIPIDOL, V22, P386, DOI 10.1097/MOL.0b013e32834adadb
   Larsson H, 2007, FREE RADICAL BIO MED, V43, P695, DOI 10.1016/j.freeradbiomed.2007.04.033
   Leonarduzzi G, 2006, ANTIOXID REDOX SIGN, V8, P375, DOI 10.1089/ars.2006.8.375
   Li AC, 2002, NAT MED, V8, P1235, DOI 10.1038/nm1102-1235
   Li HG, 2014, ATHEROSCLEROSIS, V237, P208, DOI 10.1016/j.atherosclerosis.2014.09.001
   Li XY, 2013, ONCOL REP, V30, P1329, DOI 10.3892/or.2013.2600
   Li YF, 2020, INT IMMUNOPHARMACOL, V84, DOI 10.1016/j.intimp.2020.106508
   Libby P, 2009, J AM COLL CARDIOL, V54, P2129, DOI 10.1016/j.jacc.2009.09.009
   Liu J, 2015, J MOL NEUROSCI, V55, P279, DOI 10.1007/s12031-014-0319-2
   Liu RH, 2003, AM J CLIN NUTR, V78, p517S, DOI 10.1093/ajcn/78.3.517S
   Liu SW, 2022, J FUNCT FOODS, V92, DOI 10.1016/j.jff.2022.105046
   Liu Y, 2019, J AGR FOOD CHEM, V67, P807, DOI 10.1021/acs.jafc.8b05719
   López A, 2009, J PINEAL RES, V46, P188, DOI 10.1111/j.1600-079X.2008.00647.x
   Lopukhov AV, 2021, MACROMOL BIOSCI, V21, DOI 10.1002/mabi.202000371
   Luoma JS, 1998, ARTERIOSCL THROM VAS, V18, P157, DOI 10.1161/01.ATV.18.2.157
   Ma GC, 2013, FOOD CHEM, V141, P3703, DOI 10.1016/j.foodchem.2013.06.003
   Ma ZQ, 2013, INFLAMMATION, V36, P1560, DOI 10.1007/s10753-013-9700-5
   Madhu CS, 2014, ACTA SCI POLON-TECHN, V13, P375, DOI 10.17306/J.AFS.2014.4.4
   Mahalakshmi K, 2021, PROSTAG OTH LIPID M, V156, DOI [10.1016/j.prostaglins.2021.106582, 10.1016/j.prostaglandins.2021.106582]
   Manikandan R, 2017, PROCESS BIOCHEM, V55, P172, DOI 10.1016/j.procbio.2017.01.023
   Manikandan R, 2020, INT J BIOL MACROMOL, V160, P1263, DOI 10.1016/j.ijbiomac.2020.05.152
   Manjeet R, 1999, INT J IMMUNOPHARMACO, V21, P435, DOI 10.1016/S0192-0561(99)00024-7
   Marrelli M, 2022, NAT PROD RES, V36, P2859, DOI 10.1080/14786419.2021.1920018
   Martinez FO, 2006, J IMMUNOL, V177, P7303, DOI 10.4049/jimmunol.177.10.7303
   Mathad P, 2010, E-J CHEM, V7, P275, DOI 10.1155/2010/509254
   Mehwish S, 2019, BIOCATAL AGR BIOTECH, V19, DOI 10.1016/j.bcab.2019.101117
   Miah MM., 2017, DHAKA U J PHARM SCI, V16, P251, DOI [10.3329/DUJPS.V16I2.35264, DOI 10.3329/DUJPS.V16I2.35264]
   Miller Colette N, 2019, Medicines (Basel), V6, DOI 10.3390/medicines6010022
   Monier S, 2003, BIOCHEM BIOPH RES CO, V303, P814, DOI 10.1016/S0006-291X(03)00412-1
   Moore KJ, 2013, NAT REV IMMUNOL, V13, P709, DOI 10.1038/nri3520
   Moore KJ, 2011, CELL, V145, P341, DOI 10.1016/j.cell.2011.04.005
   Moore K, 2019, FOOD FUNCT, V10, P7091, DOI [10.1039/c9fo01500k, 10.1039/C9FO01500K]
   More GK, 2020, SCI REP-UK, V10, DOI 10.1038/s41598-020-63491-w
   Mosser DM, 2008, NAT REV IMMUNOL, V8, P958, DOI 10.1038/nri2448
   Mubark F, 2020, CHEM EVIDENCE SUPPOR, DOI [10.36713/epra6001, DOI 10.36713/EPRA6001]
   Munder M, 2005, BLOOD, V105, P2549, DOI 10.1182/blood-2004-07-2521
   Napoli C, 2001, NITRIC OXIDE-BIOL CH, V5, P88, DOI 10.1006/niox.2001.0337
   Napoli C, 2006, NITRIC OXIDE-BIOL CH, V15, P265, DOI 10.1016/j.niox.2006.03.011
   Nathan C, 2010, CELL, V140, P871, DOI 10.1016/j.cell.2010.02.029
   Ning TJ, 2019, SAINS MALAYS, V48, P1737, DOI 10.17576/jsm-2019-4808-20
   Nury T, 2014, BIOCHEM BIOPH RES CO, V446, P714, DOI 10.1016/j.bbrc.2013.11.081
   O'Brien J, 2000, EUR J BIOCHEM, V267, P5421, DOI 10.1046/j.1432-1327.2000.01606.x
   Ostos MA, 2002, FEBS LETT, V519, P23, DOI 10.1016/S0014-5793(02)02692-3
   Padwad Y, 2006, INT IMMUNOPHARMACOL, V6, P46, DOI 10.1016/j.intimp.2005.07.015
   Palozza P, 2010, J NUTR BIOCHEM, V21, P34, DOI 10.1016/j.jnutbio.2008.10.002
   Panaro M. A., 2003, Current Drug Targets - Immune Endocrine and Metabolic Disorders, V3, P210, DOI 10.2174/1568008033340216
   Pascual ME, 2002, PHARM BIOL, V40, P139, DOI 10.1076/phbi.40.2.139.5849
   Patel RP, 2000, CARDIOVASC RES, V47, P465, DOI 10.1016/S0008-6363(00)00086-9
   Patel Shivani S., 2017, BRAZ J BIOL, DOI [10.2017/IJRCS.2456.6683/202009021, DOI 10.2017/IJRCS.2456.6683/202009021]
   Peng X, 2020, CELL BIOL INT, V44, P1481, DOI 10.1002/cbin.11343
   Prajapati P, 2020, CELL SIGNAL, V76, DOI 10.1016/j.cellsig.2020.109777
   Punchard Neville A, 2004, J Inflamm (Lond), V1, P1, DOI 10.1186/1476-9255-1-1
   Qi K, 2019, MED SCI MONITOR, V25, P8019, DOI 10.12659/MSM.917135
   Qing JN, 2020, ACTA BIOCH BIOPH SIN, V52, P917, DOI 10.1093/abbs/gmaa081
   Ramalashmi K., 2019, J MED PLANTS STUD, V7, P10
   Rao XQ, 2014, CIRC RES, V115, P770, DOI 10.1161/CIRCRESAHA.115.304666
   Rasheed A., 2019, J TRADIT, DOI DOI 10.5772/INTECHOPEN.82636
   Rath M, 2014, FRONT IMMUNOL, V5, DOI 10.3389/fimmu.2014.00532
   Ravi S, 2021, STEROIDS, V172, DOI 10.1016/j.steroids.2021.108854
   Rezig L, 2022, STEROIDS, V187, DOI 10.1016/j.steroids.2022.109093
   Rodriguez IR, 2004, INVEST OPHTH VIS SCI, V45, P2830, DOI 10.1167/iovs.04-0075
   Rosenblat M, 2013, ATHEROSCLEROSIS, V226, P110, DOI 10.1016/j.atherosclerosis.2012.10.054
   Roshan MHK, 2016, INT J INFLAMM, V2016, DOI 10.1155/2016/1532832
   ROSS R, 1986, NEW ENGL J MED, V314, P488, DOI 10.1056/NEJM198602203140806
   ROSS R, 1995, ANNU REV PHYSIOL, V57, P791, DOI 10.1146/annurev.ph.57.030195.004043
   RUBBO H, 1994, J BIOL CHEM, V269, P26066
   Ryu JH, 2003, PHYTOTHER RES, V17, P485, DOI 10.1002/ptr.1180
   Saha S, 2020, OXID MED CELL LONGEV, V2020, DOI 10.1155/2020/1232816
   Salaverry LS, 2020, J ETHNOPHARMACOL, V247, DOI 10.1016/j.jep.2019.112282
   Silveira LS, 2016, CRIT REV EUKAR GENE, V26, P115, DOI 10.1615/CritRevEukaryotGeneExpr.2016015920
   Santos Camila Carolina de Menezes Patricio, 2013, Neurosci J, V2013, P949452, DOI 10.1155/2013/949452
   Sarna LK, 2010, CAN J PHYSIOL PHARM, V88, P369, DOI 10.1139/Y09-136
   Sathiavelu Mythili, 2012, Asian Pacific Journal of Tropical Biomedicine, V2, pS1431
   Schieffer D, 2014, BMC IMMUNOL, V15, DOI 10.1186/s12865-014-0058-8
   Schmid-Schönbein GW, 2006, ANNU REV BIOMED ENG, V8, P93, DOI 10.1146/annurev.bioeng.8.061505.095708
   Shah R, 2020, INDIAN J PHARM SCI, V82, P374, DOI 10.36468/pharmaceutical-sciences.659
   Shazia U., 2013, PHARM LETT, V5, P3
   Smedbakken LM, 2012, ATHEROSCLEROSIS, V224, P266, DOI 10.1016/j.atherosclerosis.2012.06.071
   Smythe CDW, 2003, ATHEROSCLEROSIS, V170, P213, DOI 10.1016/S0021-9150(03)00285-5
   Sung SC, 2009, J VASC RES, V46, P36, DOI 10.1159/000135663
   Sur TK, 2002, PHYTOTHER RES, V16, P669, DOI 10.1002/ptr.942
   Swirski FK, 2006, P NATL ACAD SCI USA, V103, P10340, DOI 10.1073/pnas.0604260103
   Tesoriere L, 2013, BRIT J NUTR, V110, P230, DOI 10.1017/S000711451200493X
   Tiwari M, 2010, FOOD CHEM TOXICOL, V48, P2913, DOI 10.1016/j.fct.2010.07.027
   Tyszka-Czochara M, 2016, BIOL TRACE ELEM RES, V169, P320, DOI 10.1007/s12011-015-0429-x
   Usmani S., 2013, INT J PHARM PHARM SC, V5, P142
   UTLEY HG, 1967, ARCH BIOCHEM BIOPHYS, V118, P29, DOI 10.1016/0003-9861(67)90273-1
   Vasanthi HR, 2012, CURR MED CHEM, V19, P2242
   Viaud M, 2018, CIRC RES, V122, P1369, DOI 10.1161/CIRCRESAHA.117.312333
   Vinciguerra M, 2021, J CARDIOVASC DEV DIS, V8, DOI 10.3390/jcdd8100130
   Virgili F, 2008, FREE RADICAL BIO MED, V45, P1205, DOI 10.1016/j.freeradbiomed.2008.08.001
   Vivancos M, 2008, BRIT J NUTR, V99, P1199, DOI 10.1017/S0007114507876203
   Vouldoukis I, 2004, J ETHNOPHARMACOL, V94, P67, DOI 10.1016/j.jep.2004.04.023
   Wang Y, 2014, CIRC RES, V114, P421, DOI 10.1161/CIRCRESAHA.114.302153
   Weaver LK, 2007, J LEUKOCYTE BIOL, V81, P663, DOI 10.1189/jlb.0706428
   Weisser Shelley B, 2013, Methods Mol Biol, V946, P225, DOI 10.1007/978-1-62703-128-8_14
   Wong MY, 2020, J NEUROINFLAMM, V17, DOI 10.1186/s12974-020-01869-3
   Xin LB, 2019, ACTA BIOMATER, V92, P160, DOI 10.1016/j.actbio.2019.05.012
   Xu SW, 2010, CYTOTECHNOLOGY, V62, P473, DOI 10.1007/s10616-010-9290-0
   Xue J, 2014, IMMUNITY, V40, P274, DOI 10.1016/j.immuni.2014.01.006
   Yan W, 2016, GENE, V591, P137, DOI 10.1016/j.gene.2016.06.055
   Yang Eun-Jin, 2009, Interdiscip Toxicol, V2, P245, DOI 10.2478/v10102-009-0022-2
   Yang NF, 2019, EBIOMEDICINE, V45, P473, DOI 10.1016/j.ebiom.2019.06.053
   Yang ZH, 2014, FRONT IMMUNOL, V5, DOI 10.3389/fimmu.2014.00533
   Yuan XM, 2000, FREE RADICAL BIO MED, V28, P208, DOI 10.1016/S0891-5849(99)00220-8
   Zhai ZL, 2009, J ETHNOPHARMACOL, V122, P76, DOI 10.1016/j.jep.2008.11.028
   Zhao SJ, 2016, FOOD FUNCT, V7, P3201, DOI [10.1039/c6fo00347h, 10.1039/C6FO00347H]
   Zhou DX, 2017, ONCOTARGET, V8, P57693, DOI 10.18632/oncotarget.17027
   Zizzo G, 2015, J INFLAMM-LOND, V12, DOI 10.1186/s12950-015-0081-4
NR 187
TC 0
Z9 0
U1 0
U2 0
PU SPRINGER HEIDELBERG
PI HEIDELBERG
PA TIERGARTENSTRASSE 17, D-69121 HEIDELBERG, GERMANY
SN 2190-572X
EI 2190-5738
J9 3 BIOTECH
JI 3 Biotech
PD OCT
PY 2023
VL 13
IS 10
AR 331
DI 10.1007/s13205-023-03741-6
PG 32
WC Biotechnology & Applied Microbiology
WE Science Citation Index Expanded (SCI-EXPANDED)
SC Biotechnology & Applied Microbiology
GA Q9FI6
UT WOS:001060499400002
PM 37670802
DA 2023-11-17
ER

PT J
AU Song, XYA
   Gao, WH
   Shi, YM
   Li, J
   Zheng, ZZ
AF Song, Xiayinan
   Gao, Weihan
   Shi, Yanmei
   Li, Jie
   Zheng, Zhenzhen
TI Panax ginseng and its derivatives: Promoting angiogenesis in ischemic
   diseases - A mechanistic overview
SO JOURNAL OF FUNCTIONAL FOODS
LA English
DT Article
DE Angiogenesis; Ischemic disease; Panax ginseng; Research progress
ID ENDOTHELIAL PROGENITOR CELLS; THERAPEUTIC ANGIOGENESIS; STEM-CELLS;
   EXTRACT; ACTIVATION; PATHWAYS; PROTECTS; GROWTH; HEART; RG1
AB Ischemic diseases, including coronary heart disease and peripheral arterial obstructive disease, pose significant health threats worldwide. Angiogenic therapy has emerged as a comprehensive approach to combat these diseases. In recent years, traditional Chinese medicine has attracted increased attention due to its demonstrable therapeutic effects on ischemic diseases. Panax ginseng, a perennial herb from the Panax genus of the Araliaceae family, is widely employed in the clinical treatment of ischemic conditions. Previous research reveals that Panax ginseng exhibits potent pro-angiogenic properties. In this review, we present a timely examination of the proangiogenic activities and underlying mechanisms of Panax ginseng, its extracts, and its constituent compounds. Overall, this review offers a comprehensive understanding of the relationship between Panax ginseng and proangiogenesis, providing novel insights for clinical practice.
C1 [Song, Xiayinan; Gao, Weihan; Li, Jie] Shandong Univ Tradit Chinese Med, Innovat Inst Chinese Med & Pharm, Jinan 250355, Peoples R China.
   [Shi, Yanmei] Shandong Univ Tradit Chinese Med, Dept Cardiol, Affiliated Hosp, Jinan, Peoples R China.
   [Zheng, Zhenzhen] Dalian Univ, Affiliated Zhongshan Hosp, Dalian 116001, Peoples R China.
C3 Shandong University of Traditional Chinese Medicine; Shandong University
   of Traditional Chinese Medicine; Dalian University
RP Li, J (corresponding author), Shandong Univ Tradit Chinese Med, Innovat Inst Chinese Med & Pharm, Jinan 250355, Peoples R China.; Zheng, ZZ (corresponding author), Dalian Univ, Affiliated Zhongshan Hosp, Dalian 116001, Peoples R China.
EM 1824025682@qq.com; 543588814@qq.com
FU National Nature Science Foundation of China [82004277]; Shandong
   Provincial Natural Science Foundation [ZR2020QH309]; China Postdoctoral
   Science Foundation [2021M690099, 2022T150393]
FX <BOLD>Funding</BOLD> This work was supported by the National Nature
   Science Foundation of China (82004277) , Shandong Provincial Natural
   Science Foundation (ZR2020QH309) , and China Postdoctoral Science
   Foundation (2021M690099, 2022T150393) .
CR Asahara T, 1997, SCIENCE, V275, P964, DOI 10.1126/science.275.5302.964
   Bai WW, 2013, EVID-BASED COMPL ALT, V2013, DOI 10.1155/2013/813247
   Bearzi C, 2007, P NATL ACAD SCI USA, V104, P14068, DOI 10.1073/pnas.0706760104
   Cho YL, 2015, J BIOL CHEM, V290, P467, DOI 10.1074/jbc.M114.603142
   Choudhry H, 2018, CELL METAB, V27, P281, DOI 10.1016/j.cmet.2017.10.005
   Chu HH, 2012, THER DELIV, V3, P693, DOI 10.4155/TDE.12.50
   Conte SM, 2018, HEART LUNG CIRC, V27, P427, DOI 10.1016/j.hlc.2017.10.014
   Cui BP, 2019, FRONT PHYSIOL, V10, DOI 10.3389/fphys.2019.00607
   Di Lorenzo R, 2021, J NEUROL SCI, V428, DOI 10.1016/j.jns.2021.117580
   Du Xue-Jun, 2012, Zhongguo Zhong Xi Yi Jie He Za Zhi, V32, P214
   El-Demerdash FM, 2021, ENVIRON TOXICOL, V36, P1362, DOI 10.1002/tox.23132
   El-Sayed RA, 2021, ASIAN PAC J TROP BIO, V11, P254, DOI 10.4103/2221-1691.314046
   Ergul A, 2012, STROKE, V43, P2270, DOI 10.1161/STROKEAHA.111.642710
   Folkman J, 2006, ANNU REV MED, V57, P1, DOI 10.1146/annurev.med.57.121304.131306
   Forsythe RO, 2015, DIABETES OBES METAB, V17, P435, DOI 10.1111/dom.12422
   Ghamari K, 2020, WOMEN HEALTH, V60, P1164, DOI 10.1080/03630242.2020.1803465
   Hwang SH, 2016, J GINSENG RES, V40, P325, DOI 10.1016/j.jgr.2015.10.002
   Im W, 2012, J GINSENG RES, V36, P78, DOI 10.5142/jgr.2012.36.1.78
   Jiang C, 2021, CHIN J INTEGR MED, V27, P24, DOI 10.1007/s11655-018-2578-1
   Jujo K, 2008, J MOL CELL CARDIOL, V45, P530, DOI 10.1016/j.yjmcc.2008.08.003
   Kim YM, 2007, BIOL PHARM BULL, V30, P1674, DOI 10.1248/bpb.30.1674
   Klagsbrun Michael, 1996, Cytokine and Growth Factor Reviews, V7, P259, DOI 10.1016/S1359-6101(96)00027-5
   KRUPINSKI J, 1993, LANCET, V342, P742, DOI 10.1016/0140-6736(93)91734-4
   Lan TH, 2017, SCI REP-UK, V7, DOI 10.1038/s41598-017-13436-7
   Lee Jong-Jin, 2009, Mycobiology, V37, P21, DOI 10.4489/MYCO.2009.37.1.021
   Lei Yan, 2010, Zhong Xi Yi Jie He Xue Bao, V8, P368, DOI 10.3736/jcim20100412
   Leung KW, 2011, ANGIOGENESIS, V14, P515, DOI 10.1007/s10456-011-9235-z
   Li J, 2020, AM J CHINESE MED, V48, P107, DOI 10.1142/S0192415X20500068
   Liang C, 2021, BRAIN BEHAV, V11, DOI 10.1002/brb3.2295
   Liang QL, 2012, J TRANSL MED, V10, DOI 10.1186/1479-5876-10-26
   Lin X, 2018, BIOMED PHARMACOTHER, V104, P629, DOI 10.1016/j.biopha.2018.04.180
   Linke A, 2005, P NATL ACAD SCI USA, V102, P8966, DOI 10.1073/pnas.0502678102
   Lu MC, 2009, CELL BIOCHEM FUNCT, V27, P186, DOI 10.1002/cbf.1554
   Ma YF, 2019, J CANCER, V10, P1997, DOI 10.7150/jca.29933
   Mascarenhas JV, 2014, ENDOCRIN METAB CLIN, V43, P149, DOI 10.1016/j.ecl.2013.09.003
   Messina E, 2004, CIRC RES, V95, P911, DOI 10.1161/01.RES.0000147315.71699.51
   Nessa A, 2009, Mymensingh Med J, V18, P264
   Ovodov Y. S., 1966, CHEM NAT COMPD, V2, DOI [10.1007/BF00566981, DOI 10.1007/BF00566981]
   Park Jong Dae, 2005, Phytochemistry Reviews, V4, P159, DOI 10.1007/s11101-005-2835-8
   Plank M. J., 2003, J THEORETICAL MED, V5
   Potz BA, 2017, CORONARY ARTERY DIS, V28, P605, DOI 10.1097/MCA.0000000000000516
   Robich MP, 2011, EXPERT REV CARDIOVAS, V9, P1469, DOI [10.1586/erc.11.148, 10.1586/ERC.11.148]
   Schaper W, 1996, CIRC RES, V79, P911, DOI 10.1161/01.RES.79.5.911
   Schaper W, 1967, Life Sci, V6, P1673, DOI 10.1016/0024-3205(67)90178-6
   Semenza GL, 2014, ANNU REV PHYSIOL, V76, P39, DOI 10.1146/annurev-physiol-021113-170322
   Sengupta S, 2004, CIRCULATION, V110, P1219, DOI 10.1161/01.CIR.0000140676.88412.CF
   Shen Wei, 2008, Zhongguo Zhong Xi Yi Jie He Za Zhi, V28, P1022
   Shen Wei, 2010, Zhongguo Zhong Xi Yi Jie He Za Zhi, V30, P1284
   Shi AW, 2011, J INT MED RES, V39, P1306, DOI 10.1177/147323001103900418
   Shi AW, 2009, ACTA PHARMACOL SIN, V30, P299, DOI 10.1038/aps.2009.6
   Shi WL, 2019, EVID-BASED COMPL ALT, V2019, DOI 10.1155/2019/7912402
   Simons M, 2000, CIRCULATION, V102, pE73, DOI 10.1161/01.CIR.102.11.e73
   Simons M, 2005, CIRCULATION, V111, P1556, DOI 10.1161/01.CIR.0000159345.00591.8F
   Stolar M, 2010, AM J MED, V123, pS3, DOI 10.1016/j.amjmed.2009.12.004
   Sun CX, 2016, J EXP CLIN CANC RES, V35, DOI 10.1186/s13046-015-0274-y
   Sung WN, 2017, J GINSENG RES, V41, P477, DOI 10.1016/j.jgr.2016.08.011
   Takahashi M, 2010, CIRC J, V74, P418, DOI 10.1253/circj.CJ-09-1021
   Takahashi T, 2001, EMBO J, V20, P2768, DOI 10.1093/emboj/20.11.2768
   Takeda K, 2014, AM J PATHOL, V184, P686, DOI 10.1016/j.ajpath.2013.11.032
   Tian Wei, 2009, Zhongguo Zhong Xi Yi Jie He Za Zhi, V29, P802
   Uvarova N. I., 1965, CHEM NAT COMPD+, V1, P63
   Wang B, 2014, PLOS ONE, V9, DOI 10.1371/journal.pone.0098047
   Wang JF, 2017, J CELL MOL MED, V21, P1905, DOI 10.1111/jcmm.13111
   Wang JF, 2015, INT J CLIN EXP PATHO, V8, P6596
   Wang K, 2020, DIABETES, V69, P1779, DOI 10.2337/db19-0829
   Wang YY, 2021, CURR PHARM DESIGN, V27, P2966, DOI 10.2174/1381612826666201005152709
   Wei HJ, 2007, J CONTROL RELEASE, V120, P27, DOI 10.1016/j.jconrel.2007.04.005
   Wu W, 2018, PHYTOCHEM ANALYSIS, V29, P331, DOI 10.1002/pca.2752
   Wu XD, 2017, ONCOTARGET, V8, P58072, DOI 10.18632/oncotarget.19489
   Xiong YY, 2022, STEM CELL RES THER, V13, DOI 10.1186/s13287-022-02736-z
   Yancopoulos GD, 2000, NATURE, V407, P242, DOI 10.1038/35025215
   Yang NQ, 2012, ACTA BIOCH BIOPH SIN, V44, P999, DOI 10.1093/abbs/gms092
   Yin HQ, 2011, J MOL MED, V89, P363, DOI 10.1007/s00109-011-0723-9
   Yu T, 2022, FRONT PHARMACOL, V13, DOI 10.3389/fphar.2022.920979
   Yuan GQ, 2018, CHINESE MED J-PEKING, V131, P544, DOI 10.4103/0366-6999.226063
   Yun IS, 2017, J INVEST SURG, V30, P19, DOI 10.1080/08941939.2016.1215577
   Zhang GY, 2016, MOL NEUROBIOL, V53, P2529, DOI 10.1007/s12035-015-9261-8
   Zhang JG, 2020, ATHEROSCLEROSIS, V292, P99, DOI 10.1016/j.atherosclerosis.2019.11.005
   Zhang JY, 2019, PHARMACOL RES, V144, P292, DOI 10.1016/j.phrs.2019.04.021
   Zhang YJ, 2013, J CARDIOVASC PHARM, V62, P50, DOI 10.1097/FJC.0b013e31828f8d45
   Zheng JP, 2020, J ETHNOPHARMACOL, V248, DOI 10.1016/j.jep.2019.112330
   Zheng Q, 2017, OXID MED CELL LONGEV, V2017, DOI 10.1155/2017/6313625
NR 82
TC 0
Z9 0
U1 5
U2 5
PU ELSEVIER
PI AMSTERDAM
PA RADARWEG 29, 1043 NX AMSTERDAM, NETHERLANDS
SN 1756-4646
EI 2214-9414
J9 J FUNCT FOODS
JI J. Funct. Food.
PD OCT
PY 2023
VL 109
AR 105762
DI 10.1016/j.jff.2023.105762
PG 9
WC Food Science & Technology; Nutrition & Dietetics
WE Science Citation Index Expanded (SCI-EXPANDED)
SC Food Science & Technology; Nutrition & Dietetics
GA S8LI4
UT WOS:001073624200001
OA gold
DA 2023-11-17
ER

PT J
AU Song, ZH
   Yang, ZH
   Tian, L
   Liu, YX
   Guo, ZH
   Zhang, QJ
   Zhang, YH
   Wen, T
   Xu, HW
   Li, ZZ
   Wang, Y
AF Song, Zhihui
   Yang, Zhihua
   Tian, Lin
   Liu, Yangxi
   Guo, Zehui
   Zhang, Qiuju
   Zhang, Yuhang
   Wen, Tao
   Xu, Haowei
   Li, Zhenzhen
   Wang, Yi
TI Targeting mitochondrial circadian rhythms: The potential intervention
   strategies of Traditional Chinese medicine for myocardial ischaemia-
   reperfusion injury
SO BIOMEDICINE & PHARMACOTHERAPY
LA English
DT Article
DE Myocardial ischaemia-reperfusion injury; Mitochondria; Circadian rhythm;
   Mitochondrial circadian rhythm; Traditional Chinese medicine
ID ISCHEMIA/REPERFUSION INJURY; APOPTOSIS; PATHWAY; CARDIOPROTECTION;
   PROTECTS; HEART
AB Coronary artery disease has one of the highest mortality rates in the country, and methods such as thrombolysis and percutaneous coronary intervention (PCI) can effectively improve symptoms and reduce mortality, but most patients still experience symptoms such as chest pain after PCI, which seriously affects their quality of life and increases the incidence of adverse cardiovascular events (myocardial ischaemia-reperfusion injury, MIRI). MIRI has been shown to be closely associated with circadian rhythm disorders and mitochondrial dysfunction. Mitochondria are a key component in the maintenance of normal cardiac function, and new research shows that mitochondria have circadian properties. Traditional Chinese medicine (TCM), as a traditional therapeutic approach characterised by a holistic concept and evidence-based treatment, has significant advantages in the treatment of MIRI, and there is an interaction between the yin-yang theory of TCM and the circadian rhythm of Western medicine at various levels. This paper reviews the clinical evidence for the treatment of MIRI in TCM, basic experimental studies on the alleviation of MIRI by TCM through the regulation of mitochondria, the important role of circadian rhythms in the pathophysiology of MIRI, and the potential mechanisms by which TCM regulates mitochondrial circadian rhythms to alleviate MIRI through the regulation of the biological clock transcription factor. It is hoped that this review will provide new insights into the clinical management, basic research and development of drugs to treat MIRI.
C1 [Song, Zhihui; Yang, Zhihua; Guo, Zehui; Zhang, Qiuju; Zhang, Yuhang; Wen, Tao; Xu, Haowei; Li, Zhenzhen; Wang, Yi] Tianjin Univ Tradit Chinese Med, State Key Lab Component Based Chinese Med, Tianjin 301617, Peoples R China.
   [Song, Zhihui; Yang, Zhihua; Guo, Zehui; Zhang, Qiuju; Zhang, Yuhang; Wen, Tao; Xu, Haowei; Li, Zhenzhen; Wang, Yi] Tianjin Univ Tradit Chinese Med, Inst Tradit Chinese Med, Tianjin 301617, Peoples R China.
   [Song, Zhihui; Yang, Zhihua; Tian, Lin; Liu, Yangxi; Guo, Zehui; Zhang, Qiuju; Zhang, Yuhang; Wen, Tao; Xu, Haowei; Li, Zhenzhen; Wang, Yi] Tianjin Univ Tradit Chinese Med, Tianjin 301617, Peoples R China.
   [Wang, Yi] Tianjin Univ Tradit Chinese Med, West Area, 10 Poyanghu Rd, Tianjin 301617, Peoples R China.
C3 Tianjin University of Traditional Chinese Medicine; Tianjin University
   of Traditional Chinese Medicine; Tianjin University of Traditional
   Chinese Medicine; Tianjin University of Traditional Chinese Medicine
RP Wang, Y (corresponding author), Tianjin Univ Tradit Chinese Med, West Area, 10 Poyanghu Rd, Tianjin 301617, Peoples R China.
EM wangyi@tjutcm.edu.cn
CR Aggarwal A, 2017, CELL REP, V21, P2367, DOI 10.1016/j.celrep.2017.11.004
   Al-Mawla R, 2020, CELLS-BASEL, V9, DOI 10.3390/cells9051319
   Anderson C, 2023, PHILOS T R SOC B, V378, DOI 10.1098/rstb.2022.0179
   [Anonymous], 2022, CARDIOPULMONARY VASC, V41, P1205
   Bai Y, 2023, CELL BIOL TOXICOL, V39, P33, DOI 10.1007/s10565-022-09716-2
   Bei Z., 2022, J PRACT TRADIT CHIN, V36, P132
   Beijia C., 2022, CHIN J INTEGR MED CA, V20, P2057
   Beng L., 2022, CHIN TRADIT PAT MED, V44, P390
   Bochaton T, 2018, LANCET, V391, P8, DOI 10.1016/S0140-6736(17)32177-3
   Bossy-Wetzel E, 1999, MUTAT RES-DNA REPAIR, V434, P243, DOI 10.1016/S0921-8777(99)00032-4
   Braunwald E, 2012, CIRC RES, V110, P6, DOI 10.1161/CIRCRESAHA.111.260265
   Cai WB, 2023, CIRCULATION, V147, P1444, DOI 10.1161/CIRCULATIONAHA.122.060257
   Chang X, 2023, BIOMED PHARMACOTHER, V159, DOI 10.1016/j.biopha.2022.114171
   Chen WL, 2022, AM J PHYSIOL-CELL PH, V322, pC12, DOI 10.1152/ajpcell.00131.2021
   Chen L., 2022, GUANGMING J CHIN MED, V37, P803
   Chenyan D., 2022, CHIN J INTEGR MED CA, V20, P292
   Cox KH, 2019, J MOL ENDOCRINOL, V63, pR93, DOI 10.1530/JME-19-0153
   Crnko S, 2019, NAT REV CARDIOL, V16, P437, DOI 10.1038/s41569-019-0167-4
   Cui WW, 2021, EVID-BASED COMPL ALT, V2021, DOI 10.1155/2021/8968464
   Dan W., 2019, SHANDONG J TRADIT CH, V38, P928
   Duez H, 2010, ARTERIOSCL THROM VAS, V30, P1529, DOI 10.1161/ATVBAHA.110.209098
   Fan LY, 2018, PHARMACOL RES, V130, P123, DOI 10.1016/j.phrs.2017.12.018
   Fang H., 2021, J GUANGZHOU U TRADIT, V38, P2323
   Gong YC, 2021, LIFE SCI, V278, DOI 10.1016/j.lfs.2021.119511
   Haldar SM, 2010, SCI TRANSL MED, V2, DOI 10.1126/scitranslmed.3000502
   He B, 2016, J PINEAL RES, V60, P313, DOI 10.1111/jpi.12312
   He K, 2022, PHYTOMEDICINE, V100, DOI 10.1016/j.phymed.2022.154045
   Hermida RC, 2018, EUR HEART J, V39, P4159, DOI 10.1093/eurheartj/ehy475
   Hongjuan Z., 2022, HEBEI J TRADIT CHIN, V44, P411
   Horvath C, 2021, INT J MOL SCI, V22, DOI 10.3390/ijms22157983
   Huang Y., 2023, BIOMEDICINES, V11
   Hui L., 2022, J SICHUAN TRADIT CHI, V40, P69
   Jia LQ, 2022, CELL SIGNAL, V92, DOI 10.1016/j.cellsig.2022.110266
   Jiabao W., 2022, J TRADIT CHIN MED, V39, P953
   Jian Jie, 2015, Drug Des Devel Ther, V9, P5933, DOI 10.2147/DDDT.S92549
   Jian W., 2022, WORLD J INTEGR TRADI, V17
   Jianfeng Q., 2021, CHINA FOREIGN MED TR, V40, P187
   Jie C., 2023, N CHIN MED, V55, P43
   Jinbao Y., 2022, CLIN J CHIN MED, V14, P44
   Jintao L., 2022, MODERN PRACTICAL MED, V34, P904
   Jixu L., 2023, MEDICINE, V44, P387
   Kai F., 2022, CHINA J PHARM EC, V17, P42
   Kam T.W., 2022, CHIN J HOSP PHARM, V42, P1469
   Ke Z., 2022, CHIN HEART J, V34, P316
   Lan L., 2021, J QIQIHAR MED U, V42, P1894
   [李斌 Li Bin], 2019, [中华中医药杂志, China Journal of Traditional Chinese Medicine and Pharmacy], V34, P5033
   Li EM, 2020, PROTEIN CELL, V11, P661, DOI 10.1007/s13238-020-00713-x
   Li L, 2021, METABOLITES, V11, DOI 10.3390/metabo11090620
   Li L, 2020, CIRCULATION, V141, P1427, DOI 10.1161/CIRCULATIONAHA.119.041664
   Li L, 2019, EXP THER MED, V17, P4643, DOI 10.3892/etm.2019.7462
   Li L, 2018, FRONT PHYSIOL, V9, DOI 10.3389/fphys.2018.00078
   Li M, 2022, FRONT PHARMACOL, V13, DOI 10.3389/fphar.2022.981206
   Li Q, 2020, J CELL MOL MED, V24, P2040, DOI 10.1111/jcmm.14903
   Liao J, 2018, J ETHNOPHARMACOL, V227, P155, DOI 10.1016/j.jep.2018.08.029
   Lihua F., 2021, RES INTEGR TRADIT CH, V13, P393
   Lin F, 2020, FRONT PHARMACOL, V11, DOI 10.3389/fphar.2020.546825
   Lin SQ, 2013, INT J CARDIOL, V168, P967, DOI 10.1016/j.ijcard.2012.10.042
   Ling H.S., 2021, MOD J INTEGR TRADIT, V30, P734
   Linyang L., 2021, CHINA J TRADIT CHIN, V36, P6898
   Liping L., 2021, CHINAS NATUROP, V29, P69
   Liping W., 2022, SYST MED, V7, P38
   Liru Y., 2023, SHANXI J TRADIT CHIN, V39, P15
   Liu F, 2017, PHYTOTHER RES, V31, P507, DOI 10.1002/ptr.5787
   Liu JG, 2006, INFECT IMMUN, V74, P4750, DOI 10.1128/IAI.00287-06
   Liu XW, 2019, J CARDIOVASC PHARM, V73, P92, DOI [10.1097/FJC.0000000000000640, 10.1097/fjc.0000000000000640]
   Liu XJ, 2021, FEBS OPEN BIO, V11, P2966, DOI 10.1002/2211-5463.13276
   Long LZ, 2021, FRONT PHARMACOL, V12, DOI 10.3389/fphar.2021.608790
   Lu B, 2022, PHARM BIOL, V60, P1458, DOI 10.1080/13880209.2022.2096644
   Lu T., 2022, CHIN J INTEGR MED CA, V20, P3738
   Lu X, 2023, THERANOSTICS, V13, P417, DOI 10.7150/thno.77694
   Lv LH, 2022, CARDIOVASC THER, V2022, DOI 10.1155/2022/1001692
   Ma XL, 2022, OXID MED CELL LONGEV, V2022, DOI 10.1155/2022/7105181
   Mancardi D, 2022, ANTIOXIDANTS-BASEL, V11, DOI 10.3390/antiox11020382
   Mei SL, 2022, CHIN J INTEGR MED, V28, P983, DOI 10.1007/s11655-022-3620-x
   Mezhnina V, 2022, ANTIOXID REDOX SIGN, V37, P647, DOI 10.1089/ars.2021.0274
   Mia S, 2020, AM J PHYSIOL-HEART C, V318, pH1487, DOI 10.1152/ajpheart.00709.2019
   Mingjian L., 2021, CHIN FOREIGN MED RES, V19, P33
   Mingwei C., 2022, SHAANXI J TRADIT CHI, V43, P1208
   Montaigne D, 2018, LANCET, V391, P59, DOI 10.1016/S0140-6736(17)32132-3
   Morioka E, 2022, CELL REP, V39, DOI 10.1016/j.celrep.2022.110787
   Mukherji A, 2019, J HEPATOL, V71, P200, DOI 10.1016/j.jhep.2019.03.020
   Na Z., 2023, LIAONING J TRADIT CH, P1
   Naiwen Z., 2022, J BEIJING UNIV TRADI, V45, P376
   Nguyen-Dien GT, 2023, EMBO J, V42, DOI 10.15252/embj.2022112767
   Ning Z., 2022, CHIN J INTEGR MED CA, V20, P4039
   Panden G., 2022, J INTEGR TRADIT W ME, V42, P680
   Parodi-Rullán RM, 2017, FRONT PHARMACOL, V8, DOI 10.3389/fphar.2017.00275
   Pedriali G, 2022, FRONT CELL DEV BIOL, V10, DOI 10.3389/fcell.2022.1082095
   Ping L., 2021, J HUNAN NORM U MED S, V18, P135
   Porter GA, 2014, AM J PHYSIOL-HEART C, V306, pH1602, DOI 10.1152/ajpheart.00027.2014
   Qi L., 2021, J CLIN MED PRACT, V25, P69
   Qi X., 2022, J SHANGHAI U TRADIT, V36, P81
   Qianzhu J., 2021, CHIN J INTEGR MED CA, V19, P4228
   Qin RA, 2014, J ETHNOPHARMACOL, V156, P190, DOI 10.1016/j.jep.2014.08.023
   Qingjie S., 2022, CHIN J GERONTOL, V42, P1793
   Qiu Z, 2022, CARDIOVASC DRUG THER, V36, P229, DOI 10.1007/s10557-021-07159-1
   Rabinovich-Nikitin I, 2019, CIRCULATION, V139, P965, DOI 10.1161/CIRCULATIONAHA.118.036550
   Ray S, 2020, SCIENCE, V367, P800, DOI 10.1126/science.aaw7365
   Robichaux DJ, 2023, J MOL CELL CARDIOL, V174, P47, DOI 10.1016/j.yjmcc.2022.11.003
   Schroder EA, 2022, J PHYSIOL-LONDON, V600, P2037, DOI 10.1113/JP282402
   Shang J., 2022, MEDICINE, V101
   Shengle G., 2021, GLOB TRADIT CHIN MED, V14, P2083
   Shengli C., 2022, CHIN J INTEGR MED CA, V20, P1827
   Shuo Z., 2022, PREV TREAT CARDIOVAS, V12, P13
   Song ZH, 2023, HELIYON, V9, DOI 10.1016/j.heliyon.2023.e15645
   Sun Q, 2021, EXP THER MED, V21, DOI 10.3892/etm.2021.9622
   Sun YH, 2021, SCI REP-UK, V11, DOI 10.1038/s41598-020-80861-6
   Tan XT, 2019, J AGR FOOD CHEM, V67, P8510, DOI 10.1021/acs.jafc.9b03368
   Teixeira RB, 2023, BASIC RES CARDIOL, V118, DOI 10.1007/s00395-022-00976-x
   Tengfei Z., 2022, J PRACT TRADIT CHIN, V36, P83
   Tian H, 2023, BIOMED PHARMACOTHER, V163, DOI 10.1016/j.biopha.2023.114827
   Tian RM, 2022, J CLIN ULTRASOUND, V50, P1229, DOI 10.1002/jcu.23279
   van Kranenburg M, 2014, JACC-CARDIOVASC IMAG, V7, P930, DOI 10.1016/j.jcmg.2014.05.010
   Virag JAI, 2013, AM J PHYSIOL-HEART C, V305, pH477, DOI 10.1152/ajpheart.00914.2012
   Wang AZ, 2022, FRONT CARDIOVASC MED, V9, DOI 10.3389/fcvm.2022.905254
   Wang IC, 2023, INT J CARDIOL, V375, P74, DOI 10.1016/j.ijcard.2022.12.018
   Wang J, 2021, HUM EXP TOXICOL, V40, pS300, DOI 10.1177/09603271211041668
   Wang X, 2021, FRONT CARDIOVASC MED, V8, DOI 10.3389/fcvm.2021.736526
   Wang YX, 2020, TRIALS, V21, DOI 10.1186/s13063-020-4208-4
   Wei L., 2022, CHIN J INTEGR MED CA, V20, P3081
   Wenxing H., 2022, PROG MOD BIOMED, V22, P519
   Woldt E, 2013, NAT MED, V19, P1039, DOI 10.1038/nm.3213
   Wu JW, 2022, INT J BIOL SCI, V18, P731, DOI 10.7150/ijbs.64956
   Wu J, 2021, OXID MED CELL LONGEV, V2021, DOI 10.1155/2021/8865762
   Xiaodong L., 2022, J EMERG TRADIT CHIN, V31
   Xiaojing Z., 2022, N CHIN MED, V54, P79
   Xie F, 2021, FRONT PHARMACOL, V12, DOI 10.3389/fphar.2021.609702
   Xin D., 2022, CHINA J TRADIT CHIN, V37, P3538
   Xin L., 2023, J LIAONING U TRADIT, V25, P127
   Xin Q., 2023, SHANDONG J TRADIT CH, V42, P26
   Xin T., 2018, CHINA MED HER, V15, P16
   Xiuhua Z., 2020, CHIN J INTEGR MED CA, V18, P2107
   Xu LW, 2019, J PINEAL RES, V67, DOI 10.1111/jpi.12579
   Xu LL, 2023, NUTRIENTS, V15, DOI 10.3390/nu15041049
   Xue Y, 2023, J AGR FOOD CHEM, V71, P1547, DOI 10.1021/acs.jafc.2c06926
   Xuefei S., 2022, CHIN J INTEGR MED CA, V20, P19
   Xueren Z., 2022, HEBEI J TRADIT CHIN, V44
   Yafang T., 2019, GUANGDONG MED J, V40, P1983
   Yan LL, 2018, FRONT PHYSIOL, V9, DOI 10.3389/fphys.2018.00296
   Yan T, 2022, TRANSPL P, V54, P1970, DOI 10.1016/j.transproceed.2022.05.017
   Yan Z., 2022, HENAN MED RES, V31, P4098
   Yang L., 2022, CHIN J CONVAL MED, V31, P738
   Yang RJ, 2022, BIOCHEM BIOPH RES CO, V609, DOI 10.1016/j.bbrc.2022.04.014
   Yang Y., 2020, ACTA CHIN MED, V35, P564
   Yang Y, 2022, PHARM BIOL, V60, P255, DOI 10.1080/13880209.2022.2025859
   Yang ZH, 2022, FRONT PHARMACOL, V13, DOI 10.3389/fphar.2022.929159
   Yanhong Z., 2022, CHIN ARCH TRADIT CHI, V40, P71
   Yaqian W., 2022, SHENZHEN J INTEGR TR, V32, P52
   Ye JX, 2021, OXID MED CELL LONGEV, V2021, DOI 10.1155/2021/6643615
   Yi C.X., 2022, INN MONG J TRADIT CH, V41, P47
   Yijian C., 2022, CHINA MOD DR, V60, P80
   Yin LJ, 2023, SHOCK, V59, P627, DOI 10.1097/SHK.0000000000002084
   Ying L., 2022, CHIN J EXP TRADIT ME, V28, P52
   Yu HJ, 2016, CARDIOVASC TOXICOL, V16, P325, DOI 10.1007/s12012-015-9342-y
   Yu JH, 2019, J ETHNOPHARMACOL, V237, P9, DOI 10.1016/j.jep.2019.03.033
   Yu YW, 2022, PHYTOMEDICINE, V104, DOI 10.1016/j.phymed.2022.154336
   Yuanyuan N., 2022, J HEBEI TRADIT CHIN, V37, P17
   Yun N.Y., 2022, MIL MED JT LOGIST, V36, P896
   Yunyan C., 2022, HENAN TRADIT CHIN ME, V42, P264
   Yupei W., 2022, MED J CHIN PEOPLES H, V34, P77
   Yushun K., 2021, CHIN MED MOD DISTANC, V19, P78
   Zang MH, 2020, BBA-MOL BASIS DIS, V1866, DOI 10.1016/j.bbadis.2020.165890
   Zeng JJ, 2023, ACTA PHARMACOL SIN, V44, P1366, DOI 10.1038/s41401-023-01057-y
   Zha TT, 2020, N-S ARCH PHARMACOL, V393, P1013, DOI 10.1007/s00210-019-01728-w
   Zhang LL, 2015, CELL REP, V13, P2368, DOI 10.1016/j.celrep.2015.11.038
   Zhao XY, 2018, MOL MED REP, V17, P556, DOI 10.3892/mmr.2017.7926
   Zhao YC, 2022, J AM COLL CARDIOL, V79, P2097, DOI 10.1016/j.jacc.2022.03.370
   Zhao YX, 2021, J HYPERTENS, V39, P2318, DOI 10.1097/HJH.0000000000002923
   Zhao Y, 2020, BIOMED PHARMACOTHER, V132, DOI 10.1016/j.biopha.2020.110897
   Zheng C., 2021, GLOB TRADIT CHIN MED, V14, P2272
   Zhenxing K., 2021, CHIN COMMUNITY DR, V37, P106
   Zhongqiu Y., 2022, CHIN J DRUG ABUS PRE, V28, P962
   Zhongyu W., 2017, INF TRADIT CHIN MED, V34, P80
   Zhuang Z., 2022, J PRACT TRADIT CHIN, V36, P59
   Zhuo YQ, 2021, CHIN MED-UK, V16, DOI 10.1186/s13020-021-00458-7
NR 175
TC 0
Z9 0
U1 4
U2 4
PU ELSEVIER FRANCE-EDITIONS SCIENTIFIQUES MEDICALES ELSEVIER
PI ISSY-LES-MOULINEAUX
PA 65 RUE CAMILLE DESMOULINS, CS50083, 92442 ISSY-LES-MOULINEAUX, FRANCE
SN 0753-3322
EI 1950-6007
J9 BIOMED PHARMACOTHER
JI Biomed. Pharmacother.
PD OCT
PY 2023
VL 166
AR 115432
DI 10.1016/j.biopha.2023.115432
PG 40
WC Medicine, Research & Experimental; Pharmacology & Pharmacy
WE Science Citation Index Expanded (SCI-EXPANDED)
SC Research & Experimental Medicine; Pharmacology & Pharmacy
GA T7XI3
UT WOS:001080071300001
PM 37673019
OA gold
DA 2023-11-17
ER

PT J
AU Wu, YH
   Li, MF
   Chen, LY
   Xu, LH
   Xu, YZ
   Zhong, YG
AF Wu, Yihao
   Li, Miaofu
   Chen, Liuying
   Xu, Linhao
   Xu, Yizhou
   Zhong, Yigang
TI Utilizing a Combination of Network Pharmacology and Experimental
   Validation to Unravel the Mechanism by Which Kuanxiongzhuyu Decoction
   Ameliorates Myocardial Infarction Damage
SO MEDICINA-LITHUANIA
LA English
DT Article
DE Kuanxiongzhuyu decoction; post-MI; network pharmacology
ID APOPTOSIS
AB Background and Objectives: With the growing incidence and disability associated with myocardial infarction (MI), there is an increasing focus on cardiac rehabilitation post-MI. Kuanxiongzhuyu decoction (KXZY), a traditional Chinese herbal formula, has been used in the rehabilitation of patients after MI. However, the chemical composition, protective effects, and underlying mechanism of KXZY remain unclear. Materials and Methods: In this study, the compounds in KXZY were identified using a high-performance liquid chromatography-mass spectrometry (HPLC-MS) analytical method. Based on the compounds identified in the KXZY, we predictively selected the potential targets of MI and then constructed a protein-protein interaction (PPI) network to identify the key targets. Furthermore, the DAVID database was used for the GO and KEGG analyses, and molecular docking was used to verify the key targets. Finally, the cardioprotective effects and mechanism of KXZY were investigated in post-MI mice. Results: A total of 193 chemical compounds of KXZY were identified by HPLC-MS. In total, 228 potential targets were obtained by the prediction analysis. The functional enrichment studies and PPI network showed that the targets were largely associated with AKT-pathway-related apoptosis. The molecular docking verified that isoguanosine and adenosine exhibited excellent binding to the AKT. In vivo, KXZY significantly alleviated cardiac dysfunction and suppressed AKT phosphorylation. Furthermore, KXZY significantly increased the expression of the antiapoptotic proteins Bcl-2 and Bcl-xl and decreased the expression of the proapoptotic protein BAD. Conclusions: In conclusion, the network pharmacological and experimental evidence suggests that KXZY manifests anti-cardiac dysfunction behavior by alleviating cardiomyocyte apoptosis via the AKT pathway in MI and, thus, holds promising therapeutic potential.
C1 [Wu, Yihao; Li, Miaofu; Chen, Liuying; Xu, Linhao; Xu, Yizhou; Zhong, Yigang] Zhejiang Univ, Affiliated Hangzhou Peoples Hosp 1, Sch Med, Dept Cardiol, Hangzhou 310006, Peoples R China.
   [Xu, Linhao] Zhejiang Univ, Affiliated Hangzhou Peoples Hosp 1, Sch Med, Translat Med Res Ctr, Hangzhou 310006, Peoples R China.
C3 Zhejiang University; Zhejiang University
RP Xu, YZ; Zhong, YG (corresponding author), Zhejiang Univ, Affiliated Hangzhou Peoples Hosp 1, Sch Med, Dept Cardiol, Hangzhou 310006, Peoples R China.
EM wyh881009@163.com; 12118400@zju.edu.cn; lychen93@163.com;
   xulinhaoluck@163.com; hzsyxnkxyz@163.com; hzsyxnkzyg@163.com
FU We are grateful to all those who contributed to this research. We thank
   Yue Zhu for the excellent technical support in HPLC analysis.
FX We are grateful to all those who contributed to this research. We thank
   Yue Zhu for the excellent technical support in HPLC analysis.
CR Aihaiti Y, 2021, FRONT PHARMACOL, V12, DOI 10.3389/fphar.2021.672054
   Amberger JS, 2015, NUCLEIC ACIDS RES, V43, pD789, DOI 10.1093/nar/gku1205
   Baldi A, 2002, J MOL CELL CARDIOL, V34, P165, DOI 10.1006/jmcc.2001.1498
   Bi YM, 2021, J ETHNOPHARMACOL, V278, DOI 10.1016/j.jep.2021.114278
   Chen YX, 2022, OXID MED CELL LONGEV, V2022, DOI 10.1155/2022/6934812
   Danielson KM, 2018, EBIOMEDICINE, V32, P172, DOI 10.1016/j.ebiom.2018.05.013
   Davis AP, 2021, NUCLEIC ACIDS RES, V49, pD1138, DOI 10.1093/nar/gkaa891
   Dhanya R, 2022, BIOMED PHARMACOTHER, V146, DOI 10.1016/j.biopha.2021.112560
   Ding B, 2020, J NEUROINFLAMM, V17, DOI 10.1186/s12974-020-01981-4
   Duran EK, 2020, J AM COLL CARDIOL, V75, P2122, DOI 10.1016/j.jacc.2020.02.059
   Gu PF, 2019, CARBOHYD POLYM, V223, DOI 10.1016/j.carbpol.2019.115128
   Guo L, 2020, J ETHNOPHARMACOL, V246, DOI 10.1016/j.jep.2019.112228
   Hua YQ, 2021, PHYTOMEDICINE, V81, DOI 10.1016/j.phymed.2020.153412
   Huang K, 2021, PHARMACOL THERAPEUT, V225, DOI 10.1016/j.pharmthera.2021.107843
   Jaiswal N, 2022, J CACHEXIA SARCOPENI, V13, P495, DOI 10.1002/jcsm.12846
   Jing ZT, 2019, AM J PHYSIOL-GASTR L, V316, pG387, DOI 10.1152/ajpgi.00350.2018
   Lee EH, 2019, PHYTOMEDICINE, V62, DOI 10.1016/j.phymed.2018.12.003
   Li J, 2022, FRONT PHARMACOL, V13, DOI 10.3389/fphar.2022.820071
   Liu ZY, 2016, SCI REP-UK, V6, DOI 10.1038/srep21146
   Mohammadinejad R, 2019, AUTOPHAGY, V15, P4, DOI 10.1080/15548627.2018.1509171
   Shen P, 2021, FRONT IMMUNOL, V12, DOI 10.3389/fimmu.2021.689044
   Sherman BT, 2022, NUCLEIC ACIDS RES, V50, pW216, DOI 10.1093/nar/gkac194
   Szklarczyk D, 2021, NUCLEIC ACIDS RES, V49, pD605, DOI 10.1093/nar/gkaa1074
   Vasamsetti SB, 2020, SCI TRANSL MED, V12, DOI 10.1126/scitranslmed.aaw0638
   Wang K, 2022, J CARDIOVASC TRANSL, V15, P786, DOI 10.1007/s12265-021-10192-y
   Wang MJ, 2022, FRONT MED-LAUSANNE, V9, DOI 10.3389/fmed.2022.891230
   Wang R, 2022, FRONT PHARMACOL, V13, DOI 10.3389/fphar.2022.818127
   Wang XR, 2022, ENTROPY-SWITZ, V24, DOI 10.3390/e24010072
   Wang Y, 2013, EVID-BASED COMPL ALT, V2013, DOI 10.1155/2013/824960
   Wang ZY, 2022, BASIC RES CARDIOL, V117, DOI 10.1007/s00395-022-00925-8
   Xiong YG, 2020, BIOL PHARM BULL, V43, P1634, DOI 10.1248/bpb.b20-00258
   Yang J, 2020, PHARMACOL RES, V159, DOI 10.1016/j.phrs.2020.105034
   Zhong YG, 2020, ACS OMEGA, V5, P14051, DOI 10.1021/acsomega.0c01494
   Zhongyin Z, 2022, INT IMMUNOPHARMACOL, V108, DOI 10.1016/j.intimp.2022.108852
   Zhu YL, 2020, J ANAL METHODS CHEM, V2020, DOI 10.1155/2020/8831938
NR 35
TC 0
Z9 0
U1 3
U2 3
PU MDPI
PI BASEL
PA ST ALBAN-ANLAGE 66, CH-4052 BASEL, SWITZERLAND
SN 1010-660X
EI 1648-9144
J9 MEDICINA-LITHUANIA
JI Med. Lith.
PD OCT
PY 2023
VL 59
IS 10
AR 1740
DI 10.3390/medicina59101740
PG 19
WC Medicine, General & Internal
WE Science Citation Index Expanded (SCI-EXPANDED)
SC General & Internal Medicine
GA W7XJ5
UT WOS:001093716300001
PM 37893458
OA gold
DA 2023-11-17
ER

PT J
AU Zhao, J
   Liu, GW
   Tao, C
AF Zhao, Jun
   Liu, Guang-wei
   Tao, Cheng
TI Hotspots and future trends of autophagy in Traditional Chinese Medicine:
   A Bibliometric analysis
SO HELIYON
LA English
DT Article
DE Autophagy; Traditional Chinese Medicine (TCM); Bibliometrics analysis;
   CiteSpace; Visualized Analysis
ID SIGNALING PATHWAY; SCIENTOMETRIC ANALYSIS; APOPTOSIS; CANCER; CELLS;
   INHIBITION; DISEASE; EXERTS
AB Objective: To discuss the hotspots and future trends of autophagy in traditional Chinese medicine (TCM) and provide a reference for researchers in this field.Method: Using visual analysis tools, metrological statistics and visual research on the pertinent literature in the area of autophagy use in TCM were undertaken in the core collection database of the Web of Science. By examining the authors, keywords, research circumstances, research hotspots, and trends of linked research, the use of autophagy in TCM was investigated.Results and Conclusions: A total of 916 studies were included, among which Beijing University Chinese Medicine was the largest number of advantageous research institutions, followed by Shanghai University Traditional Chinese Medicine and Guangzhou University Chinese Medicine. The keywords of literature research primarily comprise apoptosis, activation, inhibition, pathway, mechanism, oxidative stress, proliferation, NF-kappa B, cancer, mtor, etc. At present, the research on autophagy in the field of TCM is increasing on a year-to-year basis. The research has focused on the role played by TCM in malignant tumors, atherosclerosis, Alzheimer's disease through autophagy, and the regulation of autophagy signaling pathways (e.g., PI3K/AKT/mTOR signaling pathway, TLR4 signaling pathway,nrf2 signaling pathway and NF-kappa B signaling pathway). In the future, the therapeutic effect of TCM on chemotherapy-resistant tumor cells through autophagy pathway, the role of TCM mediating mitophagy and activating autophagy function, and the therapeutic effect of TCM components represented by luteolin on tumors, asthma, myocardial injury and other diseases through autophagy mechanism will be the research hotspots in the future.
C1 [Zhao, Jun] Qingdao Univ, Affiliated Hosp, Dept Pharm, Qingdao 266003, Shandong, Peoples R China.
   [Liu, Guang-wei] Qingdao Univ, Affiliated Hosp, Dept Gastrointestinal Surg, Qingdao 266003, Shandong, Peoples R China.
   [Tao, Cheng] Qingdao Univ, Affiliated Hosp, Sci Res Dept, Qingdao 266003, Shandong, Peoples R China.
C3 Qingdao University; Qingdao University; Qingdao University
RP Tao, C (corresponding author), Qingdao Univ, Affiliated Hosp, Sci Res Dept, Qingdao 266003, Shandong, Peoples R China.
EM qyfytc@126.com
FU Natural Science Foundation of Shandong Province of China [ZR2021QH205];
   Shandong Traditional Chinese Medicine Science and Technology Project of
   China [2021M171]
FX This work was supported by Natural Science Foundation of Shandong
   Province of China (No. ZR2021QH205) ,Shandong Traditional Chinese
   Medicine Science and Technology Project of China (No.2021M171) .
CR Cao J, 2015, INT IMMUNOPHARMACOL, V26, P212, DOI 10.1016/j.intimp.2015.03.028
   Chen CM, 2012, EXPERT OPIN BIOL TH, V12, P593, DOI 10.1517/14712598.2012.674507
   Chen XH, 2020, FRONT PHARMACOL, V11, DOI 10.3389/fphar.2020.00606
   Cheng CY, 2009, MOL MED REP, V2, P707, DOI 10.3892/mmr_00000160
   Efferth T, 2017, SEMIN CANCER BIOL, V46, P65, DOI 10.1016/j.semcancer.2017.02.009
   Han TY, 2018, AUTOPHAGY, V14, P2035, DOI 10.1080/15548627.2018.1491493
   Han X, 2020, J BIOSCIENCES, V45, DOI 10.1007/s12038-020-9997-9
   Jemal A, 2011, CA-CANCER J CLIN, V61, P134, DOI [10.3322/caac.21492, 10.3322/caac.20115, 10.3322/caac.20107]
   Ji YC, 2021, BIOENGINEERED, V12, P6070, DOI 10.1080/21655979.2021.1971501
   Kabeya Y, 2000, EMBO J, V19, P5720, DOI 10.1093/emboj/19.21.5720
   Kang R, 2011, CELL DEATH DIFFER, V18, P571, DOI 10.1038/cdd.2010.191
   Kim J, 2011, NAT CELL BIOL, V13, P132, DOI 10.1038/ncb2152
   Klionsky DJ, 2016, AUTOPHAGY, V12, P1, DOI 10.1080/15548627.2015.1100356
   Kuo YF, 2010, FREE RADICAL BIO MED, V49, P214, DOI 10.1016/j.freeradbiomed.2010.04.005
   Lamming DW, 2019, TRAFFIC, V20, P27, DOI 10.1111/tra.12617
   Law BYK, 2016, MOLECULES, V21, DOI 10.3390/molecules21030359
   Law BYK, 2014, CHIN MED-UK, V9, DOI 10.1186/1749-8546-9-21
   Levine B, 2008, CELL, V132, P27, DOI 10.1016/j.cell.2007.12.018
   Li HY, 2015, CELL DEATH DIS, V6, DOI 10.1038/cddis.2014.543
   Li Q, 2017, CELL MOL NEUROBIOL, V37, P377, DOI 10.1007/s10571-016-0386-8
   Liao MR, 2022, PHARMACOL RES, V176, DOI 10.1016/j.phrs.2022.106077
   Liu J, 2011, BMC CANCER, V11, DOI 10.1186/1471-2407-11-183
   Luo H, 2019, CHIN MED-UK, V14, DOI 10.1186/s13020-019-0270-9
   Mizushima N, 2008, NATURE, V451, P1069, DOI 10.1038/nature06639
   Mizushima N, 2011, CELL, V147, P728, DOI 10.1016/j.cell.2011.10.026
   Mizushima N, 2010, CELL, V140, P313, DOI 10.1016/j.cell.2010.01.028
   Ninkov A, 2022, PERSPECT MED EDUC, V11, P173, DOI 10.1007/s40037-021-00695-4
   Ohsumi Y, 2014, CELL RES, V24, P9, DOI 10.1038/cr.2013.169
   Parzych KR, 2014, ANTIOXID REDOX SIGN, V20, P460, DOI 10.1089/ars.2013.5371
   Poznyak AV, 2021, CELLS-BASEL, V10, DOI 10.3390/cells10020443
   Qin Y, 2011, MOL CANCER RES, V9, P1537, DOI 10.1158/1541-7786.MCR-11-0279
   Reddy PH, 2019, CELLS-BASEL, V8, DOI 10.3390/cells8050488
   Ru JL, 2014, J CHEMINFORMATICS, V6, DOI 10.1186/1758-2946-6-13
   Schmukler E, 2020, DRUG DEVELOP RES, V81, P184, DOI 10.1002/ddr.21605
   Shao BZ, 2016, ACTA PHARMACOL SIN, V37, P150, DOI 10.1038/aps.2015.87
   Su ZQ, 2021, FRONT PHARMACOL, V12, DOI 10.3389/fphar.2021.670151
   Tang SM, 2020, BIOMED PHARMACOTHER, V121, DOI 10.1016/j.biopha.2019.109604
   Wang C, 2014, EUR J PHARMACOL, V740, P312, DOI 10.1016/j.ejphar.2014.06.051
   Wang GY, 2017, FREE RADICAL BIO MED, V106, P24, DOI 10.1016/j.freeradbiomed.2017.02.015
   Wang GY, 2019, MOLECULES, V24, DOI 10.3390/molecules24193624
   Wang P, 2022, FOOD FUNCT, V13, P1890, DOI [10.1039/d1fo03405g, 10.1039/D1FO03405G]
   Wang XR, 2022, PHARMACOL RES, V179, DOI 10.1016/j.phrs.2022.106198
   Wang ZY, 2021, BIOMED PHARMACOTHER, V133, DOI 10.1016/j.biopha.2020.110968
   Wu LZ, 2021, TRANSL ANDROL UROL, V10, P1006, DOI 10.21037/tau-20-1469
   Xie CM, 2011, FREE RADICAL BIO MED, V51, P1365, DOI 10.1016/j.freeradbiomed.2011.06.016
   Xu ZR, 2020, APPL MICROBIOL BIOT, V104, P575, DOI 10.1007/s00253-019-10257-8
   Yan XH, 2017, CELL BIOSCI, V7, DOI 10.1186/s13578-017-0179-x
   Ramirez JAZ, 2020, INT IMMUNOPHARMACOL, V84, DOI 10.1016/j.intimp.2020.106495
   Zhang DM, 2013, CARCINOGENESIS, V34, P1331, DOI 10.1093/carcin/bgt060
   Zhang DD, 2010, ANTIOXID REDOX SIGN, V13, P1623, DOI 10.1089/ars.2010.3301
   Zhang Q, 2017, CELL, V168, P37, DOI 10.1016/j.cell.2016.12.012
   Zhang XF, 2019, BIOMED PHARMACOTHER, V112, DOI 10.1016/j.biopha.2019.108599
   Zhao J, 2021, EVID-BASED COMPL ALT, V2021, DOI 10.1155/2021/9980949
NR 53
TC 0
Z9 0
U1 8
U2 8
PU CELL PRESS
PI CAMBRIDGE
PA 50 HAMPSHIRE ST, FLOOR 5, CAMBRIDGE, MA 02139 USA
EI 2405-8440
J9 HELIYON
JI Heliyon
PD OCT
PY 2023
VL 9
IS 10
AR e20142
DI 10.1016/j.heliyon.2023.e20142
PG 16
WC Multidisciplinary Sciences
WE Science Citation Index Expanded (SCI-EXPANDED)
SC Science & Technology - Other Topics
GA W0QG9
UT WOS:001088757800001
PM 37780780
OA gold, Green Published
DA 2023-11-17
ER

PT J
AU Zhao, DY
   Guo, KJ
   Zhang, Q
   Wu, Y
   Ma, C
   He, WY
   Jin, XJ
   Zhang, XY
   Wang, YA
   Lin, S
   Shang, HC
AF Zhao, Dongyang
   Guo, Kaijing
   Zhang, Qian
   Wu, Yan
   Ma, Chen
   He, Wenyi
   Jin, Xiangju
   Zhang, Xinyu
   Wang, Yanan
   Lin, Sheng
   Shang, Hongcai
TI Mechanism of XiJiaQi in the treatment of chronic heart failure:
   Integrated analysis by pharmacoinformatics, molecular dynamics
   simulation, and SPR validation
SO COMPUTERS IN BIOLOGY AND MEDICINE
LA English
DT Article
DE Traditional Chinese medicine; Pharmacoinformatics; Molecular docking;
   Surface plasmon resonance; Molecular dynamics simulation; XiJiaQi
   formula; Chronic heart failure
ID SURFACE-PLASMON RESONANCE; REDUCED EJECTION FRACTION; DOUBLE-BLIND;
   MYOCYTE APOPTOSIS; PERIPLOCA-SEPIUM; CARDIAC-FUNCTION; STAT3;
   FORMONONETIN; ASTRAGALUS; INHIBITION
AB Objective: Chronic heart failure (CHF) is a complicated clinical syndrome with a high mortality rate. XiJiaQi (XJQ) is a traditional Chinese medicine used in the clinical treatment of CHF, but its bioactive components and their modes of action remain unknown. This study was designed to unravel the molecular mechanism of XJQ in the treatment of CHF using multiple computer-assisted and experimental methods.Methods: Pharmacoinformatics-based methods were used to explore the active components and targets of XJQ in the treatment of CHF. ADMETlab was then utilized to evaluate the pharmacokinetic and toxicological properties of core components. Gene ontology (GO) and Kyoto Encyclopedia of Genes and Genomes (KEGG) pathway analyses were to explore the underlying mechanism of XJQ treatment. Molecular docking, surface plasmon resonance (SPR), and molecular dynamics (MD) were employed to evaluate the binding of active components to putative targets.Results: Astragaloside IV, formononetin, kirenol, darutoside, periplocin and periplocymarin were identified as core XJQ-related components, and IL6 and STAT3 were identified as core XJQ targets. ADME/T results indicated that periplocin and periplocymarin may have potential toxicity. GO and KEGG pathway analyses revealed that XJQ mainly intervenes in inflammation, apoptosis, diabetes, and atherosclerosis-related biological pathways. Molecular docking and SPR revealed that formononetin had a high affinity with IL6 and STAT3. Furthermore, MD simulation confirmed that formononetin could firmly bind to the site 2 region of IL6 and the DNA binding domain of STAT3.Conclusion: This study provides a mechanistic rationale for the clinical application of XJQ. Modulation of STAT3 and IL-6 by XJQ can impact CHF, further guiding research efforts into the molecular underpinnings of CHF.
C1 [Zhao, Dongyang; Guo, Kaijing; Wu, Yan; Ma, Chen; He, Wenyi; Jin, Xiangju; Zhang, Xinyu; Wang, Yanan] Chinese Acad Med Sci & Peking Union Med Coll, State Key Lab Bioact Subst & Funct Nat Med, Inst Mat Med, Beijing 100050, Peoples R China.
   [Zhang, Qian; Lin, Sheng; Shang, Hongcai] Beijing Univ Chinese Med, Dongzhimen Hosp, Key Lab Chinese Internal Med, Minist Educ & Beijing, Beijing 100700, Peoples R China.
C3 Chinese Academy of Medical Sciences - Peking Union Medical College;
   Peking Union Medical College; Beijing University of Chinese Medicine
RP Wang, YA (corresponding author), Chinese Acad Med Sci & Peking Union Med Coll, State Key Lab Bioact Subst & Funct Nat Med, Inst Mat Med, Beijing 100050, Peoples R China.; Lin, S; Shang, HC (corresponding author), Beijing Univ Chinese Med, Dongzhimen Hosp, Key Lab Chinese Internal Med, Minist Educ & Beijing, Beijing 100700, Peoples R China.
EM wangyanan@imm.ac.cn; lsznn@bucm.edu.cn; shanghongcai@126.com
OI guo, kaijing/0000-0002-2634-5926
FU National Key R & D Program of China [2017YFC1700400, 2017YFC1700403]
FX <BOLD>Funding</BOLD> This work was funded by the National Key R & D
   Program of China (2022YFE0199700) and the National Key R & D Program of
   China (2017YFC1700400, 2017YFC1700403) .
CR Ahammad F, 2021, BRIEF BIOINFORM, V22, DOI 10.1093/bib/bbab098
   Baeyens N, 2016, J CLIN INVEST, V126, P821, DOI 10.1172/JCI83083
   Bartekova M, 2018, HEART FAIL REV, V23, P733, DOI 10.1007/s10741-018-9716-x
   Becker S, 1998, NATURE, V394, P145, DOI 10.1038/28101
   Boulanger MJ, 2003, SCIENCE, V300, P2101, DOI 10.1126/science.1083901
   Bramlage P, 2016, EUR J HEART FAIL, V18, P28, DOI 10.1002/ejhf.444
   Bromberg JF, 1999, COLD SPRING HARB SYM, V64, P425, DOI 10.1101/sqb.1999.64.425
   Bugger H, 2014, DIABETOLOGIA, V57, P660, DOI 10.1007/s00125-014-3171-6
   Burley SK, 2021, NUCLEIC ACIDS RES, V49, pD437, DOI 10.1093/nar/gkaa1038
   Cao XF, 2022, J ETHNOPHARMACOL, V282, DOI 10.1016/j.jep.2021.114604
   Chandrashekhar Y, 2004, J AM COLL CARDIOL, V43, P295, DOI 10.1016/j.jacc.2003.09.026
   Chang CY, 2007, ALIMENT PHARM THER, V25, P1135, DOI 10.1111/j.1365-2036.2007.03307.x
   Chen GL, 2020, MAR DRUGS, V18, DOI 10.3390/md18110545
   Chen J, 2023, ACTA PHARM SIN B, V13, P1919, DOI 10.1016/j.apsb.2023.02.005
   Chen L, 2019, PHYTOMEDICINE, V57, P72, DOI 10.1016/j.phymed.2018.12.015
   Chia YC, 2021, J AM HEART ASSOC, V10, DOI 10.1161/JAHA.120.018549
   Chin CH, 2014, BMC SYST BIOL, V8, DOI 10.1186/1752-0509-8-S4-S11
   Cleland JGF, 2018, EUR HEART J, V39, P26, DOI 10.1093/eurheartj/ehx564
   Dai Yu-Ting, 2022, Zhongguo Zhong Yao Za Zhi, V47, P1754, DOI 10.19540/j.cnki.cjcmm.20211213.201
   Damås JK, 2000, CARDIOVASC RES, V47, P778, DOI 10.1016/S0008-6363(00)00142-5
   Davis AP, 2021, NUCLEIC ACIDS RES, V49, pD1138, DOI 10.1093/nar/gkaa891
   Dayang EZ, 2019, FRONT IMMUNOL, V10, DOI 10.3389/fimmu.2019.01169
   Ding FF., 2014, DRUG EVAL RES, V37, P30, DOI DOI 10.7501/J.ISSN.1674-6376.2014.01.007
   Dumoutier L, 2009, J BIOL CHEM, V284, P26377, DOI 10.1074/jbc.M109.007955
   Dutra JM, 2021, FOOD CHEM, V359, DOI 10.1016/j.foodchem.2021.129975
   Fu SF, 2011, PLOS ONE, V6, DOI 10.1371/journal.pone.0019604
   Fu TT, 2018, ACS CHEM NEUROSCI, V9, P1492, DOI 10.1021/acschemneuro.8b00059
   Furtek SL, 2016, ACS CHEM BIOL, V11, P308, DOI 10.1021/acschembio.5b00945
   Garbers C, 2018, NAT REV DRUG DISCOV, V17, P395, DOI 10.1038/nrd.2018.45
   Gfeller D, 2013, BIOINFORMATICS, V29, P3073, DOI 10.1093/bioinformatics/btt540
   Greene SJ, 2018, J AM COLL CARDIOL, V72, P351, DOI 10.1016/j.jacc.2018.04.070
   Gu S, 2020, ACTA PHARMACOL SIN, V41, P432, DOI 10.1038/s41401-019-0306-9
   Guo LQ, 2023, PHARM BIOL, V61, P228, DOI 10.1080/13880209.2023.2166085
   Gupta Ankur, 2014, J Nucl Cardiol, V21, P397, DOI 10.1007/s12350-013-9832-x
   Hao JM, 2023, J CARDIOVASC TRANSL, V16, P127, DOI 10.1007/s12265-022-10277-2
   Hayakawa Y, 2003, CIRCULATION, V108, P3036, DOI 10.1161/01.CIR.0000101920.72665.58
   Heidenreich PA, 2022, J AM COLL CARDIOL, V79, P1757, DOI 10.1016/j.jacc.2021.12.011
   Hossain MA, 2023, COMPUT BIOL MED, V155, DOI 10.1016/j.compbiomed.2023.106656
   ITOKAWA H, 1987, CHEM PHARM BULL, V35, P4524
   Jacoby JJ, 2003, P NATL ACAD SCI USA, V100, P12929, DOI 10.1073/pnas.2134694100
   Jamaly S, 2019, EUR HEART J, V40, P2131, DOI 10.1093/eurheartj/ehz295
   Jia CY, 2020, DRUG DISCOV TODAY, V25, P248, DOI 10.1016/j.drudis.2019.10.014
   Jia QJ, 2020, PHARMACOL RES, V151, DOI 10.1016/j.phrs.2019.104552
   Jiang Z, 2011, J PHARMACEUT BIOMED, V55, P452, DOI 10.1016/j.jpba.2011.02.023
   Kawabata T, 2010, PROTEINS, V78, P1195, DOI 10.1002/prot.22639
   Ke Zhong-Cheng, 2018, Zhongguo Zhong Yao Za Zhi, V43, P4592, DOI 10.19540/j.cnki.cjcmm.20181105.010
   Keiser MJ, 2007, NAT BIOTECHNOL, V25, P197, DOI 10.1038/nbt1284
   Kenna TJ, 2013, NAT REV RHEUMATOL, V9, P375, DOI 10.1038/nrrheum.2012.205
   Khan SA, 2023, FRONT IMMUNOL, V14, DOI 10.3389/fimmu.2023.1128164
   Lang PT, 2009, RNA, V15, P1219, DOI 10.1261/rna.1563609
   Lei TL, 2016, J CHEMINFORMATICS, V8, DOI 10.1186/s13321-016-0117-7
   Levy DE, 2002, J CLIN INVEST, V109, P1143, DOI 10.1172/JCI200215650
   Li AZ, 2016, J PHARMACEUT BIOMED, V123, P179, DOI 10.1016/j.jpba.2016.02.014
   Li LQ, 2018, CLIN IMMUNOL, V195, P67, DOI 10.1016/j.clim.2018.07.018
   Li XL, 2013, J AM COLL CARDIOL, V62, P1065, DOI 10.1016/j.jacc.2013.05.035
   Li XD, 2022, BIOORG CHEM, V125, DOI 10.1016/j.bioorg.2022.105874
   Li Y, 2016, MOLECULES, V21, DOI 10.3390/molecules21121702
   Li YS, 2021, J ETHNOPHARMACOL, V268, DOI 10.1016/j.jep.2020.113547
   Liu CH, 2016, J ETHNOPHARMACOL, V194, P954, DOI 10.1016/j.jep.2016.10.058
   Liu XA, 2023, COMPUT BIOL MED, V160, DOI 10.1016/j.compbiomed.2023.107036
   Liu YT, 2018, PHYTOMEDICINE, V50, P205, DOI 10.1016/j.phymed.2018.04.027
   Loehr LR, 2008, AM J CARDIOL, V101, P1016, DOI 10.1016/j.amjcard.2007.11.061
   Lohberger B, 2018, PHYTOMEDICINE, V51, P162, DOI 10.1016/j.phymed.2018.10.008
   Lu S, 2011, CHIN J INTEGR MED, V17, P473, DOI 10.1007/s11655-011-0756-5
   Luan X, 2020, J ETHNOPHARMACOL, V254, DOI 10.1016/j.jep.2020.112687
   Luo Y, 2019, CHEM-BIOL INTERACT, V309, DOI 10.1016/j.cbi.2019.06.036
   Ma CR, 2020, THERANOSTICS, V10, P1090, DOI 10.7150/thno.38115
   Ma N, 2020, PHARMACOL THERAPEUT, V216, DOI 10.1016/j.pharmthera.2020.107658
   Mahmoudpour M, 2019, BIOSENS BIOELECTRON, V143, DOI 10.1016/j.bios.2019.111603
   Marciniak TA, 2019, AM J MED, V132, pE844, DOI 10.1016/j.amjmed.2019.02.032
   McDonagh T.A., 2021, EUR HEART J, V42, P3599, DOI 10.1093/eurheartj/ehab368
   McMurray JJV, 2005, LANCET, V365, P1877, DOI 10.1016/S0140-6736(05)66621-4
   Meng H, 2015, ACCOUNTS CHEM RES, V48, P2242, DOI 10.1021/acs.accounts.5b00226
   Miller BR, 2012, J CHEM THEORY COMPUT, V8, P3314, DOI 10.1021/ct300418h
   Mohammadzadeh-Asl S, 2020, INT J BIOL MACROMOL, V163, P954, DOI 10.1016/j.ijbiomac.2020.07.048
   Mukherjee S, 2010, J CHEM INF MODEL, V50, P1986, DOI 10.1021/ci1001982
   Murphy SP, 2020, JAMA-J AM MED ASSOC, V324, P488, DOI 10.1001/jama.2020.10262
   National Pharmacopoeia Committee, 2020, PHARMACOPOEIA PEOPLE
   Newman DJ, 2020, J NAT PROD, V83, P770, DOI 10.1021/acs.jnatprod.9b01285
   Ng DCH, 2003, CARDIOVASC RES, V57, P333, DOI 10.1016/S0008-6363(02)00664-8
   Nyola N., 2012, AM J PHARMTECH RES, V2
   Olaru A, 2015, CRIT REV ANAL CHEM, V45, P97, DOI 10.1080/10408347.2014.881250
   Otasek D, 2019, GENOME BIOL, V20, DOI 10.1186/s13059-019-1758-4
   Packer M, 2021, EUR HEART J, V42, P671, DOI 10.1093/eurheartj/ehaa968
   Pettersen EF, 2004, J COMPUT CHEM, V25, P1605, DOI 10.1002/jcc.20084
   Piñero J, 2021, COMPUT STRUCT BIOTEC, V19, P2960, DOI 10.1016/j.csbj.2021.05.015
   Quan P, 2021, J ETHNOPHARMACOL, V265, DOI 10.1016/j.jep.2020.113294
   Rbaa M, 2021, J MOL STRUCT, V1244, DOI 10.1016/j.molstruc.2021.130934
   Rebhan M, 1997, TRENDS GENET, V13, P163, DOI 10.1016/S0168-9525(97)01103-7
   Ren ZY, 2008, BIOCHEM BIOPH RES CO, V374, P1, DOI 10.1016/j.bbrc.2008.04.049
   Rose-John S, 2012, INT J BIOL SCI, V8, P1237, DOI 10.7150/ijbs.4989
   Ru JL, 2014, J CHEMINFORMATICS, V6, DOI 10.1186/1758-2946-6-13
   Sanguinetti MC, 2005, TRENDS PHARMACOL SCI, V26, P119, DOI 10.1016/j.tips.2005.01.003
   Savarese G, 2022, NAT REV CARDIOL, V19, P100, DOI 10.1038/s41569-021-00605-5
   Schiffrin EL, 2007, CIRCULATION, V116, P85, DOI 10.1161/CIRCULATIONAHA.106.678342
   Sherman BT, 2022, NUCLEIC ACIDS RES, V50, pW216, DOI 10.1093/nar/gkac194
   Shirazi LF, 2017, CURR ATHEROSCLER REP, V19, DOI 10.1007/s11883-017-0660-3
   Silva LC, 2022, FUTURE MICROBIOL, V18, P93, DOI 10.2217/fmb-2022-0133
   Son DJ, 2017, THERANOSTICS, V7, P4632, DOI 10.7150/thno.18630
   Song T, 2021, BIOENGINEERED, V12, P8135, DOI 10.1080/21655979.2021.1987130
   Su D, 2009, AM J CHINESE MED, V37, P519, DOI 10.1142/S0192415X09007028
   Sun T, 2011, ACTA PHARMACOL SIN, V32, P1009, DOI 10.1038/aps.2011.51
   Szklarczyk D, 2021, NUCLEIC ACIDS RES, V49, pD605, DOI 10.1093/nar/gkaa1074
   Szklarczyk D, 2019, NUCLEIC ACIDS RES, V47, pD607, DOI 10.1093/nar/gky1131
   Taghipour P, 2018, J PHOTOCH PHOTOBIO B, V183, P11, DOI 10.1016/j.jphotobiol.2018.04.008
   Tanaka M, 2017, J COLLOID INTERF SCI, V497, P309, DOI 10.1016/j.jcis.2017.02.070
   Tian C, 2020, J CHEM THEORY COMPUT, V16, P528, DOI 10.1021/acs.jctc.9b00591
   van Empel VPM, 2005, CARDIOVASC RES, V67, P21, DOI 10.1016/j.cardiores.2005.04.012
   Vegter S, 2013, DRUG SAFETY, V36, P435, DOI 10.1007/s40264-013-0024-z
   Wang CL, 2022, J PHARMACEUT BIOMED, V209, DOI 10.1016/j.jpba.2021.114516
   Wang DS, 2020, BIOCHEM BIOPH RES CO, V525, P759, DOI 10.1016/j.bbrc.2020.02.147
   Wang HF, 2022, BIOMED PHARMACOTHER, V146, DOI 10.1016/j.biopha.2021.112487
   Wang J, 2022, FRONT MOL BIOSCI, V9, DOI 10.3389/fmolb.2022.942303
   Wang JY, 2022, J NUTR BIOCHEM, V100, DOI 10.1016/j.jnutbio.2021.108899
   Wang JM, 2004, J COMPUT CHEM, V25, P1157, DOI 10.1002/jcc.20035
   Wang JM, 2006, J MOL GRAPH MODEL, V25, P247, DOI 10.1016/j.jmgm.2005.12.005
   Wang JY, 2022, OXID MED CELL LONGEV, V2022, DOI 10.1155/2022/9205908
   Wang Q, 2021, J ETHNOPHARMACOL, V275, DOI 10.1016/j.jep.2021.114117
   Wang W, 2021, J SEP SCI, V44, P2785, DOI [10.1002/jssc.202001262, 10.1017/S0022215121002930]
   Wang XP, 2019, CANCERS, V11, DOI 10.3390/cancers11070910
   Wehling M, 2013, J AM MED DIR ASSOC, V14, P437, DOI 10.1016/j.jamda.2013.02.002
   Wishart DS, 2005, DRUG METAB REV, V37, P279, DOI 10.1081/DMR-200055225
   Xiao J, 2023, INT IMMUNOPHARMACOL, V116, DOI 10.1016/j.intimp.2023.109734
   Xie YS, 2008, BIOMED CHROMATOGR, V22, P196, DOI 10.1002/bmc.914
   Xiong GL, 2021, NUCLEIC ACIDS RES, V49, pW5, DOI 10.1093/nar/gkab255
   Xu X, 2012, INT J MOL SCI, V13, P6964, DOI 10.3390/ijms13066964
   Xue WW, 2018, ACS CHEM NEUROSCI, V9, P1128, DOI 10.1021/acschemneuro.7b00490
   Yang QY, 2012, CHIN J INTEGR MED, V18, P235, DOI 10.1007/s11655-012-1022-1
   Yang Xue, 2020, Zhongguo Zhong Yao Za Zhi, V45, P2772, DOI 10.19540/j.cnki.cjcmm.20200327.202
   Yun WJ, 2021, FRONT CARDIOVASC MED, V8, DOI 10.3389/fcvm.2021.732554
   Yun WJ, 2021, BIOMED PHARMACOTHER, V139, DOI 10.1016/j.biopha.2021.111562
   Yun WJ, 2020, FRONT PHARMACOL, V11, DOI 10.3389/fphar.2020.01292
   Zang YB, 2020, BIOMED PHARMACOTHER, V126, DOI 10.1016/j.biopha.2020.110012
   Zeng SW, 2014, CHEM SOC REV, V43, P3426, DOI 10.1039/c3cs60479a
   Zhang CE, 2019, J PHARMACEUT BIOMED, V165, P233, DOI 10.1016/j.jpba.2018.12.015
   Zhang WJ, 2016, CIRCULATION, V133, P48, DOI 10.1161/CIRCULATIONAHA.115.017472
   Zhang YL, 2019, BBA-MOL BASIS DIS, V1865, DOI 10.1016/j.bbadis.2019.165551
   Zhao LM, 2010, ONCOL REP, V24, P375, DOI 10.3892/or_00000870
   Zhao TM, 2021, INT IMMUNOPHARMACOL, V91, DOI 10.1016/j.intimp.2020.107308
   Zhao Zhuanyou, 2009, Chin Med, V4, P6, DOI 10.1186/1749-8546-4-6
   Zhou SF, 2014, J MOL MED, V92, P1105, DOI 10.1007/s00109-014-1176-8
   Ziaeian B, 2016, NAT REV CARDIOL, V13, P368, DOI 10.1038/nrcardio.2016.25
NR 142
TC 0
Z9 0
U1 1
U2 1
PU PERGAMON-ELSEVIER SCIENCE LTD
PI OXFORD
PA THE BOULEVARD, LANGFORD LANE, KIDLINGTON, OXFORD OX5 1GB, ENGLAND
SN 0010-4825
EI 1879-0534
J9 COMPUT BIOL MED
JI Comput. Biol. Med.
PD NOV
PY 2023
VL 166
AR 107479
DI 10.1016/j.compbiomed.2023.107479
EA SEP 2023
PG 17
WC Biology; Computer Science, Interdisciplinary Applications; Engineering,
   Biomedical; Mathematical & Computational Biology
WE Science Citation Index Expanded (SCI-EXPANDED)
SC Life Sciences & Biomedicine - Other Topics; Computer Science;
   Engineering; Mathematical & Computational Biology
GA U7VU9
UT WOS:001086853500001
PM 37783074
OA hybrid
DA 2023-11-17
ER

PT J
AU Niu, CF
   Zhang, PY
   Zhang, LJ
   Lin, DF
   Lai, HX
   Xiao, D
   Liu, Y
   Zhuang, R
   Li, M
   Ma, LY
   Ye, JQ
   Pan, Y
AF Niu, Chaofeng
   Zhang, Peiyu
   Zhang, Lijing
   Lin, Dingfeng
   Lai, Haixia
   Xiao, Di
   Liu, Yong
   Zhuang, Rui
   Li, Meng
   Ma, Liyong
   Ye, Jiaqi
   Pan, Yi
TI Molecular targets and mechanisms of Guanxinning tablet in treating
   atherosclerosis: Network pharmacology and molecular docking analysis
SO MEDICINE
LA English
DT Article
DE atherosclerosis; Guanxinning tablet; molecular docking analysis; network
   pharmacology; potential target
ID EPIDERMAL-GROWTH-FACTOR; NF-KAPPA-B; ENDOTHELIAL DYSFUNCTION; OXIDIZED
   PHOSPHOLIPIDS; TRANSCRIPTION FACTOR; NITRIC-OXIDE; ACTIVATION; P53;
   INFLAMMATION; CYTOSCAPE
AB Background:Guanxinning tablet (GXNT), a Chinese patent medicine, is composed of salvia miltiorrhiza bunge and ligusticum striatum DC, which may play the role of endothelial protection through many pathways. We aimed to explore the molecular mechanisms of GXNT against atherosclerosis (AS) through network pharmacology and molecular docking verification.Methods:The active ingredients and their potential targets of GXNT were obtained in traditional Chinese medicine systems pharmacology database and analysis platform and bioinformatics analysis tool for molecular mechanism of traditional Chinese medicine databases. DrugBank, TTD, DisGeNET, OMIM, and GeneCards databases were used to screen the targets of AS. The intersection targets gene ontology and Kyoto encyclopedia of genes and genomes enrichment analysis were performed in DAVID database. GXNT-AS protein-protein interaction network, ingredient-target network and herb-target-pathway network were constructed by Cytoscape. Finally, we used AutoDock for molecular docking.Results:We screened 65 active ingredients of GXNT and 70 GXNT-AS intersection targets. The key targets of protein-protein interaction network were AKT1, JUN, STAT3, TNF, TP53, IL6, EGFR, MAPK14, RELA, and CASP3. The Kyoto encyclopedia of genes and genomes pathway enrichment analysis showed that pathways in cancer, lipid and atherosclerosis, and PI3K-Akt signaling pathway were the main pathways. The ingredient-target network showed that the key ingredients were luteolin, tanshinone IIA, myricanone, dihydrotanshinlactone, dan-shexinkum d, 2-isopropyl-8-methylphenanthrene-3,4-dione, miltionone I, deoxyneocryptotanshinone, Isotanshinone II and 4-methylenemiltirone. The results of molecular docking showed that tanshinone IIA, dihydrotanshinlactone, dan-shexinkum d, 2-isopropyl-8-methylphenanthrene-3,4-dione, miltionone I, deoxyneocryptotanshinone, Isotanshinone II and 4-methylenemiltirone all had good binding interactions with AKT1, EGFR and MAPK14.Conclusion:The results of network pharmacology and molecular docking showed that the multiple ingredients within GXNT may confer protective effects on the vascular endothelium against AS through multitarget and multichannel mechanisms. AKT1, EGFR and MAPK14 were the core potential targets of GXNT against AS.
C1 [Niu, Chaofeng; Zhang, Peiyu; Zhang, Lijing; Lin, Dingfeng; Lai, Haixia; Xiao, Di; Liu, Yong; Zhuang, Rui; Li, Meng; Ma, Liyong; Ye, Jiaqi; Pan, Yi] Beijing Univ Chinese Med, Dongzhimen Hosp, Dept Cardiol, 5th Haiyuncang, Beijing 100700, Peoples R China.
C3 Beijing University of Chinese Medicine
RP Pan, Y (corresponding author), Beijing Univ Chinese Med, Dongzhimen Hosp, Dept Cardiol, 5th Haiyuncang, Beijing 100700, Peoples R China.
EM 2896350051@qq.com; dzmyyxnk@163.com; dzmyyxnk@163.com;
   1249056954@qq.com; laisunset@163.com; 776400319@qq.com;
   liuxiaoyong2020@163.com; zhuangrui9090@163.com; 15201328277@163.com;
   lovely-ma@163.com; 294323213@qq.com; dzmyyxnk@163.com
RI zhang, lijing/JJD-9991-2023
OI zhang, lijing/0000-0001-8686-152X; Zhang, Lijing/0000-0002-9747-7248
FU T/CACM standard for intervention program [20220101-BZ-CACM]
FX This work was funded by the T/CACM standard for intervention program for
   the prevention and treatment of hypertension (No. 20220101-BZ-CACM).
CR AKIRA S, 1994, CELL, V77, P63, DOI 10.1016/0092-8674(94)90235-6
   Allkin B., 2013, THE PLANT LIST
   Bader GD, 2003, BMC BIOINFORMATICS, V4, DOI 10.1186/1471-2105-4-2
   Baldwin AS, 1996, ANNU REV IMMUNOL, V14, P649, DOI 10.1146/annurev.immunol.14.1.649
   Berman HM, 2000, NUCLEIC ACIDS RES, V28, P235, DOI 10.1093/nar/28.1.235
   bioinformatics, 2021, WEISHENGXIN BIOINFOR
   Cagnin S, 2009, BMC GENOMICS, V10, DOI 10.1186/1471-2164-10-13
   Cai Z, 2016, CHIN MED-UK, V11, DOI 10.1186/s13020-016-0093-x
   Chen J, 2022, J ETHNOPHARMACOL, V283, DOI 10.1016/j.jep.2021.114667
   Chen Q, 2019, THERANOSTICS, V9, P6424, DOI 10.7150/thno.35528
   Chu M, 2022, EVID-BASED COMPL ALT, V2022, DOI 10.1155/2022/7663212
   Dai G, 2007, CIRC RES, V101, P723, DOI 10.1161/CIRCRESAHA.107.152942
   Dasu MR, 2010, DIABETES CARE, V33, P861, DOI 10.2337/dc09-1799
   Falck-Hansen M, 2013, INT J MOL SCI, V14, P14008, DOI 10.3390/ijms140714008
   Falk E, 2006, J AM COLL CARDIOL, V47, pC7, DOI 10.1016/j.jacc.2005.09.068
   Feng J, 2010, ARTERIOSCL THROM VAS, V30, P1703, DOI 10.1161/ATVBAHA.110.209726
   Fernández-Hernando C, 2009, ARTERIOSCL THROM VAS, V29, P2033, DOI 10.1161/ATVBAHA.109.196394
   Gareus R, 2008, CELL METAB, V8, P372, DOI 10.1016/j.cmet.2008.08.016
   Gfeller D, 2013, BIOINFORMATICS, V29, P3073, DOI 10.1093/bioinformatics/btt540
   Gharavi NM, 2007, J BIOL CHEM, V282, P31460, DOI 10.1074/jbc.M704267200
   Godo S, 2017, ARTERIOSCL THROM VAS, V37, pE108, DOI 10.1161/ATVBAHA.117.309813
   Gottlieb TM, 1998, SEMIN CANCER BIOL, V8, P359, DOI 10.1006/scbi.1998.0098
   Gracia KC, 2017, J CLIN MED, V6, DOI 10.3390/jcm6020022
   Gündüz D, 2010, ARTERIOSCL THROM VAS, V30, P1237, DOI 10.1161/ATVBAHA.110.203901
   Guevara NV, 1999, NAT MED, V5, P335, DOI 10.1038/6585
   Hansson GK, 2005, NEW ENGL J MED, V352, P1685, DOI 10.1056/NEJMra043430
   Hansson GK, 2011, NAT IMMUNOL, V12, P204, DOI 10.1038/ni.2001
   Hopkins PN, 2013, PHYSIOL REV, V93, P1317, DOI 10.1152/physrev.00004.2012
   Hu YH, 1997, ARTERIOSCL THROM VAS, V17, P2808, DOI 10.1161/01.ATV.17.11.2808
   Jiang DH, 2013, NUTRIENTS, V5, P1648, DOI 10.3390/nu5051648
   Kanehisa M, 2023, NUCLEIC ACIDS RES, V51, pD587, DOI 10.1093/nar/gkac963
   Karin M, 1997, CURR OPIN CELL BIOL, V9, P240, DOI 10.1016/S0955-0674(97)80068-3
   Keiser MJ, 2007, NAT BIOTECHNOL, V25, P197, DOI 10.1038/nbt1284
   Kim CW, 2021, FASEB J, V35, DOI 10.1096/fj.202000764R
   Kim S, 2021, NUCLEIC ACIDS RES, V49, pD1388, DOI 10.1093/nar/gkaa971
   Kitchen DB, 2004, NAT REV DRUG DISCOV, V3, P935, DOI 10.1038/nrd1549
   Lai KH, 1996, J CLIN INVEST, V98, P1560, DOI 10.1172/JCI118949
   Leitinger N, 2003, CURR OPIN LIPIDOL, V14, P421, DOI 10.1097/00041433-200310000-00002
   Li CJ, 2018, NAT PRODUCT BIOPROSP, V8, P453, DOI 10.1007/s13659-018-0173-y
   Li J, 2006, MOL BIOL CELL, V17, P3978, DOI 10.1091/mbc.E05-06-0532
   Li MX, 2022, FRONT PHARMACOL, V13, DOI 10.3389/fphar.2022.972738
   Li ZM, 2018, ACTA PHARMACOL SIN, V39, P802, DOI 10.1038/aps.2017.193
   Ling Y, 2021, FRONT PHARMACOL, V12, DOI 10.3389/fphar.2021.754527
   Liu ZY, 2016, SCI REP-UK, V6, DOI 10.1038/srep21146
   Ma SL, 2016, J ETHNOPHARMACOL, V188, P193, DOI 10.1016/j.jep.2016.05.018
   Martin-Garrido A, 2011, FREE RADICAL BIO MED, V50, P354, DOI 10.1016/j.freeradbiomed.2010.11.007
   Meijer CA, 2012, CLIN SCI, V122, P421, DOI 10.1042/CS20110234
   Mercer J, 2006, CELL CYCLE, V5, P1907, DOI 10.4161/cc.5.17.3166
   Merched AJ, 2003, ARTERIOSCL THROM VAS, V23, P1608, DOI 10.1161/01.ATV.0000084825.88022.53
   Mo XL., 2021, J MUDANJIANG MED U, V42, P83
   Motulsky H., 1989, GRAPHPAD PRISM
   Muslin AJ, 2008, CLIN SCI, V115, P203, DOI 10.1042/CS20070430
   Nigro P, 2011, ANTIOXID REDOX SIGN, V15, P1405, DOI 10.1089/ars.2010.3679
   Niu XL, 2000, FREE RADICAL RES, V33, P305, DOI 10.1080/10715760000301471
   Oliveros J.C., 2007, VENNY INTERACTIVE TO, DOI DOI 10.1017/S0266267108002022
   Osto E, 2008, CIRCULATION, V118, P2073, DOI 10.1161/CIRCULATIONAHA.108.765032
   Paul A, 2013, J ACUPUNCT MERIDIAN, V6, P188, DOI 10.1016/j.jams.2013.05.003
   Piñero J, 2021, COMPUT STRUCT BIOTEC, V19, P2960, DOI 10.1016/j.csbj.2021.05.015
   Rahaman SO, 2006, CELL METAB, V4, P211, DOI 10.1016/j.cmet.2006.06.007
   Ru JL, 2014, J CHEMINFORMATICS, V6, DOI 10.1186/1758-2946-6-13
   Safran M., 2021, PRACTICAL GUIDE LIFE, P27, DOI DOI 10.1007/978-981-16-5812-9_2
   Sanner MF, 1999, J MOL GRAPH MODEL, V17, P57
   Schreier B, 2014, CURR OPIN NEPHROL HY, V23, P113, DOI 10.1097/01.mnh.0000441152.62943.29
   Schrodinger LLC, 2015, PYMOL MOL GRAPHICS S
   Shannon P, 2003, GENOME RES, V13, P2498, DOI 10.1101/gr.1239303
   Sheikh MS, 2000, J CELL PHYSIOL, V182, P171, DOI 10.1002/(SICI)1097-4652(200002)182:2<171::AID-JCP5>3.0.CO;2-3
   Sherman BT, 2022, NUCLEIC ACIDS RES, V50, pW216, DOI 10.1093/nar/gkac194
   Skålén K, 2002, NATURE, V417, P750, DOI 10.1038/nature00804
   Sun MY, 2019, CHIN J INTEGR MED, V25, P684, DOI 10.1007/s11655-019-3069-8
   Symons JD, 2009, CIRC RES, V104, P1085, DOI 10.1161/CIRCRESAHA.108.189316
   Szklarczyk D, 2021, NUCLEIC ACIDS RES, V49, pD605, DOI 10.1093/nar/gkaa1074
   Tang Y, 2015, BIOSYSTEMS, V127, P67, DOI 10.1016/j.biosystems.2014.11.005
   UniProt Consortium, 2021, Nucleic Acids Res, V49, pD480, DOI 10.1093/nar/gkaa1100
   Wang LT, 2017, SCI REP-UK, V7, DOI 10.1038/srep45917
   Wang ML, 2020, FRONT PHARMACOL, V11, DOI 10.3389/fphar.2020.00652
   Wang ND, 2020, BIOMED PHARMACOTHER, V123, DOI 10.1016/j.biopha.2019.109729
   Wishart DS, 2018, NUCLEIC ACIDS RES, V46, pD1074, DOI 10.1093/nar/gkx1037
   Wu WL, 2013, MOLECULES, V18, P8083, DOI 10.3390/molecules18078083
   Xiao Y, 2014, FITOTERAPIA, V95, P240, DOI 10.1016/j.fitote.2014.02.012
   Xu SW, 2021, PHARMACOL REV, V73, P924, DOI 10.1124/pharmrev.120.000096
   Yang QQ, 2022, CHIN J NAT MEDICINES, V20, P589, DOI 10.1016/S1875-5364(22)60183-3
   Yu H, 2009, NAT REV CANCER, V9, P798, DOI 10.1038/nrc2734
   Zarubin T, 2005, CELL RES, V15, P11, DOI 10.1038/sj.cr.7290257
   Zeng GY, 2000, CIRCULATION, V101, P1539, DOI 10.1161/01.CIR.101.13.1539
   Zhao M, 2002, APMIS, V110, P458, DOI 10.1034/j.1600-0463.2002.100604.x
   ZHONG Z, 1994, SCIENCE, V264, P95, DOI 10.1126/science.8140422
   Zhou Y, 2022, NUCLEIC ACIDS RES, V50, pD1398, DOI 10.1093/nar/gkab953
   Zwaka TP, 2001, CIRCULATION, V103, P1194
NR 88
TC 0
Z9 0
U1 3
U2 3
PU LIPPINCOTT WILLIAMS & WILKINS
PI PHILADELPHIA
PA TWO COMMERCE SQ, 2001 MARKET ST, PHILADELPHIA, PA 19103 USA
SN 0025-7974
EI 1536-5964
J9 MEDICINE
JI Medicine (Baltimore)
PD SEP 29
PY 2023
VL 102
IS 39
AR e35106
DI 10.1097/MD.0000000000035106
PG 9
WC Medicine, General & Internal
WE Science Citation Index Expanded (SCI-EXPANDED)
SC General & Internal Medicine
GA T4SK4
UT WOS:001077900900050
PM 37773840
OA gold
DA 2023-11-17
ER

PT J
AU Zhang, XM
   Ma, ZH
   Mao, CJ
   Zhang, JH
   Ma, ZDN
AF Zhang, Xia Meng
   Ma, Zehong
   Mao, Chengjian
   Zhang, Jihong
   Ma, Zhongdanni
TI Effect of Ligustrazine on Lipopolysaccharide-induced Inflammatory
   Response of Vascular Endothelial Cells and its Possible Mechanism
SO PHARMACOGNOSY MAGAZINE
LA English
DT Article; Early Access
DE Human umbilical vein endothelial cells; inflammation; ligustrazine;
   nuclear factor-kappa B
ID IMPACT; RISK
AB Background: Endothelial cell (EC) inflammation plays a crucial role in the development of several cardiovascular disorders (CD), including atherosclerosis and sepsis. Ligustrazine (Lig), a bioactive constituent derived from Traditional Chinese Medicine Ligusticum chuanxiong Hort, has exhibited in vivo anti-inflammatory properties. Despite the observed positive outcomes, the exact mechanisms underlying these beneficial effects remain unidentified.Aim: The goal of this research is to investigate the influence and potential mechanism of Lig on lipopolysaccharide (LPS)-induced inflammatory responses in human umbilical vein endothelial cells (HUVECs).Introduction: These experiments investigate the effectiveness of Lig in preventing LPS-induced damage in HUVECs, with the goal of elucidating the underlying processes at work.Materials and Methods: To evaluate HUVECs' viability, a 3-(4,5-dimethylthiazol-2-yl)-2,5-diphenyl-2H-tetrazolium bromide (MTT) assay was conducted. Enzyme-linked immunosorbent assay (ELISA) was employed to measure changes in ICAM-1, interleukin-6 (IL-6), tumor necrosis factor-alpha (TNF-alpha), and monocyte chemoattractant protein (MCP-1) levels. Real-time polymerase chain reaction (RT-PCR) was used to determine the levels of ICAM-1, IL-6, TNF-alpha, MCP-1, and toll-like receptors (TLR4) mRNA. Additionally, we performed WB analysis to assess the levels of nuclear factor-kappa B (NF-kappa B) p65, TLR4, I kappa B alpha, and p-I kappa B alpha.Results: The findings demonstrated significantly suppressed cell viability due to LPS treatment, while Lig treatment increased cell viability in a concentration-dependent manner. Lig also effectively reduced the mRNA levels of ICAM-1, TNF-alpha, IL-6, and MCP-1. Furthermore, Lig pretreatment led to downregulation of TLR4, p-I kappa B alpha, and NF-kappa B p65 in HUVECs.Discussion The findings indicate that Lig reduces LPS-induced inflammation in HUVECs, and that the TLR4/NF-kappa B pathway is critical in increasing cell survival and minimizing inflammatory damage. This provides possible anti-inflammatory techniques for treating CD.Conclusion: In conclusion, our work demonstrates Lig's anti-inflammatory actions on LPS-stimulated HUVECs. The data suggest that Lig lowers inflammation via regulating the TLR4/NF-B pathway, boosting cell survival, and decreasing inflammatory responses.
C1 [Zhang, Xia Meng; Ma, Zehong; Mao, Chengjian; Zhang, Jihong] Second Peoples Hosp Yichang, Dept Tradit Chinese Med, Yichang, Hubei, Peoples R China.
   [Ma, Zhongdanni] Zhuhai Hosp Integrated Tradit Chinese & Western Me, Dept Endocrinol, Shenzhen, Peoples R China.
   [Ma, Zehong] Second Peoples Hosp Yichang, Dept Tradit Chinese Med, Yichang 443000, Hubei, Peoples R China.
RP Ma, ZH (corresponding author), Second Peoples Hosp Yichang, Dept Tradit Chinese Med, Yichang 443000, Hubei, Peoples R China.
EM mzh2036@163.com
FU The authors express their profound gratitude to all the personnel of the
   Second People's Hospital of Yichang City for their invaluable technical
   support in conducting this study.
FX This work was supported by the Hubei Science and Technology Planning
   Project [grant number2015CFC814];2021 Scientific research Plan guiding
   project of Hubei Education Department [grant numberB2021034] and 2021
   Yichang Medical and health Project [grant numberA21-2-035].r The authors
   express their profound gratitude to all the personnel of the Second
   People's Hospital of Yichang City for their invaluable technical support
   in conducting this study.
CR AlKreathy HM, 2020, SAUDI PHARM J, V28, P916, DOI 10.1016/j.jsps.2020.06.012
   Bittar LF, 2020, PLOS ONE, V15, DOI 10.1371/journal.pone.0227150
   Blagov AV, 2023, CELLS-BASEL, V12, DOI 10.3390/cells12040522
   Bosseboeuf E, 2020, CELLS-BASEL, V9, DOI 10.3390/cells9092055
   Buckley KH, 2022, INT J MOL SCI, V23, DOI 10.3390/ijms23137028
   Choi JM, 2021, SCI REP-UK, V11, DOI 10.1038/s41598-021-90636-2
   Devarapu SK, 2018, J BIOMED SCI, V25, DOI 10.1186/s12929-018-0436-2
   Favero G, 2014, BIOMED RES INT-UK, V2014, DOI 10.1155/2014/801896
   Feng Y, 2023, PHARM BIOL, V61, P666, DOI 10.1080/13880209.2023.2195883
   Gusev E, 2023, INT J MOL SCI, V24, DOI 10.3390/ijms24097910
   Hansen MB, 2020, IMMUN INFLAMM DIS, V8, P170, DOI 10.1002/iid3.292
   Iannotta M, 2021, INT J MOL SCI, V22, DOI 10.3390/ijms22031491
   Jambusaria A, 2020, ELIFE, V9, DOI 10.7554/eLife.51413
   Jang JC, 2017, P NATL ACAD SCI USA, V114, pE10399, DOI 10.1073/pnas.1716015114
   Jebari-Benslaiman S, 2022, INT J MOL SCI, V23, DOI 10.3390/ijms23063346
   Kiyan Y, 2019, SCI REP-UK, V9, DOI 10.1038/s41598-019-50068-5
   Kucukal E, 2020, BLOOD ADV, V4, P3688, DOI 10.1182/bloodadvances.2020001656
   Rasmussen IJ, 2020, EUR HEART J, V41, P4024, DOI 10.1093/eurheartj/ehaa695
   Rodríguez-Frade JM, 1999, P NATL ACAD SCI USA, V96, P3628, DOI 10.1073/pnas.96.7.3628
   Rose-John S, 2023, NAT REV IMMUNOL, V23, P666, DOI 10.1038/s41577-023-00856-y
   Rubin J, 2012, ATHEROSCLEROSIS, V225, P246, DOI 10.1016/j.atherosclerosis.2012.09.003
   Sazonova MA, 2021, INT J MOL SCI, V22, DOI 10.3390/ijms22020699
   Singh S, 2021, INT IMMUNOPHARMACOL, V101, DOI 10.1016/j.intimp.2021.107598
   Verboogen DRJ, 2019, J MOL CELL BIOL, V11, P144, DOI 10.1093/jmcb/mjy038
   Wolf D, 2019, CIRC RES, V124, P315, DOI 10.1161/CIRCRESAHA.118.313591
   Wu J, 2019, PLOS ONE, V14, DOI 10.1371/journal.pone.0212063
   Wu XZ, 2020, EVID-BASED COMPL ALT, V2020, DOI 10.1155/2020/2416132
   Xia PP, 2021, APPL MICROBIOL BIOT, V105, P5341, DOI 10.1007/s00253-021-11406-8
   Zhao MM, 2018, PLOS BIOL, V16, DOI 10.1371/journal.pbio.2006347
NR 29
TC 0
Z9 0
U1 0
U2 0
PU SAGE PUBLICATIONS INDIA  PVT LTD
PI NEW DELHI
PA B-1-I-1 MOHAN CO-OPERATIVE INDUSTRIAL AREA, MATHURA RD, POST BAG NO 7,
   NEW DELHI 110 044, INDIA
SN 0973-1296
EI 0976-4062
J9 PHARMACOGN MAG
JI Pharmacogn. Mag.
PD 2023 SEP 27
PY 2023
DI 10.1177/09731296231197077
EA SEP 2023
PG 9
WC Chemistry, Medicinal
WE Science Citation Index Expanded (SCI-EXPANDED)
SC Pharmacology & Pharmacy
GA W3UA8
UT WOS:001090900400001
DA 2023-11-17
ER

PT J
AU Li, YL
   Yang, WL
   Li, WL
   Wu, T
AF Li, Yulan
   Yang, Wenli
   Li, Weili
   Wu, Tao
TI Unveiling differential mechanisms of chuanxiong cortex and pith in the
   treatment of coronary heart disease using SPME-GCxGC-MS and network
   pharmacology
SO JOURNAL OF PHARMACEUTICAL AND BIOMEDICAL ANALYSIS
LA English
DT Article
DE Ligusticum chuanxiong; Different parts; Coronary heart disease;
   GCxGC-MS; Network pharmacology; Molecular docking
AB Ligusticum chuanxiong Hort (LCH) is a well-known traditional Chinese medicinal herb for treating coronary heart disease (CHD). This study investigated the differential preventive mechanisms of Rhizome Cortex (RC) and Rhizome Pith (RP) of LCH. Solid-phase microextraction combined with comprehensive two-dimensional gas chromatography-tandem mass spectrometry analysis identified 32 differential components, and network pharmacology revealed 11 active ingredients and 191 gene targets in RC, along with 12 active ingredients and 318 gene targets in RP. Primary active ingredients in RC were carotol, epicubenol, fenipentol, and methylisoeugenol acetate, while 3-undecanone, (E) 5-decen-1-ol acetate, linalyl acetate, and (E) 2-Methoxy-4-(prop-1-enyl) phenol were dominant in RP. KEGG mapping analysis associated 27 pathways with RC targets and 116 pathways with RP targets. Molecular docking confirmed the efficient activation of corresponding targets by these active ingredients. This study provides valuable insights into the preventive and therapeutic effects of RC and RP in CHD.
C1 [Li, Yulan; Yang, Wenli; Li, Weili; Wu, Tao] Xihua Univ, Food Microbiol Key Lab Sichuan Prov, 999 Guangchang Rd, Chengdu 610039, Peoples R China.
C3 Xihua University
RP Li, WL; Wu, T (corresponding author), Xihua Univ, Food Microbiol Key Lab Sichuan Prov, 999 Guangchang Rd, Chengdu 610039, Peoples R China.
EM liweili1207@126.com; wutaobox@gmail.com
RI Wu, Tao/HNQ-6402-2023
OI Wu, Tao/0000-0003-0018-5490
FU Sichuan Technology Development Program, China [2020YFN0056,
   2021ZHCG0051, 2020YFN0094, 2021YFN0048, 2020YFN0151]; 2022 Pidu 100
   Innovative Talents Project
FX We are grateful for the financial support from Sichuan Technology
   Development Program, China (2020YFN0056, 2021ZHCG0051, 2020YFN0094,
   2021YFN0048, 2020YFN0151) and 2022 Pidu 100 Innovative Talents Project.
CR Berry C, 2015, EUR HEART J, V36, P3155, DOI 10.1093/eurheartj/ehv206
   Burley SK, 2019, NUCLEIC ACIDS RES, V47, pD464, DOI 10.1093/nar/gky1004
   Chu Duc T., 2022, PLANTS-BASEL
   Daina A, 2019, NUCLEIC ACIDS RES, V47, pW357, DOI 10.1093/nar/gkz382
   Daina A, 2017, SCI REP-UK, V7, DOI 10.1038/srep42717
   Dan L., 2022, FRONT PHARMACOL
   Fatima N., 2022, PHARMACEUTICALS-BASE
   Feizi N, 2021, TRAC-TREND ANAL CHEM, V138, DOI 10.1016/j.trac.2021.116239
   Heo G, 2009, NEURAL NETWORKS, V22, P642, DOI 10.1016/j.neunet.2009.06.013
   Hongyang L., 2022, CHEMISTRYSELECT
   Jim L., 2016, ANAL CHEM
   Li XX, 2012, PLOS ONE, V7, DOI 10.1371/journal.pone.0043918
   Lv HY, 2022, CHEMISTRYSELECT, V7, DOI 10.1002/slct.202104026
   Michael L., 2021, DEUT MED WOCHENSCHR
   Morris GM, 2009, J COMPUT CHEM, V30, P2785, DOI 10.1002/jcc.21256
   Pasi M., 2012, COUPLE RESIDUES THEI, V52, P1865
   Piñero J, 2015, DATABASE-OXFORD, DOI 10.1093/database/bav028
   Rajagopalan S, 2019, EUR HEART J, V40, P3418, DOI 10.1093/eurheartj/ehz481
   Rebhan M, 1997, TRENDS GENET, V13, P163, DOI 10.1016/S0168-9525(97)01103-7
   Sun J, 2016, J MOL NEUROSCI, V59, P90, DOI 10.1007/s12031-016-0717-8
   Sung Hoon L., 2020, BMC PLANT BIOL
   Temporelli PL, 2021, J CLIN MED, V10, DOI 10.3390/jcm10040886
   Wong ND, 2014, NAT REV CARDIOL, V11, P276, DOI 10.1038/nrcardio.2014.26
   Worley B, 2016, CURR METABOL, V4, P97, DOI 10.2174/2213235X04666160613122429
   Yang L.X., 2018, RES PROGR PI3K AKT S
   Yuan SG, 2017, WIRES COMPUT MOL SCI, V7, DOI 10.1002/wcms.1298
   Zhao Z., 2020, INVOLV VALV HYPERBLA, V114
   Zhou MG, 2019, LANCET, V394, P1145, DOI 10.1016/S0140-6736(19)30427-1
   Zuo-Min J., 2022, EVID-BASED COMPL ALT
NR 29
TC 0
Z9 0
U1 7
U2 7
PU ELSEVIER
PI AMSTERDAM
PA RADARWEG 29, 1043 NX AMSTERDAM, NETHERLANDS
SN 0731-7085
EI 1873-264X
J9 J PHARMACEUT BIOMED
JI J. Pharm. Biomed. Anal.
PD SEP 20
PY 2023
VL 234
AR 115540
DI 10.1016/j.jpba.2023.115540
PG 9
WC Chemistry, Analytical; Pharmacology & Pharmacy
WE Science Citation Index Expanded (SCI-EXPANDED)
SC Chemistry; Pharmacology & Pharmacy
GA Q0FD4
UT WOS:001054343000001
PM 37418871
DA 2023-11-17
ER

PT J
AU Chai, RN
   Ye, ZL
   Xue, WJ
   Shi, SQ
   Wei, Y
   Hu, YH
   Wu, HQ
AF Chai, Ruoning
   Ye, Zelin
   Xue, Wenjing
   Shi, Shuqing
   Wei, Yi
   Hu, Yuanhui
   Wu, Huaqin
TI Tanshinone IIA inhibits cardiomyocyte pyroptosis through TLR4/NF-?B p65
   pathway after acute myocardial infarction
SO FRONTIERS IN CELL AND DEVELOPMENTAL BIOLOGY
LA English
DT Article
DE tanshinone IIA; heart failure; myocardial infarction; pyroptosis;
   inflamation
ID INJURY
AB Background: Tanshinone IIA, derived from Radix Salviae Miltiorrhizae (Salvia miltiorrhiza Bunge), constitutes a significant component of this traditional Chinese medicine. Numerous studies have reported positive outcomes regarding its influence on cardiac function. However, a comprehensive comprehension of the intricate mechanisms responsible for its cardioprotective effects is still lacking.Methods: A rat model of heart failure (HF) induced by acute myocardial infarction (AMI) was established via ligation of the left anterior descending coronary artery. Rats received oral administration of tanshinone IIA (1.5 mg/kg) and captopril (10 mg/kg) for 8 weeks. Cardiac function was assessed through various evaluations. Histological changes in myocardial tissue were observed using staining techniques, including Hematoxylin and Eosin (HE), Masson, and transmission electron microscopy. Tunel staining was used to detect cell apoptosis. Serum levels of NT-pro-BNP, IL-1 & beta;, and IL-18 were quantified using enzyme-linked immunosorbent assay (ELISA). Expression levels of TLR4, NF-& kappa;B p65, and pyroptosis-related proteins were determined via western blotting (WB). H9C2 cardiomyocytes underwent hypoxia-reoxygenation (H/R) to simulate ischemia-reperfusion (I/R) injury, and cell viability and apoptosis were assessed post treatment with different tanshinone IIA concentrations (0.05 & mu;g/ml, 0.1 & mu;g/ml). ELISA measured IL-1 & beta;, IL-18, and LDH expression in the cell supernatant, while WB analysis evaluated TLR4, NF-& kappa;B p65, and pyroptosis-related protein levels. NF-& kappa;B p65 protein nuclear translocation was observed using laser confocal microscopy.Results: Tanshinone IIA treatment exhibited enhanced cardiac function, mitigated histological cardiac tissue damage, lowered serum levels of NT-pro-BNP, IL-1 & beta;, and IL-18, and suppressed myocardial cell apoptosis. Moreover, tanshinone IIA downregulated the expression of TLR4, NF-& kappa;B p65, IL-1 & beta;, pro-IL-1 & beta;, NLRP3, Caspase-1, and GSDMD-N pyroptosis-related proteins in myocardial tissue. Additionally, it bolstered H/R H9C2 cardiomyocyte viability, curbed cardiomyocyte apoptosis, and reduced the levels of TLR4, NF-& kappa;B p65, IL-1 & beta;, pro-IL-1 & beta;, NLRP3, Caspase-1, and GSDMD-N pyroptosis-related proteins in H/R H9C2 cells. Furthermore, it hindered NF-& kappa;B p65 protein nuclear translocation.Conclusion: These findings indicate that tanshinone IIA enhances cardiac function and alleviates myocardial injury in HF rats following AMI. Moreover, tanshinone IIA demonstrates potential suppression of cardiomyocyte pyroptosis. These effects likely arise from the inhibition of the TLR4/NF-& kappa;B p65 signaling pathway, presenting a promising therapeutic target.
C1 [Chai, Ruoning; Ye, Zelin; Xue, Wenjing; Shi, Shuqing; Wei, Yi; Hu, Yuanhui; Wu, Huaqin] China Acad Chinese Med Sci, Guanganmen Hosp, Dept Cardiol, Beijing, Peoples R China.
C3 China Academy of Chinese Medical Sciences; Guang'anmen Hospital, CACMS
RP Wei, Y; Hu, YH; Wu, HQ (corresponding author), China Acad Chinese Med Sci, Guanganmen Hosp, Dept Cardiol, Beijing, Peoples R China.
EM yuanshanyun2650@163.com; huiyuhui55@sohu.com; tiandianxiaowu3@163.com
FU This work was supported by the National Natural Science Foundation of
   China (Grant Nos 81904189 and 82074409) and Science and Technology
   Innovation Project of China Academy of Chinese Medical Sciences (CI
   2021A03011, CI 2021A03323). [81904189, 82074409]; National Natural
   Science Foundation of China [CI 2021A03011, CI 2021A03323]; Science and
   Technology Innovation Project of China Academy of Chinese Medical
   Sciences
FX We thank ZY, for editing the English text of a draft of this
   manuscript.r This work was supported by the National Natural Science
   Foundation of China (Grant Nos 81904189 and 82074409) and Science and
   Technology Innovation Project of China Academy of Chinese Medical
   Sciences (CI 2021A03011, CI 2021A03323).
CR Ansari MA, 2021, PHARMACOL RES, V164, DOI 10.1016/j.phrs.2020.105364
   Chen Z, 2019, FRONT PHARMACOL, V10, DOI 10.3389/fphar.2019.00850
   El-Sisi AEE, 2021, TOXICOL APPL PHARM, V410, DOI 10.1016/j.taap.2020.115340
   Fan GW, 2011, J CARDIOVASC PHARM, V57, P340, DOI 10.1097/FJC.0b013e31820a0da1
   Fang CZ, 2018, MOL MED REP, V18, P1899, DOI 10.3892/mmr.2018.9227
   Fang J, 2018, MED RES REV, V38, P201, DOI 10.1002/med.21438
   Fang ZY, 2021, FRONT PHARMACOL, V11, DOI 10.3389/fphar.2020.611087
   Freedland KE, 2021, CURR CARDIOL REP, V23, DOI 10.1007/s11886-021-01588-y
   Gao S, 2012, ATHEROSCLEROSIS, V220, P3, DOI 10.1016/j.atherosclerosis.2011.06.041
   Gao WY, 2021, BIOMEDICINES, V9, DOI 10.3390/biomedicines9030326
   Gao Y, 2022, J MOL CELL CARDIOL, V171, P81, DOI 10.1016/j.yjmcc.2022.07.005
   Groenewegen A, 2020, EUR J HEART FAIL, V22, P1342, DOI 10.1002/ejhf.1858
   Guo R, 2020, DRUG DES DEV THER, V14, P4735, DOI 10.2147/DDDT.S266911
   Jenca D, 2021, ESC HEART FAIL, V8, P222, DOI 10.1002/ehf2.13144
   Jin X, 2022, OXID MED CELL LONGEV, V2022, DOI 10.1155/2022/3711371
   Jones NR, 2019, EUR J HEART FAIL, V21, P1306, DOI 10.1002/ejhf.1594
   Joshi S, 2023, LIFE SCI, V324, DOI 10.1016/j.lfs.2023.121743
   Jung I, 2020, ANTIOXIDANTS-BASEL, V9, DOI 10.3390/antiox9090857
   Li M, 2020, CELL DEATH DIS, V11, DOI 10.1038/s41419-020-2579-9
   Li S, 2023, J CONTROL RELEASE, V358, P13, DOI 10.1016/j.jconrel.2023.04.014
   Li WJ, 2022, FRONT IMMUNOL, V13, DOI 10.3389/fimmu.2022.912933
   Lippi G., 2020, AME MED J, V5, P15, DOI DOI 10.21037/AMJ.2020.03.03
   Liu BY, 2016, EVID-BASED COMPL ALT, V2016, DOI 10.1155/2016/9781715
   Liu C, 2022, MOL THER-NUCL ACIDS, V30, P198, DOI 10.1016/j.omtn.2022.09.019
   Liu QY, 2021, ACTA PHARMACOL SIN, V42, P987, DOI 10.1038/s41401-020-00535-x
   Liu T, 2017, SIGNAL TRANSDUCT TAR, V2, DOI 10.1038/sigtrans.2017.23
   Liu X, 2016, NATURE, V535, P153, DOI 10.1038/nature18629
   Lu TC, 2022, OXID MED CELL LONGEV, V2022, DOI 10.1155/2022/2811789
   Luan F, 2022, PHYTOMEDICINE, V100, DOI 10.1016/j.phymed.2022.154047
   Meng Z, 2019, INT J MOL MED, V43, P1847, DOI 10.3892/ijmm.2019.4100
   Mishra PK, 2019, AM J PHYSIOL-HEART C, V317, pH891, DOI 10.1152/ajpheart.00259.2019
   Qi HL, 2022, ONCOL LETT, V23, DOI 10.3892/ol.2022.13304
   Sahle BW, 2016, BMC CARDIOVASC DISOR, V16, DOI 10.1186/s12872-016-0208-4
   Sansonetti PJ, 2000, IMMUNITY, V12, P581, DOI 10.1016/S1074-7613(00)80209-5
   Shan HL, 2009, BRIT J PHARMACOL, V158, P1227, DOI 10.1111/j.1476-5381.2009.00377.x
   Sheng XW, 2019, J CELL MOL MED, V23, P3178, DOI 10.1111/jcmm.14174
   Su CY, 2015, CHIN J NAT MEDICINES, V13, P163, DOI 10.1016/S1875-5364(15)30002-9
   Subedi L, 2021, PHARMACOL RES, V169, DOI 10.1016/j.phrs.2021.105661
   Swanson L, 2020, P NATL ACAD SCI USA, V117, P26895, DOI 10.1073/pnas.2011667117
   Toldo S, 2018, AM J PHYSIOL-HEART C, V315, pH1553, DOI 10.1152/ajpheart.00158.2018
   Tsuchiya K, 2019, NAT COMMUN, V10, DOI 10.1038/s41467-019-09753-2
   Wang G, 2022, MEDIAT INFLAMM, V2022, DOI 10.1155/2022/1478181
   Wang H, 2020, BMC CARDIOVASC DISOR, V20, DOI 10.1186/s12872-019-01289-z
   Wang JY, 2020, CORONARY ARTERY DIS, V31, P385, DOI 10.1097/MCA.0000000000000835
   Wang ND, 2020, BIOMED PHARMACOTHER, V123, DOI 10.1016/j.biopha.2019.109729
   Wang X, 2022, MICROVASC RES, V143, DOI 10.1016/j.mvr.2022.104399
   Xia SY, 2021, NATURE, V593, P607, DOI 10.1038/s41586-021-03478-3
   Xu LH, 2022, PHYTOMEDICINE, V107, DOI 10.1016/j.phymed.2022.154471
   Yan N, 2022, J FOOD BIOCHEM, V46, DOI 10.1111/jfbc.14078
   Yan QJ, 2021, ANTIOXIDANTS-BASEL, V10, DOI 10.3390/antiox10071007
   Yang JL, 2020, FRONT IMMUNOL, V11, DOI 10.3389/fimmu.2020.00724
   Yang ZP, 2018, P NATL ACAD SCI USA, V115, P11054, DOI 10.1073/pnas.1804094115
   Ye BZ, 2022, TRANSL RES, V248, P36, DOI 10.1016/j.trsl.2022.05.001
   Yu P, 2021, SIGNAL TRANSDUCT TAR, V6, DOI 10.1038/s41392-021-00507-5
   Zeng C, 2019, INT J BIOL SCI, V15, P1345, DOI 10.7150/ijbs.33568
   Zhang MQ, 2022, BIOENGINEERED, V13, P4260, DOI 10.1080/21655979.2022.2031388
   Zhang XF, 2019, BIOMED PHARMACOTHER, V112, DOI 10.1016/j.biopha.2019.108599
   Zhang Y, 2021, OXID MED CELL LONGEV, V2021, DOI 10.1155/2021/1806344
   Zhao P, 2009, J CELL MOL MED, V13, P1513, DOI 10.1111/j.1582-4934.2009.00798.x
   Zhou JL, 2020, MED SCI MONITOR, V26, DOI 10.12659/MSM.926254
   Zhou YQ, 2019, EUR J PHARMACOL, V854, P365, DOI 10.1016/j.ejphar.2019.04.049
   Zhu PC, 2023, FRONT PHARMACOL, V14, DOI 10.3389/fphar.2023.1165212
NR 62
TC 0
Z9 0
U1 3
U2 3
PU FRONTIERS MEDIA SA
PI LAUSANNE
PA AVENUE DU TRIBUNAL FEDERAL 34, LAUSANNE, CH-1015, SWITZERLAND
SN 2296-634X
J9 FRONT CELL DEV BIOL
JI Front. Cell. Dev. Biol.
PD SEP 12
PY 2023
VL 11
AR 1252942
DI 10.3389/fcell.2023.1252942
PG 14
WC Cell Biology; Developmental Biology
WE Science Citation Index Expanded (SCI-EXPANDED)
SC Cell Biology; Developmental Biology
GA S3SO6
UT WOS:001070403500001
PM 37766966
OA Green Published, gold
DA 2023-11-17
ER

PT J
AU Li, Q
   Chai, YH
   Li, W
   Guan, LC
   Fan, YZ
   Chen, YZ
AF Li, Qian
   Chai, Yihui
   Li, Wen
   Guan, Liancheng
   Fan, Yizi
   Chen, Yunzhi
TI Mechanism of Simiao Decoction in the treatment of atherosclerosis based
   on network pharmacology prediction and molecular docking
SO MEDICINE
LA English
DT Article
DE atherosclerosis; molecular docking; network pharmacology; Simiao
   Decoction
ID STRESS; PATHOGENESIS; RECEPTOR
AB To explore the molecular mechanism of Simiao Decoction (SMD) intervening atherosclerosis (AS). The main components and potential mechanisms of SMD remain unknown. This study aims to initially clarify the potential mechanism of SMD in the treatment of AS based on network pharmacology and molecular docking techniques. The principal components and corresponding protein targets of SMD were searched on Traditional Chinese Medicine Systems Pharmacology Database and Analysis Platform and the compound-target network was constructed by Cytoscape3.9.1. AS targets were searched on DrugBank, OMIM, and TTD databases. The intersection of compound target and disease target was obtained and the coincidence target was imported into STRING database to construct a protein-protein interaction network. We further performed Gene Ontology and Kyoto Encyclopedia of Genes and Genomes pathway enrichment analysis on the targets. The molecular docking method was used to verify the interaction between core components of SMD and targets. We created the active compounds-targets network and the active compounds-AS-targets network based on the network database containing Traditional Chinese Medicine Systems Pharmacology Database and Analysis Platform, DrugBank, OMIM, and TTD. We discovered that the therapy of AS with SMD involves 3 key substances-quercetin, kaempferol, and luteolin-as well as 5 crucial targets-ALB, AKT1, TNF, IL6, and TP53. The Gene Ontology and Kyoto Encyclopedia of Genes and Genomes enrichment analysis revealed that the shared targets involved a number of signaling pathways, including the advanced glycosylation end product-receptor of AGE signaling pathway in diabetic complications, Hepatitis B, Lipid and atherosclerosis, Chemical Carcinogenesis-Receptor Activation, and Pathways in Cancer. The molecular docking demonstrated that the binding energies of quercetin, kaempferol, and luteolin with 5 important targets were favorable. This study reveals the active ingredients and potential molecular mechanism of SMD in the treatment of AS, and provides a reference for subsequent basic research.
C1 [Li, Qian; Chai, Yihui; Li, Wen; Chen, Yunzhi] Guizhou Univ Tradit Chinese Med, Guiyang, Peoples R China.
   [Guan, Liancheng] Guizhou Univ Tradit Chinese Med, Affiliated Hosp 2, Guiyang, Peoples R China.
   [Fan, Yizi] Chongqing High Tech Zone Peoples Hosp, Chongqing, Peoples R China.
   [Chen, Yunzhi] Guizhou Univ Tradit Chinese Med, South Dongqing Rd, Guiyang 550025, Guizhou, Peoples R China.
C3 Guizhou University of Traditional Chinese Medicine; Guizhou University
   of Traditional Chinese Medicine; Guizhou University of Traditional
   Chinese Medicine
RP Chen, YZ (corresponding author), Guizhou Univ Tradit Chinese Med, South Dongqing Rd, Guiyang 550025, Guizhou, Peoples R China.
EM aladdin64@163.com; 846956178@qq.com; aladdin64@163.com;
   404826084@qq.com; fanyizi1209@hotmail.com; chenyunzhi270@gzy.edu.cn
OI Li, Qian/0000-0002-7980-8170
FU National Natural Science Foundation of China [82260890]; Guizhou
   Provincial Department of Education rolling support provincial
   universities scientific research platform team project (Qian Teaching
   Technologies) [[2022]023]; 2022 Guizhou University of Traditional
   Chinese Medicine Graduate Education Innovation Plan Project
   [YCXZRB202209]
FX This work was supported by the National Natural Science Foundation of
   China (82260890), Guizhou Provincial Department of Education rolling
   support provincial universities scientific research platform team
   project (Qian Teaching Technologies [2022]023), and 2022 Guizhou
   University of Traditional Chinese Medicine Graduate Education Innovation
   Plan Project (YCXZRB202209).
CR Bae SJ, 2018, PLOS ONE, V13, DOI 10.1371/journal.pone.0207696
   Balzan S, 2018, LIFE SCI, V198, P79, DOI 10.1016/j.lfs.2018.02.024
   Bartekova M, 2018, HEART FAIL REV, V23, P733, DOI 10.1007/s10741-018-9716-x
   Burley SK, 2021, NUCLEIC ACIDS RES, V49, pD437, DOI 10.1093/nar/gkaa1038
   Cao H, 2019, INT J MOL SCI, V20, DOI 10.3390/ijms20236093
   Castilho G, 2012, INT J BIOCHEM CELL B, V44, P1078, DOI 10.1016/j.biocel.2012.03.016
   Chen GL, 2020, MAR DRUGS, V18, DOI 10.3390/md18110545
   Daniyan MO, 2019, J MOL GRAPH MODEL, V87, P144, DOI 10.1016/j.jmgm.2018.11.017
   Ding XJ, 2019, DRUG DES DEV THER, V13, P3899, DOI 10.2147/DDDT.S207185
   Duan HXY, 2021, PHARMACOL RES, V168, DOI 10.1016/j.phrs.2021.105599
   Falk E, 2006, J AM COLL CARDIOL, V47, pC7, DOI 10.1016/j.jacc.2005.09.068
   Fan JL, 2022, PATHOL INT, V72, P151, DOI 10.1111/pin.13202
   Franke TF, 2003, ONCOGENE, V22, P8983, DOI 10.1038/sj.onc.1207115
   Gonzalez-Gay MA, 2006, CLIN EXP RHEUMATOL, V24, P373
   Hansson GK, 2011, NAT IMMUNOL, V12, P204, DOI 10.1038/ni.2001
   Hong D., 2017, WORLD CHIN MED, V12, P1371
   Huang DW, 2009, NAT PROTOC, V4, P44, DOI 10.1038/nprot.2008.211
   Jia QL, 2019, INT J MOL MED, V44, P893, DOI 10.3892/ijmm.2019.4263
   Jiang YH, 2020, FRONT PHARMACOL, V11, DOI 10.3389/fphar.2020.00512
   Jihan H., 2017, EVID-BASED COMPL ALT, V2017, P1
   Kahraman S, 2020, TURK KARDIYOL DERN A, V48, P494, DOI 10.5543/tkda.2020.30020
   Kanehisa M, 2017, NUCLEIC ACIDS RES, V45, pD353, DOI 10.1093/nar/gkw1092
   Kennon AM, 2021, FRONT PHYSIOL, V12, DOI 10.3389/fphys.2021.676727
   Kim S, 2019, NUCLEIC ACIDS RES, V47, pD1102, DOI 10.1093/nar/gky1033
   Kong LX, 2013, LIPIDS HEALTH DIS, V12, DOI 10.1186/1476-511X-12-115
   Lin LM, 2016, ATHEROSCLEROSIS, V251, P273, DOI 10.1016/j.atherosclerosis.2016.06.005
   Liu HY, 2022, MEDIAT INFLAMM, V2022, DOI 10.1155/2022/9655097
   Lucas AJ, 2019, EXPERT OPIN DRUG DIS, V14, P1313, DOI 10.1080/17460441.2019.1660642
   Ndrepepa G, 2018, CLIN CHIM ACTA, V476, P130, DOI 10.1016/j.cca.2017.11.026
   Perrotta P, 2019, VASC PHARMACOL, V112, P72, DOI 10.1016/j.vph.2018.06.014
   Riveiro-Barciela M, 2021, WORLD J GASTROENTERO, V27, P5112, DOI 10.3748/wjg.v27.i30.5112
   ROSS R, 1993, NATURE, V362, P801, DOI 10.1038/362801a0
   Ru JL, 2014, J CHEMINFORMATICS, V6, DOI 10.1186/1758-2946-6-13
   Safran M, 2010, DATABASE-OXFORD, DOI 10.1093/database/baq020
   Sherman BT, 2022, NUCLEIC ACIDS RES, V50, pW216, DOI 10.1093/nar/gkac194
   Sun KH, 2022, EVID-BASED COMPL ALT, V2022, DOI 10.1155/2022/4604601
   TheGeneOntologyConsortium, 2017, Nucleic Acids Res, V45, pD331, DOI 10.1093/nar/gkw1108
   Tian S, 2015, ADV DRUG DELIVER REV, V86, P2, DOI 10.1016/j.addr.2015.01.009
   Tuttolomondo A, 2010, ATHEROSCLEROSIS, V213, P311, DOI 10.1016/j.atherosclerosis.2010.08.065
   Wang J., 2009, J TRADIT CHIN MED, V29, P4
   Wang XY, 2019, J CELL MOL MED, V23, P5349, DOI 10.1111/jcmm.14413
   Xue RC, 2013, NUCLEIC ACIDS RES, V41, pD1089, DOI 10.1093/nar/gks1100
   Yu XH, 2015, ADV CLIN CHEM, V71, P171, DOI 10.1016/bs.acc.2015.06.005
   Zhang BC, 2018, AM J TRANSL RES, V10, P265
   Zhou JW, 2019, EVID-BASED COMPL ALT, V2019, DOI 10.1155/2019/4202563
NR 45
TC 0
Z9 0
U1 5
U2 5
PU LIPPINCOTT WILLIAMS & WILKINS
PI PHILADELPHIA
PA TWO COMMERCE SQ, 2001 MARKET ST, PHILADELPHIA, PA 19103 USA
SN 0025-7974
EI 1536-5964
J9 MEDICINE
JI Medicine (Baltimore)
PD SEP 8
PY 2023
VL 102
IS 36
AR e35109
DI 10.1097/MD.0000000000035109
PG 11
WC Medicine, General & Internal
WE Science Citation Index Expanded (SCI-EXPANDED)
SC General & Internal Medicine
GA R7QT2
UT WOS:001066271200009
PM 37682164
OA gold
DA 2023-11-17
ER

PT J
AU Ji, LY
   Song, T
   Ge, CL
   Wu, QL
   Ma, LY
   Chen, XB
   Chen, T
   Chen, Q
   Chen, ZT
   Chen, WD
AF Ji, Lingyun
   Song, Ting
   Ge, Chunlei
   Wu, Qiaolan
   Ma, Lanying
   Chen, Xiubao
   Chen, Ting
   Chen, Qian
   Chen, Zetao
   Chen, Weida
TI Identification of bioactive compounds and potential mechanisms of
   scutellariae radix-coptidis rhizoma in the treatment of atherosclerosis
   by integrating network pharmacology and experimental validation
SO BIOMEDICINE & PHARMACOTHERAPY
LA English
DT Article
DE Scutellariae radix-coptidis rhizoma; Atherosclerosis; Network
   pharmacology; Molecular docking techniques; Bioinformatics; Mechanism
ID NF-KAPPA-B; ENDOTHELIAL PROGENITOR CELLS; SMOOTH-MUSCLE-CELLS;
   BETA-SITOSTEROL; SIGNALING PATHWAYS; LIPID-METABOLISM; IN-VITRO;
   ACTIVATION; BERBERINE; PRODUCTS
AB Objective: This study aims at investigating the potential targets and functional mechanisms of Scutellariae Radix-Coptidis Rhizoma (QLYD) against atherosclerosis (AS) through network pharmacology, molecular docking, bioinformatic analysis and experimental validation. Methods: The compositions of QLYD were collected from the Traditional Chinese Medicine Systems Pharma-cology Database and Analysis Platform (TCMSP) and literature, where the main active components of QLYD and corresponding targets were identified. The potential therapeutic targets of AS were excavated using the OMIM database, DrugBank database, DisGeNET database, CTD database and GEO datasets. The protein-protein inter-action (PPI) network of common targets was constructed and visualized by Cytoscape 3.7.2 software. Gene ontology (GO) and Kyoto encyclopedia of genes and genomes (KEGG) analysis were performed to analyze the function of core targets in the PPI network. Molecular docking was carried out using AutoDockTools, AutoDock Vina, and PyMOL software to verify the correlation between the main components of QLYD and the core targets. Mouse AS model was established and the results of network pharmacology were verified by in vivo experiments. Results: Totally 49 active components and 225 corresponding targets of QLYD were obtained, where 68 common targets were identified by intersecting with AS-related targets. Five hub genes including IL6, VEGFA, AKT1, TNF, and IL1B were screened from the PPI network. GO functional analysis reported that these targets had associations mainly with cellular response to oxidative stress, regulation of inflammatory response, epithelial cell apoptotic process, and blood coagulation. KEGG pathway analysis demonstrated that these targets were correlated to AGE -RAGE signaling pathway in diabetic complications, TNF signaling pathway, IL-17 signaling pathway, MAPK signaling pathway, and NF-kappa B signaling pathway. Results of molecular docking indicated good binding affinity of QLYD to FOS, AKT1, and TNF. Animal experiments showed that QLYD could inhibit inflammation, improve blood lipid levels and reduce plaque area in AS mice to prevent and treat AS. Conclusion: QLYD may exert anti-inflammatory and anti-oxidative stress effects through multi-component, multi -target and multi-pathway to treat AS.
C1 [Ji, Lingyun] Shandong Univ Tradit Chinese Med, Clin Med Coll 1, Jinan 250355, Shandong, Peoples R China.
   [Song, Ting] Shandong Univ Tradit Chinese Med, Dept Neurol, Affiliated Hosp, Jinan 250011, Shandong, Peoples R China.
   [Ge, Chunlei] Linyi Tradit Chinese Med Hosp, Dept Resp Med, Linyi 276600, Shandong, Peoples R China.
   [Wu, Qiaolan; Ma, Lanying; Chen, Ting; Chen, Qian] Shandong Univ Tradit Chinese Med, Coll Tradit Chinese Med, Jinan 250355, Shandong, Peoples R China.
   [Chen, Xiubao; Chen, Zetao; Chen, Weida] Shandong Univ Tradit Chinese Med, Affiliated Hosp, Dept Geriatr Med, Jinan 250011, Shandong, Peoples R China.
   [Chen, Zetao] Shandong Univ Tradit Chinese Med, Subject Integrated Chinese & Western Med, Jinan 250355, Shandong, Peoples R China.
C3 Shandong University of Traditional Chinese Medicine; Shandong University
   of Traditional Chinese Medicine; Shandong University of Traditional
   Chinese Medicine; Shandong University of Traditional Chinese Medicine;
   Shandong University of Traditional Chinese Medicine
RP Chen, ZT; Chen, WD (corresponding author), Shandong Univ Tradit Chinese Med, Affiliated Hosp, Dept Geriatr Med, Jinan 250011, Shandong, Peoples R China.
EM zetaochen2007@126.com; 2021111092@sdutcm.edu.cn
FU Jinan Science and Technology Program [202019038]; Qilu School of
   Traditional Chinese Medicine Academic School Inheritance Project
   [202019151]; Natural Science Foundation of Shandng Province
   [ZR2020MH354]
FX Funding This study was supported by the the Jinan Science and Technology
   Program (No.202019038) , and the Qilu School of Traditional Chinese
   Medicine Academic School Inheritance Project (No.202019151) , and the
   Natural Science Foundation of Shandng Province (No. ZR2020MH354)
CR Bäck M, 2019, NAT REV CARDIOL, V16, P389, DOI 10.1038/s41569-019-0169-2
   Byun K, 2017, PHARMACOL THERAPEUT, V177, P44, DOI 10.1016/j.pharmthera.2017.02.030
   Cai YH, 2021, FRONT PHYSIOL, V12, DOI 10.3389/fphys.2021.666449
   Cao H, 2019, INT J MOL SCI, V20, DOI 10.3390/ijms20236093
   Catar R, 2013, KIDNEY INT, V84, P1119, DOI 10.1038/ki.2013.217
   Chang CJ, 2017, NAT COMMUN, V8, DOI 10.1038/ncomms16130
   Chang XX, 2012, LIPIDS HEALTH DIS, V11, DOI 10.1186/1476-511X-11-86
   Chang YC, 2012, J LIPID RES, V53, P1840, DOI 10.1194/jlr.M024471
   Chen YQ, 2022, OXID MED CELL LONGEV, V2022, DOI 10.1155/2022/1348795
   Chien MH, 2010, J AGR FOOD CHEM, V58, P10064, DOI 10.1021/jf102741y
   Choi Y, 2021, ENDOCRINOLOGY, V162, DOI 10.1210/endocr/bqab127
   Cicero AFG, 2004, EUR J NUTR, V43, P319, DOI 10.1007/s00394-004-0478-y
   Crampon K, 2022, DRUG DISCOV TODAY, V27, P151, DOI 10.1016/j.drudis.2021.09.007
   Cui X, 2018, INT J MOL SCI, V19, DOI 10.3390/ijms19113634
   Del Turco S, 2012, BIOFACTORS, V38, P266, DOI 10.1002/biof.1018
   Diao HT, 2022, J ETHNOPHARMACOL, V293, DOI 10.1016/j.jep.2022.115261
   Ding YX, 2020, J CELL PHYSIOL, V235, P4407, DOI 10.1002/jcp.29317
   DREW HR, 1981, P NATL ACAD SCI-BIOL, V78, P2179, DOI 10.1073/pnas.78.4.2179
   Eberhardt J, 2021, J CHEM INF MODEL, V61, P3891, DOI 10.1021/acs.jcim.1c00203
   Erbel C, 2014, J IMMUNOL, V193, P4344, DOI 10.4049/jimmunol.1400181
   Everett BM, 2020, J AM COLL CARDIOL, V76, P1660, DOI 10.1016/j.jacc.2020.08.011
   Fan XD, 2015, J TRANSL MED, V13, DOI 10.1186/s12967-015-0450-z
   Fang PH, 2020, PHARMACOL REP, V72, P13, DOI 10.1007/s43440-019-00024-x
   Fatahian A, 2020, REV PHYSIOL BIOCH P, V178, P83, DOI 10.1007/112_2020_42
   Feng SM, 2018, BBA-MOL CELL BIOL L, V1863, P1274, DOI 10.1016/j.bbalip.2018.08.004
   Garelnabi M, 2014, J INT SOC SPORT NUTR, V11, DOI 10.1186/1550-2783-11-22
   Ghoreschi K, 2011, TRENDS IMMUNOL, V32, P395, DOI 10.1016/j.it.2011.06.007
   Gogoi D, 2018, J NAT PROD, V81, P2521, DOI 10.1021/acs.jnatprod.8b00574
   Gupta A, 2007, INDIAN J BIOCHEM BIO, V44, P373
   He SM, 2022, PHARMACOLOGY, V107, P495, DOI 10.1159/000525218
   Herrington W, 2016, CIRC RES, V118, P535, DOI 10.1161/CIRCRESAHA.115.307611
   Hers I, 2011, CELL SIGNAL, V23, P1515, DOI 10.1016/j.cellsig.2011.05.004
   Ho FM, 2012, J ETHNOPHARMACOL, V142, P175, DOI 10.1016/j.jep.2012.04.034
   Hopkins PN, 2013, PHYSIOL REV, V93, P1317, DOI 10.1152/physrev.00004.2012
   Hsieh YS, 2007, J AGR FOOD CHEM, V55, P10437, DOI 10.1021/jf071868c
   Hsin KY, 2013, PLOS ONE, V8, DOI 10.1371/journal.pone.0083922
   HUANG HC, 1994, EUR J PHARMACOL, V251, P91, DOI 10.1016/0014-2999(94)90447-2
   Jiang YH, 2020, FRONT PHARMACOL, V11, DOI 10.3389/fphar.2020.00512
   Jiang YH, 2020, FOOD FUNCT, V11, P1881, DOI [10.1039/c9fo01976f, 10.1039/C9FO01976F]
   Jin Z, 2020, BIOMED PHARMACOTHER, V125, DOI 10.1016/j.biopha.2020.110015
   Ju JQ, 2018, PHYTOMEDICINE, V50, P25, DOI 10.1016/j.phymed.2018.09.212
   Khan NM, 2017, FREE RADICAL BIO MED, V106, P288, DOI 10.1016/j.freeradbiomed.2017.02.041
   Kleemann R, 2011, ATHEROSCLEROSIS, V218, P44, DOI 10.1016/j.atherosclerosis.2011.04.023
   Koeth RA, 2013, NAT MED, V19, P576, DOI 10.1038/nm.3145
   Kou JYY, 2017, CELL DEATH DIS, V8, DOI 10.1038/cddis.2016.354
   Kwon OJ, 2021, INT J MOL SCI, V22, DOI 10.3390/ijms22158075
   Lee SO, 2006, BIOCHEM BIOPH RES CO, V351, P118, DOI 10.1016/j.bbrc.2006.10.006
   Li C, 2016, REDOX BIOL, V9, P104, DOI 10.1016/j.redox.2016.06.006
   Li HX, 2021, MOL NUTR FOOD RES, V65, DOI 10.1002/mnfr.202000746
   Li K, 2009, CELL RES, V19, P1006, DOI 10.1038/cr.2009.76
   Li XX, 2021, NPJ BIOFILMS MICROBI, V7, DOI 10.1038/s41522-021-00205-8
   Li Y, 2021, PHYTOMEDICINE, V93, DOI 10.1016/j.phymed.2021.153812
   Liang JH, 2021, DRUG DES DEV THER, V15, P1779, DOI 10.2147/DDDT.S304911
   Liang YT, 2011, ATHEROSCLEROSIS, V219, P124, DOI 10.1016/j.atherosclerosis.2011.06.004
   Liao HF, 2021, BIOMED PHARMACOTHER, V133, DOI 10.1016/j.biopha.2020.110917
   Libby P, 2021, NATURE, V592, P524, DOI 10.1038/s41586-021-03392-8
   Libby P, 2019, NAT REV DIS PRIMERS, V5, DOI [10.1038/s41572-019-0106-z, 10.1038/s41572-019-0116-x]
   Libby P, 2011, NATURE, V473, P317, DOI 10.1038/nature10146
   Lin CM, 2006, INT IMMUNOPHARMACOL, V6, P1690, DOI 10.1016/j.intimp.2006.07.003
   Lin WQ, 2017, MOL NUTR FOOD RES, V61, DOI 10.1002/mnfr.201700031
   Liu B, 2020, BIOMED PHARMACOTHER, V123, DOI 10.1016/j.biopha.2019.109664
   Liu XX, 2018, TOXICOL APPL PHARM, V341, P56, DOI 10.1016/j.taap.2018.01.007
   Liu XZ, 2015, EXP MOL PATHOL, V99, P312, DOI 10.1016/j.yexmp.2015.07.009
   Liu YM, 2011, ACTA PHARMACOL SIN, V32, P1475, DOI 10.1038/aps.2011.120
   Lu L, 2021, FRONT PHARMACOL, V12, DOI 10.3389/fphar.2021.639558
   Lu XL, 2017, BIOMED PHARMACOTHER, V85, P658, DOI 10.1016/j.biopha.2016.11.077
   Luo N, 2021, EUR J PHARMACOL, V890, DOI 10.1016/j.ejphar.2020.173617
   Ma CR, 2022, BRIT J PHARMACOL, V179, P252, DOI 10.1111/bph.15720
   Ma SR, 2022, SIGNAL TRANSDUCT TAR, V7, DOI 10.1038/s41392-022-01027-6
   Madhur MS, 2010, HYPERTENSION, V55, P500, DOI 10.1161/HYPERTENSIONAHA.109.145094
   Miao GL, 2022, METABOLISM, V132, DOI 10.1016/j.metabol.2022.155213
   Munjal A, 2020, ADV PROTEIN CHEM STR, V120, P85, DOI 10.1016/bs.apcsb.2019.11.002
   Nie J, 2019, J APPL MICROBIOL, V127, P1824, DOI 10.1111/jam.14441
   Pan L, 2021, OXID MED CELL LONGEV, V2021, DOI 10.1155/2021/8377362
   Poznyak AV, 2021, INT J MOL SCI, V22, DOI 10.3390/ijms22137061
   Qi ZW, 2019, BIOMED PHARMACOTHER, V114, DOI 10.1016/j.biopha.2019.108785
   Rahimi VB, 2021, PHYTOTHER RES, V35, P3558, DOI 10.1002/ptr.7046
   Rosenblat M, 2013, ATHEROSCLEROSIS, V226, P110, DOI 10.1016/j.atherosclerosis.2012.10.054
   Ru JL, 2014, J CHEMINFORMATICS, V6, DOI 10.1186/1758-2946-6-13
   Shen CY, 2020, MOLECULES, V25, DOI 10.3390/molecules25235591
   Shi YF, 2018, BIOMED PHARMACOTHER, V107, P1556, DOI 10.1016/j.biopha.2018.08.148
   Shin SS, 2018, J ETHNOPHARMACOL, V210, P80, DOI 10.1016/j.jep.2017.08.032
   Song DY, 2020, FRONT MED-PRC, V14, P564, DOI 10.1007/s11684-019-0724-6
   Song TX, 2021, BIOMED PHARMACOTHER, V134, DOI 10.1016/j.biopha.2020.111137
   Szklarczyk D, 2021, NUCLEIC ACIDS RES, V49, pD605, DOI 10.1093/nar/gkaa1074
   Tarantino G, 2021, FRONT MED-LAUSANNE, V8, DOI 10.3389/fmed.2021.634962
   Tarantino G, 2009, WORLD J GASTROENTERO, V15, P2414, DOI 10.3748/wjg.15.2414
   Trott O, 2010, J COMPUT CHEM, V31, P455, DOI 10.1002/jcc.21334
   Tsai CF, 2022, NUTRIENTS, V14, DOI 10.3390/nu14010067
   Tyrrell DJ, 2021, NAT REV CARDIOL, V18, P58, DOI 10.1038/s41569-020-0431-7
   Varfolomeev E, 2018, CYTOKINE, V101, P26, DOI 10.1016/j.cyto.2016.08.035
   Wan Q, 2018, INT J MOL MED, V41, P1939, DOI 10.3892/ijmm.2018.3440
   Wang AL, 2022, PHYTOMEDICINE, V103, DOI 10.1016/j.phymed.2022.154220
   Wang LL, 2020, LIFE SCI, V259, DOI 10.1016/j.lfs.2020.118253
   Wang QL, 2011, PLOS ONE, V6, DOI 10.1371/journal.pone.0025436
   Wang RY, 2021, INT J MOL MED, V47, P65, DOI 10.3892/ijmm.2020.4798
   Wu M, 2020, FRONT PHARMACOL, V11, DOI 10.3389/fphar.2020.00223
   Wu TW, 2018, J ATHEROSCLER THROMB, V25, P1156, DOI 10.5551/jat.44453
   Wu YH, 2019, EUR J PHARMACOL, V859, DOI 10.1016/j.ejphar.2019.172517
   Wu YT, 2018, FRONT PHARMACOL, V9, DOI 10.3389/fphar.2018.01059
   Wu YL, 2018, BIOMED PHARMACOTHER, V97, P1673, DOI 10.1016/j.biopha.2017.12.024
   Wu ZR, 2018, FRONT PHARMACOL, V9, DOI 10.3389/fphar.2018.01134
   Xiao SW, 2020, APPL MICROBIOL BIOT, V104, P303, DOI 10.1007/s00253-019-10174-w
   Xue XY, 2021, PHYTOMEDICINE, V91, DOI 10.1016/j.phymed.2021.153694
   Ylä-Herttuala S, 2007, J AM COLL CARDIOL, V49, P1015, DOI 10.1016/j.jacc.2006.09.053
   Yun CL, 2023, INT J BIOL MACROMOL, V227, P134, DOI 10.1016/j.ijbiomac.2022.12.115
   Zeng Y, 2012, PHYTOTHER RES, V26, P159, DOI 10.1002/ptr.3587
   Zhang LY, 2022, OXID MED CELL LONGEV, V2022, DOI 10.1155/2022/1852330
   Zhang L, 2021, LAB INVEST, V101, P1418, DOI 10.1038/s41374-021-00629-y
   Zhang Q, 2021, J ADV RES, V34, P43, DOI 10.1016/j.jare.2021.06.023
   Zhang XX, 2021, PHYTOTHER RES, V35, P4442, DOI 10.1002/ptr.7149
   Zhang YX, 2021, J ETHNOPHARMACOL, V266, DOI 10.1016/j.jep.2020.113436
   Zhang YQ, 2019, BIOINFORMATICS, V35, P5121, DOI 10.1093/bioinformatics/btz459
   Zhang ZZ, 2022, CLIN EXP IMMUNOL, V209, P316, DOI 10.1093/cei/uxac062
   Zhao D, 2016, MOL MED REP, V14, P4983, DOI 10.3892/mmr.2016.5916
   Zheng SS, 2021, PHARMACOL RES, V169, DOI 10.1016/j.phrs.2021.105639
   Zhi KK, 2016, ANGIOGENESIS, V19, P311, DOI 10.1007/s10456-016-9504-y
   Zhu Y, 2019, AGING-US, V11, P1089, DOI 10.18632/aging.101766
NR 118
TC 0
Z9 0
U1 18
U2 18
PU ELSEVIER FRANCE-EDITIONS SCIENTIFIQUES MEDICALES ELSEVIER
PI ISSY-LES-MOULINEAUX
PA 65 RUE CAMILLE DESMOULINS, CS50083, 92442 ISSY-LES-MOULINEAUX, FRANCE
SN 0753-3322
EI 1950-6007
J9 BIOMED PHARMACOTHER
JI Biomed. Pharmacother.
PD SEP
PY 2023
VL 165
AR 115210
DI 10.1016/j.biopha.2023.115210
PG 20
WC Medicine, Research & Experimental; Pharmacology & Pharmacy
WE Science Citation Index Expanded (SCI-EXPANDED)
SC Research & Experimental Medicine; Pharmacology & Pharmacy
GA O9IN4
UT WOS:001046884200001
PM 37499457
OA hybrid
DA 2023-11-17
ER

PT J
AU Liu, N
   Jin, X
   Wang, XY
   Wu, YJ
   Liu, R
   Li, Z
AF Liu, Ning
   Jin, Xin
   Wang, Xiaoyu
   Wu, Yujie
   Liu, Rui
   Li, Zheng
TI Sulfonated azocalix[4]arene-Tanshinone II<sub>A</sub> supramolecular
   drug delivery system based on hypoxic reduction response for treatment
   of ischemic heart disease: Enhance the solubility, stability and
   bioavailability of drugs
SO JOURNAL OF DRUG DELIVERY SCIENCE AND TECHNOLOGY
LA English
DT Article
DE Supramolecular delivery system; Hypoxia responsiveness; Sulfonated
   azocalix[4]arene; Tanshinone II (A); Ischemic heart disease;
   Bioavailability
ID IN-VITRO; TANSHINONE IIA; OPTIMIZATION; PHARMACOKINETICS; COMPLEX; MS
AB Ischemic heart disease (IHD) is a serious threat to human health due to its high incidence, high mortality and difficult treatment. Tanshinone IIA (Tan IIA), a significant traditional Chinese medicine monomer that has been shown to have remarkable protective effects against IHD. However, the poor solubility and stability resulted in its low oral bioavailability. In this paper, sulfonated azocalix [4]arene (SAC4A), a deep cavitand calixarene that can bind to hydrophobic drugs, is introduced as a new synthetic material to bind to traditional Chinese medicine monomer Tan IIA. Thus, a SAC4A-Tan IIA supramolecular drug delivery system with hypoxia reactivity (SAC4A-Tan IIA) was constructed. The complexation of inclusion complexes was confirmed by Fourier transform infrared spectroscopy (FT-IR), differential scanning calorimetry (DSC) and X-ray diffraction (XRD). Moreover, in vitro drug release and cell experiments indicated that SAC4A-Tan IIA had good reductive and hypoxic reaction ability. In vivo pharmacokinetic study showed that AUC ((0-8)) of supramolecular drug delivery system was 2.68 times that of control group (P < 0.01). Tissue distribution showed that the AUC ((0-8)) of heart, lung and liver in SAC4A-Tan IIA was 5.85 times, 3.69 times and 2.19 times of that in Tan IIA, respectively (P < 0.01). In conclusion, the supramolecular delivery system showed excellent physicochemical properties and improved oral bioavailability. It provides the basis for supramolecular delivery system in the treatment of IHD.
C1 [Liu, Ning; Wang, Xiaoyu; Wu, Yujie; Liu, Rui; Li, Zheng] Tianjin Univ Tradit Chinese Med, Coll Pharmaceut Engn Tradit Chinese Med, State Key Lab Component Based Chinese Med, Haihe Lab Modern Chinese Med, 10 Poyang Lake Rd, Tianjin 301617, Peoples R China.
   [Jin, Xin] Logist Univ Chinese Peoples Armed Police Force, Mil Med Sect, 1 Huizhihuan Rd, Tianjin 300309, Peoples R China.
C3 Tianjin University of Traditional Chinese Medicine
RP Liu, R; Li, Z (corresponding author), Tianjin Univ Tradit Chinese Med, Coll Pharmaceut Engn Tradit Chinese Med, State Key Lab Component Based Chinese Med, Haihe Lab Modern Chinese Med, 10 Poyang Lake Rd, Tianjin 301617, Peoples R China.
EM liuning07172022@163.com; jinxin1227@126.com; liurui@tjutcm.edu.cn;
   lizheng@tjutcm.edu.cn
FU Innovation Team and Talents Cultivation Program of National
   Administration of Traditional Chinese Medicine [ZYYCXTD-D-202002];
   National Natural Science Foundation of China [82074276]; Science and
   Technology Program of Tianjin [22ZYJDSS00100]; Science and Technology
   Project of Haihe Laboratory of Modern Chinese Medicine [22HHZYSS00003];
   Innovation Research Project of Chinese People's Armed Police Force
   [ZZKY20222419]; Program for Science and Technology of Logistics
   University of Chinese People's Armed Police Force [WHJ202301]
FX Special thanks to Prof. Dongsheng Guo, College of Chemistry, Key
   Laboratory of Functional Polymer Materials (Ministry of Education),
   State Key Laboratory of Elemento-Organic Chemistry, Nankai University
   for his selfless and generous donated SAC4A. The authors are grateful
   for the financial support from Innovation Team and Talents Cultivation
   Program of National Administration of Traditional Chinese Medicine. (
   ZYYCXTD-D-202002), the National Natural Science Foundation of China (
   82074276), Science and Technology Program of Tianjin (22ZYJDSS00100),
   Science and Technology Project of Haihe Laboratory of Modern Chinese
   Medicine(22HHZYSS00003), the Innovation Research Project of Chinese
   People's Armed Police Force (ZZKY20222419) and Program for Science and
   Technology of Logistics University of Chinese People's Armed Police
   Force (WHJ202301).
CR Abuhelwa AY, 2017, EUR J PHARM BIOPHARM, V112, P234, DOI 10.1016/j.ejpb.2016.11.034
   Al-Obaidi H, 2011, INT J PHARMACEUT, V419, P20, DOI 10.1016/j.ijpharm.2011.06.052
   Ashour AA, 2020, INT J PHARMACEUT, V586, DOI 10.1016/j.ijpharm.2020.119598
   Braegelman AS, 2019, THERANOSTICS, V9, P3017, DOI 10.7150/thno.31913
   Carneiro SB, 2019, INT J MOL SCI, V20, DOI 10.3390/ijms20030642
   Chen Q, 2017, J PHARMACEUT BIOMED, V145, P525, DOI 10.1016/j.jpba.2017.07.019
   Geng WC, 2019, ANGEW CHEM INT EDIT, V58, P2377, DOI 10.1002/anie.201813397
   Granata G, 2017, MOL PHARMACEUT, V14, P1610, DOI 10.1021/acs.molpharmaceut.6b01066
   Hardy D, 2019, SLAS DISCOV, V24, P1009, DOI 10.1177/2472555219867074
   He J, 2014, BIOMED CHROMATOGR, V28, P1418, DOI 10.1002/bmc.3184
   Holland-Letz T, 2020, ARCH TOXICOL, V94, P197, DOI 10.1007/s00204-019-02631-2
   Hou XX, 2022, ADV SCI, V9, DOI 10.1002/advs.202104349
   Jain S, 2018, AAPS PHARMSCITECH, V19, P3152, DOI 10.1208/s12249-018-1153-6
   Jankovic S, 2019, J PHARM PHARMACOL, V71, P441, DOI 10.1111/jphp.12948
   Jin YP, 2020, J CELL BIOCHEM, V121, P698, DOI 10.1002/jcb.29316
   Jug M, 2018, J PHARMACEUT BIOMED, V147, P350, DOI 10.1016/j.jpba.2017.06.072
   Kassem AA, 2017, EUR J PHARM SCI, V99, P75, DOI 10.1016/j.ejps.2016.12.005
   Kreye F, 2012, J CONTROL RELEASE, V161, P98, DOI 10.1016/j.jconrel.2012.04.017
   Lee PS, 2006, INT J PHARMACEUT, V316, P29, DOI 10.1016/j.ijpharm.2006.02.035
   Li H, 2021, PHYTOTHER RES, V35, P3113, DOI 10.1002/ptr.7037
   Li JJ, 2020, INT J BIOL MACROMOL, V156, P749, DOI 10.1016/j.ijbiomac.2020.04.115
   Li YF, 2018, DERMATOL THER, V31, DOI 10.1111/dth.12716
   Liu EW, 2014, J NAT MED-TOKYO, V68, P488, DOI 10.1007/s11418-014-0821-4
   Liu HM, 2018, BIOMED CHROMATOGR, V32, DOI 10.1002/bmc.4302
   Liu SJ, 2018, ANGEW CHEM INT EDIT, V57, P15189, DOI 10.1002/anie.201810326
   Luo C, 2019, INT J BIOL MACROMOL, V125, P721, DOI 10.1016/j.ijbiomac.2018.12.072
   Migliore R, 2021, NANOMATERIALS-BASEL, V11, DOI 10.3390/nano11112930
   Nainwal N, 2019, CURR DRUG TARGETS, V20, P1434, DOI 10.2174/1389450120666190717114521
   Oguz M, 2020, J BIOMOL STRUCT DYN, V38, P3801, DOI 10.1080/07391102.2019.1668301
   Pan YC, 2021, ANGEW CHEM INT EDIT, V60, P2768, DOI 10.1002/anie.201916380
   Ren LL, 2019, DRUG DELIV, V26, P309, DOI 10.1080/10717544.2019.1568623
   Ronchi JA, 2016, J BIOL CHEM, V291, P20173, DOI 10.1074/jbc.M116.730473
   Russel FGM, 2008, TRENDS PHARMACOL SCI, V29, P200, DOI 10.1016/j.tips.2008.01.006
   Español ES, 2019, BIOMOLECULES, V9, DOI 10.3390/biom9030090
   Schönbeck C, 2019, MOL PHARMACEUT, V16, P648, DOI 10.1021/acs.molpharmaceut.8b00953
   Shen CX, 2018, CIRCULATION, V138, P342, DOI 10.1161/CIRCULATIONAHA.118.033484
   Su ZP, 2019, J FOOD SCI, V84, P1592, DOI 10.1111/1750-3841.14623
   Sun SZ, 2021, EUR HEART J, V42, P822, DOI 10.1093/eurheartj/ehaa846
   Sun Y, 2019, J PHARMACEUT BIOMED, V172, P349, DOI 10.1016/j.jpba.2019.05.004
   Teixeira Z, 2012, J COLLOID INTERF SCI, V382, P36, DOI 10.1016/j.jcis.2012.05.042
   Thomas LW, 2019, CELL MOL LIFE SCI, V76, P1759, DOI 10.1007/s00018-019-03039-y
   Wang BL, 2019, PHARM DEV TECHNOL, V24, P1236, DOI 10.1080/10837450.2019.1656237
   Wang N, 2020, BIOMED PHARMACOTHER, V121, DOI 10.1016/j.biopha.2019.109569
   Watts ER, 2019, TRENDS MOL MED, V25, P33, DOI 10.1016/j.molmed.2018.10.006
   Williams HD, 2013, PHARMACOL REV, V65, P315, DOI 10.1124/pr.112.005660
   Wu ZJ, 2016, ADV COLLOID INTERFAC, V235, P190, DOI 10.1016/j.cis.2016.06.005
   Yan HX, 2015, EUR J PHARM SCI, V76, P156, DOI 10.1016/j.ejps.2015.05.012
   Yang L, 2016, BIOSENS BIOELECTRON, V83, P347, DOI 10.1016/j.bios.2016.04.079
   Yang L, 2015, ACS APPL MATER INTER, V7, P26557, DOI 10.1021/acsami.5b07833
   Yang WZ, 2005, AAPS J, V7, pE241, DOI 10.1208/aapsj070123
   Yilmaz B, 2020, APPL BIOCHEM BIOTECH, V190, P1484, DOI 10.1007/s12010-019-03184-x
   You L, 2015, CHEM REV, V115, P7840, DOI 10.1021/cr5005524
   Zhang TX, 2021, FRONT CHEM, V9, DOI 10.3389/fchem.2021.710808
   Zhang TX, 2020, ADV MATER, V32, DOI 10.1002/adma.201908435
   Zhang WL, 2013, BIOMATERIALS, V34, P306, DOI 10.1016/j.biomaterials.2012.09.058
   Zhang XF, 2019, BIOMED PHARMACOTHER, V112, DOI 10.1016/j.biopha.2019.108599
   Zhu Y, 2015, J SCI FOOD AGR, V95, P2678, DOI 10.1002/jsfa.7002
NR 57
TC 0
Z9 0
U1 3
U2 3
PU ELSEVIER
PI AMSTERDAM
PA RADARWEG 29, 1043 NX AMSTERDAM, NETHERLANDS
SN 1773-2247
EI 2588-8943
J9 J DRUG DELIV SCI TEC
JI J. Drug Deliv. Sci. Technol.
PD SEP
PY 2023
VL 87
AR 104841
DI 10.1016/j.jddst.2023.104841
PG 11
WC Pharmacology & Pharmacy
WE Science Citation Index Expanded (SCI-EXPANDED)
SC Pharmacology & Pharmacy
GA R2QW5
UT WOS:001062856900001
OA Bronze
DA 2023-11-17
ER

PT J
AU Qiao, M
   Tan, CR
   Zhang, Q
   Zhao, XX
   Lei, C
   Xie, YM
   Wang, ZF
AF Qiao, Meng
   Tan, Chaoren
   Zhang, Qiang
   Zhao, Xiaoxiao
   Lei, Chao
   Xie, Yanming
   Wang, Zhifei
TI Systematic Efficacy and safety of Gelanxinning Soft Capsules (a Chinese
   patent medicine) for angina pectoris: A meta-analysis of randomized
   controlled trials
SO EUROPEAN JOURNAL OF INTEGRATIVE MEDICINE
LA English
DT Review
DE Gelanxinning soft capsules; Angina pectoris; Chinese patent medicine;
   Meta-analysis; Randomized controlled trials
ID DIAGNOSIS; THERAPY; DISEASE
AB Introduction: Angina pectoris is very common worldwide, and effective prevention and treatment of angina pectoris are important. Gelanxinning Soft Capsules (GXSC), a Chinese patent medicine, has been used for angina pectoris. This systematic review of randomized controlled trials (RCTs) evaluated the efficacy and safety of GXSC for angina pectoris in adults. Methods: PubMed, Web of Science, Cochrane Library, EMBASE, CNKI, SinoMed, Wanfang, and VIP databases and clinical trials registries were searched up to April 2023. Primary outcomes were effective rate for angina pectoris and effective rate for traditional Chinese medicine (TCM) syndrome improvement. Secondary outcomes were lipid panel and adverse events. The Cochrane ROB-2 tool and Grading of Recommendations Assessment, Development, and Evaluation (GRADE) were adopted for assessing study risk of bias and evidence quality, respectively. Results: Twelve studies involving 1417 participants were included. Angina effective rates were higher for GXSC compared to control (RR = 1.12, 95%CI = [1.07,1.18], P < 0.0001, RCTs = 10, n = 1177), (RR = 1.12 of > 30% angina symptom improvement, 95%CI = [1.05,1.19], P = 0.0003, RCTs = 4, n = 569), (RR = 1.10 of > 50% fewer angina attacks, 95%CI = [1.00,1.21], P = 0.04, RCTs = 3, n = 342) and (RR = 1.16 of others, 95%CI = [1.04,1.28], P = 0.005, RCTs = 3, n = 266), and also for GXSC combined with Western medicine compared to Western medicine alone (RR = 1.13, 95%CI = [1.07,1.19], P < 0.0001, RCTs = 5, n = 617) and GXSC compared to other types of Chinese patent medicines (RR = 1.12, 95%CI = [1.03, 1.20], P = 0.005, RCTs = 5, n = 560). There were no significant differences in TCM syndrome improvement when GXSC combined with Western medicine was compared to Western medicine alone (RR = 1.70, 95%CI = [0.40,7.16], P = 0.47, RCTs = 2, n = 280) or when GXSC was compared to other Chinese patent medicines (RR = 1.18, 95%CI = [0.99,1.40], P = 0.07, RCTs = 2, n = 150). The incidence of adverse events was underreported. Adverse events were lower when GXSC was combined with Western medicine compared to Western medicine alone (RR = 0.25, 95%Cl = [0.08,0.82], P = 0.02, RCT = 1, n = 76), but no statistical difference was found between GXSC and other Chinese patent medicine (RR = 0.33, 95%Cl = [0.04,3.16], P = 0.34, RCTs = 2, n = 146). Conclusions: There is low to very low certainty in the evidence, reflecting the small sample sizes and high risk of bias of included studies. Based on this limited evidence, GXSC may be an effective and safe adjunctive Chinese patent medicine for angina pectoris.
C1 [Qiao, Meng; Zhang, Qiang; Zhao, Xiaoxiao; Lei, Chao; Xie, Yanming; Wang, Zhifei] China Acad Chinese Med Sci, Inst Basic Res Clin Med, Beijing, Peoples R China.
   [Tan, Chaoren] China Acad Chinese Med Sci, Inst Acupuncture & Moxibust, Beijing, Peoples R China.
   [Wang, Zhifei] 16, Nanxiao St,Dongzhimen Nei, Beijing 100700, Peoples R China.
C3 Institute of Basic Research In Clinical Medicine, CACMS; China Academy
   of Chinese Medical Sciences; China Academy of Chinese Medical Sciences;
   Institute of Acupuncture & Moxibustion, CACMS
RP Wang, ZF (corresponding author), 16, Nanxiao St,Dongzhimen Nei, Beijing 100700, Peoples R China.
EM wzhftcm@163.com
OI Tan, Chaoren/0000-0001-9767-3268
FU China Academy of Chinese Medical Sciences (CACMS) Innovation Fund
   [CI2021A00702]
FX This study was supported by China Academy of Chinese Medical Sciences
   (CACMS) Innovation Fund (Project Number: CI2021A00702).
CR Anonymous, 2007, Zhonghua Xinxueguanbing Zazhi, V35, P195
   [Anonymous], 1987, ZHONGGUO YAOSHI BEIJ, P17
   [Anonymous], 2021, CHIN J INTEGRATED TR, V41, P391
   Brozek JL, 2009, ALLERGY, V64, P669, DOI 10.1111/j.1398-9995.2009.01973.x
   Chen G.Y., 2013, CHINAS MED, V8, P312, DOI [10.3760/cma.j.issn.1673-4777.2013.03.010, DOI 10.3760/CMA.J.ISSN.1673-4777.2013.03.010]
   Chinese Society of Cardiology of Chinese Medical Association, 2012, Zhonghua Xin Xue Guan Bing Za Zhi, V40, P353
   Chinese Society of Cardiology of Chinese Medical Association, 2000, ZHONGHUA XIN XUE GUA, V28, P409, DOI [10.3321/j.issn:1000-3614.2001.03.033, DOI 10.3321/J.ISSN:1000-3614.2001.03.033]
   Committee of Experts on Rational Drug Use of National Health Commission of the P.R. China, 2018, CHIN J FRONT MED SCI, V10, P1, DOI DOI 10.12037/YXQY.2018.06-01
   Cuschieri S, 2019, SAUDI J ANAESTH, V13, P27, DOI 10.4103/sja.SJA_559_18
   Farmakis D, 2021, HELL J CARDIOL, V62, P135, DOI 10.1016/j.hjc.2021.01.012
   Farmakis D, 2019, J CARDIOVASC PHARM, V74, P308, DOI 10.1097/FJC.0000000000000716
   Ferrari R, 2021, CURR PROB CARDIOLOGY, V46, DOI 10.1016/j.cpcardiol.2020.100554
   Ferrari R, 2018, NAT REV CARDIOL, V15, P120, DOI 10.1038/nrcardio.2017.131
   Ford TJ, 2020, HEART, V106, P387, DOI 10.1136/heartjnl-2018-314661
   Gao X, 2021, BIOMED CHROMATOGR, V35, DOI 10.1002/bmc.5091
   Gao X, 2019, J SEP SCI, V42, P3439, DOI 10.1002/jssc.201900942
   Higgins J.P., 2021, COCHRANE HDB SYSTEMA
   Jain A, 2017, EXPERT OPIN PHARMACO, V18, P457, DOI 10.1080/14656566.2017.1303483
   Japanese Respiratory Society, 2010, GUID DIAGN TREATM CO, V3rd
   Jeong SM, 2018, J AM HEART ASSOC, V7, DOI 10.1161/JAHA.118.008819
   Jia YL, 2012, INT J CARDIOL, V157, P330, DOI 10.1016/j.ijcard.2010.12.073
   Jiang D., 2019, CHIN J INTEGR MED, P2725
   Khalafallah A, 2010, MEDITERR J HEMATOL I, V2, DOI [10.1136/bmj.l4898, 10.4084/MJHID.2010.005]
   Knuuti J, 2020, EUR HEART J, V41, P407, DOI 10.1093/eurheartj/ehz425
   Li D., 2013, CHINAS MED, V8, P464
   Li F., 2013, XIANDAI ZHONGXIYI JI, V22, P3763
   [李慧敏 Li Huimin], 2020, [中国循证医学杂志, Chinese Journal of Evidence-Based Medicine], V20, P817
   Liang Z.G., 2014, PRACTICAL J CARDIAC, V22, P50
   Murray CJL, 2020, LANCET, V396, P1223, DOI [10.1016/S0140-6736(20)30752-2, 10.1016/S0140-6736(20)30925-9]
   National Medical Products Administration, 2002, NAT STAND COMP CHIN
   Parikh R, 2014, EXPERT REV CARDIOVAS, V12, P175, DOI 10.1586/14779072.2014.880339
   Pei X.N., 2020, ZHONGHUA ZHONGYIYAO, V38, P169, DOI [10.13193/j.issn.1673-7717.2020.06.040, DOI 10.13193/J.ISSN.1673-7717.2020.06.040]
   RAPAPORT E, 1979, CIRCULATION, V59, P607
   Ruan X.F., 2017, ZHONGGUO YIYAO DAOBA, V14, P138
   Section of Interventional Cardiology of Chinese Society of Cardiology, 2018, Zhonghua Xin Xue Guan Bing Za Zhi, V46, P680, DOI 10.3760/cma.j.issn.0253-3758.2018.09.004
   Shao CL, 2020, ADV EXP MED BIOL, V1177, P1, DOI 10.1007/978-981-15-2517-9_1
   Shao J., 2013, CHINAS MED, V8, P157
   Sheng S, 2021, WORLD J TRAD CHINESE, V7, P456, DOI 10.4103/wjtcm.wjtcm_25_21
   Sun Y.L., 2017, CHIN J INTEGR MED, V15, P513
   [中国心血管健康与疾病报告编写组 The Writing Committee of The Report on Cardiovascular Health And Diseases in China], 2022, [中国循环杂志, Chinese Circulation Journal], V37, P553
   Tu X.Y., 2019, CLIN OBSERVATION GEL
   Wan Q, 2020, ADV EXP MED BIOL, V1177, P297, DOI 10.1007/978-981-15-2517-9_8
   Wang J., 2006, CHIN J INTEGR MED, P203
   Wang J., 2018, J TRADIT CHIN MED, V59, P447, DOI DOI 10.13288/J.11-2166/R.2018.05.020
   Wang J.Y., 2010, INTERNAL MED
   Xiong X.R., 2020, CHIN FOREIGN MED RES, V18, P16, DOI [10.14033/j.cnki.cfmr.2020.30.007, DOI 10.14033/J.CNKI.CFMR.2020.30.007]
   Xiong XJ, 2015, CURR VASC PHARMACOL, V13, P540, DOI 10.2174/1570161112666141014153735
   Yang G., 2006, ZHONGHUA ZHONGYIYAO, V24, P614
   Zhang J.H., 2021, WORLD LATEST MED INF, V21, P143
   Zheng XY, 2002, GUIDING PRINCIPLES C
   Zhou MG, 2019, LANCET, V394, P1145, DOI 10.1016/S0140-6736(19)30427-1
   刘勇, 2019, [中医杂志, Journal of Traditional Chinese Medicine], V60, P1875
NR 52
TC 0
Z9 0
U1 3
U2 3
PU ELSEVIER SCIENCE INC
PI NEW YORK
PA STE 800, 230 PARK AVE, NEW YORK, NY 10169 USA
SN 1876-3820
EI 1876-3839
J9 EUR J INTEGR MED
JI Eur. J. Integr. Med.
PD SEP
PY 2023
VL 62
AR 102287
DI 10.1016/j.eujim.2023.102287
PG 12
WC Integrative & Complementary Medicine
WE Science Citation Index Expanded (SCI-EXPANDED)
SC Integrative & Complementary Medicine
GA S2MR9
UT WOS:001069567900001
OA hybrid
DA 2023-11-17
ER

PT J
AU Wei, JM
   Yuan, H
   Liu, CX
   Wang, ZY
   Shi, ZM
   Li, Y
AF Wei, Jia-ming
   Yuan, Hui
   Liu, Cheng-xin
   Wang, Zi-yan
   Shi, Zhi Min
   Li, Ya
TI The Chinese medicine Xin-tong-tai granule protects atherosclerosis by
   regulating oxidative stress through NOX/ROS/NF-κB signal pathway
SO BIOMEDICINE & PHARMACOTHERAPY
LA English
DT Article
DE Atherosclerosis; NOX/ROS/NF-kappa B signal pathway; Xin-tong-tai;
   ApoE(-/-)mice; Vascular smooth muscle cell
ID SMOOTH-MUSCLE-CELL; MACROPHAGES; INJURY; MICE
AB Background: Xin-tong-tai Granule (XTTG), a traditional Chinese medicine, has been used to treat atherosclerosis (AS), but its mechanism is poorly understood. Intriguingly, oxidative stress has been recognized as vital factors in the treatment of atherosclerosis.
   Purpose: This study aims to explore the potential mechanism of XTTG for treating AS.
   Methods: An in-vivo model of AS was established by feeding ApoE-/- mice with a high-fat diet (HFD), and the Human Aortic Vascular Smooth Muscle Cells (HAVSMCs) were induced by oxidized low-density lipoprotein (oxLDL) in vitro. After treatment, the blood lipid levels and pathological aortic changes of each group were observed, and the cell proliferation and lipid droplet aggregation in each group were evaluated. The oxidative stress indicators such as malondialdehyde (MDA) and superoxide dismutase (SOD) levels and related NOX/ROS/ NF-.kappa B signaling pathway indicators were observed.
   Results: XTTG improved blood lipid levels and pathological aortic changes of ApoE / mice with HFD feeding, inhibited HAVSMCs proliferation and lipid droplet aggregation induced by ox-LDL, reduced MDA content, increased SOD content, inhibited NOX4 and p22phox protein expression, downregulated ROS content, inhibited IKK-alpha, IKK-ss, NF-.kappa B protein and mRNA expression and the phosphorylation of NF-.kappa B.
   Conclusion: XTTG can inhibit NOX/ROS/NF-.kappa B signaling pathway, reduce damages caused by oxidative stress, and exert anti-AS effects.
C1 [Wei, Jia-ming; Shi, Zhi Min] Hunan Univ Chinese Med, Sch Chinese Med, Changsha 410208, Peoples R China.
   [Yuan, Hui; Liu, Cheng-xin; Wang, Zi-yan] Hunan Univ Chinese Med, Clin Coll Chinese Med 1, Changsha 410208, Peoples R China.
   [Wei, Jia-ming; Yuan, Hui; Liu, Cheng-xin; Wang, Zi-yan; Shi, Zhi Min] Hunan Univ Chinese Med, Hunan Key Lab Coll & Univ Intelligent Tradit Chine, Changsha 410208, Peoples R China.
   [Li, Ya] Hunan Univ Chinese Med, Sch Pharm, Changsha 410208, Peoples R China.
C3 Hunan University of Chinese Medicine; Hunan University of Chinese
   Medicine; Hunan University of Chinese Medicine; Hunan University of
   Chinese Medicine
RP Shi, ZM (corresponding author), Hunan Univ Chinese Med, Hunan Key Lab Coll & Univ Intelligent Tradit Chine, Changsha 410208, Peoples R China.; Li, Y (corresponding author), Hunan Univ Chinese Med, Sch Pharm, Changsha 410208, Peoples R China.
EM 004294@hnucm.edu.cn; 003872@hnucm.edu.cn
RI Jiang, Yu/JEZ-9814-2023; Yang, Tian/JFB-1008-2023; WANG,
   YANG/JFA-8821-2023; Wang, Minghao/JMD-0670-2023; yang,
   peng/JEZ-8452-2023; cheng, chen/JHS-9462-2023
FU Natural Science Foundation Project in Hunan Province [2021JJ30492]; Key
   Subject of Sci-entific Research Projects of Traditional Chinese Medicine
   in Hunan Province [2021029]; Key Subject of Scientific Research Fund of
   Hunan Provincial Education Department [20A384]; Key Project of
   First-class Discipline of Traditional Chinese Medicine of Hunan
   University of Chinese Medicine [2021ZYX14]; Key Discipline Project on
   Chinese Parmacology of Hunan University of Chinese Medicine [202302]
FX Funding This work was supported by the Natural Science Foundation
   Project in Hunan Province [grant number 2021JJ30492] ; Key Subject of
   Sci-entific Research Projects of Traditional Chinese Medicine in Hunan
   Province [grant number 2021029] ; Key Subject of Scientific Research
   Fund of Hunan Provincial Education Department [grant number 20A384] ;
   Key Project of First-class Discipline of Traditional Chinese Medicine of
   Hunan University of Chinese Medicine [grant number 2021ZYX14] ; Key
   Discipline Project on Chinese Parmacology of Hunan University of Chinese
   Medicine [grant number 202302] .
CR Ahmadian E, 2017, ANTI-CANCER AGENT ME, V17, P1570, DOI 10.2174/1871520617666170327155930
   Basatemur GL, 2019, NAT REV CARDIOL, V16, P727, DOI [10.1161/CIRCRESAHA.115.306361, 10.1038/s41569-019-0227-9]
   Bruder-Nascimento T, 2015, CLIN SCI, V128, P411, DOI 10.1042/CS20140456
   Bryk D, 2017, POSTEP HIG MED DOSW, V71, P57, DOI 10.5604/17322693.1229823
   Huynh DTN, 2021, ARCH PHARM RES, V44, P1051, DOI 10.1007/s12272-021-01360-4
   Gan XQ, 2022, BIOENGINEERED, V13, P10665, DOI 10.1080/21655979.2022.2065762
   García-Redondo AB, 2016, PHARMACOL RES, V114, P110, DOI 10.1016/j.phrs.2016.10.015
   Guo SH, 2015, J DRUG TARGET, V23, P888, DOI 10.3109/1061186X.2015.1036276
   Hu HM, 2019, INFLAMMATION, V42, P64, DOI 10.1007/s10753-018-0873-9
   Hu YW, 2020, EXP THER MED, V20, DOI 10.3892/etm.2020.9400
   Kattoor AJ, 2017, CURR ATHEROSCLER REP, V19, DOI 10.1007/s11883-017-0678-6
   Li HL, 2022, ATHEROSCLEROSIS, V347, P1, DOI 10.1016/j.atherosclerosis.2022.02.025
   Lim HY, 2022, J PERS MED, V12, DOI 10.3390/jpm12071140
   Liu HM, 2022, PHYTOTHER RES, V36, P4080, DOI 10.1002/ptr.7590
   Liu YW, 2020, J TRADIT CHIN MED, V40, P922, DOI 10.19852/j.cnki.jtcm.2020.06.004
   Liu YX, 2021, J MOL MED, V99, P1511, DOI 10.1007/s00109-021-02109-8
   Lu Q, 2006, EUR J PHARMACOL, V542, P136, DOI 10.1016/j.ejphar.2006.04.023
   Ma CR, 2020, THERANOSTICS, V10, P1090, DOI 10.7150/thno.38115
   Manea SA, 2020, REDOX BIOL, V28, DOI 10.1016/j.redox.2019.101338
   Meng Z, 2019, INT J MOL MED, V43, P1847, DOI 10.3892/ijmm.2019.4100
   Meza CA, 2019, INT J MOL SCI, V20, DOI 10.3390/ijms20153775
   Park A, 2019, ARCH TOXICOL, V93, P1239, DOI 10.1007/s00204-019-02424-7
   Park JM, 2022, ARTERIOSCL THROM VAS, V42, pE117, DOI 10.1161/ATVBAHA.121.317239
   Peng DJ, 2020, J NEUROINFLAMM, V17, DOI 10.1186/s12974-020-02018-6
   Saigusa R, 2020, NAT REV CARDIOL, V17, P387, DOI 10.1038/s41569-020-0352-5
   Senoner T, 2019, NUTRIENTS, V11, DOI 10.3390/nu11092090
   Song QT, 2019, BIOMED PHARMACOTHER, V109, P945, DOI 10.1016/j.biopha.2018.10.147
   Sun C, 2021, MOL CELL BIOCHEM, V476, P3899, DOI 10.1007/s11010-021-04207-0
   Sun MY, 2018, CELL PHYSIOL BIOCHEM, V47, P119, DOI 10.1159/000489754
   Waghela BN, 2021, CELL BIOCHEM FUNCT, V39, P218, DOI 10.1002/cbf.3589
   Wu W, 2019, REDOX BIOL, V22, DOI 10.1016/j.redox.2019.101137
   Xia Y, 2023, INT J MOL SCI, V24, DOI 10.3390/ijms24043483
   Xue YZ, 2022, COMMUN BIOL, V5, DOI 10.1038/s42003-022-04255-2
   Yao HM, 2023, ARCH ENVIRON OCCUP H, V78, P267, DOI 10.1080/19338244.2023.2166892
   Yao Na, 2023, Front Biosci (Landmark Ed), V28, P7, DOI 10.31083/j.fbl2801007
   Yu H, 2020, SIGNAL TRANSDUCT TAR, V5, DOI 10.1038/s41392-020-00312-6
   Yu MH, 2019, BMC MOL CELL BIOL, V20, DOI 10.1186/s12860-019-0197-0
   Zeng J, 2021, PHYTOTHER RES, V35, P3418, DOI 10.1002/ptr.7064
   Zhong Y, 2014, EXP THER MED, V7, P1653, DOI 10.3892/etm.2014.1647
   Zhou Y, 2016, PLOS ONE, V11, DOI 10.1371/journal.pone.0154720
NR 40
TC 0
Z9 0
U1 5
U2 5
PU ELSEVIER FRANCE-EDITIONS SCIENTIFIQUES MEDICALES ELSEVIER
PI ISSY-LES-MOULINEAUX
PA 65 RUE CAMILLE DESMOULINS, CS50083, 92442 ISSY-LES-MOULINEAUX, FRANCE
SN 0753-3322
EI 1950-6007
J9 BIOMED PHARMACOTHER
JI Biomed. Pharmacother.
PD SEP
PY 2023
VL 165
AR 115200
DI 10.1016/j.biopha.2023.115200
PG 11
WC Medicine, Research & Experimental; Pharmacology & Pharmacy
WE Science Citation Index Expanded (SCI-EXPANDED)
SC Research & Experimental Medicine; Pharmacology & Pharmacy
GA P5ZM6
UT WOS:001051456100001
PM 37499459
OA gold
DA 2023-11-17
ER

PT J
AU Wu, YJ
   Deng, B
   Wang, SB
   Qiao, R
   Zhang, XW
   Lu, Y
   Wang, L
   Gu, SZ
   Zhang, YQ
   Li, KQ
   Yu, ZL
   Wu, LX
   Zhao, SB
   Zhou, SL
   Yang, Y
   Wang, LS
AF Wu, Yu-jie
   Deng, Bo
   Wang, Si-bo
   Qiao, Rui
   Zhang, Xi-wen
   Lu, Yuan
   Wang, Li
   Gu, Shun-zhong
   Zhang, Yu-qing
   Li, Kai-qiao
   Yu, Zong-liang
   Wu, Li-xing
   Zhao, Sheng-biao
   Zhou, Shuang-lin
   Yang, Yang
   Wang, Lian-sheng
TI Effects of Compound Danshen Dripping Pills on Ventricular Remodeling and
   Cardiac Function after Acute Anterior Wall ST-Segment Elevation
   Myocardial Infarction (CODE-AAMI): Protocol for a Randomized
   Placebo-Controlled Trial
SO CHINESE JOURNAL OF INTEGRATIVE MEDICINE
LA English
DT Article; Early Access
DE Compound Danshen Dripping Pills; acute anterior myocardial infarction;
   randomized controlled trial; ventricular remodeling; cardiac function;
   trial design
ID THERAPY
AB BackgroundVentricular remodeling after acute anterior wall ST-segment elevation myocardial infarction (AAMI) is an important factor in occurrence of heart failure which additionally results in poor prognosis. Therefore, the treatment of ventricular remodeling needs to be further optimized. Compound Danshen Dripping Pills (CDDP), a traditional Chinese medicine, exerts a protective effect on microcirculatory disturbance caused by ischemia-reperfusion injury and attenuates ventricular remodeling after myocardial infarction.ObjectiveThis study is designed to evaluate the efficacy and safety of CDDP in improving ventricular remodeling and cardiac function after AAMI on a larger scale.MethodsThis study is a multi-center, randomized, double-blind, placebo-controlled, parallel-group clinical trial. The total of 268 patients with AAMI after primary percutaneous coronary intervention (pPCI) will be randomly assigned 1:1 to the CDDP group (n=134) and control group (n=134) with a follow-up of 48 weeks. Both groups will be treated with standard therapy of ST-segment elevation myocardial infarction (STEMI), with the CDDP group administrating 20 tablets of CDDP before pPCI and 10 tablets 3 times daily after pPCI, and the control group treated with a placebo simultaneously. The primary endpoint is 48-week echocardiographic outcomes including left ventricular ejection fraction (LVEF), left ventricular end-diastolic volume index (LVEDVI), and left ventricular end-systolic volume index (LVESVI). The secondary endpoint includes the change in N terminal pro-B-type natriuretic peptide (NT-proBNP) level, arrhythmias, and cardiovascular events (death, cardiac arrest, or cardiopulmonary resuscitation, rehospitalization due to heart failure or angina pectoris, deterioration of cardiac function, and stroke). Investigators and patients are both blinded to the allocated treatment.DiscussionThis prospective study will investigate the efficacy and safety of CDDP in improving ventricular remodeling and cardiac function in patients undergoing pPCI for a first AAMI. Patients in the CDDP group will be compared with those in the control group. If certified to be effective, CDDP treatment in AAMI will probably be advised on a larger scale. (Trial registration No. NCT05000411)
C1 [Wu, Yu-jie; Deng, Bo; Wang, Si-bo; Yang, Yang; Wang, Lian-sheng] Nanjing Med Univ, Dept Cardiol, Affiliated Hosp 1, Nanjing 210029, Peoples R China.
   [Qiao, Rui] Anhui Med Univ, Dept Cardiol, Anqing Municipal Hosp, Anqing 246003, Jiangsu Provinc, Peoples R China.
   [Zhang, Xi-wen] Huaian First Peoples Hosp, Dept Cardiol, Huaian 223300, Jiangsu Provinc, Peoples R China.
   [Lu, Yuan] Xuzhou Med Univ, Dept Cardiol, Affiliated Hosp, Xuzhou 221006, Jiangsu Provinc, Peoples R China.
   [Wang, Li] Jiangsu Peoples Hosp, Dept Cardiol, Pukou Branch, Nanjing 211899, Peoples R China.
   [Gu, Shun-zhong] Haian Peoples Hosp, Dept Cardiol, Nantong 226699, Jiangsu Provinc, Peoples R China.
   [Zhang, Yu-qing] Nanjing Med Univ, Dept Cardiol, Jiangning Hosp, Nanjing 211199, Peoples R China.
   [Li, Kai-qiao] Qixia Dist Hosp Nanjing City, Dept Cardiol, Nanjing 210046, Peoples R China.
   [Yu, Zong-liang] Jiangsu Univ, Dept Cardiol, Peoples Hosp Kunshan 1, Kunshan 215300, Jiangsu Provinc, Peoples R China.
   [Wu, Li-xing] Nanjing Lishui Dist Hosp Tradit Chinese Med, Dept Cardiol, Nanjing 211299, Peoples R China.
   [Zhao, Sheng-biao; Zhou, Shuang-lin] Nanjing Meishan Hosp, Dept Cardiol, Nanjing 210039, Peoples R China.
C3 Nanjing Medical University; Anhui Medical University; Xuzhou Medical
   University; Nanjing Medical University; Jiangsu University
RP Wang, LS (corresponding author), Nanjing Med Univ, Dept Cardiol, Affiliated Hosp 1, Nanjing 210029, Peoples R China.
EM drlswang@njmu.edu.cn
FU Tasly Pharmaceutical Group Co., Ltd. [303100031BA20]
FX & nbsp;Supported by Tasly Pharmaceutical Group Co., Ltd. (No.
   303100031BA20)
CR Bhatt AS, 2017, CURR CARDIOL REP, V19, DOI 10.1007/s11886-017-0876-4
   [陈良 CHEN Liang], 2007, [中国动脉硬化杂志, Chinese Journal of Arteriosclerosis], V15, P101
   Chinese Society of Cardiology Editorial Board of Chinese Journal of Cardiology, 2019, CHIN J CARDIOL CHIN, V47, P766
   Cohn JN, 2000, J AM COLL CARDIOL, V35, P569, DOI 10.1016/S0735-1097(99)00630-0
   Eisenhauer EA, 2009, EUR J CANCER, V45, P228, DOI 10.1016/j.ejca.2008.10.026
   Fu W., 2019, J SHANXI MED COL CON, V29, P54
   Guo JH, 2016, SCI REP-UK, V6, DOI 10.1038/srep37919
   Jung MR, 2017, BASIC RES CARDIOL, V112, DOI 10.1007/s00395-017-0622-5
   KILLIP T, 1967, AM J CARDIOL, V20, P457, DOI 10.1016/0002-9149(67)90023-9
   Li G., 2011, CHIN J INTERVENT CAR, V19, P24, DOI DOI 10.3969/J.ISSN.1006-1959.2014.24.681
   Liao WJ, 2019, BIOMED PHARMACOTHER, V109, P690, DOI 10.1016/j.biopha.2018.10.013
   Martens P, 2019, CLIN RES CARDIOL, V108, P1074, DOI 10.1007/s00392-019-01440-y
   Naseratun N, 2020, CLIN EXP PHARMACOL P, V47, P1545, DOI 10.1111/1440-1681.13329
   Saeed M, 2002, RADIOLOGY, V224, P830, DOI 10.1148/radiol.2243011372
   Shabbir A, 2009, AM J PHYSIOL-HEART C, V296, pH1888, DOI 10.1152/ajpheart.00186.2009
   Shi F., 2019, CHIN J GERIATRIC CAR, V17, P74
   [王东霞 WANG Dong xia], 2006, [中国病理生理杂志, Chinese Journal of Pathophysiology], V22, P933
   Wang TX, 2021, SCI REP-UK, V11, DOI 10.1038/s41598-021-89035-4
   [许晶兰 XU Jinglan], 2006, [中国病理生理杂志, Chinese Journal of Pathophysiology], V22, P929
   Zhao L, 2008, PLATELETS, V19, P24, DOI 10.1080/09537100701286123
NR 20
TC 0
Z9 0
U1 0
U2 0
PU SPRINGER
PI NEW YORK
PA ONE NEW YORK PLAZA, SUITE 4600, NEW YORK, NY, UNITED STATES
SN 1672-0415
EI 1993-0402
J9 CHIN J INTEGR MED
JI Chin. J. Integr. Med.
PD 2023 SEP 1
PY 2023
DI 10.1007/s11655-023-3648-6
EA SEP 2023
PG 7
WC Integrative & Complementary Medicine
WE Science Citation Index Expanded (SCI-EXPANDED)
SC Integrative & Complementary Medicine
GA Q8TE4
UT WOS:001060182200002
PM 37656413
DA 2023-11-17
ER

PT J
AU Yang, RY
   Gu, YM
   Qin, JY
   Liu, QQ
   Liu, Q
AF Yang, Rongyuan
   Gu, Yingming
   Qin, Jinying
   Liu, Qingqing
   Liu, Qing
TI Potential role of Chinese medicine nanoparticles to treat coronary
   artery disease
SO HELIYON
LA English
DT Review
DE Nanoparticle; Coronary artery disease; Chinese medicine; Drug delivery
   system; Targeting strategy
ID DRUG-DELIVERY-SYSTEMS; IN-VITRO; PUERARIN; TRIPHENYLPHOSPHONIUM;
   PHARMACOKINETICS; NANOTECHNOLOGY; MICELLES; THERAPY; PEPTIDE
AB Coronary artery disease (CAD) is a leading cause of death worldwide, while conventional treatments such as percutaneous coronary intervention (PCI) have limitations. This review aims to explore the potential of nanoparticles loaded with Chinese medicine in the treatment of CAD. We conducted a comprehensive literature search to summarize the characteristics of nanovehicle systems, targeting strategies, and administration methods of various nanoparticles containing Chinese medicine for CAD treatment. Nanoparticle-based drug delivery systems, capable of delivering Chinese medicine, offer several advantages, including high targeting efficiency, prolonged half-life, and low systemic toxicity, making them promising for CAD treatment. Overall, nanoparticles containing Chinese medicine present a promising approach for the treatment of CAD.
C1 [Yang, Rongyuan; Gu, Yingming; Qin, Jinying; Liu, Qingqing; Liu, Qing] Guangzhou Univ Chinese Med, Guangdong Prov Hosp Chinese Med, Clin Sch Med 2, Guangzhou 510120, Guangdong, Peoples R China.
   [Liu, Qing] Guangzhou Univ Chinese Med, Clin Sch Med 2, 111 Dade Rd, Guangzhou, Guangdong, Peoples R China.
C3 Guangzhou University of Chinese Medicine; Guangzhou University of
   Chinese Medicine
RP Liu, Q (corresponding author), Guangzhou Univ Chinese Med, Clin Sch Med 2, 111 Dade Rd, Guangzhou, Guangdong, Peoples R China.
EM 851757626@qq.com
OI Liu, Qing/0000-0002-2199-2999
FU National Natural Science Foundation of China [82274279]; Guangdong
   Provincial Bureau of Chinese medicine Fund Project [20221360]; Municipal
   School (College) Joint Funding Project of Guangzhou Science and
   Technology Bureau [SL2023A03J00081]; Zhuhai Medical Science and
   Technology Research Fund Project [YN2020QN10]; Special Funding for
   Chinese medicine Science and Technology Research of Guangdong Provincial
   Hospital of Chinese Medicine [202201020382];  [ZH24013310210002PWC]
FX This study was supported by National Natural Science Foundation of China
   (No. 82274279, to Q.L.) , Guangdong Provincial Bureau of Chinese
   medicine Fund Project (No. 20221360, to Q.L.) , Municipal School
   (College) Joint Funding Project of Guangzhou Science and Technology
   Bureau (No. 202201020382, to R.Y.) , Zhuhai Medical Science and
   Technology Research Fund Project (No. ZH24013310210002PWC, to Q.L.) ,
   Special Funding for Chinese medicine Science and Technology Research of
   Guangdong Provincial Hospital of Chinese Medicine (No. YN2020QN10, to
   Q.L.) , and Municipal School (College) Joint Funding Project of
   Guangzhou Science and Technology Bureau (No. SL2023A03J00081, to Q.L.) .
CR Al-Mahayri ZN, 2021, EXPERT OPIN DRUG MET, V17, P785, DOI 10.1080/17425255.2021.1943358
   Alavi Mehran, 2019, Drug Metabolism and Personalized Therapy, V34, P20180032, DOI 10.1515/dmpt-2018-0032
   Attia MF, 2019, J PHARM PHARMACOL, V71, P1185, DOI 10.1111/jphp.13098
   Benne N, 2020, ADV HEALTHC MATER, V9, DOI 10.1002/adhm.202000043
   Bhardwaj A, 2015, ARTIF CELL NANOMED B, V43, P299, DOI 10.3109/21691401.2013.856016
   Chandarana M, 2018, APPL NANOSCI, V8, P1607, DOI 10.1007/s13204-018-0856-z
   Chen L, 2020, ACTA BIOCHIM POL, V67, P495, DOI 10.18388/abp.2020_5186
   Danhier F, 2012, J CONTROL RELEASE, V161, P505, DOI 10.1016/j.jconrel.2012.01.043
   Dastani M, 2022, BIOFACTORS, DOI 10.1002/biof.1874
   Dong ZQ, 2017, BIOMED PHARMACOTHER, V89, P297, DOI 10.1016/j.biopha.2017.02.029
   Duskey JT, 2020, POLYMERS-BASEL, V12, DOI 10.3390/polym12040823
   Fan YC, 2021, J PHARMACEUT BIOMED, V192, DOI 10.1016/j.jpba.2020.113642
   Fu YS, 2021, BIOMED PHARMACOTHER, V141, DOI 10.1016/j.biopha.2021.111888
   [高彩芳 Gao Caifang], 2018, [中草药, Chinese Traditional and Herbal Drugs], V49, P2754
   Gomes FLT, 2018, J CARDIOVASC PHARM T, V23, P561, DOI 10.1177/1074248418778836
   Hafez DA, 2020, EXPERT OPIN DRUG DEL, V17, P279, DOI 10.1080/17425247.2020.1723542
   Helli B, 2021, ENDOCR METAB IMMUNE, V21, P2090, DOI 10.2174/1871530321666210104145231
   Hu SH, 2022, PHYTOMEDICINE, V107, DOI 10.1016/j.phymed.2022.154476
   Jun F., 2018, CENTRAL S PHARM, V16, P925
   Kandaswamy E, 2018, INT J MOL SCI, V19, DOI 10.3390/ijms19020424
   Kim H, 2018, J GINSENG RES, V42, P361, DOI 10.1016/j.jgr.2017.12.003
   Kleinstreuer C, 2014, WORLD J CLIN CASES, V2, P742, DOI 10.12998/wjcc.v2.i12.742
   Li De-chuan, 2015, Yaoxue Xuebao, V50, P635
   [李晶 Li Jing], 2020, [中国现代应用药学, Chinese Journal of Modern Applied Pharmacy], V37, P1427
   Li L, 2020, J CONTROL RELEASE, V317, P259, DOI 10.1016/j.jconrel.2019.11.032
   Li M F, 2019, Zhonghua Yi Xue Za Zhi, V99, P3176, DOI 10.3760/cma.j.issn.0376-2491.40.011
   Li Q., 2018, MATERIALS, V11
   Li SY, 2022, DRUG DELIV, V29, P1142, DOI 10.1080/10717544.2022.2058646
   Li WQ, 2018, DRUG DELIV, V25, P827, DOI 10.1080/10717544.2018.1455763
   Liu Xiao, 2017, Zhongguo Zhong Yao Za Zhi, V42, P2984, DOI 10.19540/j.cnki.cjcmm.2017.0120
   Liu Xin-Yi, 2019, Zhongguo Zhong Yao Za Zhi, V44, P2244, DOI 10.19540/j.cnki.cjcmm.20190321.302
   Lombardo D, 2019, J NANOMATER, V2019, DOI 10.1155/2019/3702518
   Lu Y, 2021, ANN PALLIAT MED, V10, P97, DOI 10.21037/apm-20-2147
   Ma Z, 2019, INT J NANOMED, V14, P2029, DOI 10.2147/IJN.S197889
   Giménez VMM, 2017, THER ADV CARDIO DIS, V11, P133, DOI 10.1177/1753944717692293
   Matoba T, 2017, J CARDIOL, V70, P206, DOI 10.1016/j.jjcc.2017.03.005
   Matsumoto T, 2022, J ATHEROSCLER THROMB, V29, P731, DOI 10.5551/jat.58941
   Meng YA, 2023, CURR DRUG DELIV, V20, P41, DOI 10.2174/1567201819666220324093821
   Montelione N, 2023, BIOMEDICINES, V11, DOI 10.3390/biomedicines11030798
   Morachis JM, 2012, PHARMACOL REV, V64, P505, DOI 10.1124/pr.111.005363
   Ni YJ, 2013, MOL CELL BIOCHEM, V384, P95, DOI 10.1007/s11010-013-1785-5
   Shiozaki AA, 2016, CLINICS, V71, P435, DOI 10.6061/clinics/2016(08)05
   Suzuki M, 2015, NANOMEDICINE-UK, V10, P73, DOI 10.2217/nnm.14.51
   Tan KX, 2019, INT J PHARMACEUT, V558, P413, DOI 10.1016/j.ijpharm.2019.01.023
   The writing committee of the report on cardiovascular health and diseases in China, 2021, CHINESE J CARDIOVASC, V40, P1005
   Tian AJ, 2018, CAN J PHYSIOL PHARM, V96, P1318, DOI 10.1139/cjpp-2018-0227
   van der Valk FM, 2015, NANOMED-NANOTECHNOL, V11, P1039, DOI 10.1016/j.nano.2015.02.021
   Wang J, 2021, DRUG DELIV, V28, P2198, DOI 10.1080/10717544.2021.1989086
   Wang WenQian, 2018, Drugs and Clinic, V33, P2461
   Yang CX, 2017, ACS APPL MATER INTER, V9, P12203, DOI 10.1021/acsami.6b16556
   Yang Ke L.L., 2022, INFARCTION, V3, P45
   Yang YH, 2020, CHIN J NAT MEDICINES, V18, P890, DOI 10.1016/S1875-5364(20)60032-2
   [叶慧芳 Ye Huifang], 2021, [中国药学杂志, Chinese Pharmaceutical Journal], V56, P815
   Yilmaz A, 2013, EUR HEART J, V34, P462, DOI 10.1093/eurheartj/ehs366
   Yinghui L., 2022, CHINESE J PHARM ONLI, V20, P180
   Yoneshima Y, 2021, J THORAC ONCOL, V16, P1523, DOI 10.1016/j.jtho.2021.03.027
   Yong-gui H., 2014, CHINESE PHARMACOL B, V30, P402
   Yoo SP, 2016, ACS OMEGA, V1, P996, DOI 10.1021/acsomega.6b00210
   Zeng SY, 2023, MATER TODAY BIO, V20, DOI 10.1016/j.mtbio.2023.100633
   Zhang JW, 2018, FRONT PHYSIOL, V9, DOI 10.3389/fphys.2018.00642
   Zhang L, 2019, DRUG DELIV, V26, P860, DOI 10.1080/10717544.2019.1660732
   Zhang SW, 2018, INT J NANOMED, V13, P4045, DOI 10.2147/IJN.S165590
   Zhang WP, 2021, MEDICINE, V100, DOI 10.1097/MD.0000000000025952
   Zhang Z, 2013, J CLIN PHARMACOL, V53, P787, DOI 10.1002/jcph.96
   Zhou Q, 2017, NANOTECHNOL REV, V6, P473, DOI 10.1515/ntrev-2016-0102
   Zhou YX, 2021, FRONT PHARMACOL, V12, DOI 10.3389/fphar.2021.771793
NR 66
TC 0
Z9 0
U1 0
U2 0
PU CELL PRESS
PI CAMBRIDGE
PA 50 HAMPSHIRE ST, FLOOR 5, CAMBRIDGE, MA 02139 USA
EI 2405-8440
J9 HELIYON
JI Heliyon
PD SEP
PY 2023
VL 9
IS 9
AR e19766
DI 10.1016/j.heliyon.2023.e19766
PG 11
WC Multidisciplinary Sciences
WE Science Citation Index Expanded (SCI-EXPANDED)
SC Science & Technology - Other Topics
GA W4NF5
UT WOS:001091400700001
PM 37809499
OA Green Published, gold
DA 2023-11-17
ER

PT J
AU Zhang, TQ
   Deng, WX
   Deng, Y
   Liu, Y
   Xiao, SJ
   Luo, YF
   Xiang, W
   He, Q
AF Zhang, Tianqing
   Deng, Wenxu
   Deng, Ying
   Liu, Yao
   Xiao, Sijie
   Luo, Yanfang
   Xiang, Wang
   He, Qi
TI Mechanisms of ferroptosis regulating oxidative stress and energy
   metabolism in myocardial ischemia-reperfusion injury and a novel
   perspective of natural plant active ingredients for its treatment
SO BIOMEDICINE & PHARMACOTHERAPY
LA English
DT Review
DE Myocardial ischemia-reperfusion injury; Programmed cell death;
   Traditional Chinese medicine
ID ROTENONE-INDUCED APOPTOSIS; CELL-DEATH; LIPID-PEROXIDATION;
   CYSTINE/GLUTAMATE ANTIPORTER; TRANSSULFURATION PATHWAY; ANTIOXIDANT
   ACTIVITY; SIGNALING PATHWAYS; ASTRAGALOSIDE IV; SCHISANDRIN-B;
   NITRIC-OXIDE
AB Acute myocardial infarction remains the leading cause of death in humans. Timely restoration of blood perfusion to ischemic myocardium remains the most effective strategy in the treatment of acute myocardial infarction, which can significantly reduce morbidity and mortality. However, after restoration of blood flow and reperfusion, myocardial injury will aggravate and induce apoptosis of cardiomyocytes, a process called myocardial ischemia-reperfusion injury. Studies have shown that the loss and death of cardiomyocytes caused by oxidative stress, iron load, increased lipid peroxidation, inflammation and mitochondrial dysfunction, etc., are involved in myocardial ischemia-reperfusion injury. In recent years, with the in-depth research on the pathology of myocardial ischemia-reperfusion injury, people have gradually realized that there is a new form of cell death in the pathological process of myocardial ischemia-reperfusion injury, namely ferroptosis. A number of studies have found that in the myocardial tissue of patients with acute myocardial infarction, there are pathological changes closely related to ferroptosis, such as iron metabolism disorder, lipid peroxidation, and increased reactive oxygen species free radicals. Natural plant products such as resveratrol, baicalin, cyanidin-3-O-glucoside, naringenin, and astragaloside IV can also exert therapeutic effects by correcting the imbalance of these ferroptosis-related factors and expression levels. Combining with our previous studies, this review summarizes the regulatory mechanism of natural plant products intervening ferroptosis in myocardial ischemia-reperfusion injury in recent years, in order to provide reference information for the development of targeted ferroptosis inhibitor drugs for the treatment of cardiovascular diseases.
C1 [Zhang, Tianqing] First Peoples Hosp Changde City, Dept Cardiol, Changde 415003, Hunan, Peoples R China.
   [Deng, Wenxu] Cent Hosp Hengyang, Hengyang 421001, Hunan, Peoples R China.
   [Deng, Ying; He, Qi] Peoples Hosp Ningxiang City, Ningxiang, Hunan, Peoples R China.
   [Liu, Yao] Univ South China, Affiliated Hosp 2, Hengyang Medcial Sch, Dept Cardiovasc Med, Hunan 421001, Peoples R China.
   [Xiao, Sijie] First Peoples Hosp Changde City, Dept Ultrasound, Changde 415003, Peoples R China.
   [Luo, Yanfang] Hunan Univ Chinese Med, Changsha, Hunan, Peoples R China.
   [Xiang, Wang] First Peoples Hosp Changde City, Dept Immunol & Rheumatol, Changde 415003, Peoples R China.
C3 University of South China; Hunan University of Chinese Medicine
RP Liu, Y (corresponding author), Univ South China, Affiliated Hosp 2, Hengyang Medcial Sch, Dept Cardiovasc Med, Hunan 421001, Peoples R China.
EM liuyao530@126.com
RI xiang, wang/JKH-6962-2023
FU Postgraduate Research and Innovation Project of Hunan Province
   [CX20221012]
FX This research is supported by Postgraduate Research and Innovation
   Project of Hunan Province (CX20221012) .
CR Agah S, 2021, BIOMED PHARMACOTHER, V137, DOI 10.1016/j.biopha.2021.111268
   Algoet M, 2023, TRENDS CARDIOVAS MED, V33, P357, DOI 10.1016/j.tcm.2022.02.005
   Alhmied F, 2021, COMB CHEM HIGH T SCR, V24, P1644, DOI 10.2174/1386207323999201027225305
   Ali MY, 2021, BIOMED PHARMACOTHER, V134, DOI 10.1016/j.biopha.2020.111157
   Angeli JPF, 2017, TRENDS PHARMACOL SCI, V38, P489, DOI 10.1016/j.tips.2017.02.005
   Annaji M, 2021, CANCER REP-US, V4, DOI 10.1002/cnr2.1353
   [Anonymous], 2022, PHYTOMEDICINE, V107, DOI 10.1016/j.phymed.2022.154433
   [Anonymous], 2020, NEW DRUGS CHINESE ME, V31, P276
   Anthonymuthu TS, 2018, J AM CHEM SOC, V140, P17835, DOI 10.1021/jacs.8b09913
   Baba Y, 2018, AM J PHYSIOL-HEART C, V314, pH659, DOI 10.1152/ajpheart.00452.2017
   Bae JH, 2014, ARCH PHARM RES, V37, P689, DOI 10.1007/s12272-014-0385-6
   Bai YL, 2022, FRONT PHARMACOL, V12, DOI 10.3389/fphar.2021.780419
   Bai YT, 2018, BIOCHEM BIOPH RES CO, V499, P44, DOI 10.1016/j.bbrc.2018.03.113
   Baliga B, 2003, CELL DEATH DIFFER, V10, P16, DOI 10.1038/sj.cdd.4401166
   Berenshtein E, 2002, MOL CELL BIOCHEM, V234, P283, DOI 10.1023/A:1015923202082
   Bhia M, 2021, PHARMACEUTICS, V13, DOI 10.3390/pharmaceutics13020291
   Bi ZY, 2022, BIOMED PHARMACOTHER, V151, DOI 10.1016/j.biopha.2022.113180
   Bogdan AR, 2016, TRENDS BIOCHEM SCI, V41, P274, DOI 10.1016/j.tibs.2015.11.012
   Bou-Teen D, 2021, FREE RADICAL BIO MED, V167, P109, DOI 10.1016/j.freeradbiomed.2021.02.043
   Bridges RJ, 2012, BRIT J PHARMACOL, V165, P20, DOI 10.1111/j.1476-5381.2011.01480.x
   Bugger H, 2020, BBA-MOL BASIS DIS, V1866, DOI 10.1016/j.bbadis.2020.165768
   Buimov GA, 2002, TERAPEVT ARKH, V74, P12
   Bulluck H, 2016, CIRC-CARDIOVASC IMAG, V9, DOI 10.1161/CIRCIMAGING.116.004940
   Butt MS, 2021, FOOD SCI NUTR, V9, P1792, DOI 10.1002/fsn3.2070
   Chan W, 2012, CIRC-CARDIOVASC INTE, V5, P270, DOI 10.1161/CIRCINTERVENTIONS.111.966226
   Chandrashekar N, 2022, J FOOD BIOCHEM, V46, DOI 10.1111/jfbc.14230
   Chang HC, 2016, CIRC RES, V119, P1164, DOI 10.1161/CIRCRESAHA.116.309746
   Chen WL, 2022, AM J PHYSIOL-CELL PH, V322, pC12, DOI 10.1152/ajpcell.00131.2021
   Chen J, 2007, COCHRANE DB SYST REV, DOI 10.1002/14651858.CD005052.pub2
   Jie,, 2012, COCHRANE DB SYST REV, DOI 10.1002/14651858.CD005052.pub4
   Chen JY, 2022, CELL DEATH DIFFER, V29, P467, DOI 10.1038/s41418-022-00941-0
   Chen Pin-Liang, 2021, GUANGZHOU U CHIN MED, DOI [10.27044/d.cnki.ggzzu.2021.000830, DOI 10.27044/D.CNKI.GGZZU.2021.000830]
   Chen QM, 2022, FREE RADICAL BIO MED, V179, P133, DOI 10.1016/j.freeradbiomed.2021.12.001
   Chen QM, 2021, TRENDS PHARMACOL SCI, V42, P729, DOI 10.1016/j.tips.2021.06.005
   Chen TQ, 2021, INT J MOL MED, V47, DOI 10.3892/ijmm.2021.4846
   Chen X, 2021, NAT REV CLIN ONCOL, V18, P280, DOI 10.1038/s41571-020-00462-0
   Chevion M, 2008, J MOL CELL CARDIOL, V45, P839, DOI 10.1016/j.yjmcc.2008.08.011
   Chuang YC, 2021, J CHEM NEUROANAT, V117, DOI 10.1016/j.jchemneu.2021.102014
   Chun Huang Hyun, 2022, CHIN J TRADIT CHIN M, V37, P6456
   Chunjian M.A., 2022, J CHIN MED MAT, P2731
   Cui LD, 2022, BIOMED PHARMACOTHER, V151, DOI 10.1016/j.biopha.2022.113191
   Deng R, 2021, J ETHNOPHARMACOL, V273, DOI 10.1016/j.jep.2021.113958
   Deng SJ, 2022, ANN TRANSL MED, V10, DOI 10.21037/atm-21-4636
   Ding Y, 2023, BIOL PHARM BULL, V46, P524, DOI 10.1248/bpb.b22-00174
   Dixon SJ, 2014, ELIFE, V3, DOI 10.7554/eLife.02523
   Dixon SJ, 2012, CELL, V149, P1060, DOI 10.1016/j.cell.2012.03.042
   Doll S, 2017, NAT CHEM BIOL, V13, P91, DOI [10.1038/NCHEMBIO.2239, 10.1038/nchembio.2239]
   Dolma S, 2003, CANCER CELL, V3, P285, DOI 10.1016/S1535-6108(03)00050-3
   Dong TW, 2018, EVID-BASED COMPL ALT, V2018, DOI 10.1155/2018/6949348
   Du J, 2019, FREE RADICAL BIO MED, V131, P356, DOI 10.1016/j.freeradbiomed.2018.12.011
   Du YF, 2021, OXID MED CELL LONGEV, V2021, DOI 10.1155/2021/1210675
   Duda-Madej A, 2022, ANTIBIOTICS-BASEL, V11, DOI 10.3390/antibiotics11111628
   Elgohary S, 2021, CELLS-BASEL, V10, DOI 10.3390/cells10020302
   Fan CL, 2022, J INTEGR MED-JIM, V20, P365, DOI 10.1016/j.joim.2022.04.005
   Fang XX, 2023, NAT REV CARDIOL, V20, P7, DOI 10.1038/s41569-022-00735-4
   Fang XX, 2020, CIRC RES, V127, P486, DOI 10.1161/CIRCRESAHA.120.316509
   Fang XX, 2019, P NATL ACAD SCI USA, V116, P2672, DOI 10.1073/pnas.1821022116
   Faramarzi F, 2022, NUTR RES, V105, P33, DOI 10.1016/j.nutres.2022.05.003
   Fernández-Puntero B, 2001, BIOL PHARM BULL, V24, P777, DOI 10.1248/bpb.24.777
   Forcina GC, 2019, PROTEOMICS, V19, DOI 10.1002/pmic.201800311
   Forte M, 2021, BRIT J PHARMACOL, V178, P2060, DOI 10.1111/bph.15068
   Gakhramanov FS, 2005, B EXP BIOL MED+, V140, P289, DOI 10.1007/s10517-005-0469-x
   Galleano M, 2011, LIFE SCI, V89, P221, DOI 10.1016/j.lfs.2011.06.005
   Ganten TM, 2004, CELL DEATH DIFFER, V11, pS86, DOI 10.1038/sj.cdd.4401437
   Gao ML, 2022, FRONT PHARMACOL, V13, DOI 10.3389/fphar.2022.927611
   Gao ST, 2022, DRUG DES DEV THER, V16, P3365, DOI 10.2147/DDDT.S378976
   Gendrisch F, 2021, BIOFACTORS, V47, P170, DOI 10.1002/biof.1699
   Geng N, 2018, EUR REV MED PHARMACO, V22, P3826, DOI 10.26355/eurrev_201806_15267
   Ghosh AP, 2012, PLOS ONE, V7, DOI 10.1371/journal.pone.0039586
   Gong FF, 2021, JAMA CARDIOL, V6, P341, DOI 10.1001/jamacardio.2020.3690
   Gong Y, 2019, DNA CELL BIOL, V38, P725, DOI 10.1089/dna.2018.4541
   Gordan R, 2018, HEART FAIL REV, V23, P801, DOI 10.1007/s10741-018-9700-5
   Goyal A, 2022, J FOOD BIOCHEM, V46, DOI 10.1111/jfbc.14415
   Goyal A, 2017, J SAUDI HEART ASSOC, V29, P116, DOI 10.1016/j.jsha.2016.09.002
   Grinberg M, 2002, J BIOL CHEM, V277, P12237, DOI 10.1074/jbc.M104893200
   Guo JB, 2021, OXID MED CELL LONGEV, V2021, DOI 10.1155/2021/7644648
   Guo SS, 2022, FRONT PHARMACOL, V13, DOI 10.3389/fphar.2022.1042745
   Gupta S, 2022, PHARM PAT ANAL, V11, P23, DOI 10.4155/ppa-2021-0027
   Han JY, 2019, PHARMACOL RES, V147, DOI 10.1016/j.phrs.2019.104386
   Hassan W, 2016, PAK J PHARM SCI, V29, P231
   Hayano M, 2016, CELL DEATH DIFFER, V23, P270, DOI 10.1038/cdd.2015.93
   He JF, 2022, EXP THER MED, V23, DOI 10.3892/etm.2022.11357
   Heusch G, 2020, NAT REV CARDIOL, V17, P773, DOI 10.1038/s41569-020-0403-y
   Hoes MF, 2018, EUR J HEART FAIL, V20, P910, DOI 10.1002/ejhf.1154
   Hong SH, 2017, ONCOTARGET, V8, P115164, DOI 10.18632/oncotarget.23046
   Hu Tongtong, 2022, Ageing Res Rev, V81, P101706, DOI 10.1016/j.arr.2022.101706
   Hu Y, 2020, SCI REP-UK, V10, DOI 10.1038/s41598-020-72325-8
   Huang XL, 2019, J PHARMACOL SCI, V140, P228, DOI 10.1016/j.jphs.2019.07.004
   Hui Jiang, 2022, J SHANDONG U MED SCI, V60, P14
   Hwang JW, 2021, ANTIOXIDANTS-BASEL, V10, DOI 10.3390/antiox10101624
   Javed Z, 2021, CANCER CELL INT, V21, DOI 10.1186/s12935-021-01888-x
   Jennis M, 2016, GENE DEV, V30, P918, DOI 10.1101/gad.275891.115
   Jeong SH, 2014, MAR DRUGS, V12, P2922, DOI 10.3390/md12052922
   Jiang L, 2015, CELL CYCLE, V14, P2881, DOI 10.1080/15384101.2015.1068479
   Jiang XJ, 2021, NAT REV MOL CELL BIO, V22, P266, DOI 10.1038/s41580-020-00324-8
   Jones DP, 2015, ANTIOXID REDOX SIGN, V23, P734, DOI 10.1089/ars.2015.6247
   [康锦花 Kang Jinhua], 2022, [中华中医药杂志, China Journal of Traditional Chinese Medicine and Pharmacy], V37, P6832
   Kang XH, 2021, FRONT NEUROSCI-SWITZ, V15, DOI 10.3389/fnins.2021.755902
   Kashyap P, 2022, J FOOD BIOCHEM, V46, DOI 10.1111/jfbc.13950
   Khezri MR, 2022, NEUROCHEM RES, V47, P2954, DOI 10.1007/s11064-022-03667-0
   Kim HK, 2021, MAR DRUGS, V19, DOI 10.3390/md19080412
   Kim R, 2019, MAR DRUGS, V17, DOI 10.3390/md17090501
   Kim SE, 2009, EXP MOL MED, V41, P277, DOI 10.3858/emm.2009.41.4.031
   Kim SG, 2016, ARCH PHARM RES, V39, P1006, DOI 10.1007/s12272-016-0783-z
   Kobayashi M, 2018, CURR DRUG TARGETS, V19, P1068, DOI 10.2174/1389450119666180605112235
   Kopustinskiene DM, 2021, ANTIOXIDANTS-BASEL, V10, DOI 10.3390/antiox10040620
   Kramer JH, 2000, CELL MOL BIOL, V46, P1313
   Kulczynski B, 2021, FRONT BIOSCI-LANDMRK, V26, P1653, DOI [10.52586/5058], 10.52586/5058]
   Kumfu S, 2012, BIOMETALS, V25, P1167, DOI 10.1007/s10534-012-9579-x
   Lam PY, 2012, OXID MED CELL LONGEV, V2012, DOI 10.1155/2012/250825
   Lee M, 2022, J CELL BIOCHEM, V123, P469, DOI 10.1002/jcb.30187
   Lee YS, 2018, MOL CANCER RES, V16, P1073, DOI 10.1158/1541-7786.MCR-18-0055
   Lei G, 2022, NAT REV CANCER, V22, P381, DOI 10.1038/s41568-022-00459-0
   Leong PK, 2012, CLIN EXP PHARMACOL P, V39, P256, DOI 10.1111/j.1440-1681.2011.05600.x
   Leong PK, 2016, OXID MED CELL LONGEV, V2016, DOI 10.1155/2016/6171658
   Lewerenz J, 2013, ANTIOXID REDOX SIGN, V18, P522, DOI 10.1089/ars.2011.4391
   Li DL, 2022, BIOMED PHARMACOTHER, V153, DOI 10.1016/j.biopha.2022.113279
   Li P, 1997, CELL, V91, P479, DOI 10.1016/S0092-8674(00)80434-1
   Li Q, 2017, JCI INSIGHT, V2, DOI 10.1172/jci.insight.90777
   Li QM, 2021, PHARMACOL RES, V170, DOI 10.1016/j.phrs.2021.105694
   Li XL, 2013, J AM COLL CARDIOL, V62, P1065, DOI 10.1016/j.jacc.2013.05.035
   Li XY, 2021, OXID MED CELL LONGEV, V2021, DOI 10.1155/2021/1587922
   Liang DG, 2022, MOL CELL, V82, P2215, DOI 10.1016/j.molcel.2022.03.022
   Liang F., 2022, GLOB CHIN MED, V15, P970
   [刘畅 Liu Chang], 2022, [中国病理生理杂志, Chinese Journal of Pathophysiology], V38, P1032
   Liu LP, 2022, MOLECULES, V27, DOI 10.3390/molecules27103319
   Liu X.F., 2022, PROTECTIVE ROLE MECH, DOI [10.27232/d.cnki.gnchu.2022.000117, DOI 10.27232/D.CNKI.GNCHU.2022.000117]
   Liu XJ, 2021, FEBS OPEN BIO, V11, P2966, DOI 10.1002/2211-5463.13276
   Liu YZ, 2021, OXID MED CELL LONGEV, V2021, DOI 10.1155/2021/9984330
   Logue SE, 2013, APOPTOSIS, V18, P537, DOI 10.1007/s10495-013-0818-6
   Lu HY, 2022, PHARM BIOL, V60, P38, DOI 10.1080/13880209.2021.2007269
   Lu JZ, 2021, FRONT PHARMACOL, V12, DOI 10.3389/fphar.2021.668418
   Lu L, 2018, FRONT PHARMACOL, V9, DOI 10.3389/fphar.2018.01161
   Lu Y, 2014, BIOMOL THER, V22, P193, DOI 10.4062/biomolther.2014.038
   Luo Wei, 2022, PROTECTIVE EFFECT ME, DOI [10.27232/d.cnki.gnchu.2022.000708, DOI 10.27232/D.CNKI.GNCHU.2022.000708]
   Lv JY, 2022, PHARMACOL RES, V178, DOI 10.1016/j.phrs.2022.106152
   Lv W, 2008, J BIOMED BIOTECHNOL, DOI 10.1155/2008/394802
   Ma Z, 2022, BIOENGINEERED, V13, P9345, DOI 10.1080/21655979.2022.2054195
   Ma ZhenWang, 2022, Journal of Hainan Medical University, V28, P406, DOI 10.13210/j.cnki.jhmu.20211214.001
   Magtanong L, 2019, CELL CHEM BIOL, V26, P420, DOI 10.1016/j.chembiol.2018.11.016
   Mahmud NM, 2022, FRONT CELL NEUROSCI, V16, DOI 10.3389/fncel.2022.786926
   Malik S, 2021, DRUG DISCOV TODAY, V26, P2716, DOI 10.1016/j.drudis.2021.07.013
   MartinAragon S, 1997, J PHARM PHARMACOL, V49, P49, DOI 10.1111/j.2042-7158.1997.tb06751.x
   Massie A, 2011, FASEB J, V25, P1359, DOI 10.1096/fj.10-177212
   McBean GJ, 2012, AMINO ACIDS, V42, P199, DOI 10.1007/s00726-011-0864-8
   [梅胜兰 Mei Shenglan], 2019, [中华麻醉学杂志, Chinese Journal of Anesthesiology], V39, P1395
   Meng PP, 2021, OXID MED CELL LONGEV, V2021, DOI 10.1155/2021/1481236
   Meng TT, 2021, MOLECULES, V26, DOI 10.3390/molecules26010229
   Miotto G, 2020, REDOX BIOL, V28, DOI 10.1016/j.redox.2019.101328
   Mohamed AS, 2018, CURR DIABETES REV, V14, P334, DOI 10.2174/1573399813666170505120119
   Molina-Jiménez MF, 2005, TOXICOL APPL PHARM, V209, P214, DOI 10.1016/j.taap.2005.04.009
   Molina-Jiménez MF, 2004, BRAIN RES, V1009, P9, DOI 10.1016/j.brainres.2004.02.065
   Molina-Jimenez MF, 2003, EUR J PHARMACOL, V472, P81, DOI 10.1016/S0014-2999(03)01902-2
   Moon BF, 2020, NAT COMMUN, V11, DOI 10.1038/s41467-020-16923-0
   Moon SH, 2019, CELL, V176, P564, DOI 10.1016/j.cell.2018.11.011
   Motallebi M, 2022, LIFE SCI, V305, DOI 10.1016/j.lfs.2022.120752
   Nageen B, 2021, CURR PHARM DESIGN, V27, P456, DOI 10.2174/1381612826666200429095101
   Nan Ji, 2021, TIANJIN U TRADIT CHI
   Nasser MI, 2020, OXID MED CELL LONGEV, V2020, DOI 10.1155/2020/2172740
   Nie LY, 2010, J NAT PROD, V73, P1117, DOI 10.1021/np100124a
   Ojulari OV, 2021, NAT PROD RES, V35, P6049, DOI 10.1080/14786419.2020.1817917
   Ooko E, 2015, PHYTOMEDICINE, V22, P1045, DOI 10.1016/j.phymed.2015.08.002
   Pan L, 2021, OXID MED CELL LONGEV, V2021, DOI 10.1155/2021/8377362
   Pan QY, 2022, FRONT CARDIOVASC MED, V9, DOI 10.3389/fcvm.2022.685998
   Paraskevaidis IA, 2005, EUR HEART J, V26, P263, DOI 10.1093/eurheartj/ehi028
   Parisi LR, 2017, CELL CHEM BIOL, V24, P1445, DOI 10.1016/j.chembiol.2017.08.026
   Park E, 2020, J MED FOOD, V23, P1083, DOI 10.1089/jmf.2020.4739
   Park GT, 2021, MAR DRUGS, V19, DOI 10.3390/md19050237
   Park HH, 2014, AM J CHINESE MED, V42, P935, DOI 10.1142/S0192415X14500591
   Park HH, 2013, INT IMMUNOPHARMACOL, V15, P296, DOI 10.1016/j.intimp.2012.12.005
   Park TJ, 2019, CELL DEATH DIS, V10, DOI 10.1038/s41419-019-2061-8
   Parsamanesh N, 2021, PHARMACOL RES, V170, DOI 10.1016/j.phrs.2021.105725
   Paterek A, 2019, J CELL PHYSIOL, V234, P21613, DOI 10.1002/jcp.28820
   Philipp S, 2006, AM J PHYSIOL-HEART C, V290, pH450, DOI 10.1152/ajpheart.00472.2005
   Pignet AL, 2021, INT J MOL SCI, V22, DOI 10.3390/ijms222312614
   Pottoo FH, 2022, PHARMACEUTICALS-BASE, V15, DOI 10.3390/ph15040408
   Powell-Wiley TM, 2021, CIRCULATION, V143, pE984, DOI 10.1161/CIR.0000000000000973
   Pozharitskaya ON, 2013, CHROMATOGRAPHIA, V76, P1353, DOI 10.1007/s10337-013-2427-5
   Prokopov IA, 2019, J ETHNOPHARMACOL, V240, DOI 10.1016/j.jep.2019.111933
   Rahimi A, 2022, INFLAMMOPHARMACOLOGY, V30, P1259, DOI 10.1007/s10787-022-00994-0
   Rahmani AH, 2022, MOLECULES, V27, DOI 10.3390/molecules27228023
   Ramli FF, 2022, INT J MED SCI, V19, P65, DOI 10.7150/ijms.64984
   Ramu E, 2006, CARDIOVASC DRUG THER, V20, P343, DOI 10.1007/s10557-006-0497-4
   Ravanan P, 2017, LIFE SCI, V188, P53, DOI 10.1016/j.lfs.2017.08.029
   Ren BX, 2021, CANCER LETT, V515, P63, DOI 10.1016/j.canlet.2021.05.001
   Ren J, 2021, NAT REV CARDIOL, V18, P499, DOI 10.1038/s41569-021-00511-w
   Robbers LFHJ, 2013, EUR HEART J, V34, P2346, DOI 10.1093/eurheartj/eht100
   Ruiqi Wang, 2022, HEBEI MED J, V44, P767
   Saint-Germain E, 2017, AGING-US, V9, P2134, DOI 10.18632/aging.101306
   Samsky MD, 2021, JAMA-J AM MED ASSOC, V326, P1840, DOI 10.1001/jama.2021.18323
   Sanaye PM, 2022, PHYTOCHEMISTRY, V203, DOI 10.1016/j.phytochem.2022.113390
   Sánchez-Reus MI, 2005, NEUROSCI RES, V53, P48, DOI 10.1016/j.neures.2005.05.009
   Santagostino SF, 2021, VET PATHOL, V58, P596, DOI 10.1177/03009858211005537
   Sha WX, 2021, J DIABETES RES, V2021, DOI 10.1155/2021/9999612
   Shahzadi Iram, 2020, Explor Target Antitumor Ther, V1, P218, DOI 10.37349/etat.2020.00014
   Shan X, 2021, OXID MED CELL LONGEV, V2021, DOI 10.1155/2021/8880141
   Shen YH, 2022, INT IMMUNOPHARMACOL, V112, DOI 10.1016/j.intimp.2022.109257
   Shen YH, 2022, FRONT PHARMACOL, V13, DOI 10.3389/fphar.2022.879870
   Shi KR, 2020, J PHARM PHARMACOL, V72, P607, DOI 10.1111/jphp.13230
   Shikov AN, 2018, PHYTOCHEM REV, V17, P509, DOI 10.1007/s11101-018-9547-3
   Shimada K, 2016, NAT CHEM BIOL, V12, P497, DOI [10.1038/NCHEMBIO.2079, 10.1038/nchembio.2079]
   Shimbara-Matsubayashi S, 2019, BIOL PHARM BULL, V42, P850, DOI 10.1248/bpb.b19-00085
   Song J, 2021, PHARMACEUTICS, V13, DOI 10.3390/pharmaceutics13010112
   Song Xinli, 2021, BEIJING U TRADIT CHI, DOI [10.26973/d.cnki.gbjzu.2021.000734, DOI 10.26973/D.CNKI.GBJZU.2021.000734]
   Song YF, 2021, CELL BIOL TOXICOL, V37, P51, DOI 10.1007/s10565-020-09530-8
   Stockwell BR, 2017, CELL, V171, P273, DOI 10.1016/j.cell.2017.09.021
   Subbarayan V, 2006, ONCOGENE, V25, P6015, DOI 10.1038/sj.onc.1209617
   Sun J, 2016, BMC COMPLEM ALTERN M, V16, DOI 10.1186/s12906-016-1174-1
   Sun X, 2015, ONCOGENE, V34, P5617, DOI 10.1038/onc.2015.32
   Syahputra RA, 2022, MOLECULES, V27, DOI 10.3390/molecules27041320
   Tabas I, 2011, NAT CELL BIOL, V13, P184, DOI 10.1038/ncb0311-184
   Tan Y, 2021, OXID MED CELL LONGEV, V2021, DOI 10.1155/2021/6669075
   Tan YQ, 2020, DRUG DES DEV THER, V14, P3731, DOI 10.2147/DDDT.S272355
   Tang Shilin, 2020, Panminerva Med, DOI 10.23736/S0031-0808.20.03979-8
   Tibaut Miha, 2016, Cardiovascular & Hematological Agents in Medicinal Chemistry, V14, P150, DOI 10.2174/1871525714666161216100553
   Townsend N, 2022, NAT REV CARDIOL, V19, P133, DOI 10.1038/s41569-021-00607-3
   Urra H, 2013, BBA-MOL CELL RES, V1833, P3507, DOI 10.1016/j.bbamcr.2013.07.024
   Ursini F, 2020, FREE RADICAL BIO MED, V152, P175, DOI 10.1016/j.freeradbiomed.2020.02.027
   Wang IC, 2023, INT J CARDIOL, V375, P74, DOI 10.1016/j.ijcard.2022.12.018
   Wang J.Y., 2020, CHIN J TRADIT CHIN M, V35, P2604
   Wang J, 2022, INT J CARDIOL, V367, P11, DOI 10.1016/j.ijcard.2022.08.042
   [王俊岩 Wang Junyan], 2020, [中华中医药杂志, China Journal of Traditional Chinese Medicine and Pharmacy], V35, P2604
   Wang Junyan, 2022, CHIN J TRADIT CHIN M, V40, P32, DOI [10.13193/j.issn.1673-7717.2022.02.007, DOI 10.13193/J.ISSN.1673-7717.2022.02.007]
   Wang KY, 2021, PHARMACOL RES, V170, DOI 10.1016/j.phrs.2021.105743
   Wang L, 2022, ARCH PHARM RES, V45, P535, DOI 10.1007/s12272-022-01397-z
   Wang Lingjun, EFFECTS Y QI Y WEN B
   Wang MX, 2021, FRONT PHARMACOL, V12, DOI 10.3389/fphar.2021.751050
   Wang SQ, 2021, DRUG DES DEV THER, V15, P3619, DOI 10.2147/DDDT.S310686
   Wang XD, 2021, OPEN BIOL, V11, DOI 10.1098/rsob.200367
   Wang XJ, 2021, FRONT PHARMACOL, V12, DOI 10.3389/fphar.2021.665398
   Wang XM, 2022, INT IMMUNOPHARMACOL, V112, DOI 10.1016/j.intimp.2022.109186
   Wang Y.A.N., 2020, TIANJIN U TRADIT CHI
   Wang YQ, 2016, FRONT AGING NEUROSCI, V8, DOI 10.3389/fnagi.2016.00308
   Warner GJ, 2000, J BIOL CHEM, V275, P28110
   Wei B, 2018, BRIT J PHARMACOL, V175, P3315, DOI 10.1111/bph.14367
   Wei JJ, 2022, FRONT PHARMACOL, V13, DOI 10.3389/fphar.2022.893602
   Wei JJ, 2021, EVID-BASED COMPL ALT, V2021, DOI 10.1155/2021/2672516
   Wei XH, 2022, PHYTOMEDICINE, V100, DOI 10.1016/j.phymed.2022.154083
   Wenzel SE, 2017, CELL, V171, P628, DOI 10.1016/j.cell.2017.09.044
   Witaicenis A, 2014, PHYTOMEDICINE, V21, P240, DOI 10.1016/j.phymed.2013.09.001
   Wu B, 2018, BRIT J PHARMACOL, V175, P4137, DOI 10.1111/bph.14457
   Wu GZ, 2017, ANTIOXID REDOX SIGN, V27, P754, DOI 10.1089/ars.2016.6885
   Wu Na, 2016, CHIN J PRACT DIAGN T, V30, P1068
   Wu XG, 2021, THERANOSTICS, V11, P3052, DOI 10.7150/thno.54113
   Wu YL, 2020, OXID MED CELL LONGEV, V2020, DOI 10.1155/2020/5472096
   Xiang M, 2021, OXID MED CELL LONGEV, V2021, DOI 10.1155/2021/6614009
   Xiang Q, 2022, FRONT PHARMACOL, V13, DOI 10.3389/fphar.2022.832782
   Xie LH, 2022, CELLS-BASEL, V11, DOI 10.3390/cells11172726
   Xie Yan-Zheng, 2021, Zhongguo Zhong Yao Za Zhi, V46, P1345, DOI 10.19540/j.cnki.cjcmm.20201222.601
   Xinli Song, 2021, BEIJING U TRADIT CHI, DOI [10.26973/d.cnki.gbjzu.2021.000734, DOI 10.26973/D.CNKI.GBJZU.2021.000734]
   Xu L, 2021, CURR PHARM DESIGN, V27, P479, DOI 10.2174/1381612826666200713171137
   Xu SJ, 2021, BIOENGINEERED, V12, P10924, DOI 10.1080/21655979.2021.1995994
   Xu YJ, 2022, FRONT NUTR, V9, DOI 10.3389/fnut.2022.875826
   Xu YF, 2021, AM J TRANSL RES, V13, P10315
   Yagoda N, 2007, NATURE, V447, P864, DOI 10.1038/nature05859
   Yang KL, 2022, BIOMED PHARMACOTHER, V154, DOI 10.1016/j.biopha.2022.113611
   Yang L, 2020, FRONT PHARMACOL, V11, DOI 10.3389/fphar.2020.00006
   Yang Suqing, 2022, J CHIN MED MAT, P1714, DOI [10.13863/j.issn1001-4454.2022.07.033, DOI 10.13863/J.ISSN1001-4454.2022.07.033]
   Yang WS, 2008, CHEM BIOL, V15, P234, DOI 10.1016/j.chembiol.2008.02.010
   Yang WS, 2016, P NATL ACAD SCI USA, V113, pE4966, DOI 10.1073/pnas.1603244113
   Yang WS, 2014, CELL, V156, P317, DOI 10.1016/j.cell.2013.12.010
   Yang XQ, 2022, J MOL CELL CARDIOL, V173, P141, DOI 10.1016/j.yjmcc.2022.10.004
   Yang Y, 2022, WORLD J CLIN CASES, V10, P10004, DOI 10.12998/wjcc.v10.i28.10004
   Ye JiAn, 2022, Chinese Journal of Integrated Traditional and Western Medicine, V42, P1335
   Yu J, 2008, ONCOGENE, V27, pS71, DOI 10.1038/onc.2009.45
   Yu Jie-Ying, 2022, Zhongguo Zhong Yao Za Zhi, V47, P2705, DOI 10.19540/j.cnki.cjcmm.20211201.401
   Yu SC, 2022, BIOMED PHARMACOTHER, V156, DOI 10.1016/j.biopha.2022.113989
   Yu Y, 2021, CELL DEATH DISCOV, V7, DOI 10.1038/s41420-021-00579-w
   Yuanyuan Zhong, 2022, JINING MED COLL, DOI [10.27856/d.cnki.gjnyx.2022.000066, DOI 10.27856/D.CNKI.GJNYX.2022.000066]
   Yueyao Wang, 2022, TIANJIN U TRADIT CHI, DOI [10.27368/d.cnki.gtzyy.2022.000022, DOI 10.27368/D.CNKI.GTZYY.2022.000022]
   Yun HR, 2021, MAR DRUGS, V19, DOI 10.3390/md19110622
   Yunlu Liu, 2022, CHIN ACAD TRADIT CHI, DOI [10.27658/d.cnki.gzzyy.2022.000135, DOI 10.27658/D.CNKI.GZZYY.2022.000135]
   Zaman Q, 2022, AGING DIS, DOI 10.14336/AD.2022.0126
   Zeng Youcheng, 2022, HER MED, V41, P1740, DOI DOI 10.3870/j.issn.1004-0781.2022.12.004
   Zeng YF, 2022, BIOMED PHARMACOTHER, V147, DOI 10.1016/j.biopha.2022.112642
   Zhang C, 2022, MOL CANCER, V21, DOI 10.1186/s12943-022-01530-y
   Zhang JT, 2022, FRONT PHARMACOL, V13, DOI 10.3389/fphar.2022.811808
   Zhang KJ, 2017, FRONT PHARMACOL, V8, DOI 10.3389/fphar.2017.00404
   Zhang Q, 2021, J ADV RES, V34, P43, DOI 10.1016/j.jare.2021.06.023
   Zhang W, 2017, INFLAMMATION, V40, P1903, DOI 10.1007/s10753-017-0631-4
   Zhang WW, 2021, CHIN MED-UK, V16, DOI 10.1186/s13020-021-00486-3
   Zhang XN, 2022, CHIN J INTEGR MED, V28, P374, DOI 10.1007/s11655-022-2884-5
   Zhang XM, 2021, BRAIN RES BULL, V174, P281, DOI 10.1016/j.brainresbull.2021.06.020
   Zhao D, 2019, NAT REV CARDIOL, V16, P203, DOI 10.1038/s41569-018-0119-4
   Zhao Junnan, 2016, JILIN J TRADIT CHIN, V36, P207, DOI [10.13463/j.cnki.jlzyy.2016.02.031, DOI 10.13463/J.CNKI.JLZYY.2016.02.031]
   Zhao LL, 2020, INT IMMUNOPHARMACOL, V85, DOI 10.1016/j.intimp.2020.106680
   Zhao R, 2019, OXID MED CELL LONGEV, V2019, DOI 10.1155/2019/3281260
   Zhao TJ, 2022, BIOACT MATER, V7, P47, DOI 10.1016/j.bioactmat.2021.06.006
   Zhao Wei-Kun, 2021, Oxid Med Cell Longev, V2021, P9929687, DOI 10.1155/2021/9929687
   Zheng HX, 2011, COCHRANE DB SYST REV, DOI 10.1002/14651858.CD005052.pub3
   Zhizhi Cai, 2016, TIANJIN J TRADIT CHI, V33
   Zhou DD, 2021, OXID MED CELL LONGEV, V2021, DOI 10.1155/2021/9932218
   Zhou ML, 2021, CARDIOLOGY, V146, P781, DOI 10.1159/000518879
   Zhou Q, 2014, COCHRANE DB SYST REV, DOI 10.1002/14651858.CD005052.pub5
   Zhou YX, 2021, FRONT PHARMACOL, V12, DOI 10.3389/fphar.2021.771793
   Zhou YX, 2019, EVID-BASED COMPL ALT, V2019, DOI 10.1155/2019/4925682
   Zhu MP, 2023, EXPLORE-NY, V19, P445, DOI 10.1016/j.explore.2022.10.002
NR 297
TC 1
Z9 1
U1 8
U2 8
PU ELSEVIER FRANCE-EDITIONS SCIENTIFIQUES MEDICALES ELSEVIER
PI ISSY-LES-MOULINEAUX
PA 65 RUE CAMILLE DESMOULINS, CS50083, 92442 ISSY-LES-MOULINEAUX, FRANCE
SN 0753-3322
EI 1950-6007
J9 BIOMED PHARMACOTHER
JI Biomed. Pharmacother.
PD SEP
PY 2023
VL 165
AR 114706
DI 10.1016/j.biopha.2023.114706
PG 21
WC Medicine, Research & Experimental; Pharmacology & Pharmacy
WE Science Citation Index Expanded (SCI-EXPANDED)
SC Research & Experimental Medicine; Pharmacology & Pharmacy
GA R2XW4
UT WOS:001063040600001
PM 37400352
OA gold
DA 2023-11-17
ER

PT J
AU Lan, TH
   Zeng, QH
   Zhu, Y
   Zheng, GJ
   Chen, KJ
   Jiang, W
   Lu, WH
AF Lan, Taohua
   Zeng, Qiaohuang
   Zhu, Ying
   Zheng, Guangjuan
   Chen, Keji
   Jiang, Wei
   Lu, Weihui
TI Xin-Li formula attenuates heart failure induced by a combination of
   hyperlipidemia and myocardial infarction in rats via Treg
   immunomodulation and NLRP3 inflammasome inhibition
SO JOURNAL OF TRADITIONAL AND COMPLEMENTARY MEDICINE
LA English
DT Article
DE Xin-Li Formula; Heart failure; Regulatory T cell; Immune regulation;
   Anti-in flammation
ID REGULATORY T-CELLS; NF-KAPPA-B; RAPAMYCIN; ACTIVATION; TARGET; INJURY;
   MTOR; EXPANSION; MICE
AB Background and aim: Heart failure (HF) is a complex clinical syndrome that represents the end result of several pathophysiologic processes. Despite a dramatic evolution in diagnosis and management of HF, most patients eventually become resistant to therapy. Xin-Li Formula (XLF) is a Chinese medicine for -mula which shows great potential in the treatment of HF according to our previous studies. The present study was designed to investigate the effects of XLF on HF induced by a combination of hyperlipidemia and myocardial infarction (MI) in rats and reveal the underlying mechanism.Experimental procedure: A rat model of HF induced by hyperlipidemia and MI was established with intragastric administration of XLF and Perindopril. In vitro, CD4 thorn T cells from mouse spleen and LPS/ATP-stimulated THP-1 macrophages were employed.Results and conclusion: XLF was shown to have markedly protective effects on MI-induced HF with hyperlipidemia in rats, including improvement of left ventricular function, reduction of left ventricular fibrosis and infarct size. Moreover, XLF administration significantly increased the number of Foxp3 thorn Tregs, and inhibited mTOR phosphorylation and NLRP3 signaling pathway. In vitro, we found that XLF had induced Treg activation via the inhibition of mTOR phosphorylation in CD4 thorn T cells. Additionally, XLF inhibited NLRP3 inflammasome activation in LPS/ATP-stimulated THP-1 macrophages. Taken together, this study raises the exciting possibility that Xin-Li Formula may benefit HF patients due to its immu-nomodulatory and anti-inflammatory effects via Treg activation and NLRP3 inflammasome inhibition.(c) 2023 Center for Food and Biomolecules, National Taiwan University. Production and hosting by Elsevier Taiwan LLC. This is an open access article under the CC BY-NC-ND license (http://creativecommons.org/ licenses/by-nc-nd/4.0/).
C1 [Lan, Taohua; Zeng, Qiaohuang; Zheng, Guangjuan; Jiang, Wei; Lu, Weihui] Guangzhou Univ Chinese Med, Affiliated Hosp 2, State Key Lab Dampness Syndrome Chinese Med, Guangzhou 510020, Peoples R China.
   [Lan, Taohua; Zheng, Guangjuan; Jiang, Wei; Lu, Weihui] Guangdong Prov Key Lab Chinese Med Prevent & Treat, Guangzhou 510020, Peoples R China.
   [Lan, Taohua; Zeng, Qiaohuang; Zhu, Ying; Zheng, Guangjuan; Jiang, Wei; Lu, Weihui] Guangdong Prov Hosp Chinese Med, Guangzhou 510020, Peoples R China.
   [Chen, Keji] China Acad Chinese Med Sci, Xiyuan Hosp, Natl Clin Res Ctr Chinese Med Cardiol, Beijing 100091, Peoples R China.
   [Jiang, Wei; Lu, Weihui] Guangdong Prov Hosp Chinese Med, Dept Cardiol, 111 Dade Rd, Guangzhou 510020, Peoples R China.
C3 Guangzhou University of Chinese Medicine; Guangzhou University of
   Chinese Medicine; China Academy of Chinese Medical Sciences; Xiyuan
   Hospital, CACMS; Guangzhou University of Chinese Medicine
RP Jiang, W; Lu, WH (corresponding author), Guangdong Prov Hosp Chinese Med, Dept Cardiol, 111 Dade Rd, Guangzhou 510020, Peoples R China.
EM luckyblue1982@126.com; 18825148664@163.com; debora_407@163.com;
   zhengguangjuan@163.com; kjchenvip@163.com; jiangwei@gzucm.edu.cn;
   weihui.lu@gzucm.edu.cn
FU Guangzhou Basic and Applied Basic Research Foundation [2023A03J0742,
   202201020348]; National Natural Science Foundation of China [81874432,
   82074369]; Science and Technology Planning Project of Guangdong Province
   [2018B030322012]; Specific Fund of State Key Laboratory of Dampness
   Syndrome of Chinese Medicine [SZ2021ZZ12, SZ2021ZZ26, SZ2021ZZ46]
FX The present work was supported by Guangzhou Basic and Applied Basic
   Research Foundation (Grant No. 2023A03J0742, 202201020348) , National
   Natural Science Foundation of China (Grant No. 81874432 and 82074369) ,
   Science and Technology Planning Project of Guangdong Province (Grant No.
   2018B030322012) , and the Specific Fund of State Key Laboratory of
   Dampness Syndrome of Chinese Medicine (Grant No. SZ2021ZZ12, SZ2021ZZ26,
   SZ2021ZZ46) .
CR Adamo L, 2020, NAT REV CARDIOL, V17, P269, DOI 10.1038/s41569-019-0315-x
   Bansal SS, 2019, CIRCULATION, V139, P206, DOI 10.1161/CIRCULATIONAHA.118.036065
   Bansal SS, 2017, CIRC-HEART FAIL, V10, DOI 10.1161/CIRCHEARTFAILURE.116.003688
   Battaglia M, 2006, J IMMUNOL, V177, P8338, DOI 10.4049/jimmunol.177.12.8338
   Bergström M, 2019, CELL TRANSPLANT, V28, P1603, DOI 10.1177/0963689719872488
   BROWN EJ, 1994, NATURE, V369, P756, DOI 10.1038/369756a0
   Chapman NM, 2014, IMMUNOTHERAPY-UK, V6, P1295, DOI 10.2217/imt.14.84
   Chen Y, 2019, CELLS-BASEL, V8, DOI 10.3390/cells8020188
   del Buono MG, 2021, J CARDIOVASC PHARM, V77, P159, DOI 10.1097/FJC.0000000000000946
   Dong TW, 2018, EVID-BASED COMPL ALT, V2018, DOI 10.1155/2018/6949348
   Dorneles GP, 2020, CURR PHARM DESIGN, V26, P979, DOI 10.2174/1381612826666200305125210
   Du YQ, 2018, AM J TRANSL RES, V10, P4235
   Everett BM, 2019, CIRCULATION, V139, P1289, DOI 10.1161/CIRCULATIONAHA.118.038010
   Fan WJ, 2021, PHYTOMEDICINE, V91, DOI 10.1016/j.phymed.2021.153681
   Fan Y, 2021, J PHYSIOL PHARMACOL, V72, DOI 10.26402/jpp.2021.3.03
   Ferreira LMR, 2019, NAT REV DRUG DISCOV, V18, P749, DOI 10.1038/s41573-019-0041-4
   Hao G, 2019, EUR J HEART FAIL, V21, P1329, DOI 10.1002/ejhf.1629
   Hendrikx TK, 2009, TRANSPL INT, V22, P884, DOI 10.1111/j.1432-2277.2009.00890.x
   Hofmann U, 2012, CIRCULATION, V125, P1652, DOI 10.1161/CIRCULATIONAHA.111.044164
   Huang HL, 2020, IMMUNOL REV, V295, P15, DOI 10.1111/imr.12845
   Karmazyn M, 2017, CAN J PHYSIOL PHARM, V95, P1170, DOI 10.1139/cjpp-2017-0092
   Kim J, 2019, NAT CELL BIOL, V21, P63, DOI 10.1038/s41556-018-0205-1
   Latz E, 2013, NAT REV IMMUNOL, V13, P397, DOI 10.1038/nri3452
   Li RJ, 2017, BIOCHEM BIOPH RES CO, V485, P69, DOI 10.1016/j.bbrc.2017.02.021
   Li XL, 2013, J AM COLL CARDIOL, V62, P1065, DOI 10.1016/j.jacc.2013.05.035
   Manolis AS, 2019, HEART FAIL REV, V24, P847, DOI 10.1007/s10741-019-09804-2
   Meng X, 2016, NAT REV CARDIOL, V13, P167, DOI 10.1038/nrcardio.2015.169
   Murphy SP, 2020, J AM COLL CARDIOL, V75, P1324, DOI 10.1016/j.jacc.2020.01.014
   Pellegrini C, 2021, MED RES REV, V41, P1883, DOI 10.1002/med.21781
   Saxton RA, 2017, CELL, V168, P960, DOI [10.1016/j.cell.2017.03.035, 10.1016/j.cell.2017.02.004]
   Sharir R, 2014, PLOS ONE, V9, DOI 10.1371/journal.pone.0113653
   Sun XM, 2019, BIOMED PHARMACOTHER, V115, DOI 10.1016/j.biopha.2019.108907
   Swanson KV, 2019, NAT REV IMMUNOL, V19, P477, DOI 10.1038/s41577-019-0165-0
   Tang TT, 2012, BASIC RES CARDIOL, V107, DOI 10.1007/s00395-011-0232-6
   Tang TT, 2011, PLOS ONE, V6, DOI 10.1371/journal.pone.0024272
   Trankle CR, 2018, AM J CARDIOL, V122, P1366, DOI 10.1016/j.amjcard.2018.07.002
   Wang YC, 2020, CLIN TRANSL MED, V10, P91, DOI 10.1002/ctm2.13
   Weirather J, 2014, CIRC RES, V115, P55, DOI 10.1161/CIRCRESAHA.115.303895
   Wigren M, 2012, ARTERIOSCL THROM VAS, V32, P2000, DOI 10.1161/ATVBAHA.112.251579
   Wu HC, 2016, INT IMMUNOPHARMACOL, V35, P315, DOI 10.1016/j.intimp.2016.04.013
   Xiao JH, 2017, CELL PHYSIOL BIOCHEM, V44, P1810, DOI 10.1159/000485818
   Yancy CW, 2013, CIRCULATION, V128, pE240, DOI 10.1161/CIR.0b013e31829e8776
   Yang QY, 2012, CHIN J INTEGR MED, V18, P235, DOI 10.1007/s11655-012-1022-1
   Zang YB, 2020, BIOMED PHARMACOTHER, V126, DOI 10.1016/j.biopha.2020.110012
   Zeng ZP, 2016, J IMMUNOL RES, V2016, DOI 10.1155/2016/8493767
   Zhao MT, 2022, J CHROMATOGR B, V1188, DOI 10.1016/j.jchromb.2021.123022
   Zheng Y, 2007, J IMMUNOL, V178, P2163, DOI 10.4049/jimmunol.178.4.2163
   Zhuang RL, 2020, J MOL CELL CARDIOL, V147, P1, DOI 10.1016/j.yjmcc.2020.08.004
NR 48
TC 0
Z9 0
U1 0
U2 0
PU ELSEVIER
PI AMSTERDAM
PA RADARWEG 29, 1043 NX AMSTERDAM, NETHERLANDS
SN 2225-4110
J9 J TRADIT COMPL MED
JI J. Tradit. Complement. Med.
PD SEP
PY 2023
VL 13
IS 5
BP 441
EP 453
DI 10.1016/j.jtcme.2023.03.009
EA AUG 2023
PG 13
WC Integrative & Complementary Medicine
WE Science Citation Index Expanded (SCI-EXPANDED)
SC Integrative & Complementary Medicine
GA T2NC3
UT WOS:001076390900001
PM 37693100
OA gold, Green Published
DA 2023-11-17
ER

PT J
AU Cao, C
   Qi, YT
   Wang, AA
   Wang, ZY
   Liu, ZX
   Meng, HX
   Li, L
   Liu, JX
AF Cao, Ce
   Qi, Yu-tong
   Wang, Ao-ao
   Wang, Zi-yan
   Liu, Zi-xin
   Meng, Hong-xu
   Li, Lei
   Liu, Jian-xun
TI Huoxin Pill Reduces Myocardial Ischemia Reperfusion Injury in Rats via
   TLR4/NFκB/NLRP3 Signaling Pathway
SO CHINESE JOURNAL OF INTEGRATIVE MEDICINE
LA English
DT Article; Early Access
DE Houxin Pill; myocardial ischemia-reperfusion injury; TLR4/NF kappa
   B/NLRP3 signaling pathway; network pharmacology; molecular docking
ID NO-REFLOW PHENOMENON; INFARCT SIZE; MODEL
AB Objective: To explore the protective effect of Huoxin Pill (HXP) on acute myocardial ischemia-reperfusion (MIRI) injury in rats. Methods: Seventy-fifive adult SD rats were divided into the sham-operated group, model group, positive drug group (diltiazem hydrochloride, DH), high dose group (24 mg/kg, HXP-H) and low dose group (12 mg/kg, HXP-L) of Huoxin Pill (n= 15 for every group) according to the complete randomization method. After 1 week of intragastric administration, the left anterior descending coronary artery of the rat's heart was ligated for 45 min and reperfused for 3 h. Serum was separated and the levels of creatine kinase (CK), creatine kinase isoenzyme (CK-MB) and lactate dehydrogenase (LDH), superoxide dismutase (SOD), and malondialdehyde (MDA), hypersensitive C-reactive protein (hs-CRP) and interleukin-1 beta (IL-1 beta) were measured. Myocardial ischemia rate, myocardial infarction rate and myocardial no-reflow rate were determined by staining with Evans blue and 2,3,5-triphenyltetrazolium chloride (TTC). Traditional Chinese Medicine Systems Pharmacology Database and Analysis Platform (TCMSP) and Bioinformatics Analysis Tool for Molecular mechANism of Traditional Chinese Medicine (BATMAN) databases were used to screen for possible active compounds of HXP and their potential therapeutic targets; the results of anti-inflammatory genes associated with MIRI were obtained from GeneCards, Drugbank, Online Mendelian Inheritance in Man (OMIM), and Therapeutic Target Datebase (TTD) databases was performed; Gene Ontology (GO) and Kyoto Encyclopedia of Genes and Genomes (KEGG) enrichment were used to analyze the intersected targets; molecular docking was performed using AutoDock Tools. Western blot was used to detect the protein expression of Toll-like receptor 4 (TLR4)/nuclear factor kappa-B (NF kappa B)/NOD-like receptor protein 3 (NLRP3). Results: Compared with the model group, all doses of HXP signifificantly reduced the levels of LDH, CK and CK-MB (P< 0.05, P< 0.01); HXP signifificantly increased serum activity of SOD (P< 0.05, P< 0.01); all doses of HXP signifificantly reduced the levels of hs-CRP and IL-1 beta (P< 0.05, P< 0.01) and the myocardial infarction rate and myocardial no-reflflow rate ( P< 0.01). GO enrichment analysis mainly involved positive regulation of gene expression, extracellular space and identical protein binding, KEGG pathway enrichment mainly involved PI3K-Akt signaling pathway and lipid and atherosclerosis. Molecular docking results showed that kaempferol and luteolin had a better affifinity with TLR4, NF kappa B and NLRP3 molecules. The protein expressions of TLR4, NF kappa B and NLRP3 were reduced in the HXP group (P< 0.01). Conclusions: HXP has a significant protective effect on myocardial ischemia-reperfusion injury in rats, and its effect may be related to the inhibition of redox response and reduction of the inflammatory response by inhibiting the TLR4/NF kappa B/NLRP3 signaling pathway.
C1 [Cao, Ce; Qi, Yu-tong; Wang, Ao-ao; Wang, Zi-yan; Liu, Zi-xin; Meng, Hong-xu; Li, Lei; Liu, Jian-xun] China Acad Chinese Med Sci, Inst Basic Med Sci Xiyuan Hosp, Natl Clin Res Ctr Tradit Chinese Med Cardiovasc Di, Beijing Key Lab Chinese Mat Pharmacol, Beijing 100091, Peoples R China.
   [Cao, Ce; Liu, Jian-xun] Guangdong Pharmaceut Univ, Inst Chinese Med Sci, Guangzhou 510006, Peoples R China.
C3 China Academy of Chinese Medical Sciences; Guangdong Pharmaceutical
   University
RP Liu, JX (corresponding author), China Acad Chinese Med Sci, Inst Basic Med Sci Xiyuan Hosp, Natl Clin Res Ctr Tradit Chinese Med Cardiovasc Di, Beijing Key Lab Chinese Mat Pharmacol, Beijing 100091, Peoples R China.; Liu, JX (corresponding author), Guangdong Pharmaceut Univ, Inst Chinese Med Sci, Guangzhou 510006, Peoples R China.
EM liujx0324@sina.com
RI Yang, Tian/JFB-1008-2023; Wang, Minghao/JMD-0670-2023; WANG,
   YANG/JFA-8821-2023; yang, peng/JEZ-8452-2023; cheng, chen/JHS-9462-2023;
   Jiang, Yu/JEZ-9814-2023
FU National Natural Science Foundation of China [82174015, 82030124];
   Scientific and Technological Innovation Project of China Academy of
   Chinese Medical Sciences [CI2021A04609]
FX Supported by the National Natural Science Foundation of China (No.
   82174015 and No. 82030124), Scientific and Technological Innovation
   Project of China Academy of Chinese Medical Sciences (No. CI2021A04609)
CR Aghamohammad S, 2022, BMC IMMUNOL, V23, DOI 10.1186/s12865-022-00484-6
   Akila P, 2017, BIOMED PHARMACOTHER, V85, P582, DOI 10.1016/j.biopha.2016.11.067
   Bai JQ, 2021, PHARM BIOL, V59, P335, DOI 10.1080/13880209.2021.1893346
   Baldeo C, 2018, J GERIATR CARDIOL, V15, P467, DOI [10.11909/j.issn.1671-5411.2018.06.001, 10.11909/j.issn.1671-5411.2018.07.001]
   Berry C, 2022, J AM COLL CARDIOL, V79, P49, DOI 10.1016/j.jacc.2021.11.002
   Chan SF, 2023, CELL STRESS, V7, P1, DOI 10.15698/cst2023.02.276
   de Jong RCM, 2018, SCI REP-UK, V8, DOI 10.1038/s41598-018-25143-y
   Dong L, 2023, AM J CHINESE MED, V51, P1, DOI 10.1142/S0192415X23500015
   Fang HC, 2019, J CELL PHYSIOL, V234, P3634, DOI 10.1002/jcp.27133
   Fravel MA, 2021, CURR HYPERTENS REP, V23, DOI 10.1007/s11906-021-01131-y
   Hale SL, 2015, J THROMB THROMBOLYS, V39, P50, DOI 10.1007/s11239-014-1098-x
   He LH, 2022, CELLS-BASEL, V11, DOI 10.3390/cells11132111
   Heusch G, 2021, NAT REV CARDIOL, V18, P522, DOI 10.1038/s41569-021-00506-7
   Hirschy R, 2019, AM J EMERG MED, V37, P80, DOI 10.1016/j.ajem.2018.04.062
   Jo W, 2020, INT J MOL SCI, V21, DOI 10.3390/ijms21041489
   Kandaswamy E, 2018, INT J MOL SCI, V19, DOI 10.3390/ijms19020424
   Kim EN, 2019, PLOS ONE, V14, DOI 10.1371/journal.pone.0216610
   Kloner RA, 2018, AM J PHYSIOL-HEART C, V315, pH550, DOI 10.1152/ajpheart.00183.2018
   Kook H, 2020, PLOS ONE, V15, DOI 10.1371/journal.pone.0239039
   Lan QS, 2022, AM J EMERG MED, V51, P248, DOI 10.1016/j.ajem.2021.08.082
   Li PY, 2014, SCI WORLD J, DOI 10.1155/2014/496705
   Li WY, 2020, DNA CELL BIOL, V39, P210, DOI 10.1089/dna.2019.5097
   Liao X, 2022, ACTA BIOMATER, V149, P82, DOI 10.1016/j.actbio.2022.06.039
   Liu T, 2022, J AM COLL CARDIOL, V79, P35, DOI 10.1016/j.jacc.2021.10.034
   Liu Y, 2022, CELLS-BASEL, V11, DOI 10.3390/cells11203271
   Lv ZQ, 2021, SHOCK, V56, P440, DOI 10.1097/SHK.0000000000001751
   Ma LJ, 2023, INT IMMUNOPHARMACOL, V116, DOI 10.1016/j.intimp.2023.109754
   Marek-Iannucci S, 2019, SCI REP-UK, V9, DOI 10.1038/s41598-019-46452-w
   de Chazal HM, 2018, J AM COLL CARDIOL, V72, P1955, DOI 10.1016/j.jacc.2018.07.072
   Medina-Leyte DJ, 2021, INT J MOL SCI, V22, DOI 10.3390/ijms22083850
   Qin XC, 2022, MICROVASC RES, V139, DOI 10.1016/j.mvr.2021.104266
   Qiu Z, 2017, OXID MED CELL LONGEV, V2017, DOI 10.1155/2017/9743280
   Raleigh JV, 2017, CARDIOVASC RES, V113, P609, DOI 10.1093/cvr/cvw246
   Rani S, 2017, PLOS ONE, V12, DOI 10.1371/journal.pone.0176071
   Rocha DM, 2016, ATHEROSCLEROSIS, V244, P211, DOI 10.1016/j.atherosclerosis.2015.11.015
   Rossi N, 2023, AM J EMERG MED, V64, P57, DOI 10.1016/j.ajem.2022.11.018
   Shen YM, 2019, INT J BIOL MACROMOL, V125, P496, DOI 10.1016/j.ijbiomac.2018.11.190
   Toldo S, 2018, AM J PHYSIOL-HEART C, V315, pH1553, DOI 10.1152/ajpheart.00158.2018
   Wang AA, 2022, FRONT PHARMACOL, V13, DOI 10.3389/fphar.2022.1010079
   Wang XT, 2022, SCI REP-UK, V12, DOI 10.1038/s41598-022-24019-6
   Wu JX, 2021, FRONT MOL BIOSCI, V8, DOI 10.3389/fmolb.2021.768594
   Xiao SQ, 2022, ANN PHARMACOTHER, V56, P916, DOI 10.1177/10600280211056356
   Xuan JW, 2018, J ALTERN COMPLEM MED, V24, P564, DOI 10.1089/acm.2017.0284
   Zeng Xue, 2022, [Military Medical Research, 军事医学研究], V9, P668
   Zheng J, 2021, MOL MED REP, V23, DOI 10.3892/mmr.2021.11991
NR 45
TC 0
Z9 0
U1 2
U2 2
PU SPRINGER
PI NEW YORK
PA ONE NEW YORK PLAZA, SUITE 4600, NEW YORK, NY, UNITED STATES
SN 1672-0415
EI 1993-0402
J9 CHIN J INTEGR MED
JI Chin. J. Integr. Med.
PD 2023 AUG 23
PY 2023
DI 10.1007/s11655-023-3640-1
EA AUG 2023
PG 11
WC Integrative & Complementary Medicine
WE Science Citation Index Expanded (SCI-EXPANDED)
SC Integrative & Complementary Medicine
GA P7ZK3
UT WOS:001052815100001
PM 37608040
DA 2023-11-17
ER

PT J
AU Lin, PL
   Cao, JL
   Ren, P
   Chen, JL
   Cao, BY
   He, P
   Zheng, CH
   Li, QW
   Wang, W
   Zhang, J
AF Lin, Po-li
   Cao, Jun-ling
   Ren, Ping
   Chen, Jia-li
   Cao, Bo-ya
   He, Ping
   Zheng, Chang-hui
   Li, Qi-wen
   Wang, Wei
   Zhang, Jian
TI Network Pharmacology and Experimental Validation to Explore Mechanism of
   Tetrahydropalmatine on Acute Myocardial Ischemia
SO CHINESE JOURNAL OF INTEGRATIVE MEDICINE
LA English
DT Article; Early Access
DE tetrahydropalmatine; acute myocardial infarction; inflammation; energy
   metabolism; hormone
ID HEART-FAILURE; SCIENTIFIC STATEMENT; INFARCTION; DISEASE; ESTROGEN;
   SYSTEM; GAMMA
AB ObjectiveTo explore the potential molecular mechanism of tetrahydropalmatine (THP) on acute myocardial ischemia (AMI).MethodsFirst, the target genes of THP and AMI were collected from SymMap Database, Traditional Chinese Medicine Database and Analysis Platform, and Swiss Target Prediction, respectively. Then, the overlapping target genes between THP and AMI were evaluated for Grene Ontology (GO) and Kyoto Encyclopedia of Genes and Genomes (KEGG) enrichment analysis and protein-protein interaction network analysis. The binding affinity between the protein and THP was assessed by molecular docking. Finally, the protective effects of THP on AMI model and oxygen and glucose deprivation (OGD) model of H9C2 cardiomyocyte were explored and the expression levels of target genes were detected by RT-qPCR in vivo and in vitro.ResultsMMP9, PPARG, PTGS2, SLC6A4, ESR1, JAK2, GSK3B, NOS2 and AR were recognized as hub genes. The KEGG enrichment analysis results revealed that the potential target genes of THP were involved in the regulation of PPAR and hormone pathways. THP improved the cardiac function, as well as alleviated myocardial cell damage. Furthermore, THP significantly decreased the RNA expression levels of MMP9, PTGS2, SLC6A4, GSK3B and ESR1 (P<0.05, P<0.01) after AMI. In vitro, THP significantly increased H9C2 cardiomyocyte viability (P<0.05, P<0.01) and inhibited the RNA expression levels of PPARG, ESR1 and AR (P<0.05, P<0.01) in OGD model.ConclusionsTHP could improve cardiac function and alleviate myocardial injury in AMI. The underlying mechanism may be inhibition of inflammation, the improvement of energy metabolism and the regulation of hormones.
C1 [Lin, Po-li; Cao, Jun-ling; Ren, Ping; Cao, Bo-ya; Zheng, Chang-hui; Li, Qi-wen] Beijing Univ Chinese Med, Sch Chinese Mat Med, Beijing 100029, Peoples R China.
   [Cao, Jun-ling] Beijing Univ Chinese Med, Dongfang Hosp, Dept Pharm, Beijing 100078, Peoples R China.
   [Chen, Jia-li] Beijing Univ Chinese Med, Sch Chinese Med, Beijing 100029, Peoples R China.
   [He, Ping; Zhang, Jian] Beijing Univ Chinese Med, Sch Life Sci, Beijing 100029, Peoples R China.
   [Wang, Wei] Guangzhou Univ Chinese Med, Sch Basic Med Sci, Guangzhou 510006, Peoples R China.
   [Wang, Wei; Zhang, Jian] Beijing Key Lab TCM Syndrome & Formula, Beijing 100029, Peoples R China.
   [Wang, Wei; Zhang, Jian] Minist Educ, Key Lab Beijing Univ Chinese Med, Beijing 100029, Peoples R China.
C3 Beijing University of Chinese Medicine; Beijing University of Chinese
   Medicine; Beijing University of Chinese Medicine; Beijing University of
   Chinese Medicine; Guangzhou University of Chinese Medicine
RP Zhang, J (corresponding author), Beijing Univ Chinese Med, Sch Life Sci, Beijing 100029, Peoples R China.; Zhang, J (corresponding author), Beijing Key Lab TCM Syndrome & Formula, Beijing 100029, Peoples R China.; Zhang, J (corresponding author), Minist Educ, Key Lab Beijing Univ Chinese Med, Beijing 100029, Peoples R China.
EM zhangjian@bucm.edu.cn
RI wang, hao/JKH-5890-2023
FU National Natural Science Foundation of China [82004095]; Fundamental
   Research Funds for the Central Universities [2021-JYB-XJSJJ031]; School
   of Chinese Materia Medica, Beijing University of Chinese Medicine,
   Beijing, China [100029]; Department of Pharmacy, Dongfang Hospital,
   Beijing University of Chinese Medicine, Beijing, China [100078]; School
   of Basic Medical Sciences, Guangzhou University of Chinese Medicine,
   Guangzhou, China [100029]; Beijing Key Laboratory of TCM Syndrome and
   Formula, Beijing, China [100029]; Key Laboratory of Beijing University
   of Chinese Medicine, Ministry of Education, Beijing, China;  [510006]
FX Supported by the National Natural Science Foundation of China (No.
   82004095) and the Fundamental Research Funds for the Central
   Universities (No. 2021-JYB-XJSJJ031) 1. School of Chinese Materia
   Medica, Beijing University of Chinese Medicine, Beijing (100029), China;
   2. Department of Pharmacy, Dongfang Hospital, Beijing University of
   Chinese Medicine, Beijing (100078), China; 3. School of Chinese
   Medicine, Beijing University of Chinese Medicine, Beijing (100029),
   China; 4. School of Life Sciences, Beijing University of Chinese
   Medicine, Beijing (100029), China; 5. School of Basic Medical Sciences,
   Guangzhou University of Chinese Medicine, Guangzhou (510006), China; 6.
   Beijing Key Laboratory of TCM Syndrome and Formula, Beijing (100029),
   China; 7. Key Laboratory of Beijing University of Chinese Medicine,
   Ministry of Education, Beijing (100029), China Correspondence to: Dr.
   ZHANG Jian, E-mail: zhangjian@bucm. edu.cn
CR Alexander KP, 2007, CIRCULATION, V115, P2570, DOI 10.1161/CIRCULATIONAHA.107.182616
   Anderson JL, 2017, NEW ENGL J MED, V376, P2053, DOI 10.1056/NEJMra1606915
   Babiker FA, 2007, ACTA PHYSIOL, V189, P23, DOI 10.1111/j.1748-1716.2006.01633.x
   Barlaka E, 2016, CARDIOVASC THER, V34, P37, DOI 10.1111/1755-5922.12166
   Becirovic-Agic M, 2021, BIOMOLECULES, V11, DOI 10.3390/biom11040491
   Benjamin EJ, 2019, CIRCULATION, V139, pE56, DOI [10.1161/CIR.0000000000000659, 10.1161/CIR.0000000000000746]
   Bing T., 2020, RES PRACT CHIN MED, V34, P31
   Cao RY, 2020, PPAR RES, V2020, DOI 10.1155/2020/1892375
   Cavasin MA, 2003, AM J PHYSIOL-HEART C, V284, pH1560, DOI 10.1152/ajpheart.01087.2002
   Chen S., 2021, INF TRADIT CHIN MED, V38, P78
   DeLeon-Pennell KY, 2019, EXPERT REV PROTEOMIC, V16, P933, DOI 10.1080/14789450.2019.1664293
   DeLeon-Pennell KY, 2016, CIRC-CARDIOVASC GENE, V9, P14, DOI 10.1161/CIRCGENETICS.115.001249
   Erdmann E, 2007, DIABETES CARE, V30, P2773, DOI 10.2337/dc07-0717
   Finck BN, 2007, CARDIOVASC RES, V73, P269, DOI 10.1016/j.cardiores.2006.08.023
   Fliegner D, 2008, EUR J HEART FAIL, V10, P30, DOI 10.1016/j.ejheart.2007.11.005
   Fuentes-Antrás J, 2015, CARDIOVASC DIABETOL, V14, DOI 10.1186/s12933-015-0173-8
   Ge ZW, 2019, INT J CARDIOL, V280, P152, DOI 10.1016/j.ijcard.2018.12.077
   Ghaderi S, 2017, APOPTOSIS, V22, P887, DOI 10.1007/s10495-017-1376-0
   Graham DJ, 2010, JAMA-J AM MED ASSOC, V304, P411, DOI 10.1001/jama.2010.920
   Grosser T, 2017, TRENDS PHARMACOL SCI, V38, P733, DOI 10.1016/j.tips.2017.05.008
   Han Y, 2012, PLOS ONE, V7, DOI 10.1371/journal.pone.0038627
   Hirotani S, 2007, CIRC RES, V101, P1164, DOI 10.1161/CIRCRESAHA.107.160614
   Iyer RP, 2016, AM J PHYSIOL-HEART C, V311, pH190, DOI 10.1152/ajpheart.00243.2016
   Jaswal JS, 2011, BBA-MOL CELL RES, V1813, P1333, DOI 10.1016/j.bbamcr.2011.01.015
   Liu Y, 2012, EVID-BASED COMPL ALT, V2012, DOI 10.1155/2012/184503
   Mahtta D, 2020, CURR CARDIOL REP, V22, DOI 10.1007/s11886-020-01358-2
   Mammadova-Bach E, 2018, PLATELETS, V29, P541, DOI 10.1080/09537104.2018.1478072
   Marzilli M, 2020, INT J CARDIOL, V314, P32, DOI 10.1016/j.ijcard.2020.04.074
   Mehta LS, 2016, CIRCULATION, V133, P916, DOI 10.1161/CIR.0000000000000351
   Moreira DM, 2015, AM J CARDIOVASC DRUG, V15, P1, DOI 10.1007/s40256-014-0094-z
   Ni W, 2006, CLIN EXP PHARMACOL P, V33, P575, DOI 10.1111/j.1440-1681.2006.04410.x
   Pinzi L, 2019, INT J MOL SCI, V20, DOI 10.3390/ijms20184331
   Qing M., 2001, CHIN J PRIMARY MED P, V5, P46
   Sharma AK, 2020, DRUG DISCOV TODAY, V25, P633, DOI 10.1016/j.drudis.2020.01.017
   Shen ZX, 2018, ATHEROSCLEROSIS, V274, P199, DOI 10.1016/j.atherosclerosis.2018.05.005
   Torp MK, 2023, ACTA PHYSIOL, V237, DOI 10.1111/apha.13920
   Wagner C, 2010, MOL CELL BIOCHEM, V339, P135, DOI 10.1007/s11010-009-0377-x
   Wagner KD, 2020, INT J MOL SCI, V21, DOI 10.3390/ijms21249436
   Wang X, 2021, CHIN J NAT MEDICINES, V19, P1, DOI 10.1016/S1875-5364(21)60001-8
   Wu LM, 2007, J PHARM PHARMACOL, V59, P695, DOI 10.1211/jpp.59.5.0010
   Wu Y, 2019, NUCLEIC ACIDS RES, V47, pD1110, DOI 10.1093/nar/gky1021
   Xiao SJ, 2021, DNA CELL BIOL, V40, P1064, DOI 10.1089/dna.2020.6447
   Yusuf AM, 2022, J CELL PHYSIOL, V237, P1804, DOI 10.1002/jcp.30644
   Zhang J, 2019, BIOMED RES INT, V2019, DOI 10.1155/2019/1642575
   Zhang YL, 2018, MOL MED REP, V17, P6873, DOI 10.3892/mmr.2018.8700
   Zhou J., 1992, CHIN PHARM B CHIN, V1992, P253
   Zuurbier CJ, 2020, J CELL MOL MED, V24, P5937, DOI 10.1111/jcmm.15180
NR 47
TC 0
Z9 0
U1 7
U2 7
PU SPRINGER
PI NEW YORK
PA ONE NEW YORK PLAZA, SUITE 4600, NEW YORK, NY, UNITED STATES
SN 1672-0415
EI 1993-0402
J9 CHIN J INTEGR MED
JI Chin. J. Integr. Med.
PD 2023 AUG 22
PY 2023
DI 10.1007/s11655-023-3644-x
EA AUG 2023
PG 12
WC Integrative & Complementary Medicine
WE Science Citation Index Expanded (SCI-EXPANDED)
SC Integrative & Complementary Medicine
GA P7NJ8
UT WOS:001052501700001
PM 37606869
DA 2023-11-17
ER

PT J
AU Yang, MM
   Wu, HY
   Qian, H
   Li, DF
   Xu, H
   Chen, JS
   Zhong, JX
   Wu, WW
   Yang, HD
   Chen, XL
   Min, XW
   Chen, J
AF Yang, Mingming
   Wu, Haiyan
   Qian, Hang
   Li, Dongfeng
   Xu, Hao
   Chen, Jishun
   Zhong, Jixin
   Wu, Wenwen
   Yang, Handong
   Chen, Xinlong
   Min, Xinwen
   Chen, Jun
TI Linggui Zhugan decoction delays ventricular remodeling in rats with
   chronic heart failure after myocardial infarction through the
   Wnt/β-catenin signaling pathway
SO PHYTOMEDICINE
LA English
DT Article
DE Animal experiments; Heart failure; Myocardial infarction; Traditional
   Chinese Medicine; Ventricular remodeling
ID FRAGMENT; ST2
AB Context: Traditional Chinese medicine plays an important role in the prevention and treatment of heart failure (HF). Linggui Zhugan decoction has been approved for clinical treatment of chronic HF. However, the mechanism is still unclear.
   Objective: The effect of Linggui Zhugan decoction on the Wnt/beta-catenin signaling pathway in rat myocardium was studied to investigate the mechanism by Linggui Zhugan decoction effects ventricular remodeling in rats with heart failure after myocardial infarction.
   Method: A rat model of HF after myocardial infarction was prepared by ligating the left anterior descending coronary artery. After 6 weeks of intervention with Linggui Zhugan decoction, the effect of Linggui Zhugan decoction on the cardiac function of chronic HF model rats was observed. Myocardial infarct size was measured by triphenyl tetrazolium chloride (TTC) staining. Enzyme linked immunosorbent assays (ELISAs) were used to measure NT-proBNP and sST-2 concentrations in rat serum. Hematoxylin and eosin (H&E) staining, and Masson's trichrome staining were used to observe the morphology of myocardial tissue; immunohistochemistry was used to detect the protein expression of type I collagen and type III collagen in myocardial tissue; and mRNA expression levels of Wnt3a, GSK-3 beta, beta-catenin, and c-Myc in the infarct marginal zone were detected using PCR. Protein expression of Wnt3a, p-GSK-3 beta, GSK-3 beta, and beta-catenin in the infarct marginal zone was detected using western blot.
   Results: Compared with the control, Linggui Zhugan decoction reduced the levels of serum ST-2 and NT-proBNP, improved cardiac function, and reduced the deposition of collagen fiber. In addition, Linggui Zhugan decoction inhibited the expression of Wnt3a, p-GSK-3 beta, and beta-catenin in cardiomyocytes.
   Conclusion: Linggui Zhugan decoction inhibits the expression of several key proteins in the Wnt/beta-catenin signaling pathway, delays cardiomyocyte hypertrophy and fibrosis, and improves cardiac function.
C1 [Yang, Mingming; Wu, Haiyan; Qian, Hang; Li, Dongfeng; Xu, Hao; Chen, Jishun; Yang, Handong; Min, Xinwen; Chen, Jun] Hubei Univ Med, Sinopharm Dongfeng Gen Hosp, Hubei Clin Res Ctr Hypertens, Hubei Key Lab Wudang Local Chinese Med Res, Shiyan, Peoples R China.
   [Chen, Xinlong] Yunxi Hosp Chinese Med, Shiyan, Hubei, Peoples R China.
   [Zhong, Jixin] Huazhong Univ Sci & Technol, Tongji Hosp, Dept Rheumatol & Immunol, Wuhan 430030, Hubei, Peoples R China.
   [Wu, Wenwen] Hubei Univ Med, Sch Publ Hlth, Shiyan, Hubei, Peoples R China.
C3 Hubei University of Medicine; Huazhong University of Science &
   Technology; Hubei University of Medicine
RP Min, XW; Chen, J (corresponding author), Hubei Univ Med, Sinopharm Dongfeng Gen Hosp, Hubei Clin Res Ctr Hypertens, Hubei Key Lab Wudang Local Chinese Med Res, Shiyan, Peoples R China.; Chen, XL (corresponding author), Yunxi Hosp Chinese Med, Shiyan, Hubei, Peoples R China.
EM 13886801380@163.com; minxinwen@163.com; chenjun0121@126.com
RI Zhong, Jixin/ABE-3768-2020
OI Zhong, Jixin/0000-0002-3534-7480; Chen, Jun/0000-0002-9071-2436
FU National Natural Science Foundation of China [81400288, 81573244]; Hubei
   Provincial Natural Science Foundation [2022CFB453]; Foundation of Health
   Commission of Hubei [WJ2021M061]; Natural Science Foundation of the
   Bureau of Science and Technology of Shiyan City [21Y71]; Faculty
   Development Grants from Hubei University of Medicine [2018QDJZR04];
   Hubei Key Laboratory of Wudang Local Chinese Medicine Research (Hubei
   University of Medicine) [WDCM2022007]; Advantages Discipline Group
   (Medicine) Project in Higher Education of Hubei Province (2021-2025)
   [2022XKQT4]
FX This work was supported by the National Natural Science Foundation of
   China (81400288, 81573244), Hubei Provincial Natural Science Foundation
   (2022CFB453), Foundation of Health Commission of Hubei (WJ2021M061),
   Natural Science Foundation of the Bureau of Science and Technology of
   Shiyan City (grant no. 21Y71), Faculty Development Grants from Hubei
   University of Medicine (2018QDJZR04), Hubei Key Laboratory of Wudang
   Local Chinese Medicine Research (Hubei University of Medicine) (Grant
   No. WDCM2022007), and Advantages Discipline Group (Medicine) Project in
   Higher Education of Hubei Province (2021-2025) (Grant No. 2022XKQT4).
CR Al-Naabi MJ, 2021, J CARDIOTHOR VASC AN, V35, P670, DOI 10.1053/j.jvca.2020.06.076
   Bradley JM, 2018, AM J PHYSIOL-HEART C, V315, pH563, DOI 10.1152/ajpheart.00603.2017
   Bu L, 2020, BIOMED PHARMACOTHER, V132, DOI 10.1016/j.biopha.2020.110855
   Cadigan KM, 2012, CSH PERSPECT BIOL, V4, DOI 10.1101/cshperspect.a007906
   Chen Y, 2022, PHYTOMEDICINE, V98, DOI 10.1016/j.phymed.2022.153951
   Curley D, 2018, BASIC RES CARDIOL, V113, DOI 10.1007/s00395-018-0668-z
   Dawson K, 2013, J PHYSIOL-LONDON, V591, P1409, DOI 10.1113/jphysiol.2012.235382
   Dudek M, 2020, ADV CLIN EXP MED, V29, P1205, DOI 10.17219/acem/126049
   Dzialo E, 2019, INT J MOL SCI, V20, DOI 10.3390/ijms20061436
   Fang GX, 2019, CANCER LETT, V463, P11, DOI 10.1016/j.canlet.2019.08.003
   Farmakis D, 2016, INT J CARDIOL, V203, P279, DOI 10.1016/j.ijcard.2015.10.172
   Fedak PWM, 2005, CARDIOVASC PATHOL, V14, P1, DOI 10.1016/j.carpath.2004.12.002
   Feng Y, 2018, J AM SOC NEPHROL, V29, P182, DOI 10.1681/ASN.2017040391
   Gu ZD, 2021, BIOENGINEERED, V12, P8370, DOI 10.1080/21655979.2021.1987091
   Guo YY, 2021, BIOCHEM PHARMACOL, V183, DOI 10.1016/j.bcp.2020.114344
   Hahn JY, 2006, J BIOL CHEM, V281, P30979, DOI 10.1074/jbc.M603916200
   He J, 2015, ASIAN PAC J TROP MED, V8, P909, DOI 10.1016/j.apjtm.2015.10.002
   Huang JL, 2013, J TRADIT CHIN MED, V33, P343, DOI 10.1016/S0254-6272(13)60176-4
   Januzzi JL, 2015, AM J CARDIOL, V115, p26B, DOI 10.1016/j.amjcard.2015.01.037
   Jeong MH, 2017, P NATL ACAD SCI USA, V114, pE1345, DOI 10.1073/pnas.1615105114
   Königshoff M, 2008, PLOS ONE, V3, DOI 10.1371/journal.pone.0002142
   Laeremans H, 2011, CIRCULATION, V124, P1626, DOI 10.1161/CIRCULATIONAHA.110.976969
   Li BL, 2021, EVID-BASED COMPL ALT, V2021, DOI 10.1155/2021/7849032
   Lim CS, 2010, BIOSCI BIOTECH BIOCH, V74, P477, DOI 10.1271/bbb.90435
   Malekar P, 2010, HYPERTENSION, V55, P939, DOI 10.1161/HYPERTENSIONAHA.109.141127
   Maries L, 2013, CARDIOVASC J AFR, V24, P286, DOI 10.5830/CVJA-2013-055
   Mozaffarian D, 2015, CIRCULATION, V131, pE29, DOI 10.1161/CIR.0000000000000152
   Qi J, 2017, J BIOL CHEM, V292, P5898, DOI 10.1074/jbc.M116.772509
   Riddiough GE, 2021, CANCERS, V13, DOI 10.3390/cancers13112734
   Russi S, 2021, INT J MOL SCI, V22, DOI 10.3390/ijms222011147
   Tsigkou V, 2020, CURR MED CHEM, V27, P4479, DOI 10.2174/0929867326666191016121630
   Vrtovec Bojan, 2013, Methodist Debakey Cardiovasc J, V9, P6
   Wang D, 2021, J ETHNOPHARMACOL, V281, DOI 10.1016/j.jep.2021.114522
   Wang L, 2020, CHIN J INTEGR MED, V26, P345, DOI 10.1007/s11655-018-3024-0
   Wang M, 2018, BRIT J PHARMACOL, V175, P2689, DOI 10.1111/bph.14333
   Wang X, 2020, EVID-BASED COMPL ALT, V2020, DOI 10.1155/2020/8860603
   Wang Z, 2021, MED RES REV, V41, P2109, DOI 10.1002/med.21787
   Wencker D, 2003, J CLIN INVEST, V111, P1497, DOI 10.1172/JCI200317664
   Wu XH, 2020, MOL CELL BIOCHEM, V473, P217, DOI 10.1007/s11010-020-03821-8
   Xiang FL, 2017, NAT COMMUN, V8, DOI 10.1038/s41467-017-00840-w
   Yao CL, 2021, NAT PROD REP, V38, P1618, DOI 10.1039/d0np00057d
   Yu SY, 2023, FRONT PHARMACOL, V14, DOI 10.3389/fphar.2023.1074837
   Yuan GH, 2012, PLOS ONE, V7, DOI 10.1371/journal.pone.0034004
   Zhou P, 2018, RSC ADV, V8, P35981, DOI 10.1039/c8ra07153e
NR 44
TC 0
Z9 0
U1 6
U2 6
PU ELSEVIER GMBH
PI MUNICH
PA HACKERBRUCKE 6, 80335 MUNICH, GERMANY
SN 0944-7113
EI 1618-095X
J9 PHYTOMEDICINE
JI Phytomedicine
PD NOV
PY 2023
VL 120
AR 155026
DI 10.1016/j.phymed.2023.155026
EA AUG 2023
PG 13
WC Plant Sciences; Chemistry, Medicinal; Integrative & Complementary
   Medicine; Pharmacology & Pharmacy
WE Science Citation Index Expanded (SCI-EXPANDED)
SC Plant Sciences; Pharmacology & Pharmacy; Integrative & Complementary
   Medicine
GA R5WJ7
UT WOS:001065052500001
PM 37619320
DA 2023-11-17
ER

PT J
AU Li, SN
   Liu, ZH
   Zhou, MX
   Liu, WH
   Lai, XL
   Li, P
   Zhang, L
   Shang, JJ
   Qiu, SL
   Lou, Y
   Tan, YP
   Xing, WL
   Liu, HX
AF Li, Si-nai
   Liu, Zi-hao
   Zhou, Ming-xue
   Liu, Wei-hong
   Lai, Xiao-lei
   Li, Ping
   Zhang, Lei
   Shang, Ju-ju
   Qiu, Sheng-lei
   Lou, Yan
   Tan, Yu-pei
   Xing, Wen-long
   Liu, Hong-xu
TI Danhong Injection Up-regulates miR-125b in Endothelial Exosomes and
   Attenuates Apoptosis in Post-Infarction Myocardium
SO CHINESE JOURNAL OF INTEGRATIVE MEDICINE
LA English
DT Article; Early Access
DE Exosome; Danhong Injection; Chinese medicine; miR-125b; myocardial
   infarction; apoptosis
ID CELL-DERIVED EXOSOMES; MESENCHYMAL STEM-CELL; EXTRACELLULAR VESICLES;
   SECRETION; DISEASES; INJURY
AB ObjectiveTo investigate the involvement of endothelial cells (ECs)-derived exosomes in the anti-apoptotic effect of Danhong Injection (DHI) and the mechanism of DHI-induced exosomal protection against postinfarction myocardial apoptosis.MethodsA mouse permanent myocardial infarction (MI) model was established, followed by a 14-day daily treatment with DHI, DHI plus GW4869 (an exosomal inhibitor), or saline. Phosphate-buffered saline (PBS)-induced ECs-derived exosomes were isolated, analyzed by miRNA microarray and validated by droplet digital polymerase chain reaction (ddPCR). The exosomes induced by DHI (DHI-exo), PBS (PBS-exo), or DHI+GW4869 (GW-exo) were isolated and injected into the peri-infarct zone following MI. The protective effects of DHI and DHI-exo on MI hearts were measured by echocardiography, Masson's trichrome staining, and TUNEL apoptosis assay. The Western blotting and quantitative reverse transcription PCR (qRT-PCR) were used to evaluate the expression levels of miR-125b/p53-mediated pathway components, including miR-125b, p53, Bak, Bax, and caspase-3 activities.ResultsDHI significantly improved cardiac function and reduced infarct size in MI mice (P<0.01), which was abolished by the GW4869 intervention. DHI promoted the exosomal secretion in ECs (P<0.01). According to the results of exosomal miRNA microarray assay, 30 differentially expressed miRNAs in the DHI-exo were identified (28 up-regulated miRNAs and 2 down-regulated miRNAs). Among them, DHI significantly elevated miR-125b level in DHI-exo and DHI-treated ECs, a recognized apoptotic inhibitor impeding p53 signaling (P<0.05). Remarkably, treatment with DHI and DHI-exo attenuated apoptosis, elevated miR-125b expression level, inhibited capsase-3 activity, and down-regulated the expression levels of proapoptotic effectors (p53, Bak, and Bax) in post-MI hearts, whereas these effects were blocked by GW4869 (PP<0.01).ConclusionDHI and DHI-induced exosomes inhibited apoptosis, promoted the miR-125b expression level, and regulated the p53 apoptotic pathway in post-infarction myocardium.
C1 [Li, Si-nai; Liu, Zi-hao; Zhou, Ming-xue; Liu, Wei-hong; Lai, Xiao-lei; Li, Ping; Zhang, Lei; Shang, Ju-ju; Qiu, Sheng-lei; Lou, Yan; Tan, Yu-pei; Xing, Wen-long; Liu, Hong-xu] Capital Med Univ, Beijing Hosp Tradit Chinese Med, Dept Cardiol, Beijing 100010, Peoples R China.
   [Li, Si-nai; Zhou, Ming-xue; Liu, Wei-hong; Li, Ping; Zhang, Lei] Beijing Inst Chinese Med, Beijing 100010, Peoples R China.
C3 Capital Medical University
RP Liu, HX (corresponding author), Capital Med Univ, Beijing Hosp Tradit Chinese Med, Dept Cardiol, Beijing 100010, Peoples R China.
EM lhx_@263.net
RI Liu, Hongxu/S-9143-2018
OI Liu, Hongxu/0000-0003-0076-1259
FU National Natural Science Foundation of China [82174106, 81703850]
FX Supported by National Natural Science Foundation of China (No. 82174106
   and No. 81703850)
CR Alam P, 2021, INT J MOL SCI, V22, DOI 10.3390/ijms222313104
   Asgarpour K, 2020, CELL COMMUN SIGNAL, V18, DOI 10.1186/s12964-020-00650-6
   Barile L, 2014, CARDIOVASC RES, V103, P530, DOI 10.1093/cvr/cvu167
   Bauersachs J, 2021, EUR HEART J, V42, P681, DOI 10.1093/eurheartj/ehaa1012
   Chao CT, 2019, J CELL MOL MED, V23, P5884, DOI 10.1111/jcmm.14535
   Chen JR, 2019, EVID-BASED COMPL ALT, V2019, DOI 10.1155/2019/4538985
   Cho SM, 2020, CLIN MICROBIOL INFEC, V26, DOI 10.1016/j.cmi.2019.11.012
   Colombo M, 2013, J CELL SCI, V126, P5553, DOI 10.1242/jcs.128868
   Feng Q, 2023, FRONT IMMUNOL, V13, DOI 10.3389/fimmu.2022.1084460
   Feng XJ, 2019, PHARMACOL RES, V139, P62, DOI 10.1016/j.phrs.2018.11.006
   Gao E, 2010, CIRC RES, V107, P1445, DOI 10.1161/CIRCRESAHA.110.223925
   Gao XF, 2019, INT J BIOL SCI, V15, P2461, DOI 10.7150/ijbs.36427
   Huang W, 2019, FRONT PHARMACOL, V10, DOI 10.3389/fphar.2019.01268
   Huang W, 2016, MOL THER-NUCL ACIDS, V5, DOI 10.1038/mtna.2016.12
   Jiang XQ, 2015, J ETHNOPHARMACOL, V174, P270, DOI 10.1016/j.jep.2015.08.026
   Kwon JS, 2014, LIFE SCI, V101, P15, DOI 10.1016/j.lfs.2014.02.009
   Lai N, 2009, TISSUE ENG PT A, V15, P1053, DOI 10.1089/ten.tea.2008.0101
   Li JP, 2017, FRONT PHARMACOL, V8, DOI 10.3389/fphar.2017.00833
   Li Q, 2016, AM J TRANSL RES, V8, P447
   Li SN, 2019, BIOMED PHARMACOTHER, V120, DOI 10.1016/j.biopha.2019.109538
   Li SA, 2020, OXID MED CELL LONGEV, V2020, DOI 10.1155/2020/3158108
   Lin X, 2016, PLOS ONE, V11, DOI 10.1371/journal.pone.0152959
   Lindenbergh MFS, 2018, ANNU REV IMMUNOL, V36, P435, DOI 10.1146/annurev-immunol-041015-055700
   Liu W, 2022, BIOENGINEERED, V13, P8850, DOI 10.1080/21655979.2022.2056317
   Mittelbrunn M, 2011, NAT COMMUN, V2, DOI 10.1038/ncomms1285
   Nguyen BY, 2021, AM J PHYSIOL-HEART C, V320, pH1213, DOI 10.1152/ajpheart.00718.2020
   Roth GA, 2020, J AM COLL CARDIOL, V76, P2980, DOI 10.1016/j.jacc.2020.11.021
   Ruan XF, 2018, ACTA PHARMACOL SIN, V39, P569, DOI 10.1038/aps.2018.19
   Song WP, 2022, ASIAN J ANDROL, V24, P478, DOI 10.4103/aja202190
   Su Q, 2021, MOL THER-NUCL ACIDS, V23, P1304, DOI 10.1016/j.omtn.2021.02.005
   Tabatadze N, 2010, J NEUROSCI RES, V88, P2940, DOI 10.1002/jnr.22438
   Tian Y, 2020, J EXTRACELL VESICLES, V9, DOI 10.1080/20013078.2019.1697028
   Wang XH, 2014, CARDIOVASC RES, V102, P385, DOI 10.1093/cvr/cvu044
   Wu J, 2019, INT J BIOL SCI, V15, P2925, DOI 10.7150/ijbs.36388
   Yang JH, 2015, J MOL NEUROSCI, V56, P898, DOI 10.1007/s12031-015-0539-0
   Zhang JJ, 2021, EVID-BASED COMPL ALT, V2021, DOI 10.1155/2021/2480465
   Zhang Q, 2022, SIGNAL TRANSDUCT TAR, V7, DOI 10.1038/s41392-022-00925-z
   Zhang XX, 2015, EVID-BASED COMPL ALT, V2015, DOI 10.1155/2015/358028
   Zhu LP, 2018, THERANOSTICS, V8, P6163, DOI 10.7150/thno.28021
NR 39
TC 0
Z9 0
U1 2
U2 2
PU SPRINGER
PI NEW YORK
PA ONE NEW YORK PLAZA, SUITE 4600, NEW YORK, NY, UNITED STATES
SN 1672-0415
EI 1993-0402
J9 CHIN J INTEGR MED
JI Chin. J. Integr. Med.
PD 2023 AUG 18
PY 2023
DI 10.1007/s11655-023-3647-7
EA AUG 2023
PG 12
WC Integrative & Complementary Medicine
WE Science Citation Index Expanded (SCI-EXPANDED)
SC Integrative & Complementary Medicine
GA P4QF2
UT WOS:001050501600003
PM 37594702
DA 2023-11-17
ER

PT J
AU Chao, TT
   Sun, JH
   Huan, N
   Ge, YR
   Wang, CL
AF Chao, Tiantian
   Sun, Jinghui
   Huan, Na
   Ge, Yaru
   Wang, Chenglong
TI Efficacy and safety of Qixue Tongzhi Granule in improving the exercise
   capacity of stable coronary artery disease: study protocol for a
   multicenter, randomized, double-blind, placebo-controlled trial
SO FRONTIERS IN CARDIOVASCULAR MEDICINE
LA English
DT Article
DE Qixue Tongzhi Granule; stable coronary artery disease; exercise
   capacity; randomized controlled trial; protocol
ID SYMPTOMS; HEART; OUTPATIENTS; PREVALENCE; OUTCOMES; FATIGUE
AB Background Despite optimal medical therapy, patients with stable coronary artery disease (SCAD) still have a high risk of recurrent cardiovascular events. Exercise capacity measured by cardiopulmonary exercise testing (CPET) is a good surrogate marker for the long-term prognosis of SCAD. Qixue Tongzhi Granule (QTG) is created by academician Chen Keji and has the function of tonifying qi, promoting blood circulation, and regulating qi-flowing. This trial aims to investigate the efficacy and safety of QTG in improving exercise tolerance, alleviating angina pectoris and anxiety/depression symptoms, promoting health-related quality of life, and reducing the risk of adverse cardiovascular events in subjects with SCAD.Methods This is a randomized, double-blind, placebo-controlled trial. 150 SCAD patients with qi deficiency, blood stasis, and liver qi stagnation syndrome are enrolled. Patients will be randomly allocated to the QTG or placebo groups at a 1:1 ratio. QTG and placebo will be added to the modern guideline-directed medical therapy for 12 weeks and patients will be followed up for another 24 weeks. The primary outcome is the improvement of metabolic equivalents measured by CPET. The secondary outcomes are cumulative incidence of composite endpoint events, other indicators in CPET, changes in the Seattle Angina Questionnaire, traditional Chinese medicine syndrome scale, 12 items of Short Form Health Survey Questionnaire, Patient Health Questionnaire-9, and Generalized Anxiety Disorder-7, changes of ST-T segment in the electrocardiogram, improvement of left ventricular ejection fraction and left ventricular end-diastolic diameter in echocardiography. In addition, metabolomics analysis will be performed based on blood samples. Adverse events and safety evaluations will also be documented. A full analysis set, per protocol set, and safety analysis set will be conducted.Discussion This clinical trial can enrich treatment options for CHD patients with low cardiorespiratory fitness and psychological imbalance, and it may also create a new situation for promoting the application of traditional Chinese medicine in cardiac rehabilitation. Clinical Trial Registration: [http://www.chictr.org.cn], identifier: [ChiCTR2200058988].Discussion This clinical trial can enrich treatment options for CHD patients with low cardiorespiratory fitness and psychological imbalance, and it may also create a new situation for promoting the application of traditional Chinese medicine in cardiac rehabilitation. Clinical Trial Registration: [http://www.chictr.org.cn], identifier: [ChiCTR2200058988].
C1 [Chao, Tiantian; Sun, Jinghui; Huan, Na; Ge, Yaru; Wang, Chenglong] China Acad Chinese Med Sci, Xiyuan Hosp, Natl Clin Res Ctr Chinese Med Cardiol, Beijing, Peoples R China.
C3 Xiyuan Hospital, CACMS; China Academy of Chinese Medical Sciences
RP Wang, CL (corresponding author), China Acad Chinese Med Sci, Xiyuan Hosp, Natl Clin Res Ctr Chinese Med Cardiol, Beijing, Peoples R China.
EM WCL796@163.com
FU This work was supported by the China Academy of Chinese Medical Sciences
   Innovation Fund [grant numbers: CI2021A00907].; China Academy of Chinese
   Medical Sciences Innovation Fund;  [CI2021A00907]
FX This work was supported by the China Academy of Chinese Medical Sciences
   Innovation Fund [grant numbers: CI2021A00907].
CR Anderson L, 2016, COCHRANE DB SYST REV, DOI [10.1002/14651858.CD001800.pub3, 10.1016/j.jacc.2015.10.044]
   [Anonymous], 2022, ZHONGHUA XIN XUE GUA, V50, P973, DOI [10.3760/cma.j.cn112148-20220316-00180, DOI 10.3760/CMA.J.CN112148-20220316-00180]
   Bankier B, 2004, PSYCHOSOM MED, V66, P645, DOI 10.1097/01.psy.0000138126.90551.62
   Barquera S, 2015, ARCH MED RES, V46, P328, DOI 10.1016/j.arcmed.2015.06.006
   Benjamin EJ, 2019, CIRCULATION, V139, pE56, DOI [10.1161/CIR.0000000000000659, 10.1161/CIR.0000000000000746]
   Boden WE, 2007, NEW ENGL J MED, V356, P1503, DOI 10.1056/NEJMoa070829
   Chan AW, 2013, ANN INTERN MED, V158, P200, DOI 10.7326/0003-4819-158-3-201302050-00583
   Chan AW, 2013, BMJ-BRIT MED J, V346, DOI 10.1136/bmj.e7586
   Chapman MJ, 2022, PHARMACOL THERAPEUT, V237, DOI 10.1016/j.pharmthera.2022.108172
   D'Ascenzi F, 2022, BRIT J SPORT MED, V56, P1180, DOI 10.1136/bjsports-2021-105261
   De Bacquer D, 2019, EUR J EPIDEMIOL, V34, P247, DOI 10.1007/s10654-018-0454-0
   Eisen A, 2016, J AM HEART ASSOC, V5, DOI 10.1161/JAHA.116.004080
   Ezzatvar Y, 2021, J SPORT HEALTH SCI, V10, P609, DOI 10.1016/j.jshs.2021.06.004
   Huang WY, 2021, J MED FOOD, V24, P577, DOI 10.1089/jmf.2020.4743
   Hung RK, 2014, MAYO CLIN PROC, V89, P1644, DOI 10.1016/j.mayocp.2014.07.011
   Ketcyian SJ, 2008, AM HEART J, V156, P292, DOI 10.1016/j.ahj.2008.03.017
   Luk TH, 2012, EUR J PREV CARDIOL, V19, P830, DOI 10.1177/1741826711415679
   Madhavan MV, 2020, CIRC-CARDIOVASC INTE, V13, DOI 10.1161/CIRCINTERVENTIONS.119.008565
   Mao S, 2019, CHIN J INTEGR MED, V25, P96, DOI 10.1007/s11655-018-3017-z
   Maron DJ, 2020, NEW ENGL J MED, V382, P1395, DOI 10.1056/NEJMoa1915922
   Martin BJ, 2012, CIRCULATION, V126, P677, DOI 10.1161/CIRCULATIONAHA.111.066738
   Montalescot G, 2014, TURK KARDIYOL DERN A, V42, P73, DOI 10.1093/eurheartj/eht296
   Rogers ME, 2006, J SPORT SCI MED, V5, P60
   Ross R, 2016, CIRCULATION, V134, pE653, DOI 10.1161/CIR.0000000000000461
   Roth GA, 2020, J AM COLL CARDIOL, V76, P2982, DOI 10.1016/j.jacc.2020.11.010
   Ruo B, 2003, JAMA-J AM MED ASSOC, V290, P215, DOI 10.1001/jama.290.2.215
   Shang QH, 2011, CHIN J INTEGR MED, V17, P669, DOI 10.1007/s11655-011-0843-7
   Song MT, 2018, ACTA PHARMACOL SIN, V39, P1559, DOI 10.1038/aps.2017.208
   Steg PG, 2014, JAMA INTERN MED, V174, P1651, DOI 10.1001/jamainternmed.2014.3773
   Taylor C, 2016, BMJ OPEN, V6, DOI 10.1136/bmjopen-2016-011125
   Wang YL, 2016, J ETHNOPHARMACOL, V179, P9, DOI 10.1016/j.jep.2015.12.029
   Writing Committee Members, 2023, J Am Coll Cardiol, V82, P833, DOI 10.1016/j.jacc.2023.04.003
   Wu HW, 2015, MOLECULES, V20, P10047, DOI 10.3390/molecules200610047
   Yeh TS, 2014, MOLECULES, V19, P2793, DOI 10.3390/molecules19032793
   Zhang YJ, 2012, PHYTOMEDICINE, V19, P1101, DOI 10.1016/j.phymed.2012.05.015
   Zheng GH, 2013, COCHRANE DB SYST REV, DOI 10.1002/14651858.CD009581.pub2
NR 36
TC 0
Z9 0
U1 2
U2 2
PU FRONTIERS MEDIA SA
PI LAUSANNE
PA AVENUE DU TRIBUNAL FEDERAL 34, LAUSANNE, CH-1015, SWITZERLAND
SN 2297-055X
J9 FRONT CARDIOVASC MED
JI Front. Cardiovasc. Med.
PD AUG 17
PY 2023
VL 10
AR 1186018
DI 10.3389/fcvm.2023.1186018
PG 9
WC Cardiac & Cardiovascular Systems
WE Science Citation Index Expanded (SCI-EXPANDED)
SC Cardiovascular System & Cardiology
GA Q7FL3
UT WOS:001059142400001
PM 37663413
OA Green Published, gold
DA 2023-11-17
ER

PT J
AU Liao, F
   Yousif, M
   Huang, RY
   Qiao, YL
   Hu, YC
AF Liao, Fei
   Yousif, Muhammad
   Huang, Ruya
   Qiao, Yanlong
   Hu, Yanchun
TI Network pharmacology- and molecular docking-based analyses of the
   antihypertensive mechanism of <i>Ilex kudingcha</i>
SO FRONTIERS IN ENDOCRINOLOGY
LA English
DT Article
DE Ilex kudingcha; hypertension; network pharmacology; molecular target;
   molecular dynamic simulations
ID BLOOD-PRESSURE; HYPERTENSION; PATHWAY; DISEASE; INCOME; MIDDLE; OBESE
AB Herein, network pharmacology was used to identify the active components in Ilex kudingcha and common hypertension-related targets. Gene Ontology (GO) and Kyoto Encyclopedia of Genes and Genomes (KEGG) enrichment analyses were conducted, and molecular docking was performed to verify molecular dynamic simulations. Six active components in Ilex kudingcha were identified; furthermore, 123 target genes common to hypertension were identified. Topological analysis revealed the strongly associated proteins, with RELA, AKT1, JUN, TP53, TNF, and MAPK1 being the predicted targets of the studied traditional Chinese medicine. In addition, GO enrichment analysis revealed significant enrichment of biological processes such as oxidative stress, epithelial cell proliferation, cellular response to chemical stress, response to xenobiotic stimulus, and wound healing. Furthermore, KEGG enrichment analysis revealed that the genes were particularly enriched in lipid and atherosclerosis, fluid shear stress and atherosclerosis, and other pathways. Molecular docking revealed that the key components in Ilex kudingcha exhibited good binding potential to the target genes RELA, AKT1, JUN, TP53, TNF, and IL-6. Our study results suggest that Ilex kudingcha plays a role in hypertension treatment by exerting hypolipidemic, anti-inflammatory, and antioxidant effects and inhibiting the transcription of atherosclerosis-related genes.
C1 [Liao, Fei; Yousif, Muhammad; Huang, Ruya; Hu, Yanchun] Sichuan Agr Univ, Coll Vet Med, Key Lab Anim Dis & Human Hlth Sichuan Prov, Wenjiang, Peoples R China.
   [Liao, Fei; Qiao, Yanlong] Guizhou Vocat Coll Agr, Dept Anim Husb & Fisheries, Qingzhen, Peoples R China.
C3 Key Laboratory of Animal Disease & Human Health of Sichuan Province;
   Sichuan Agricultural University
RP Hu, YC (corresponding author), Sichuan Agr Univ, Coll Vet Med, Key Lab Anim Dis & Human Hlth Sichuan Prov, Wenjiang, Peoples R China.; Qiao, YL (corresponding author), Guizhou Vocat Coll Agr, Dept Anim Husb & Fisheries, Qingzhen, Peoples R China.
EM m18302546688@163.com; hychun114@163.com
FU This research was supported by the Qingzhen City Science and Technology
   Project Support Program (Grant No. 2023-25), Ecological Poultry Science
   and Technology Innovation Team of Higher Education Institutions in
   Guizhou Province (Grant No. 2023098), and Sic [2023098]; Qingzhen City
   Science and Technology Project Support Program [2020YFS0337]; Ecological
   Poultry Science and Technology Innovation Team of Higher Education
   Institutions in Guizhou Province; Sichuan Province Science and
   Technology Support Program;  [2023-25]
FX The authors would like to thank all the reviewers who participated in
   the review and MJEditor for its linguistic assistance during the
   preparation of this manuscript.r This research was supported by the
   Qingzhen City Science and Technology Project Support Program (Grant No.
   2023-25), Ecological Poultry Science and Technology Innovation Team of
   Higher Education Institutions in Guizhou Province (Grant No. 2023098),
   and Sichuan Province Science and Technology Support Program (Grant No.
   2020YFS0337).
CR Adam CA, 2022, INT J MOL SCI, V23, DOI 10.3390/ijms23094998
   Amat N, 2014, BMC COMPLEM ALTERN M, V14, DOI 10.1186/1472-6882-14-36
   Attaei MW, 2017, LANCET PUBLIC HEALTH, V2, pE411, DOI 10.1016/S2468-2667(17)30141-X
   Bubiajiaer H., 2022, J XINJIANG MED U, V45, P435, DOI [10.3639/j.issn.1009-5551.2022.04.015, DOI 10.3639/J.ISSN.1009-5551.2022.04.015]
   Cao Y, 2021, PHARMACOL RES, V174, DOI 10.1016/j.phrs.2021.105919
   Carey RM, 2018, HYPERTENSION, V72, pE53, DOI 10.1161/HYP.0000000000000084
   Chao LX, 2018, J HYPERTENS, V36, pE144, DOI 10.1097/01.hjh.0000548584.81174.49
   Che YY, 2018, FITOTERAPIA, V125, P208, DOI 10.1016/j.fitote.2017.11.018
   Chow CK, 2013, JAMA-J AM MED ASSOC, V310, P959, DOI 10.1001/jama.2013.184182
   Cid-Soto MA, 2018, GENE, V679, P160, DOI 10.1016/j.gene.2018.08.076
   Dabeek WM, 2019, NUTRIENTS, V11, DOI 10.3390/nu11102288
   Dai SY, 2022, PUBLIC HEALTH NUTR, V25, P3476, DOI 10.1017/S1368980022000106
   DeMarco VG, 2014, NAT REV ENDOCRINOL, V10, P364, DOI 10.1038/nrendo.2014.44
   Fan ZY, 2014, DNA CELL BIOL, V33, P12, DOI 10.1089/dna.2013.2022
   Fujiwara Y, 2021, BIOSCI BIOTECH BIOCH, V85, P2177, DOI 10.1093/bbb/zbab140
   Geng Z, 2020, AM J PHYSIOL-HEART C, V318, pH124, DOI 10.1152/ajpheart.00449.2019
   Guzel S, 2018, NIGER J CLIN PRACT, V21, P894, DOI 10.4103/njcp.njcp_309_17
   Harrison MA, 2021, PAN AFR MED J, V39, DOI 10.11604/pamj.2021.39.184.27977
   Imran M, 2019, PHYTOTHER RES, V33, P263, DOI 10.1002/ptr.6227
   Wu JS, 2022, J TRADIT CHIN MED, V42, P479, DOI 10.19852/j.cnki.jtcm.20220408.003
   Ke CF, 2018, METABOLOMICS, V14, DOI 10.1007/s11306-018-1408-y
   Lamirault G, 2020, CURR HYPERTENS REV, V16, P61, DOI 10.2174/1573402115666191011111402
   Li M, 2018, MEDICINE, V97, DOI 10.1097/MD.0000000000011975
   Li S, 2013, CHIN J NAT MEDICINES, V11, P110, DOI [10.3724/SP.J.1009.2013.00110, 10.1016/S1875-5364(13)60037-0]
   Lu Y, 2021, J HYPERTENS, V39, P461, DOI 10.1097/HJH.0000000000002675
   McCullough ML, 2012, AM J CLIN NUTR, V95, P454, DOI 10.3945/ajcn.111.016634
   Milner JA, 1999, J NUTR, V129, p1395S, DOI 10.1093/jn/129.7.1395S
   Mu JF, 2021, FRONT PHARMACOL, V11, DOI 10.3389/fphar.2020.600219
   Naz S, 2021, PAK J MED HEALTH SCI, V15, P1203, DOI 10.53350/pjmhs211561203
   Pan Z., 2022, PHARM RES MOD CHIN M, V4, P100132, DOI [10.1016/j.prmcm.2022.100132, DOI 10.1016/J.PRMCM.2022.100132]
   Reiss A.B., 2017, CLIN LIPIDOL, V12, P14, DOI [10.1080/17584299.2017.1319787, DOI 10.1080/17584299.2017.1319787]
   Sankhe S, 2017, BBA-MOL CELL RES, V1864, P1631, DOI 10.1016/j.bbamcr.2017.06.018
   Song CW, 2012, EVID-BASED COMPL ALT, V2012, DOI 10.1155/2012/423690
   Sun Y, 2009, GLYCOBIOLOGY, V19, P1307
   Vidal-Limon A, 2022, J AGR FOOD CHEM, V70, P934, DOI 10.1021/acs.jafc.1c06110
   Wan P, 2019, J FUNCT FOODS, V61, DOI 10.1016/j.jff.2019.103468
   Wan P, 2019, FOOD CHEM TOXICOL, V126, P332, DOI 10.1016/j.fct.2019.01.011
   Wu HL, 2017, SCI REP-UK, V7, DOI 10.1038/s41598-017-15292-x
   Wu XD, 2022, CHEM BIOL DRUG DES, V99, P789, DOI 10.1111/cbdd.14038
   Xie HK, 2022, FRONT ENDOCRINOL, V13, DOI 10.3389/fendo.2022.916951
   Yang CR., 2021, CHIN ARCH TRADITIONA, V39, P72, DOI [10.13193/j.issn.1673-7717.2021.02.020, DOI 10.13193/J.ISSN.1673-7717.2021.02.020]
   Ye Xiao-tong, 2015, Zhongguo Zhong Yao Za Zhi, V40, P3718
   Yusof HM, 2018, INT FOOD RES J, V25, P241
   Zhang RZ, 2019, FRONT PHARMACOL, V10, DOI 10.3389/fphar.2019.00123
   Zhao L, 2023, J ETHNOPHARMACOL, V309, DOI 10.1016/j.jep.2023.116306
   Zhao X, 2013, ONCOL LETT, V5, P1744, DOI 10.3892/ol.2013.1253
   Zheng J, 2009, CLIN HEMORHEOL MICRO, V42, P29, DOI 10.3233/CH-2009-1183
   Zhu SL, 2020, NUTR CANCER, V72, P696, DOI 10.1080/01635581.2019.1645865
   Zhu TT, 2019, J CELL PHYSIOL, V234, P9535, DOI 10.1002/jcp.27642
NR 49
TC 0
Z9 0
U1 7
U2 7
PU FRONTIERS MEDIA SA
PI LAUSANNE
PA AVENUE DU TRIBUNAL FEDERAL 34, LAUSANNE, CH-1015, SWITZERLAND
SN 1664-2392
J9 FRONT ENDOCRINOL
JI Front. Endocrinol.
PD AUG 17
PY 2023
VL 14
AR 1216086
DI 10.3389/fendo.2023.1216086
PG 16
WC Endocrinology & Metabolism
WE Science Citation Index Expanded (SCI-EXPANDED)
SC Endocrinology & Metabolism
GA Q7FW8
UT WOS:001059154000001
PM 37664830
OA Green Published, gold
DA 2023-11-17
ER

PT J
AU Liao, JY
   Zhang, YH
   Ma, C
   Wu, GS
   Zhang, WD
AF Liao, Jingyu
   Zhang, Yuhao
   Ma, Chi
   Wu, Gaosong
   Zhang, Weidong
TI Microbiome-metabolome reveals that the Suxiao Jiuxin pill attenuates
   acute myocardial infarction associated with fatty acid metabolism
SO JOURNAL OF ETHNOPHARMACOLOGY
LA English
DT Article
DE Metabolome; Gut microbiota; Suxiao Jiuxin pill; Traditional Chinese
   medicine; Acute myocardial infarction
ID GUT MICROBIOTA; POSTMYOCARDIAL INFARCTION; DETERMINE SEVERITY; OXIDATIVE
   STRESS; HEART-FAILURE; ISOPROTERENOL; ACTIVATION; INHIBITION; CELLS;
   RATS
AB Ethnopharmacological relevance: The Suxiao Jiuxin pill (SJP) is a Chinese medical patent drug on the national essential drug list of China, with well-established cardiovascular protective effects in the clinic. However, the mechanisms underlying the protective effects of SJP on cardiovascular disease have not yet been elucidated clearly, especially its relationship with the gut microbiota.Aim of the study: This study aimed to investigate the cardioprotective effect of SJP against isoproterenol-induced acute myocardial infarction (AMI) by integrating the gut microbiome and metabolome.Methods: A rat model of AMI was generated using isoproterenol. Firstly, the effect of antibiotic (ABX) treatment on the blood absorption and excretion of the main components of SJP were studied. Secondly, 16S rRNA sequencing and untargeted metabolomics were used to discover the improvement of SJP treatment on gut microbiota and host metabolism in AMI rats. Finally, targeted metabolomics was used to verify the effects of SJP treatment on host metabolism in AMI rats.Result: The results showed that ABX treatment could affect the blood absorption and fecal excretion of the main active components of SJP. At the same time, SJP can restore the richness and diversity of gut microbiota, and multiple gut microbiota (including Jeotgalicoccus, Lachnospiraceae, and Blautia) are significantly associated with fatty acids. Untargeted metabolomics also found that SJP could restore the levels of various fatty acid metabolites in serum and cecal contents (p < 0.01, FC > 1.5 and VIP >1). Targeted metabolomics further confirmed that 41, 21, and 39 fatty acids were significantly altered in serum, cecal contents, and heart samples, respectively. Interestingly, these fatty acids belong to the class of eicosanoids, and SJP can significantly downregulate these eicosanoids in AMI rats.Conclusion: The results of this study suggest that SJP may exert its cardioprotective effects by remodeling the gut microbiota and host fatty acid metabolism.
C1 [Liao, Jingyu; Zhang, Weidong] Guangdong Pharmaceut Univ, Sch Pharm, Guangzhou 510006, Guangdong, Peoples R China.
   [Liao, Jingyu; Ma, Chi; Wu, Gaosong; Zhang, Weidong] Shanghai Univ Tradit Chinese Med, Inst Interdisciplinary Integrat Med Res, Shanghai 201203, Peoples R China.
   [Zhang, Yuhao] China Pharmaceut Univ, Sch Tradit Chinese Pharm, Nanjing 211198, Peoples R China.
   [Zhang, Weidong] Second Mil Med Univ, Sch Pharm, Shanghai 200433, Peoples R China.
   [Wu, Gaosong] 1200 Cai Lun Rd, Shanghai, Peoples R China.
   [Zhang, Weidong] 1200 Cai Lun Rd,325 Guo He Rd, Shanghai, Peoples R China.
C3 Guangdong Pharmaceutical University; Shanghai University of Traditional
   Chinese Medicine; China Pharmaceutical University; Naval Medical
   University
RP Wu, GS (corresponding author), 1200 Cai Lun Rd, Shanghai, Peoples R China.; Zhang, WD (corresponding author), 1200 Cai Lun Rd,325 Guo He Rd, Shanghai, Peoples R China.
EM gaosong@shutcm.edu.cn; wdzhangy@hotmail.com
OI Zhang, Yuhao/0000-0001-9081-3125; Wu, Gaosong/0000-0002-7548-1588
FU National Key Research and Development Program of China [ZD2021CY001];
   National Natural Science Foundation of China; Shanghai Municipal Science
   and Technology Major Project [20YF1459000]; Innovation Team and Talents
   Cultivation Program of National Administration of Traditional Chinese
   Medicine [82141203]; Shanghai Sailing Program [82004003]; 
   [2017YFC1700200];  [ZYYCXTDD-202004]
FX The work was supported by the National Key Research and Development
   Program of China [2017YFC1700200] , National Natural Science Foundation
   of China [82141203, 82004003] , Shanghai Municipal Science and
   Technology Major Project (ZD2021CY001) , Innovation Team and Talents
   Cultivation Program of National Administration of Traditional Chinese
   Medicine [ZYYCXTDD-202004] , Shanghai Sailing Program (20YF1459000) .
CR Arseneault-Bréard J, 2012, BRIT J NUTR, V107, P1793, DOI 10.1017/S0007114511005137
   Aspromonte N, 2014, EXPERT OPIN DRUG MET, V10, P327, DOI 10.1517/17425255.2014.872240
   Avendaño MS, 2016, BRIT J PHARMACOL, V173, P1541, DOI 10.1111/bph.13457
   Bai XY, 2014, EVID-BASED COMPL ALT, V2014, DOI 10.1155/2014/956924
   Benítez-Páez A, 2020, MSYSTEMS, V5, DOI 10.1128/mSystems.00857-19
   Cai JJ, 2022, J GERIATR CARDIOL, V19, P101, DOI 10.11909/j.issn.1671-5411.2022.02.009
   Carrera-Bastos P, 2018, AGING DIS, V9, P317, DOI 10.14336/AD.2017.0630
   Chen X, 2020, J AGR FOOD CHEM, V68, P1750, DOI 10.1021/acs.jafc.9b07368
   Costantini L, 2017, INT J MOL SCI, V18, DOI 10.3390/ijms18122645
   De Jong KA, 2017, CAN J CARDIOL, V33, P860, DOI 10.1016/j.cjca.2017.03.009
   de Sánchez VC, 1997, CAN J PHYSIOL PHARM, V75, P1300, DOI 10.1139/cjpp-75-12-1300
   DeFilippis AP, 2019, CIRCULATION, V140, P1661, DOI 10.1161/CIRCULATIONAHA.119.040631
   DeLozier TC, 2007, DRUG METAB DISPOS, V35, P682, DOI 10.1124/dmd.106.012823
   Dennis EA, 2011, CHEM REV, V111, P6130, DOI 10.1021/cr200085w
   Duan X, 2008, COCHRANE DB SYST REV, DOI [10.1002/14651858.CD004473.pub2, 10.1002/14651858.CDO04473.pub2]
   Fan Y, 2021, NAT REV MICROBIOL, V19, P55, DOI 10.1038/s41579-020-0433-9
   FORD DA, 1991, J CLIN INVEST, V88, P331, DOI 10.1172/JCI115296
   Forte E, 2021, CIRCULATION, V143, P821, DOI 10.1161/CIRCULATIONAHA.120.044581
   Gan XT, 2014, CIRC-HEART FAIL, V7, P491, DOI 10.1161/CIRCHEARTFAILURE.113.000978
   HAZEN SL, 1991, J BIOL CHEM, V266, P5629
   Hwang HJ, 2022, ANTIOXIDANTS-BASEL, V11, DOI 10.3390/antiox11081448
   Imig JD, 2006, CLIN SCI, V111, P21, DOI 10.1042/cs20050251
   Imig JD, 2012, PHYSIOL REV, V92, P101, DOI 10.1152/physrev.00021.2011
   Inoue R, 2017, J CLIN BIOCHEM NUTR, V61, P217, DOI 10.3164/jcbn.17-44
   Kasselman LJ, 2018, ATHEROSCLEROSIS, V271, P203, DOI 10.1016/j.atherosclerosis.2018.02.036
   Lam V, 2012, FASEB J, V26, P1727, DOI 10.1096/fj.11-197921
   Leal MAS, 2020, VASC PHARMACOL, V124, DOI 10.1016/j.vph.2019.106601
   Lei W, 2019, BIOMED PHARMACOTHER, V117, DOI 10.1016/j.biopha.2019.109074
   Lei W, 2018, J CHROMATOGR B, V1092, P220, DOI 10.1016/j.jchromb.2018.06.015
   Leng JP, 2013, ANAL CHIM ACTA, V758, P114, DOI 10.1016/j.aca.2012.11.008
   Li CS, 2011, J TRADIT CHIN MED, V31, P107, DOI 10.1016/S0254-6272(11)60022-8
   Li YJ, 2016, OXID MED CELL LONGEV, V2016, DOI 10.1155/2016/9045736
   Li YP, 2018, J CHIN MED ASSOC, V81, P816, DOI 10.1016/j.jcma.2018.02.002
   Liao JY, 2023, J CHROMATOGR A, V1687, DOI 10.1016/j.chroma.2022.463700
   Liu C, 2020, J TRADIT CHIN MED, V40, P518, DOI 10.19852/j.cnki.jtcm.2020.04.002
   Liu CL, 2022, J GENET GENOMICS, V49, P569, DOI 10.1016/j.jgg.2021.12.007
   Liu X, 2016, CELL PHYSIOL BIOCHEM, V40, P770, DOI 10.1159/000453137
   Liu YT, 2013, MOL BIOSYST, V9, P2823, DOI 10.1039/c3mb70222g
   Liu YJ, 2020, FOOD FUNCT, V11, P5024, DOI [10.1039/d0fo00439a, 10.1039/D0FO00439A]
   Lu YJ, 2022, CLIN TRANSL MED, V12, DOI 10.1002/ctm2.907
   McCafferty K, 2012, FASEB J, V26, P4388, DOI 10.1096/fj.12-1102LTR
   McMillan A, 2019, CIRCULATION, V139, P660, DOI 10.1161/CIRCULATIONAHA.118.037384
   Merlo AC, 2022, INTERN EMERG MED, V17, P317, DOI 10.1007/s11739-021-02920-8
   Miyamoto J, 2019, NAT COMMUN, V10, DOI 10.1038/s41467-019-11978-0
   Nemet I, 2020, CELL, V180, P862, DOI 10.1016/j.cell.2020.02.016
   Ozato N, 2019, NPJ BIOFILMS MICROBI, V5, DOI 10.1038/s41522-019-0101-x
   Park SK, 2013, INT J SYST EVOL MICR, V63, P599, DOI 10.1099/ijs.0.036541-0
   Qiang TT, 2021, J ETHNOPHARMACOL, V280, DOI 10.1016/j.jep.2021.114408
   Ren L, 2018, EVID-BASED COMPL ALT, V2018, DOI 10.1155/2018/9745804
   Roman RJ, 2018, HYPERTENSION, V72, P12, DOI 10.1161/HYPERTENSIONAHA.118.10269
   Ruan XF, 2018, ACTA PHARMACOL SIN, V39, P579, DOI 10.1038/aps.2018.18
   Ruan XF, 2018, ACTA PHARMACOL SIN, V39, P569, DOI 10.1038/aps.2018.19
   Ruan XF, 2021, TRIALS, V22, DOI 10.1186/s13063-021-05448-6
   Ruan XF, 2017, EXP THER MED, V14, P3523, DOI 10.3892/etm.2017.4964
   Rude MA, 2011, APPL ENVIRON MICROB, V77, P1718, DOI 10.1128/AEM.02580-10
   SANDERS TAB, 1990, BAILLIERE CLIN ENDOC, V4, P877, DOI 10.1016/S0950-351X(05)80083-7
   Sandoval Y, 2019, J AM COLL CARDIOL, V73, P1846, DOI 10.1016/j.jacc.2019.02.018
   SAVAGE DC, 1977, ANNU REV MICROBIOL, V31, P107, DOI 10.1146/annurev.mi.31.100177.000543
   Sen S, 2016, PLOS ONE, V11, DOI 10.1371/journal.pone.0165300
   Shen ZJ, 2020, J ALTERN COMPLEM MED, V26, P1055, DOI 10.1089/acm.2020.0014
   Song NX, 2022, J ETHNOPHARMACOL, V293, DOI 10.1016/j.jep.2022.115279
   Sun LL, 2021, PHYTOMEDICINE, V89, DOI 10.1016/j.phymed.2021.153620
   TAKEUCHI Y, 1991, ARCH BIOCHEM BIOPHYS, V289, P33, DOI 10.1016/0003-9861(91)90438-O
   Tang TWH, 2019, CIRCULATION, V139, P647, DOI 10.1161/CIRCULATIONAHA.118.035235
   Telle-Hansen VH, 2022, LIPIDS HEALTH DIS, V21, DOI 10.1186/s12944-022-01702-1
   Toya T, 2020, PLOS ONE, V15, DOI 10.1371/journal.pone.0227147
   Vacca M, 2020, MICROORGANISMS, V8, DOI 10.3390/microorganisms8040573
   Vahed SZ, 2018, PHARMACOL RES, V129, P308, DOI 10.1016/j.phrs.2017.11.008
   van der Vusse GJ, 1998, MOL CELL BIOCHEM, V185, P205, DOI 10.1023/A:1016574720342
   VIKMO H, 1981, AM J CARDIOL, V48, P361, DOI 10.1016/0002-9149(81)90621-4
   Virani SS, 2020, CIRCULATION, V141, pE139, DOI 10.1161/CIR.0000000000000757
   Whelan J, 2013, ADV NUTR, V4, P311, DOI 10.3945/an.113.003772
   WIGLE DT, 1987, CAN MED ASSOC J, V136, P945
   Woodside JV, 2005, P NUTR SOC, V64, P554, DOI 10.1079/PNS2005465
   Wu GS, 2022, FRONT CELL INFECT MI, V12, DOI 10.3389/fcimb.2022.950983
   Wu GS, 2020, PHYTOMEDICINE, V77, DOI 10.1016/j.phymed.2020.153291
   Wu ZX, 2017, PLOS ONE, V12, DOI 10.1371/journal.pone.0180717
   Yang J, 2012, MOL BIOSYST, V8, P1789, DOI 10.1039/c2mb05510d
   Ye JQ, 2015, PLATELETS, V26, P736, DOI 10.3109/09537104.2014.989826
   YEAGER JC, 1981, CIRC SHOCK, V8, P151
   Zhang L, 2018, CIRCULATION, V137, P1374, DOI 10.1161/CIRCULATIONAHA.117.031139
   Zhang SM, 2019, TALANTA, V196, P249, DOI 10.1016/j.talanta.2018.12.049
   Zhang ZD, 2023, FRONT CARDIOVASC MED, V9, DOI 10.3389/fcvm.2022.1076806
   Zhou D, 2017, WORLD J GASTROENTERO, V23, P60, DOI 10.3748/wjg.v23.i1.60
   Zhou QL, 2022, MICROBIOME, V10, DOI 10.1186/s40168-022-01271-6
   Zhou X, 2018, MICROBIOME, V6, DOI 10.1186/s40168-018-0441-4
   Zhou XL, 2010, HYPERTENSION, V55, P880, DOI 10.1161/HYPERTENSIONAHA.109.145136
   Zhu WF, 2016, CELL, V165, P111, DOI 10.1016/j.cell.2016.02.011
NR 88
TC 0
Z9 0
U1 14
U2 15
PU ELSEVIER IRELAND LTD
PI CLARE
PA ELSEVIER HOUSE, BROOKVALE PLAZA, EAST PARK SHANNON, CO, CLARE, 00000,
   IRELAND
SN 0378-8741
EI 1872-7573
J9 J ETHNOPHARMACOL
JI J. Ethnopharmacol.
PD AUG 10
PY 2023
VL 312
AR 116529
DI 10.1016/j.jep.2023.116529
PG 15
WC Plant Sciences; Chemistry, Medicinal; Integrative & Complementary
   Medicine; Pharmacology & Pharmacy
WE Science Citation Index Expanded (SCI-EXPANDED)
SC Plant Sciences; Pharmacology & Pharmacy; Integrative & Complementary
   Medicine
GA Q6BP6
UT WOS:001058359000001
PM 37086873
DA 2023-11-17
ER

PT J
AU Liang, B
   Zhang, XX
   Gu, N
AF Liang, Bo
   Zhang, Xiao-xiao
   Gu, Ning
TI Guanxin V Relieves Ventricular Remodeling by Inhibiting Inflammation:
   Implication from Virtual Screening, Systematic Pharmacology, Molecular
   Docking, and Experimental Validation
SO CHINESE JOURNAL OF INTEGRATIVE MEDICINE
LA English
DT Article; Early Access
DE Guanxin V; Chinese medicine; ventricular remodeling; inflammation
ID NF-KAPPA-B; MYOCARDIAL-INFARCTION; OXIDATIVE STRESS; SUPPRESSION;
   HYPERTROPHY; ANNOTATION; CYTOSCAPE; INJURY; RATS
AB ObjectiveTo reveal the anti-inflammatory mechanism of Guanxin V, which is prescribed for ventricular remodeling in clinical practice.MethodsGuanxin V-, ventricular remodeling-, and inflammation-related targets were obtained through an integrated strategy of virtual screening and systematic pharmacology, and then the shared targets were visualised with a Venn diagram. Guanxin V network and the protein-protein interaction network were drawn, and enrichment analysis was conducted. Finally, the main results obtained from the integrated strategy were validated by molecular docking and in vivo experiments.ResultsA total of 251, 11,425, and 15,246 Guanxin V-, ventricular remodeling-, and inflammation-related targets were acquired, respectively. Then, 211 shared targets were considered to contribute to the mechanism of ventricular remodeling treated by Guanxin V. Guanxin network and the protein-protein interaction network were drawn, and enrichment analysis showed some cardiovascular-related biological processes and signaling pathways. Molecular docking revealed that the Guanxin V-derived compounds could align with key targets. Final in vivo experiments proved that Guanxin V reverses ventricular remodeling by inhibiting inflammation.ConclusionGuanxin V relieves ventricular remodeling by regulating inflammation, which provides new ideas for the anti-ventricular remodeling mechanism of Guanxin V.
C1 [Liang, Bo; Gu, Ning] Nanjing Univ Chinese Med, Dept Cardiol, Nanjing Hosp Chinese Med, Nanjing 210022, Peoples R China.
   [Liang, Bo] Third Mil Med Univ, Army Med Univ, Xinqiao Hosp, Chongqing Clin Res Ctr Kidney & Urol Dis,Dept Neph, Chongqing 400037, Peoples R China.
   [Zhang, Xiao-xiao] Nanjing Univ Chinese Med, Sch Chinese Med, Sch Integrated Chinese & Western Med, Nanjing 210046, Peoples R China.
C3 Nanjing University of Chinese Medicine; Army Medical University; Nanjing
   University of Chinese Medicine
RP Gu, N (corresponding author), Nanjing Univ Chinese Med, Dept Cardiol, Nanjing Hosp Chinese Med, Nanjing 210022, Peoples R China.
EM guning@njucm.edu.cn
FU National Natural Science Foundation of China [81774229]; Jiangsu Leading
   Talent Project of Traditional Chinese Medicine (Jiangsu TCM 2018) [4]
FX Supported by the National Natural Science Foundation of China (No.
   81774229) and Jiangsu Leading Talent Project of Traditional Chinese
   Medicine (Jiangsu TCM 2018 No.4)
CR Azevedo PS, 2016, ARQ BRAS CARDIOL, V106, P62, DOI 10.5935/abc.20160005
   Bader GD, 2003, BMC BIOINFORMATICS, V4, DOI 10.1186/1471-2105-4-2
   Bai WW, 2021, OXID MED CELL LONGEV, V2021, DOI 10.1155/2021/2860488
   Bindea G, 2009, BIOINFORMATICS, V25, P1091, DOI 10.1093/bioinformatics/btp101
   Chen PP, 2021, EUR J PHARMACOL, V909, DOI 10.1016/j.ejphar.2021.174438
   Chin CH, 2014, BMC SYST BIOL, V8, DOI 10.1186/1752-0509-8-S4-S11
   Daina A, 2019, NUCLEIC ACIDS RES, V47, pW357, DOI 10.1093/nar/gkz382
   Davis AP, 2019, NUCLEIC ACIDS RES, V47, pD948, DOI 10.1093/nar/gky868
   Geng L, 2023, J ETHNOPHARMACOL, V312, DOI 10.1016/j.jep.2023.116521
   Glasenapp A, 2020, J NUCL MED, V61, P590, DOI 10.2967/jnumed.119.232488
   Huang DW, 2009, NAT PROTOC, V4, P44, DOI 10.1038/nprot.2008.211
   Huang JH., 2004, CHIN J CLIN PHARM TH, V9, P1069, DOI DOI 10.3969/J.ISSN.1009-2501.2004.09.026
   Islam RA, 2021, J CLIN MED, V10, DOI 10.3390/jcm10173833
[truncated: 4,184,064 more chars]
