# Supplementary material for: Exploring global research trends in Chinese medicine for atherosclerosis: a bibliometric study 2012–2023
Source: Front Cardiovasc Med. 2024 Jun 17;11:1400130. doi: 10.3389/fcvm.2024.1400130 (PMC11216286; doi:10.3389/fcvm.2024.1400130)
Supplement: Supplementary file 2 [file Datasheet1.zip › Data Sheet 1_v1/TCM and AS/tcm-download_1001-1500.txt.txt]

FN Clarivate Analytics Web of Science
VR 1.0
PT J
AU Chen, S
   Ye, ZQ
   Li, ZW
   Zhao, CX
   Chen, GJ
   Zhou, JZ
   Wang, C
   Huan, RL
   Hong, YD
AF Chen, Shuang
   Ye, Zi-Qing
   Li, Zhi-Wen
   Zhao, Chun-Xiao
   Chen, Guang-Jin
   Zhou, Jun-Zhuo
   Wang, Chuan
   Huan, Rui-Li
   Hong, Yong-Dun
TI Wenyang Huoxue Jiedu formula inhibits thin-cap fibroatheroma plaque
   formation via the VEGF/VEGFR signaling pathway
SO JOURNAL OF ETHNOPHARMACOLOGY
LA English
DT Article
DE Wenyang Huoxue Jiedu formula (WHJF); ACS; TCFA; Angiogenesis; VEGF/VEGFR
   pathway
ID GROWTH; EXPRESSION; NEOVASCULARIZATION; ANGIOGENESIS; DECOCTION;
   DISEASE; VEGF
AB Ethnopharmacological relevance: For many years, Guangzhou University of Chinese Medicine has been successfully using the empirical Wenyang Huoxue Jiedu formula (WHJF) to treat coronary heart disease. Modern theories of acute coronary syndrome mainly focus on rupture of thin-cap fibroatheromas (TCFAs), which is closely related to the release of vascular endothelial growth factor and its receptor (VEGF/VEGFR).
   Aim of study: We investigated the effects of WHJF on the formation of TCFA plaques and the potential mechanism (VEGF/VEGFR signaling pathway).
   Materials and methods: For the in vivo experiments, WHJF was administered to ApoE(-/-) mice, as a model of TCFA plaque formation. Aortic sections of the mice were obtained, and the vulnerability index and new vessel density of plaques were calculated by the Movat staining assay and immunohistochemistry kit, respectively. Protein and mRNA expression levels of VEGF/VEGFR in aortas were assayed by capillary electrophoresis immunoassay and quantitative real-time polymerase chain reaction analyses. In vitro, WHJF serum was produced in rats on the fourth day 2 h after the first administration of different concentrations of WHJF. Proliferation, migration, and lumen formation ability of human umbilical vein endothelial cells (HUVECs) treated with sera from these rats were assayed by the CKK-8 kit, Transwell plates, and Matrigel assay, respectively. Protein and mRNA expression levels of signaling molecules in the VEGF/VEGFR pathways were also examined.
   Results: In vivo, the vulnerability index and new vessel density of plaques in the WHJF group were lower than those values in the blank control group (P < 0.05). No differences were found between the groups in the expression levels of VEGF/VEGFR (P > 0.05). In vitro, the proliferation, migration, and tube formation of HUVECs in the high-dose WHJF group were reduced compared to the control group (P < 0.05). This finding was in agreement with the downregulation of VEGFR-2 and PERK (P < 0.05). The mRNA expression of signaling molecules showed no difference between the groups (P > 0.05).
   Conclusions: WHJF inhibits TCFA formation by influencing the VEGF/VEGFR signaling pathway.
C1 [Chen, Shuang] Guangzhou Hosp Integrated Tradit Chinese Med & We, Guangzhou 510800, Guangdong, Peoples R China.
   [Ye, Zi-Qing; Hong, Yong-Dun] Guangzhou Univ Chinese Med, Affiliated Hosp 1, Guangzhou 510000, Guangdong, Peoples R China.
   [Huan, Rui-Li] Guangzhou Univ Chinese Med, Dept Clin Med, Guangzhou 510000, Guangdong, Peoples R China.
   [Zhao, Chun-Xiao] Chiba Univ, Grad Sch Med, Dept Japanese Oriental Kampo Med, Chiba 2608076, Japan.
   [Chen, Guang-Jin] Yang Jiang Hosp Tradit Chinese Med, Yangjiang 529500, Guangdong, Peoples R China.
   [Zhou, Jun-Zhuo] Kai Ping Hosp Tradit Chinese Med, Jiangmen 529300, Guangdong, Peoples R China.
   [Wang, Chuan] Beijing Fengtai Hosp Integrated Tradit Chinese Me, Beijing 100000, Peoples R China.
   [Li, Zhi-Wen] Baoan Hosp Tradit Chinese Med, Shenzhen 518000, Guangdong, Peoples R China.
C3 Guangzhou University of Chinese Medicine; Guangzhou University of
   Chinese Medicine; Chiba University
RP Hong, YD (corresponding author), Guangzhou Univ Chinese Med, Affiliated Hosp 1, Guangzhou 510000, Guangdong, Peoples R China.
EM hongyongdun@163.com
RI Zi, Ye/GWM-3932-2022
FU National Natural Science Foundation of China [81273737]
FX We thank Drs. Xiao-Bing Li, Yi Liang, Yong Jiang, and Qiu-Ying Xu at the
   Laboratory Center of the First Affiliated Hospital of GUCM for
   assistance with the laboratory work in this study. This study was
   supported by funding from the National Natural Science Foundation of
   China (No. 81273737).
CR Bueno OF, 2000, EMBO J, V19, P6341, DOI 10.1093/emboj/19.23.6341
   Burns MP, 2005, AM J PHYSIOL-HEART C, V288, pH194, DOI 10.1152/ajpheart.01078.2003
   Carmeliet P, 2005, NATURE, V438, P932, DOI 10.1038/nature04478
   Celletti FL, 2001, NAT MED, V7, P425, DOI 10.1038/86490
   Dalia Q., 2017, J HEMATOL ONCOL, V10, P1
   DAVIES MJ, 1992, CIRCULATION, V85, P19
   [杜文婷 Du Wenting], 2016, [中华中医药杂志, China Journal of Traditional Chinese Medicine and Pharmacy], V31, P4325
   Eubank TD, 2003, J IMMUNOL, V171, P2637, DOI 10.4049/jimmunol.171.5.2637
   Hirotoki O., 2014, PLOS ONE, V9
   [洪永敦 Hong Yongdun], 2010, [中药新药与临床药理, Traditional Chinese Drug Research and Clinical Plarmacology], V21, P440
   Inoue M, 1998, CIRCULATION, V98, P2108, DOI 10.1161/01.CIR.98.20.2108
   Jeong SJ, 2008, VIROLOGY, V370, P264, DOI 10.1016/j.virol.2007.09.003
   Jeziorska M, 1999, J PATHOL, V188, P189
   Kim EK, 2010, BBA-MOL BASIS DIS, V1802, P396, DOI 10.1016/j.bbadis.2009.12.009
   Lai CF, 2001, J BIOL CHEM, V276, P14443, DOI 10.1074/jbc.M010021200
   Li, 2013, CHINESE J EXPT TRADI, V19, P188
   Li X. L., 2014, J PRACT TRADIT CHIN, V28, P171
   Libby P, 2000, J INTERN MED, V247, P349, DOI 10.1046/j.1365-2796.2000.00654.x
   Liu Y, 2014, AFR J TRADIT COMPLEM, V11, P273, DOI 10.4314/ajtcam.v11i2.7
   Liuzzo G., 2004, J MED LIBAN, V52, P96
   Ma Z. H., 2016, CLIN J CHIN MED, V8, P19
   Maione F, 2015, FITOTERAPIA, V100, P174, DOI 10.1016/j.fitote.2014.11.024
   McCarthy MJ, 1999, J VASC SURG, V30, P261, DOI 10.1016/S0741-5214(99)70136-9
   Moulton KS, 1999, CIRCULATION, V99, P1726, DOI 10.1161/01.CIR.99.13.1726
   Page RL, 2016, VASC HEALTH RISK MAN, V12, P13, DOI 10.2147/VHRM.S94026
   Pourgholami MH, 2010, BIOCHEM BIOPH RES CO, V397, P729, DOI 10.1016/j.bbrc.2010.06.019
   Qiao Y, 2015, CHIN J INTEGR MED, V21, P259, DOI 10.1007/s11655-014-1832-4
   Roger VL, 2012, CIRCULATION, V125, pE2, DOI 10.1161/CIR.0b013e31823ac046
   [苏雪芬 Su Xuefen], 2015, [中国实验方剂学杂志, Chinese Journal of Experimental Traditional Medical Formulae], V21, P191
   Suzuki H, 1997, NATURE, V386, P292, DOI 10.1038/386292a0
   The BMJ, 2021, GUID BMJ PAT PUBL RE
   Tian C, 2016, SCI REP-UK, V6, DOI 10.1038/srep24353
   Vincent L, 2001, FEBS LETT, V495, P159, DOI 10.1016/S0014-5793(01)02337-7
   Wang J., 2009, CHIN J INF TRADIT CH, V16, P89
   Wang J. Y., 2013, BMC COMPLEM ALTERN M, V13, P1
   [王剑 WANG Jian], 2008, [中国动脉硬化杂志, Chinese Journal of Arteriosclerosis], V16, P290
   Wise LM., 2012, CELL MICROBIOL
   Wu F., 2014, PLOS ONE, V9
   Wu F, 2015, PLOS ONE, V10, DOI 10.1371/journal.pone.0134662
   Wu X. B., 2015, WORLD LATEST MED INF, V15, P20
   Zhang F, 2010, ANN MED, V42, P171, DOI 10.3109/07853890903463976
   Zhang HM, 2011, J TRADIT CHIN MED, V31, P338, DOI 10.1016/S0254-6272(12)60015-6
   Zhao X. Q., 1998, J TRADIT CHIN MED, V2, P14
   Zhu W., 2009, J LIAONING U TCM, V11, P189
   张保国, 2013, [中成药, Chinese Traditional Patent Medicine], V35, P2245
NR 45
TC 6
Z9 6
U1 1
U2 12
PU ELSEVIER IRELAND LTD
PI CLARE
PA ELSEVIER HOUSE, BROOKVALE PLAZA, EAST PARK SHANNON, CO, CLARE, 00000,
   IRELAND
SN 0378-8741
J9 J ETHNOPHARMACOL
JI J. Ethnopharmacol.
PD JUN 12
PY 2018
VL 219
BP 213
EP 221
DI 10.1016/j.jep.2018.03.019
PG 9
WC Plant Sciences; Chemistry, Medicinal; Integrative & Complementary
   Medicine; Pharmacology & Pharmacy
WE Science Citation Index Expanded (SCI-EXPANDED)
SC Plant Sciences; Pharmacology & Pharmacy; Integrative & Complementary
   Medicine
GA GI9YL
UT WOS:000434901400020
PM 29551453
OA hybrid
DA 2023-11-17
ER

PT J
AU Tsai, FJ
   Li, TM
   Cheng, CF
   Wu, YC
   Lai, CH
   Ho, TJ
   Liu, X
   Tsang, H
   Lin, TH
   Liao, CC
   Huang, SM
   Li, JP
   Lin, JC
   Lin, CC
   Liang, WM
   Lin, YJ
AF Tsai, Fuu-Jen
   Li, Te-Mao
   Cheng, Chi-Fung
   Wu, Yang-Chang
   Lai, Chih-Ho
   Ho, Tsung-Jung
   Liu, Xiang
   Tsang, Hsinyi
   Lin, Ting-Hsu
   Liao, Chiu-Chu
   Huang, Shao-Mei
   Li, Ju-Pi
   Lin, Jung-Chun
   Lin, Chih-Chien
   Liang, Wen-Miin
   Lin, Ying-Ju
TI Effects of Chinese herbal medicine on hyperlipidemia and the risk of
   cardiovascular disease in HIV-infected patients in Taiwan
SO JOURNAL OF ETHNOPHARMACOLOGY
LA English
DT Article
DE HIV; Chinese herbal medicine; Hyperlipidemia; Cardiovascular disease
ID KAMI-SHOYO-SAN; GE-GEN-TANG; PLATYCODON-GRANDIFLORUM; ANTIRETROVIRAL
   THERAPY; PRESCRIPTION PATTERNS; DENSITY-LIPOPROTEIN; LIPID-ACCUMULATION;
   DIABETES-MELLITUS; OXIDATIVE STRESS; YAO-SAN
AB Ethnopharmacological relevance: Due to the development of antiretroviral therapy (ART), HIV/AIDS is now regarded as a treatable chronic disease. Chinese herbal medicine (CHM) is a type of complementary and alternative medicine (CAM) that has been widely applied in the healthcare system in Taiwan.
   Aim of the study: The aim of this study was to investigate the frequency of use and patterns of prescription for the CHM-based treatment of HIV-infected patients and to assess the long-term effects of CHM on hyperlipidemia and cardiovascular disease events in these patients.
   Materials and methods: We identified 21,846 HIV-infected patients (ICD-9-CM: 042-044, 079, and V08 codes). Of these, 1083 and 2166 patients who used CHM and were non-users, respectively, were matched for age, gender, and ART use before CHM. The chi-squared test, Cox proportional hazard model, Kaplan-Meier method, and the log-rank test were used for comparisons between these two groups.
   Results: CHM users had a lower risk of hyperlipidemia compared with non-users after adjusting for comorbidities by using a multivariate Cox proportional hazard model (P = 0.0011; HR: 0.66, 95% CI: 0.52-0.85). In addition, the CHM users had a lower risk of cardiovascular disease compared with non-users after adjusting for co-morbidities (P = 0.0004; HR: 0.67, 95% CI: 0.53-0.83). The 10-year cumulative incidences of hyperlipidemia and cardiovascular disease were lower in the CHM group (P < 0.0001 for both, log rank test). Among the 12 most commonly used CHMs in these patients, Jia-Wei-Xiao-Yao-San (JWXYS) (46.1%), Ge-Gen-Tang (GGT) (40.6%), and Yin-Qiao-San (YQS) (38.0%) were the most common herbal formulas used. Huang-Qin (HQin) (44.6%), Yan-Hu-Suo (YHS) (40.5%), and Jie-Geng (JG) (39.5%) were the most commonly used single herbs. A CHM network analysis showed that JG was the core CHM in one cluster, and BM, MXSGT, and HQin were important CHMs in that cluster. In the other cluster, YHS was the core CHM, and SYGCT and JWXYS were important CHMs.
   Conclusion: CHM as adjunctive therapy may reduce hyperlipidemia and the risk for cardiovascular disease in HIV-infected patients. The list of the comprehensive herbal medicines that the patients used might be useful in further scientific investigations or therapeutic interventions for preventing atherosclerosis among HIV-infected patients.
C1 [Tsai, Fuu-Jen; Li, Te-Mao; Wu, Yang-Chang; Ho, Tsung-Jung; Li, Ju-Pi; Lin, Ying-Ju] China Med Univ, Sch Chinese Med, Taichung, Taiwan.
   [Tsai, Fuu-Jen; Lin, Ting-Hsu; Liao, Chiu-Chu; Huang, Shao-Mei; Lin, Ying-Ju] China Med Univ Hosp, Genet Ctr, Dept Med Res, Taichung, Taiwan.
   [Tsai, Fuu-Jen] Asia Univ, Taichung, Taiwan.
   [Cheng, Chi-Fung; Liang, Wen-Miin] China Med Univ, Sch Publ Hlth, Grad Inst Biostat, Taichung, Taiwan.
   [Lai, Chih-Ho] Chang Gung Univ, Dept Microbiol & Immunol, Taoyuan, Taiwan.
   [Ho, Tsung-Jung] China Med Univ, Beigang Hosp, Div Chinese Med, Beigang Township, Yunlin, Taiwan.
   [Ho, Tsung-Jung] China Med Univ, Tainan Municipal An Nan Hosp, Div Chinese Med, Tainan, Taiwan.
   [Liu, Xiang; Tsang, Hsinyi] NIAID, NIH, 9000 Rockville Pike, Bethesda, MD 20892 USA.
   [Li, Ju-Pi] China Med Univ Hosp, Rheumatism Res Ctr, Taichung, Taiwan.
   [Lin, Jung-Chun] Taipei Med Univ, Coll Med Sci & Technol, Sch Med Lab Sci & Biotechnol, Taipei, Taiwan.
   [Lin, Chih-Chien] Providence Univ, Dept Cosmet Sci, Taichung, Taiwan.
   [Lai, Chih-Ho] Chang Gung Mem Hosp, Mol Infect Dis Res Ctr, Linkou, Taiwan.
C3 China Medical University Taiwan; China Medical University Taiwan; China
   Medical University Hospital - Taiwan; Asia University Taiwan; China
   Medical University Taiwan; Chang Gung University; China Medical
   University Taiwan; China Medical University Taiwan; National Institutes
   of Health (NIH) - USA; NIH National Institute of Allergy & Infectious
   Diseases (NIAID); China Medical University Taiwan; China Medical
   University Hospital - Taiwan; Taipei Medical University; Providence
   University - Taiwan; Chang Gung Memorial Hospital
RP Liang, WM; Lin, YJ (corresponding author), 91 Hsueh Shih Rd, Taichung, Taiwan.
EM wmliang@mail.cmu.edu.tw; yjlin.kath@gmail.com
RI Lin, Ying-Ju/F-4852-2010; Tsai, Fuu-Jen/J-4140-2015; Wu,
   Yang-Chang/D-1471-2011; Li, Ju-Pi/AAS-8866-2021; Wu,
   Yang-Chang/C-5682-2009
OI Lin, Ying-Ju/0000-0003-4684-0585; Li, Ju-Pi/0000-0003-3406-4865; Wu,
   Yang-Chang/0000-0001-7815-2686
FU China Medical University [CMU102-PH-01, CMU100-S-01]; China Medical
   University Hospital [DMR-105-031, DMR-105-098, DMR-106-155]; National
   Science Council; Ministry of Science and Technology, Taiwan [MOST
   103-2320-B-039-006-MY3, MOST 105-2314-B-039-037-MY3, MOST
   106-2320-B-039-017-MY3]; China Medical University under the Aim for Top
   University Plan of the Ministry of Education, Taiwan
FX This study was supported by grants from China Medical University
   (CMU102-PH-01 and CMU100-S-01), China Medical University Hospital
   (DMR-105-031, DMR-105-098, and DMR-106-155), the National Science
   Council, the Ministry of Science and Technology, Taiwan (MOST
   103-2320-B-039-006-MY3, MOST 105-2314-B-039-037-MY3, and MOST
   106-2320-B-039-017-MY3), and China Medical University under the Aim for
   Top University Plan of the Ministry of Education, Taiwan. This study was
   based in part on data from the National Health Insurance Research
   Database provided by the Bureau of National Health Insurance, Department
   of Health and managed by the National Health Research Institutes. The
   interpretation and conclusions contained herein do not represent those
   of the National Health Insurance Administration, Department of Health or
   National Health Research Institutes. The authors wish to thank the
   Division of Chinese Medicine, China Medical University, Beigang
   Hospital, for administrative assistance and consultation, and the Aim
   for Top University Plan of the Ministry of Education, Taiwan, at China
   Medical University. We also thank Dr. Kuan-Teh Jeang and Willy W.L. Hong
   for their technical help and suggestions.
CR Abeysekera WPKM, 2017, EVID-BASED COMPL ALT, V2017, DOI 10.1155/2017/7347219
   An JH, 2009, J MED FOOD, V12, P1190, DOI 10.1089/jmf.2009.0017
   Anastos K, 2007, JAIDS-J ACQ IMM DEF, V45, P34, DOI 10.1097/QAI.0b013e318042d5fe
   Bekolo CE, 2014, BMC PUBLIC HEALTH, V14, DOI 10.1186/1471-2458-14-236
   Boccara F, 2013, J AM COLL CARDIOL, V61, P511, DOI 10.1016/j.jacc.2012.06.063
   Carr A, 1998, LANCET, V351, P1881, DOI 10.1016/S0140-6736(98)03391-1
   Chang JS, 2012, J ETHNOPHARMACOL, V139, P305, DOI 10.1016/j.jep.2011.11.018
   Chang YY, 2014, J ETHNOPHARMACOL, V151, P1209, DOI 10.1016/j.jep.2013.12.040
   Chao TH, 2014, J ETHNOPHARMACOL, V155, P702, DOI 10.1016/j.jep.2014.06.012
   Chen H.Y., 2013, EVID BASED COMPLEMEN, V2013
   Chen JL, 2014, INTEGR CANCER THER, V13, P226, DOI 10.1177/1534735414520970
   Chen KH, 2017, BMC COMPLEM ALTERN M, V17, DOI 10.1186/s12906-017-1677-4
   Chen T, 2015, INT IMMUNOPHARMACOL, V26, P338, DOI 10.1016/j.intimp.2015.04.001
   Chen YL, 2015, J ETHNOPHARMACOL, V171, P307, DOI 10.1016/j.jep.2015.05.045
   Cheng SH, 2014, J INT AIDS SOC, V17, P46, DOI 10.7448/IAS.17.4.19556
   Cheruvu S, 2014, INTERN MED J, V44, P315, DOI 10.1111/imj.12381
   Chien SC, 2014, SCI WORLD J, DOI 10.1155/2014/217525
   Choi JH, 2015, J AGR FOOD CHEM, V63, P1468, DOI 10.1021/jf5043954
   Choi JH, 2013, FOOD CHEM TOXICOL, V56, P231, DOI 10.1016/j.fct.2013.02.033
   Chu SM, 2015, J ETHNOPHARMACOL, V168, P129, DOI 10.1016/j.jep.2015.03.047
   Chung MJ, 2012, NUTR RES, V32, P365, DOI 10.1016/j.nutres.2012.02.005
   Cohen MS, 2016, NEW ENGL J MED, V375, P830, DOI [10.1056/NEJMoa1600693, 10.1056/NEJMoa1105243]
   Dai Min, 2000, Zhongguo Zhongyao Zazhi, V25, P625
   Fan XD, 2015, J TRANSL MED, V13, DOI 10.1186/s12967-015-0450-z
   Fang YG, 2010, J TRADIT CHIN MED, V30, P180, DOI 10.1016/S0254-6272(10)60037-4
   Feng ZQ, 2017, PHARM BIOL, V55, P1177, DOI 10.1080/13880209.2017.1285321
   Fleischer T, 2017, INTEGR CANCER THER, V16, P156, DOI 10.1177/1534735416664171
   Gillard BK, 2013, ARTERIOSCL THROM VAS, V33, P1714, DOI 10.1161/ATVBAHA.113.301538
   Guo HJ, 2016, J TRADIT CHIN MED, V36, P411
   Ha YW, 2009, PHYTOCHEM ANALYSIS, V20, P207, DOI 10.1002/pca.1116
   Hammer SM, 1997, NEW ENGL J MED, V337, P725, DOI 10.1056/NEJM199709113371101
   Hao MJ, 2017, BIOORGAN MED CHEM, V25, P5506, DOI 10.1016/j.bmc.2017.08.013
   Hidaka T, 2013, J OBSTET GYNAECOL RE, V39, P223, DOI 10.1111/j.1447-0756.2012.01936.x
   Hsu PC, 2014, J ETHNOPHARMACOL, V156, P358, DOI 10.1016/j.jep.2014.08.029
   Huang CY, 2015, J ETHNOPHARMACOL, V176, P311, DOI 10.1016/j.jep.2015.11.002
   Ishikawa T, 2000, PSYCHIAT CLIN NEUROS, V54, P579, DOI 10.1046/j.1440-1819.2000.00756.x
   Jin Y, 2016, PHARMACOGN MAG, V12, P153, DOI 10.4103/0973-1296.177913
   Jones R, 2005, HIV MED, V6, P396, DOI 10.1111/j.1468-1293.2005.00325.x
   Kearns A, 2017, TRENDS CARDIOVAS MED, V27, P564, DOI 10.1016/j.tcm.2017.07.007
   Kearns A, 2017, J AM COLL CARDIOL, V69, P3084, DOI 10.1016/j.jacc.2017.05.012
   KIM KS, 1995, J NUTR SCI VITAMINOL, V41, P485, DOI 10.3177/jnsv.41.485
   Kojima K, 2011, BIOL PHARM BULL, V34, P1613, DOI 10.1248/bpb.34.1613
   Lan JR, 2015, J ETHNOPHARMACOL, V161, P69, DOI 10.1016/j.jep.2014.09.049
   Lee AL, 2016, MEDICINE, V95, DOI 10.1097/MD.0000000000002536
   Lee IS, 2011, PHYTOTHER RES, V25, P1348, DOI 10.1002/ptr.3370
   Lee KJ, 2008, FOOD CHEM TOXICOL, V46, P1778, DOI 10.1016/j.fct.2008.01.017
   Lee S, 2015, J ETHNOPHARMACOL, V170, P201, DOI 10.1016/j.jep.2015.05.025
   Liao YH, 2015, LIVER INT, V35, P2595, DOI 10.1111/liv.12847
   Liew WK, 2015, ASIA PAC ALLERGY, V5, P222, DOI 10.5415/apallergy.2015.5.4.222
   Lin SK, 2016, MEDICINE, V95, DOI 10.1097/MD.0000000000004917
   Lin YJ, 2015, PLOS ONE, V10, DOI 10.1371/journal.pone.0145109
   Littlewood Rae A, 2011, Curr HIV/AIDS Rep, V8, P257, DOI 10.1007/s11904-011-0090-8
   Liu CY, 2016, BMC COMPLEM ALTERN M, V16, DOI 10.1186/s12906-016-1379-3
   Liu CQ, 2016, FRONT PHARMACOL, V7, DOI 10.3389/fphar.2016.00469
   Liu J, 2014, FOOD FUNCT, V5, P1038, DOI 10.1039/c3fo60524h
   Liu LH, 2015, MOL MED REP, V11, P3976, DOI 10.3892/mmr.2015.3186
   Liu Xiaoni, 2012, Zhongguo Zhong Yao Za Zhi, V37, P1327
   Liu ZL, 2013, COCHRANE DB SYST REV, DOI 10.1002/14651858.CD009560.pub2
   Ma YC, 2016, SEMIN ARTHRITIS RHEU, V45, P596, DOI 10.1016/j.semarthrit.2015.09.006
   Matoga MM, 2017, ANTIVIR THER, V22, P205, DOI 10.3851/IMP3101
   Meng SX, 2013, EVID-BASED COMPL ALT, V2013, DOI [10.1155/2013/801457, 10.1155/2013/702196]
   Min B, 2014, NUTR RES PRACT, V8, P655, DOI 10.4162/nrp.2014.8.6.655
   Do MT, 2013, FOOD CHEM, V136, P415, DOI 10.1016/j.foodchem.2012.09.012
   Mnafgui K, 2015, J FOOD SCI TECH MYS, V52, P4378, DOI 10.1007/s13197-014-1488-2
   Motoo Y, 1997, AM J CHINESE MED, V25, P317, DOI 10.1142/S0192415X97000354
   Naidu S, 2017, AIDS PATIENT CARE ST, V31, P1, DOI 10.1089/apc.2016.0140
   Nguyen SI, 2008, PHARMACOTHERAPY, V28, P323, DOI 10.1592/phco.28.3.323
   Okamura N, 1999, J PHARMACEUT BIOMED, V19, P603, DOI 10.1016/S0731-7085(98)00262-3
   Padmapriyadarsini C, 2011, CLIN INFECT DIS, V52, P540, DOI 10.1093/cid/ciq195
   Park CH, 2017, AM J CHINESE MED, V45, P1233, DOI 10.1142/S0192415X17500689
   Perez S.E., 2016, INFECT DIS THER
   Prot M, 2006, ANTIMICROB AGENTS CH, V50, P3998, DOI 10.1128/AAC.00625-06
   Qu Y, 2010, PHYTOTHER RES, V24, P245, DOI 10.1002/ptr.2920
   Rehman H, 2017, CURR ATHEROSCLER REP, V19, DOI 10.1007/s11883-017-0649-y
   Sen S, 2011, J PHARM PHARMACOL, V63, P287, DOI 10.1111/j.2042-7158.2010.01217.x
   Sham TT, 2014, BIOMED RES INT-UK, V2014, DOI 10.1155/2014/925302
   Sherer R, 2003, JAIDS-J ACQ IMM DEF, V34, pS123, DOI 10.1097/00126334-200310012-00005
   Tao J, 2016, EVID-BASED COMPL ALT, V2016, DOI 10.1155/2016/7379146
   Troll JG, 2011, CURR ATHEROSCLER REP, V13, P51, DOI 10.1007/s11883-010-0152-1
   Tsai DS, 2015, J ETHNOPHARMACOL, V174, P161, DOI 10.1016/j.jep.2015.08.002
   Tsai FJ, 2017, ONCOTARGET, V8, P106369, DOI 10.18632/oncotarget.22465
   Tsai FJ, 2017, ONCOTARGET, V8, P15470, DOI 10.18632/oncotarget.14657
   Tsai FJ, 2017, J ETHNOPHARMACOL, V200, P31, DOI 10.1016/j.jep.2017.02.024
   Tsai KL, 2016, ONCOTARGET, V7, P72458, DOI 10.18632/oncotarget.12788
   Visnegarwala F, 2004, J INFECTION, V49, P283, DOI 10.1016/j.jinf.2003.09.006
   Wang C, 2011, ANN INTERN MED, V155, P217, DOI 10.7326/0003-4819-155-4-201108160-00005
   [王洪凤 Wang Hongfeng], 2017, [中国医药工业杂志, Chinese Journal of Pharmaceuticals], V48, P720
   Wang Yifei, 2017, Altern Complement Ther, V23, P60, DOI 10.1089/act.2017.29106.ywa
   Wang YF, 2017, AIDS RES HUM RETROV, V33, P90, DOI [10.1089/aid.2016.0288, 10.1089/AID.2016.0288]
   Wu HW, 2014, MOLECULES, V19, P11487, DOI 10.3390/molecules190811487
   Xi YL, 2015, CELL PHYSIOL BIOCHEM, V35, P2349, DOI 10.1159/000374037
   Xie WD, 2012, J ETHNOPHARMACOL, V140, P345, DOI 10.1016/j.jep.2012.01.027
   XUAN B, 1994, ACTA PHARM SINIC, V15, P133
   Yamada K, 2002, J CLIN PSYCHOPHARM, V22, P442, DOI 10.1097/00004714-200208000-00023
   Yang HO, 2004, FITOTERAPIA, V75, P45, DOI 10.1016/j.fitote.2003.08.016
   YANG MMP, 1986, AM J CHINESE MED, V14, P46, DOI 10.1142/S0192415X86000089
   Yim NH, 2016, J ETHNOPHARMACOL, V194, P1060, DOI 10.1016/j.jep.2016.10.078
   Yu RC, 2016, EXP THER MED, V12, P4113, DOI 10.3892/etm.2016.3884
   Zhao JF, 2013, AM J CHINESE MED, V41, P1079, DOI 10.1142/S0192415X13500730
   Zou W, 2016, CHIN J INTEGR MED, V22, P3, DOI 10.1007/s11655-015-2122-5
NR 100
TC 19
Z9 19
U1 1
U2 32
PU ELSEVIER IRELAND LTD
PI CLARE
PA ELSEVIER HOUSE, BROOKVALE PLAZA, EAST PARK SHANNON, CO, CLARE, 00000,
   IRELAND
SN 0378-8741
EI 1872-7573
J9 J ETHNOPHARMACOL
JI J. Ethnopharmacol.
PD JUN 12
PY 2018
VL 219
BP 71
EP 80
DI 10.1016/j.jep.2018.03.006
PG 10
WC Plant Sciences; Chemistry, Medicinal; Integrative & Complementary
   Medicine; Pharmacology & Pharmacy
WE Science Citation Index Expanded (SCI-EXPANDED)
SC Plant Sciences; Pharmacology & Pharmacy; Integrative & Complementary
   Medicine
GA GI9YL
UT WOS:000434901400006
PM 29530610
DA 2023-11-17
ER

PT J
AU Zhang, YQ
   Yu, JH
   Zhang, W
   Wang, YW
   He, Y
   Zhou, SP
   Fan, GW
   Yang, H
   Zhu, Y
   Li, P
AF Zhang, Yiqian
   Yu, Jiahui
   Zhang, Wen
   Wang, Yuewei
   He, Yi
   Zhou, Shuiping
   Fan, Guanwei
   Yang, Hua
   Zhu, Yan
   Li, Ping
TI An integrated evidence-based targeting strategy for determining
   combinatorial bioactive ingredients of a compound herbal medicine Qishen
   Yiqi dripping pills
SO JOURNAL OF ETHNOPHARMACOLOGY
LA English
DT Article
DE Herbal medicine; Qishen Yiqi; Myocardium; Bioactive ingredients;
   Holistic effects
ID TRADITIONAL CHINESE MEDICINE; ISCHEMIA/REPERFUSION INJURY; SYNERGISTIC
   INTERACTION; ASTRAGALUS; CONSTITUENTS; INFLAMMATION; COMPONENTS;
   APOPTOSIS; FORMULA; RADIX
AB Ethnopharmacological relevance: Qishen Yiqi is a widely used Chinese herbal medicine formula with "qi invigorating and blood activating" property. Its dripping pill preparation (QSYQ) is a commercial herbal medicine approved by the China Food and Drug Administration (CFDA) in 2003 and is extensively used clinically to treat cardiovascular diseases, such as ischemic heart failure and angina pectoris, as well as for the secondary prevention of myocardial infarction. However, the bioactive ingredients of QSYQ remain unclear. As QSYQ is a compound herbal formula, it is of great importance to elucidate its pharmacologically active ingredients and underlying synergetic effects.
   Aim of the study: This experimental study was conducted to comprehensively determine the combinatorial bioactive ingredients (CBIs) in QSYQ and to elucidate their potential synergetic effects. The established strategy may shed new light on how to rapidly determine CBIs in complex herbal formulas with holistic properties.
   Materials and methods: An integrated evidence-based targeting strategy was introduced and validated to determine CBIs in QSYQ. The strategy included the following steps: (1) Chemical ingredients in QSYQ were analyzed via UPLC-Q-TOF/MS in the negative and positive modes and were identified by comparison with standard compounds and previously reported data. Their potential therapeutic activities were predicted based on the ChEMBL database to preliminarily search for candidate bioactive ingredients, and their combination was defined as the CBIs. (2) The CBIs were directly trapped and prepared from QSYQ with a two-dimensional chromatographic separation system, and the remaining part was defined as the rest ingredients (RIs). (3) As animal and cell models, left anterior descending coronary artery ligation (LAD)-induced heart failure in rats and hypoxia-induced cardiac myocyte injury in H9c2 cells were applied to compare the potency of QSYQ, CBIs and RIs. (4) The synergetic effects on cardiac myocyte protection of multiple ingredients in CBIs were examined in this cell model.
   Results: (1) Forty-three ingredients in QSYQ were identified via UPLC-Q-TOF/MS. Based on evidence-based screening using the ChEMBL database, 24 ingredients were predicted to be bioactive ingredients, and their combination was considered the CBIs. (2) The CBIs and Rls were successfully prepared according to a two-dimensional chromatographic system. The CBIs were directly trapped and knocked out from QSYQ by hydrophilic interaction liquid chromatography coupled with reverse-phase liquid chromatography. The remaining part was used as RIs. (3) The results from pharmacological evaluation revealed that CBIs and QSYQ, but not RIs, significantly prevented myocardium injury; improved the ejection fraction (EF) and fractional shortening (FS); decreased the release of cardiac enzymes, including CK, CK-MB, and LDH; alleviated mitochondrial dysfunction; and protected the cell nucleus number and mitochondrial mass. Furthermore, QSYQ and CBIs possessed similar potency. (4) In hypoxia-stimulated H9c2 cells, CBIs showed far greater potency regarding the protection of cardiac myocyte injury than the individual ingredients in QSYQ, exhibiting obvious synergetic effects.
   Conclusions: An integrated evidence-based targeting strategy was successfully established and validated to determine CBIs from QSYQ with excellent efficiency. Importantly, the holistic property of QSYQ was retained in the CBIs. Hence, this study may shed new light on how to rapidly reveal combinatorial bioactive ingredients from complex prescriptions and will be greatly helpful in the establishment of an appropriate approach to quality control for herbal medicines.
C1 [Zhang, Yiqian; Yang, Hua; Li, Ping] China Pharmaceut Univ, State Key Lab Nat Med, Nanjing 210009, Jiangsu, Peoples R China.
   [Zhang, Yiqian; Wang, Yuewei; He, Yi; Zhou, Shuiping] Tianjin Tasly Holding Grp Co Ltd, State Key Lab Core Technol Innovat Chinese Med, Tianjin 300410, Peoples R China.
   [Yu, Jiahui; Zhang, Wen; Fan, Guanwei; Zhu, Yan] Tianjin Univ Tradit Chinese Med, Tianjin State Key Lab Modern Chinese Med, Tianjin 300457, Peoples R China.
   [Fan, Guanwei] Tianjin Univ Tradit Chinese Med, Teaching Hosp 1, Tianjin 300193, Peoples R China.
C3 China Pharmaceutical University; Tianjin University of Traditional
   Chinese Medicine; Tianjin University of Traditional Chinese Medicine
RP Li, P (corresponding author), China Pharmaceut Univ, State Key Lab Nat Med, Nanjing 210009, Jiangsu, Peoples R China.; Zhu, Y (corresponding author), Tianjin Univ Tradit Chinese Med, Tianjin State Key Lab Modern Chinese Med, Tianjin 300457, Peoples R China.
EM yanzhu.harvard@iCloud.com; liping2004@126.com
RI Zhu, Yan/A-1548-2017; FAN, GUANWEI/GWV-6480-2022; Yu,
   Jiahui/A-8382-2015; Li, Ping/GYV-4914-2022; guanwei, fan/M-8193-2019;
   Wang, Nan/JLL-3980-2023
OI Zhu, Yan/0000-0002-3197-7936; 
FU 111 Project [B16046]; National Science Foundation of China [81274128]
FX This work was supported by grants from the 111 Project (No. B16046) and
   the National Science Foundation of China (No. 81274128).
CR Cao HB, 2014, TRIALS, V15, DOI 10.1186/1745-6215-15-84
   Cao JL, 2014, J CHROMATOGR A, V1371, P1, DOI 10.1016/j.chroma.2014.10.078
   Chen AF, 2012, CLIN SCI, V123, P73, DOI 10.1042/CS20110562
   Chen JR, 2015, DRUG DES DEV THER, V9, P3051, DOI 10.2147/DDDT.S82146
   Chen YY, 2015, SCI REP-UK, V5, DOI 10.1038/srep11802
   Dai GH, 2016, EVID-BASED COMPL ALT, V2016, DOI 10.1155/2016/5057328
   Dolinsky VW, 2016, BBA-MOL CELL BIOL L, V1861, P1544, DOI 10.1016/j.bbalip.2016.03.008
   Ehrman TM, 2007, J CHEM INF MODEL, V47, P264, DOI 10.1021/ci600289v
   Ferreira AS, 2011, CHIN J INTEGR MED, V17, P818, DOI 10.1007/s11655-011-0892-y
   Hou YZ, 2013, TRIALS, V14, DOI 10.1186/1745-6215-14-138
   Huang T, 2017, BMC BIOINFORMATICS, V18, DOI 10.1186/s12859-017-1586-z
   Huang XP, 2015, AM J CHINESE MED, V43, P1419, DOI 10.1142/S0192415X15500809
   Jiang M, 2011, PLANTA MED, V77, P873, DOI 10.1055/s-0030-1270983
   Lau KM, 2012, J ETHNOPHARMACOL, V141, P250, DOI 10.1016/j.jep.2012.02.025
   Lee CF, 2015, CIRC J, V79, P1863, DOI 10.1253/circj.CJ-15-0742
   Li S, 2011, BMC SYST BIOL, V5, DOI 10.1186/1752-0509-5-S1-S10
   Li SC, 2010, BMC BIOINFORMATICS, V11, DOI 10.1186/1471-2105-11-25
   Li X, 2014, PLOS ONE, V9, DOI [10.1371/journal.pone.0095004, 10.1371/journal.pone.0098139, 10.1371/journal.pone.0099697, 10.1371/journal.pone.0110546, 10.1371/journal.pone.0089856]
   Li YC, 2012, CLIN HEMORHEOL MICRO, V51, P177, DOI 10.3233/CH-2011-1523
   Lin SQ, 2013, INT J CARDIOL, V168, P967, DOI 10.1016/j.ijcard.2012.10.042
   Liu P, 2014, PHARM RES-DORDR, V31, P1788, DOI 10.1007/s11095-013-1283-1
   Liu ZK, 2016, SCI REP-UK, V6, DOI 10.1038/srep19095
   Liu ZB, 2015, INFECT DIS POVERTY, V4, DOI 10.1186/s40249-015-0093-6
   Lu F, 2016, MOLECULES, V21, DOI 10.3390/molecules21091259
   Lu JZ, 2013, INT J MOL MED, V31, P1463, DOI 10.3892/ijmm.2013.1335
   Marín-García J, 2016, HEART FAIL REV, V21, P123, DOI 10.1007/s10741-016-9530-2
   Qiao X, 2014, J CHROMATOGR A, V1362, P157, DOI 10.1016/j.chroma.2014.08.038
   Qiu Q, 2014, BMC COMPLEM ALTERN M, V14, DOI 10.1186/1472-6882-14-232
   Robert AM, 2014, PATHOL ONCOL RES, V20, P1, DOI 10.1007/s12253-013-9698-x
   Shang HC, 2013, EVID-BASED COMPL ALT, V2013, DOI 10.1155/2013/738391
   Song HP, 2016, J CHROMATOGR A, V1456, P176, DOI 10.1016/j.chroma.2016.06.009
   Tang DX, 2013, EVID-BASED COMPL ALT, V2013, DOI 10.1155/2013/480597
   Wang J, 2015, BMC COMPLEM ALTERN M, V15, DOI 10.1186/s12906-015-0869-z
   Wang Y, 2012, EVID-BASED COMPL ALT, V2012, DOI 10.1155/2012/205451
   Wang YH, 2015, EVID-BASED COMPL ALT, V2015, DOI 10.1155/2015/980190
   Wang Y, 2016, AM J CHINESE MED, V44, P579, DOI 10.1142/S0192415X16500324
   Xue RC, 2013, NUCLEIC ACIDS RES, V41, pD1089, DOI 10.1093/nar/gks1100
   Yang WJ, 2009, BIOL PHARM BULL, V32, P1021, DOI 10.1248/bpb.32.1021
   Zhang J, 2013, PHARM BIOL, V51, P455, DOI 10.3109/13880209.2012.739177
   Zhang SN, 2017, J ETHNOPHARMACOL, V198, P131, DOI 10.1016/j.jep.2017.01.002
   Zhang Y, 2009, PHYTOTHER RES, V23, P1205, DOI 10.1002/ptr.2479
   Zhao TC, 2017, FRONT PHARMACOL, V8, DOI 10.3389/fphar.2017.00361
   Zhao YC, 2016, SCI REP-UK, V6, DOI 10.1038/srep23025
   Zhou X, 2016, BIOMED RES INT, V2016, DOI 10.1155/2016/5758195
   Zhou Xian, 2017, Medicines (Basel), V4, DOI 10.3390/medicines4040085
NR 45
TC 18
Z9 23
U1 3
U2 80
PU ELSEVIER IRELAND LTD
PI CLARE
PA ELSEVIER HOUSE, BROOKVALE PLAZA, EAST PARK SHANNON, CO, CLARE, 00000,
   IRELAND
SN 0378-8741
EI 1872-7573
J9 J ETHNOPHARMACOL
JI J. Ethnopharmacol.
PD JUN 12
PY 2018
VL 219
BP 288
EP 298
DI 10.1016/j.jep.2018.02.041
PG 11
WC Plant Sciences; Chemistry, Medicinal; Integrative & Complementary
   Medicine; Pharmacology & Pharmacy
WE Science Citation Index Expanded (SCI-EXPANDED)
SC Plant Sciences; Pharmacology & Pharmacy; Integrative & Complementary
   Medicine
GA GI9YL
UT WOS:000434901400026
PM 29572106
DA 2023-11-17
ER

PT J
AU Dai, GH
   Gao, WL
   Bi, DX
   Liu, CH
   Liu, YH
   Wang, N
   Zhao, C
AF Dai Guohua
   Gao Wulin
   Bi Dongxue
   Liu Chunhua
   Liu Yuhan
   Wang Ning
   Zhao Chen
TI Efficacy of Traditional Chinese Medicine in patients with acute
   myocardial infarction suffering from diabetes mellitus
SO JOURNAL OF TRADITIONAL CHINESE MEDICINE
LA English
DT Article
DE Myocardial infarction; Diabetes mellitus; Death; Medicine; Chinese
   traditional; Cohort studies
ID CORONARY-ARTERY-DISEASE; HEART-DISEASE; MORTALITY
AB OBJECTIVE: To investigate the "real world" effectiveness of Traditional Chinese Medicine (TCM) in patients with acute myocardial infarction suffering from diabetes mellitus (AMI+DM patients).
   METHODS: This was a retrospective cohort study. During hospitalization, the "exposure group" was defined as patients who had a TCM injection for >= 7 d. During follow-up, the definition of the exposure group was application of a Chinese patent medicine or decoction of Chinese medicine for >= 28 d. General information (age, sex, contact details), TCM use and endpoint events of AMI +DM patients during hospitalization and follow-up were collected. The correlation between TCM and the end-point events of AMI + DM patients was analyzed using a multiple logistic regression method.
   RESULTS: A total of 479 AMI + DM patients were enrolled and 345 cases were followed up. During hospitalization, TCM, age, hypertension and use of an angiotensin-converting enzyme inhibitor (ACEI) or angiotensin receptor blocker (ARB) were associated with cardiac death. During follow-up, TCM was associated with cardiac death. TCM was a relevant factor for a composite endpoint of re-infarction and stroke. TCM, anti-thrombotic therapy and lipid-lowering therapy were related to acute heart failure. TCM, anti-thrombotic therapy, anti-MI therapy and ACEI/ARB use exhibited a strong correlation with re-hospitalization due to cardiovascular disease.
   CONCLUSION: TCM reduced the prevalence of cardiac death during hospitalization, and cardiac death, a composite endpoint of re-infarction and stroke, acute heart failure and re-hospitalization due to cardiovascular disease during follow-up. (C) 2018 JTCM. All rights reserved.
C1 [Dai Guohua] Shandong Univ Tradit Chinese Med, Affiliated Hosp, Dept Cardiol, Jinan 250000, Shandong, Peoples R China.
   [Gao Wulin; Bi Dongxue; Liu Chunhua; Liu Yuhan; Wang Ning] Shandong Univ Tradit Chinese Med, Clin Med Coll 1, Jinan 250000, Shandong, Peoples R China.
   [Zhao Chen] Tianjin Univ Tradit Chinese Med, Inst Tradit Chinese Med, Tianjin 300000, Peoples R China.
C3 Shandong University of Traditional Chinese Medicine; Shandong University
   of Traditional Chinese Medicine; Tianjin University of Traditional
   Chinese Medicine
RP Dai, GH (corresponding author), Shandong Univ Tradit Chinese Med, Affiliated Hosp, Dept Cardiol, Jinan 250000, Shandong, Peoples R China.
EM daigh2017@163.com
FU National Natural Science Foundation [81373827]
FX Supported by the National Natural Science Foundation (A Method for
   Establishing an Endpoint Index Based on Principal Component Analysis
   Combined with Frequency Statistics for Evaluating TCM Efficacy, No.
   81373827)
CR [段文慧 DUAN Wenhui], 2006, [中国中医基础医学杂志, Chinese Journal of Basic Medicine in Traditional Chinese Medicine], V12, P137
   Griffith D, 2005, HEART, V91, P305, DOI 10.1136/hrt.2003.033035
   Haffner SM, 1998, NEW ENGL J MED, V339, P229, DOI 10.1056/NEJM199807233390404
   [胡思佳 Hu Sijia], 2017, [中国临床药理学杂志, The Chinese Journal of Clinical Pharmacology], V33, P486
   Juutilainen A, 2005, DIABETES CARE, V28, P2901, DOI 10.2337/diacare.28.12.2901
   Kearney PM, 2008, LANCET, V371, P117, DOI 10.1016/S0140-6736(08)60104-X
   Khaleeli E, 2001, AM HEART J, V141, P637, DOI 10.1067/mhj.2001.113224
   Lu ZY, 2008, MEDICINE, P248
   Na JT, 2011, HARBIN MED J, V31, P162
   Norhammar A, 2004, J AM COLL CARDIOL, V43, P585, DOI 10.1016/j.jacc.2003.08.050
   Raza JA, 2003, INT J CARDIOL, V89, P123, DOI 10.1016/S0167-5273(02)00510-7
   Shang HC, 2010, TIANJIN ZHONG YI YAO, V27, P266
   Shi DZ, 1993, ZHONG YI ZA ZHI, V34, P308
   Shi ZH, 2009, STAT TRADITIONAL CHI, P152
   Singh M, 2000, AM J MED, V108, P187, DOI 10.1016/S0002-9343(99)00429-5
   Steg PG, 2012, EUR HEART J, V33, P2569, DOI 10.1093/eurheartj/ehs215
   Thygesen K, 2012, J AM COLL CARDIOL, V60, P1581, DOI 10.1016/j.jacc.2012.08.001
   [徐向进 Xu Xianjin], 2003, [中华内分泌代谢杂志, Chinese Journal of Endocrinology and Metabolism], V19, P267
   Yu DH, 2004, ZHONG GUO ZHONG YI J, V13, P218
   [赵然尊 Zhao Ranzun], 2010, [中国新药杂志, Chinese Journal New Drugs], V19, P1871
   Zhou GW, 2005, XIN FEI XUE GUAN BIN, V24, P214
   Zuo PF, 2014, DONG NAN DA XUE XUE, V33, P182
NR 22
TC 0
Z9 0
U1 2
U2 18
PU JOURNAL TRADITIONAL CHINESE MED
PI BEIJING
PA 16 NANXIAOJIE, DONGZHIMEN NEI, BEIJING, 100700, PEOPLES R CHINA
SN 0255-2922
EI 1577-7014
J9 J TRADIT CHIN MED
JI J. Tradit. Chin. Med.
PD JUN
PY 2018
VL 38
IS 3
BP 412
EP 418
PG 7
WC Integrative & Complementary Medicine
WE Science Citation Index Expanded (SCI-EXPANDED)
SC Integrative & Complementary Medicine
GA GK7HI
UT WOS:000436368600011
PM 32185974
DA 2023-11-17
ER

PT J
AU Wang, CG
   Liu, CY
   Wang, M
   Ma, QT
   Li, YQ
   Wang, T
   Zhao, BS
AF Wang, Chunguo
   Liu, Chenyue
   Wang, Min
   Ma, Quantao
   Li, Yaqi
   Wang, Ting
   Zhao, Baosheng
TI UPLC-HRMS-Based Plasma Metabolomic Profiling of Novel Biomarkers by
   Treatment with KDZI in Cerebral Ischemia Reperfusion Rats
SO MOLECULES
LA English
DT Article
DE Kudiezi injection; UPLC-HRMS; middle cerebral artery occlusion and
   reperfusion
ID KUDIEZI INJECTION; METABONOMICS; TISSUE; IDENTIFICATION; STROKE
AB Kudiezi injection (KDZI), also known as Diemailing injection, is a traditional Chinese medicine injection of the composite plant Ixeris sonchifolia Hance (also known as Kudiezi), and has been widely used to treat coronary heart disease, angina pectoris, and cerebral infarction, but its pharmacological mechanisms remain unclear. This study is designed to explore the effects of KDZI on middle cerebral artery occlusion and reperfusion (MCAO/R) rats, and to identify metabolic features of cerebral ischemia reperfusion by using a nontargeted metabolic profiling method based on ultra-performance liquid chromatography-high resolution mass spectrometry (UPLC-HRMS). In this process, 32 potential biomarkers were found in plasma. KDZI significantly upregulated the levels of taurochenodesoxycholic acid, leucine, l-phenylalanine, l-tryptophan, arachidonic acid (ARA), and phosphatidyl ethanolamines (PE), phosphatidyl cholines (PC) and downregulated the levels of l-valine and 5-hydroxyindole-3-acetic acid (5-HIAA) in plasma. The results indicated that the mechanisms of KDZI on MCAO/R were related to the mechanisms of amino acid and lipid metabolism.
C1 [Wang, Chunguo; Wang, Ting; Zhao, Baosheng] Beijing Univ Chinese Med, Beijing Res Inst Chinese Med, Beijing 100029, Peoples R China.
   [Liu, Chenyue; Wang, Min; Ma, Quantao; Li, Yaqi] Beijing Univ Chinese Med, Sch Chinese Mat Med, Beijing 100029, Peoples R China.
   [Liu, Chenyue] Beijing Univ Chinese Med, Sch Tradit Chinese Med, Beijing 100029, Peoples R China.
C3 Beijing University of Chinese Medicine; Beijing University of Chinese
   Medicine; Beijing University of Chinese Medicine
RP Wang, T; Zhao, BS (corresponding author), Beijing Univ Chinese Med, Beijing Res Inst Chinese Med, Beijing 100029, Peoples R China.
EM wangcg1119@126.com; liuchenyue633@163.com; weme9916@163.com;
   maquantao@bucm.edu.cn; liyaqi@bucm.edu.com; wangting1973@sina.com;
   zhaobs1973@163.com
RI ma, quantao/AAS-1865-2020
OI Wang, Chunguo/0000-0002-2711-1144
FU National Natural Science Foundation of China [81773960, 81703744]; Young
   Teacher Project of Beijing University of Chinese Medicine
   [2016-JYB-JSMS-013, 2017-JYB-JS-022]
FX This research was funded by the [National Natural Science Foundation of
   China (grant numbers 81773960 and 81703744) and was funded by the Young
   Teacher Project of Beijing University of Chinese Medicine (grant number
   2016-JYB-JSMS-013, 2017-JYB-JS-022).
CR Brindle JT, 2002, NAT MED, V8, P1439, DOI 10.1038/nm802
   [陈春光 Chen Chunguang], 2012, [中国临床药理学杂志, The Chinese Journal of Clinical Pharmacology], V28, P196
   Chen FQ, 2016, MICROCIRCULATION, V23, P426, DOI 10.1111/micc.12288
   Chen J, 2011, J PROTEOME RES, V10, P2625, DOI 10.1021/pr200173q
   Dai J., 2006, N W PHARM, V21, P94
   DJURICIC B, 1991, J CEREBR BLOOD F MET, V11, P308, DOI 10.1038/jcbfm.1991.63
   Dogan A, 2004, INT J CLIN PRACT, V58, P436, DOI 10.1111/j.1368-5031.2004.00010.x
   Dziedzic T, 2015, EXPERT REV NEUROTHER, V15, P523, DOI 10.1586/14737175.2015.1035712
   Huang Q, 2013, CANCER RES, V73, P4992, DOI 10.1158/0008-5472.CAN-13-0308
   Jiangsu Medical College, 1977, CHIN DICT
   Joshi CN, 2004, BRAIN RES PROTOC, V13, P11, DOI 10.1016/j.brainresprot.2003.12.001
   Kasahara A, 2014, TRENDS CELL BIOL, V24, P761, DOI 10.1016/j.tcb.2014.08.005
   Kim AS, 2011, CIRCULATION, V124, P314, DOI 10.1161/CIRCULATIONAHA.111.018820
   Kozuka M, 1995, NEUROCHEM RES, V20, P1429, DOI 10.1007/BF00970590
   Li M., 2018, FRONT PHARMACOL, V308, P1
   Li X, 2009, ANAL CHIM ACTA, V633, P257, DOI 10.1016/j.aca.2008.11.058
   Lindon JC, 2006, PHARM RES, V23, P1075, DOI 10.1007/s11095-006-0025-z
   Liu H., 1999, CHIN J CHILD HLTH, V17, P196
   Liu HY, 2015, CHEM-BIOL INTERACT, V231, P61, DOI 10.1016/j.cbi.2015.02.018
   Liu M, 2007, LANCET NEUROL, V6, P456, DOI 10.1016/S1474-4422(07)70004-2
   Liu RR, 2018, CHIN J NAT MEDICINES, V16, P150, DOI 10.1016/S1875-5364(18)30042-6
   Liu SY, 2017, CHIN J NAT MEDICINES, V15, P955, DOI 10.1016/S1875-5364(18)30013-X
   Liu XM, 2017, BMC COMPLEM ALTERN M, V17, DOI 10.1186/s12906-016-1514-1
   LONGA EZ, 1989, STROKE, V20, P84, DOI 10.1161/01.STR.20.1.84
   Mäkinen VP, 2008, MOL SYST BIOL, V4, DOI 10.1038/msb4100205
   McPhail MJW, 2016, J HEPATOL, V64, P1058, DOI 10.1016/j.jhep.2016.01.003
   Naz S, 2014, J CHROMATOGR A, V1353, P99, DOI 10.1016/j.chroma.2014.04.071
   Nicholson JK, 1999, XENOBIOTICA, V29, P1181, DOI 10.1080/004982599238047
   Nicholson JK, 2002, NAT REV DRUG DISCOV, V1, P153, DOI 10.1038/nrd728
   Pedata F, 2016, NEUROPHARMACOLOGY, V104, P105, DOI 10.1016/j.neuropharm.2015.11.007
   Saito A, 2005, MOL NEUROBIOL, V31, P105, DOI 10.1385/MN:31:1-3:105
   Suzuki Y, 2016, FRONT CELL NEUROSCI, V10, DOI 10.3389/fncel.2016.00002
   TAMURA A, 1981, J CEREBR BLOOD F MET, V1, P53, DOI 10.1038/jcbfm.1981.6
   [谭安雄 TAN An-xiong], 2009, [中国医院药学杂志, Chinese Journal of Hospital Pharmacy], V29, P1178
   Wang C. X., 2005, HEBEI MED, V27, P860
   Want EJ, 2013, NAT PROTOC, V8, P17, DOI 10.1038/nprot.2012.135
   Yan XL, 2017, SAUDI J BIOL SCI, V24, P595, DOI 10.1016/j.sjbs.2017.01.031
   Yang Z., 2006, CHIN VET DRUG J, V40, P32
   Yin PY, 2006, J PROTEOME RES, V5, P2135, DOI 10.1021/pr060256p
NR 39
TC 10
Z9 12
U1 3
U2 35
PU MDPI
PI BASEL
PA ST ALBAN-ANLAGE 66, CH-4052 BASEL, SWITZERLAND
EI 1420-3049
J9 MOLECULES
JI Molecules
PD JUN
PY 2018
VL 23
IS 6
AR 1315
DI 10.3390/molecules23061315
PG 17
WC Biochemistry & Molecular Biology; Chemistry, Multidisciplinary
WE Science Citation Index Expanded (SCI-EXPANDED)
SC Biochemistry & Molecular Biology; Chemistry
GA GK1KX
UT WOS:000435875400077
PM 29849010
OA Green Published, Green Submitted, gold
DA 2023-11-17
ER

PT J
AU Wang, XL
   Zhao, ZQ
   Hou, YZ
   Tang, E
   Zhao, GY
   Wang, S
   Bi, YF
   Zhong, CL
   Ren, M
   Zhang, JH
   Mao, JY
   Zhang, BL
AF Wang, Xianliang
   Zhao, Zhiqiang
   Hou, Yazhu
   Tang, E.
   Zhao, Guoyuan
   Wang, Shuai
   Bi, Yingfei
   Zhong, Chengliang
   Ren, Ming
   Zhang, Junhua
   Mao, Jingyuan
   Zhang, Boli
TI Assessment of Complementary Treatment with <i>Yiqi Fumai</i> Lyophilized
   Injection on Acute Decompensated Ischemic Heart Failure (ACT-ADIHF):
   Rationale and Design of a Multicenter, Randomized, Controlled Trial
SO CARDIOVASCULAR DRUGS AND THERAPY
LA English
DT Article
DE Traditional Chinese medicine; Yiqi Fumai lyophilized injection; Acute
   decompensated ischemic heart failure; Brain natriuretic peptide
ID TERMINAL PROBNP; POPULATION
AB Background Heart failure (HF) is the end stage of many heart diseases, and ischemic heart disease (IHD) is the primary cause. Yiqi Fumai lyophilized injection, a contemporary Chinese medicine preparation, widely used in the treatment of IHF patients, shows clinical efficacy on improving symptoms and cardiac function, but the quality of the current literature does not address multiple important issues. This article describes a protocol for assessment of complementary treatment with Yiqi Fumai lyophilized injection in acute decompensated IHD.
   Methods The protocol is designed as a multicenter randomized controlled trial to assess the efficacy and safety of complementary treatment with Yiqi Fumai lyophilized injection on acute decompensated IHD. This trial will be carried out in 37 hospitals in China and expected to enroll 666 inpatients with acute decompensated IHF due to coronary heart disease. On the basis of standardized western medications, patients are randomized to either the treatment group (250 ml 5% glucose / sodium injection + 5.2 g Yiqi Fumai lyophilized injection) or the control group for 7 days and follow-up for 30 +/- 3 and 60 +/- 3 days. The primary outcome is change in brain natriuretic peptide (BNP) concentrations. The secondary outcomes are composite endpoint, left ventricular ejection fraction, blood troponin T/I, cardiothoracic ratio, life quality scale, scores of the four traditional Chinese medicine (TCM) diagnostic methods.
   Discussion Standardized western medications together with TCM have been extensively used in China and have developed into a comprehensive treatment model. The trial will provide clinical research evidence for application of complementary treatment with intravenous Yiqi Fumai lyophilized injection on decompensated IHF.
C1 [Wang, Xianliang; Zhao, Zhiqiang; Hou, Yazhu; Tang, E.; Zhao, Guoyuan; Wang, Shuai; Bi, Yingfei; Zhong, Chengliang; Mao, Jingyuan; Zhang, Boli] Tianjin Univ Tradit Chinese Med, Teaching Hosp 1, Cardiovasc Dept, Tianjin 300381, Peoples R China.
   [Ren, Ming; Zhang, Junhua; Zhang, Boli] Tianjin Univ Tradit Chinese Med, Inst Tradit Chinese Med, Tianjin 300193, Peoples R China.
C3 Tianjin University of Traditional Chinese Medicine; Tianjin University
   of Traditional Chinese Medicine
RP Mao, JY; Zhang, BL (corresponding author), Tianjin Univ Tradit Chinese Med, Teaching Hosp 1, Cardiovasc Dept, Tianjin 300381, Peoples R China.; Zhang, BL (corresponding author), Tianjin Univ Tradit Chinese Med, Inst Tradit Chinese Med, Tianjin 300193, Peoples R China.
EM jymao@126.com; zhongyineike@126.com
RI zhang, junhua/A-5774-2009
OI zhang, Junhua/0000-0003-4043-1967
FU Ministry of Science and Technology of the People's Republic of China's
   Key Projects in the National Science & Technology Pillar Program during
   the Twelfth Five-year Plan Period [2013BAI02B02]; Ministry of Education
   of People's Republic of China "Program for Innovative Research Team in
   University" [IRT_16R54]; Tianjin Science and Technology Program
   [15ZXLCSY00020]
FX This study is supported by the Ministry of Science and Technology of the
   People's Republic of China's Key Projects in the National Science &
   Technology Pillar Program during the Twelfth Five-year Plan Period (NO.
   2013BAI02B02), Ministry of Education of People's Republic of China
   "Program for Innovative Research Team in University" (NO. IRT_16R54),
   and Tianjin Science and Technology Program (No. 15ZXLCSY00020).
CR [Anonymous], 2014, CHIN J CARDIO DIS CH, DOI DOI 10.1038/S41586-020-2196-X
   Chen Z., 2013, CHIN PRACT MED, V8, P127
   Fox KF, 2001, EUR HEART J, V22, P228, DOI 10.1053/euhj.2000.2289
   Gustafsson F, 2005, J CARD FAIL, V11, pS15, DOI 10.1016/j.cardfail.2005.04.022
   Li P- D, 2015, PREV TREAT CARDIOVAS, V7, P82
   Masson S, 2006, CLIN CHEM, V52, P1528, DOI 10.1373/clinchem.2006.069575
   Qi Y, 2011, GUIDE CHINA MED, V9, P43
   Silver Marc A, 2004, Congest Heart Fail, V10, P1, DOI 10.1111/j.1527-5299.2004.03271.x
   Wang H., 2010, LAB DIAGNOSIS, P167
   [王巍 Wang Wei], 2016, [中草药, Chinese Traditional and Herbal Drugs], V47, P3736
   [王贤良 Wang Xianliang], 2016, [中医杂志, Journal of Traditional Chinese Medicine], V57, P391
   [徐德生 Xu Desheng], 2004, [中成药, Chinese Traditional Patent Medicine], V26, P832
   [袁春丽 Yuan Chunli], 2013, [中国新药杂志, Chinese Journal New Drugs], V22, P2496
   [赵志强 Zhao Zhiqiang], 2013, [中医杂志, Journal of Traditional Chinese Medicine], V54, P1038
   李红蓉, 2015, [中国老年学杂志, Chinese Journal of Gerontology], V35, P5957
NR 15
TC 6
Z9 6
U1 0
U2 19
PU SPRINGER
PI DORDRECHT
PA VAN GODEWIJCKSTRAAT 30, 3311 GZ DORDRECHT, NETHERLANDS
SN 0920-3206
EI 1573-7241
J9 CARDIOVASC DRUG THER
JI Cardiovasc. Drugs Ther.
PD JUN
PY 2018
VL 32
IS 3
BP 295
EP 300
DI 10.1007/s10557-018-6791-0
PG 6
WC Cardiac & Cardiovascular Systems; Pharmacology & Pharmacy
WE Science Citation Index Expanded (SCI-EXPANDED)
SC Cardiovascular System & Cardiology; Pharmacology & Pharmacy
GA GK5VI
UT WOS:000436246500008
PM 29713851
DA 2023-11-17
ER

PT J
AU Yuan, X
   Han, L
   Fu, P
   Zeng, HW
   Lv, C
   Chang, WL
   Runyon, RS
   Ishii, M
   Han, LW
   Liu, KC
   Fan, TP
   Zhang, WD
   Liu, RH
AF Yuan, Xing
   Han, Lin
   Fu, Peng
   Zeng, Huawu
   Lv, Chao
   Chang, Wanlin
   Runyon, R. Scott
   Ishii, Momoko
   Han, Liwen
   Liu, Kechun
   Fan, Taiping
   Zhang, Weidong
   Liu, Runhui
TI Cinnamaldehyde accelerates wound healing by promoting angiogenesis via
   up-regulation of PI3K and MAPK signaling pathways
SO LABORATORY INVESTIGATION
LA English
DT Article
ID INHIBITS TUMOR ANGIOGENESIS; PROTEIN-KINASE PATHWAYS; NITRIC-OXIDE
   SYNTHASE; DIABETIC FOOT ULCERS; CINNAMOMUM-CASSIA; ENDOTHELIAL-CELL;
   GROWTH-FACTOR; ACTIVATION; EXTRACT; VEGF
AB The bark of Cinnamomum cassia (C. cassia) has been used for the management of coronary heart disease (CHD) and diabetes mellitus. C. cassia may target the vasculature, as it stimulates angiogenesis, promotes blood circulation and wound healing. However, the active components and working mechanisms of C. cassia are not fully elucidated. The Shexiang Baoxin pill (SBP), which consists of seven medicinal materials, including C. cassia etc., is widely used as a traditional Chinese patent medicine for the treatment of CHD. Here, 22 single effective components of SBP were evaluated against the human umbilical vein endothelial cells (HUVECs). We demonstrated that in HUVECs, cinnamaldehyde (CA) stimulated proliferation, migration, and tube formation. CA also activated the phosphatidylinositol 3-kinase (PI3K) and mitogen-activated protein kinase (MAPK) pathways. Furthermore, the secretion of vascular endothelial growth factor (VEGF) from HUVECs was increased by CA. In vivo, CA partially restored intersegmental vessels in zebrafish pretreated with PTK787, which is a selective inhibitor for vascular endothelial growth factor receptor (VEGFR). CA also showed pro-angiogenic efficacy in the Matrigel plug assay. Additionally, CA attenuated wound sizes in a cutaneous wound model, and elevated VEGF protein and CD31-positive vascular density at the margin of these wounds. These results illustrate that CA accelerates wound healing by inducing angiogenesis in the wound area. The potential mechanism involves activation of the PI3K/AKT and MAPK signaling pathways. Such a small non-peptide molecule may have clinical applications for promoting therapeutic angiogenesis in chronic diabetic wounds and myocardial infarction.
C1 [Yuan, Xing; Han, Lin; Zeng, Huawu; Lv, Chao; Chang, Wanlin; Zhang, Weidong; Liu, Runhui] Second Mil Med Univ, Sch Pharm, Shanghai 200433, Peoples R China.
   [Fu, Peng] Second Mil Med Univ, Changhai Hosp, Dept Pharm, Shanghai 200433, Peoples R China.
   [Runyon, R. Scott; Ishii, Momoko; Fan, Taiping] Univ Cambridge, Dept Pharmacol, Cambridge CB2 1PD, England.
   [Han, Liwen; Liu, Kechun] Shandong Acad Sci, Biol Inst, Jinan 250014, Shandong, Peoples R China.
   [Zhang, Weidong] Shanghai Univ Tradit Chinese Med, Inst Interdisciplinary Res Complex, Shanghai 200040, Peoples R China.
C3 Naval Medical University; Naval Medical University; University of
   Cambridge; Qilu University of Technology; Shanghai University of
   Traditional Chinese Medicine
RP Zhang, WD; Liu, RH (corresponding author), Second Mil Med Univ, Sch Pharm, Shanghai 200433, Peoples R China.; Fan, TP (corresponding author), Univ Cambridge, Dept Pharmacol, Cambridge CB2 1PD, England.; Zhang, WD (corresponding author), Shanghai Univ Tradit Chinese Med, Inst Interdisciplinary Res Complex, Shanghai 200040, Peoples R China.
EM tpf1000@cam.ac.uk; wdzhangy@hotmail.com; lyliurh@126.com
RI fu, peng/JER-6786-2023; Fan, Tai-Ping/AAB-2773-2019; HAN,
   Liwen/AAH-6232-2020
OI HAN, Liwen/0000-0002-2227-1632; Ishii, Momoko/0000-0003-2839-5633
FU NCET Foundation; NSFC [81602980, 81473327, 81230090]; Global Research
   Network for Medicinal Plants (GRNMP), King Saud University; Shanghai
   Leading Academic Discipline Project [B906]; Key laboratory of drug
   research for special environments, PLA; Scientific Foundation of
   Shanghai China [12401900801, 13401900101]; National Major Project of
   China [2011ZX09307-002-03]; National Key Technology R&D Program of China
   [2012BAI29B06]; Shanghai Hutchison Pharmaceuticals Limited; Shanghai
   Engineering Research Center for the Preparation of Bioactive Natural
   Products [10DZ2251300]
FX The work was supported by program NCET Foundation, NSFC (81602980,
   81473327, 81230090), partially supported by Global Research Network for
   Medicinal Plants (GRNMP), King Saud University, Shanghai Leading
   Academic Discipline Project (B906), Key laboratory of drug research for
   special environments, PLA, Shanghai Engineering Research Center for the
   Preparation of Bioactive Natural Products (10DZ2251300), the Scientific
   Foundation of Shanghai China (12401900801, 13401900101), National Major
   Project of China (2011ZX09307-002-03), the National Key Technology R&D
   Program of China (2012BAI29B06), and a grant to Department of
   Pharmacology, University of Cambridge by Shanghai Hutchison
   Pharmaceuticals Limited.
CR Babu PS, 2007, PHYTOMEDICINE, V14, P15, DOI 10.1016/j.phymed.2006.11.005
   Barrientos S, 2008, WOUND REPAIR REGEN, V16, P585, DOI 10.1111/j.1524-475X.2008.00410.x
   Berra E, 2000, BIOCHEM PHARMACOL, V60, P1171, DOI 10.1016/S0006-2952(00)00423-8
   Breen EC, 2007, J CELL BIOCHEM, V102, P1358, DOI 10.1002/jcb.21579
   Chericoni S, 2005, J AGR FOOD CHEM, V53, P4762, DOI 10.1021/jf050183e
   Chim SM, 2011, J BIOL CHEM, V286, P22035, DOI 10.1074/jbc.M110.187633
   Choi DY, 2009, INT IMMUNOPHARMACOL, V9, P959, DOI 10.1016/j.intimp.2009.04.001
   Commission CP, 2005, CHINESE PHARMACOPOEI, V328, P547
   Dimmeler S, 1999, NATURE, V399, P601, DOI 10.1038/21224
   Dugoua JJ, 2007, CAN J PHYSIOL PHARM, V85, P837, DOI 10.1139/Y07-080
   Ehanire T, 2015, J MOL MED, V93, P289, DOI 10.1007/s00109-014-1211-9
   Fan TP, 2006, TRENDS PHARMACOL SCI, V27, P297, DOI 10.1016/j.tips.2006.04.006
   Farahpour MR, 2012, VET MED-CZECH, V57, P53, DOI 10.17221/4972-VETMED
   FDA, 2008, COMM ONG SAF REV REG
   Fonder MA, 2008, J AM ACAD DERMATOL, V58, P185, DOI 10.1016/j.jaad.2007.08.048
   Fukumura D, 2001, P NATL ACAD SCI USA, V98, P2604, DOI 10.1073/pnas.041359198
   Fulton D, 1999, NATURE, V399, P597, DOI 10.1038/21218
   Huang JQ, 2007, THROMB RES, V119, P337, DOI 10.1016/j.thromres.2006.03.001
   Issbrücker K, 2002, FASEB J, V16, P262, DOI 10.1096/fj.02-0329fje
   Jeffcoate WJ, 2003, LANCET, V361, P1545, DOI 10.1016/S0140-6736(03)13169-8
   Jeong HW, 2003, BIOCHEM PHARMACOL, V65, P1343, DOI 10.1016/S0006-2952(03)00038-8
   Johnson GL, 2002, SCIENCE, V298, P1911, DOI 10.1126/science.1072682
   Kamath JV, 2003, PHYTOTHER RES, V17, P970, DOI 10.1002/ptr.1293
   Khan A, 2003, DIABETES CARE, V26, P3215, DOI 10.2337/diacare.26.12.3215
   Kim DH, 2007, BIOGERONTOLOGY, V8, P545, DOI 10.1007/s10522-007-9098-2
   Kim SH, 2006, J ETHNOPHARMACOL, V104, P119, DOI 10.1016/j.jep.2005.08.059
   Kim SY, 2010, J MED FOOD, V13, P1069, DOI 10.1089/jmf.2009.1365
   Kim WS, 2010, PHARMACOLOGY, V85, P68, DOI 10.1159/000276495
   Lee HS, 1998, J AGR FOOD CHEM, V46, P8, DOI 10.1021/jf970548y
   Li YJ, 2014, J ETHNOPHARMACOL, V151, P218, DOI 10.1016/j.jep.2013.10.019
   Liao JJ, 2012, MOD SIMUL ENG, V2012, DOI 10.1155/2012/383129
   Lu JM, 2010, CARCINOGENESIS, V31, P481, DOI 10.1093/carcin/bgp292
   Madeddu P, 2005, EXP PHYSIOL, V90, P315, DOI 10.1113/expphysiol.2004.028571
   Majewska I, 2011, ACTA BIOCHIM POL, V58, P449
   Manning BD, 2007, CELL, V129, P1261, DOI 10.1016/j.cell.2007.06.009
   Mohammadi A, 2014, J INTEGR MED-JIM, V12, P359, DOI 10.1016/S2095-4964(14)60025-X
   Pang XF, 2009, CANCER RES, V69, P518, DOI 10.1158/0008-5472.CAN-08-2531
   Papanas N, 2007, Int J Low Extrem Wounds, V6, P37, DOI 10.1177/1534734606298416
   Papanas N, 2008, CLIN INTERV AGING, V3, P233, DOI 10.2147/CIA.S1106
   Plaisier C, 2011, BIOCHIMIE, V93, P339, DOI 10.1016/j.biochi.2010.10.006
   Ranasinghe P, 2013, BMC COMPLEM ALTERN M, V13, DOI 10.1186/1472-6882-13-275
   Robinson MJ, 1997, CURR OPIN CELL BIOL, V9, P180, DOI 10.1016/S0955-0674(97)80061-0
   Rong Y., 2001, CHINESE J NEW DRUGS, V20, P1
   Schmidt E., 2006, Journal of Essential Oil-Bearing Plants, V9, P170
   SENANAYAKE UM, 1978, J AGR FOOD CHEM, V26, P822, DOI 10.1021/jf60218a031
   Sengupta S, 2004, CIRCULATION, V110, P1219, DOI 10.1161/01.CIR.0000140676.88412.CF
   Shiojima I, 2002, CIRC RES, V90, P1243, DOI 10.1161/01.RES.0000022200.71892.9F
   Somanath PR, 2006, CELL CYCLE, V5, P512, DOI 10.4161/cc.5.5.2538
   Song H.T., 2002, PHARM J CHIN PEOPLES, V18, P137
   STEED DL, 1992, DIABETES CARE, V15, P1598, DOI 10.2337/diacare.15.11.1598
   STEED DL, 1995, J VASC SURG, V21, P71, DOI 10.1016/S0741-5214(95)70245-8
   Tonnesen MG, 2000, J INVEST DERM SYMP P, V5, P40, DOI 10.1046/j.1087-0024.2000.00014.x
   Ulbricht Catherine, 2011, Journal of Dietary Supplements, V8, P378, DOI 10.3109/19390211.2011.627783
   Wake H, 2009, EUR J PHARMACOL, V623, P89, DOI 10.1016/j.ejphar.2009.09.010
   Wang SS, 2003, J INTEGR TRADIT W ME, V23, P128
   Wu SJ, 2005, LIFE SCI, V77, P938, DOI 10.1016/j.lfs.2005.02.005
   Yamakawa D, 2011, BIOCHEM BIOPH RES CO, V415, P174, DOI 10.1016/j.bbrc.2011.10.053
   Yeh JC, 2011, ANGIOGENESIS, V14, P187, DOI 10.1007/s10456-011-9202-8
   Zhang W, 2008, CHINESE MED J-PEKING, V121, P2124, DOI 10.1097/00029330-200811010-00003
   Zheng HT, 2011, DIABETES, V60, P3055, DOI 10.2337/db11-0807
NR 60
TC 84
Z9 93
U1 3
U2 63
PU NATURE PUBLISHING GROUP
PI NEW YORK
PA 75 VARICK ST, 9TH FLR, NEW YORK, NY 10013-1917 USA
SN 0023-6837
EI 1530-0307
J9 LAB INVEST
JI Lab. Invest.
PD JUN
PY 2018
VL 98
IS 6
BP 783
EP 798
DI 10.1038/s41374-018-0025-8
PG 16
WC Medicine, Research & Experimental; Pathology
WE Science Citation Index Expanded (SCI-EXPANDED)
SC Research & Experimental Medicine; Pathology
GA GK7UG
UT WOS:000436415000008
PM 29463877
OA hybrid
DA 2023-11-17
ER

PT J
AU Zhang, L
   Wei, CS
   Ruan, YJ
   Zhang, YA
   Zhou, YL
   Lei, D
AF Zhang, Li
   Wei, Chunshan
   Ruan, Yunjun
   Zhang, Yanan
   Zhou, Yuliang
   Lei, Da
TI Serum containing Buyang Huanwu decoction prevents age-associated
   migration and invasion of human vascular smooth muscle cells by up
   regulating SIRT1 expression
SO BIOSCIENCE TRENDS
LA English
DT Article
DE Buyang Huanwu decoction; vascular smooth muscle cells; senescence;
   migration/invasion; matrix metalloprotease type 2; sirtuin1 (SIRT1)
ID TRADITIONAL CHINESE MEDICINE; ANGIOTENSIN-II; PREMATURE SENESCENCE;
   LIFE-SPAN; IN-VITRO; PATHWAY; ATHEROSCLEROSIS; DISEASE; INJURY;
   HYPERTENSION
AB The migration and invasion of vascular smooth muscle cells (VSMCs) caused by advanced aging play an important role in diffuse intimal thickening, facilitate adverse arterial remodeling and contribute to the initiation and progression of cardiovascular diseases. The inhibitory function of Buyang Huanwu decoction (BYHWD) has been found on aortic intimal hyperplasia and VSMC proliferation, but its effect on age-associated migration and invasion remains unknown. Here, we used an in vitro angiotensin II (Ang II)-induced senescence model to study the effects of serum containing BYHWD (BYHWS) on the migratory and invasive capacities, matrix metalloprotease type 2 (MMP-2) expression and modulation of sirtuin1 (SIRT1) signaling in human aorta VSMCs (HA-VAMCs). Our results showed that BYHWS was able to inhibit Ang II-induced migration and invasion, with down-regulation of MMP-2. In addition, manipulation of SIRT1 by either over-expression or siRNA knockdown ameliorated or promoted cellular migration and invasion, respectively. Moreover, BYHWS reversed senescence-mediated decrease of SIRT1 levels and SIRT1 was required for BYHWS regulation on migration and invasion of senescent HA-VAMCs. In summary, our data demonstrated that BYHWS suppressed the migration and invasion of age-associated VSMC via an increase of the SIRT1 level, which provides novel insights for the therapy of age-associated cardiovascular diseases.
C1 [Zhang, Li; Zhou, Yuliang; Lei, Da] Guangdong Pharmaceut Univ, Dept Cardiol, Affiliated Hosp 1, 19 Nonglinxia Rd, Guangzhou 510080, Guangdong, Peoples R China.
   [Wei, Chunshan] Guangzhou Univ Chinese Med, Shenzhen Hosp, Dept Liver Dis, Shenzhen, Peoples R China.
   [Ruan, Yunjun] Guangzhou Mil Command, Guangzhou Gen Hosp, Dept Cardiol, Guangzhou, Guangdong, Peoples R China.
   [Zhang, Yanan] Northeast Agr Univ, Vet Med, Haerbin, Peoples R China.
C3 Guangdong Pharmaceutical University; Guangzhou University of Chinese
   Medicine; Southern Theater Command General Hospital; Northeast
   Agricultural University - China
RP Zhang, L; Lei, D (corresponding author), Guangdong Pharmaceut Univ, Dept Cardiol, Affiliated Hosp 1, 19 Nonglinxia Rd, Guangzhou 510080, Guangdong, Peoples R China.
EM zhangli4029@126.com; gyleida@163.com
FU National Natural Science Foundation of China [81774241]; Science and
   Technology Program of Shenzhen [JCYJ201504011163247220]
FX This work was support by the National Natural Science Foundation of
   China (No. 81774241) and Science and Technology Program of Shenzhen (No.
   JCYJ201504011163247220).
CR Baur JA, 2012, NAT REV DRUG DISCOV, V11, P443, DOI 10.1038/nrd3738
   Chen G, 2011, J ETHNOPHARMACOL, V135, P7, DOI 10.1016/j.jep.2011.02.011
   Chong ZZ, 2012, FUTUR CARDIOL, V8, P89, DOI [10.2217/FCA.11.76, 10.2217/fca.11.76]
   de Cabo R, 2015, AGING-US, V7, P152, DOI 10.18632/aging.100719
   Fu ZM, 2009, CIRC RES, V104, P1337, DOI 10.1161/CIRCRESAHA.108.187088
   Ge X, 2015, INT J MOL SCI, V16, P28180, DOI 10.3390/ijms161226093
   Gorenne I, 2013, CIRCULATION, V127, P386, DOI 10.1161/CIRCULATIONAHA.112.124404
   Han D, 2017, CURR DRUG TARGETS, V18, P1746, DOI 10.2174/1389450116666150630110529
   Harvey A, 2015, J MOL CELL CARDIOL, V83, P112, DOI 10.1016/j.yjmcc.2015.04.011
   Hwang SM, 2013, EVID-BASED COMPL ALT, V2013, DOI 10.1155/2013/936463
   Jin YL, 2013, NEURAL REGEN RES, V8, P197, DOI 10.3969/j.issn.1673-5374.2013.03.001
   Kong XY, 2014, REJUV RES, V17, P264, DOI 10.1089/rej.2013.1468
   Kunieda T, 2006, CIRCULATION, V114, P953, DOI 10.1161/CIRCULATIONAHA.106.626606
   Lakatta EG, 2015, J MOL CELL CARDIOL, V83, P1, DOI 10.1016/j.yjmcc.2015.04.005
   Li JH, 2014, EVID-BASED COMPL ALT, V2014, DOI 10.1155/2014/506783
   Li L, 2011, CIRC RES, V108, P1180, DOI 10.1161/CIRCRESAHA.110.237875
   Li Y, 2015, CLIN EXP HYPERTENS, V37, P288, DOI 10.3109/10641963.2014.960971
   Li YP, 2016, ACTA PHARMACOL SIN, V37, P344, DOI 10.1038/aps.2015.130
   Lin YC, 2014, MOL NUTR FOOD RES, V58, P1389, DOI 10.1002/mnfr.201300698
   Liu L Y, 1997, Zhongguo Zhong Xi Yi Jie He Za Zhi, V17, P616
   Liu Y, 2011, EVID-BASED COMPL ALT, V2011
   Lou LX, 2016, EXP THER MED, V11, P2054, DOI 10.3892/etm.2016.3136
   Louis SF, 2010, EXP CLIN CARDIOL, V15, pE75
   Ma L, 2015, CLIN CHIM ACTA, V440, P8, DOI 10.1016/j.cca.2014.10.036
   Nilsson PM, 2008, VASC HEALTH RISK MAN, V4, P547, DOI 10.2147/VHRM.S1094
   Ota H, 2007, J MOL CELL CARDIOL, V43, P571, DOI 10.1016/j.yjmcc.2007.08.008
   Pantan R, 2016, ARCH PHARM RES
   Pillarisetti Sivaram, 2008, Recent Pat Cardiovasc Drug Discov, V3, P156, DOI 10.2174/157489008786263989
   Qu Hong-da, 2004, Zhongguo Zhong Xi Yi Jie He Za Zhi, V24, P133
   Ren Jianxun, 2011, Zhongguo Zhong Yao Za Zhi, V36, P72
   Schmidt-Trucksäss A, 1999, ARTERIOSCL THROM VAS, V19, P1091, DOI 10.1161/01.ATV.19.4.1091
   Shih HC, 2000, AM J CHINESE MED, V28, P77, DOI 10.1142/S0192415X00000106
   Tao LL, 2012, CHIN J INTEGR MED, V18, P582, DOI 10.1007/s11655-012-1180-1
   Thompson AM, 2014, AM J PHYSIOL-HEART C, V307, pH533, DOI 10.1152/ajpheart.00871.2013
   Wang MY, 2015, HYPERTENSION, V65, P698, DOI 10.1161/HYPERTENSIONAHA.114.03618
   Wang MY, 2014, TRENDS ENDOCRIN MET, V25, P72, DOI 10.1016/j.tem.2013.10.002
   Wang MY, 2011, PLOS ONE, V6, DOI 10.1371/journal.pone.0016653
   Wang MY, 2010, CURR HYPERTENS REV, V6, P266, DOI 10.2174/157340210793611668
   Wang MY, 2005, AM J PATHOL, V167, P1429, DOI 10.1016/S0002-9440(10)61229-1
   Wang S, 2018, INT J OBESITY
   Wang WR, 2018, CAN J PHYSIOL PHARM, V96, P88, DOI 10.1139/cjpp-2016-0676
   Wu L, 2009, J ETHNOPHARMACOL, V125, P423, DOI 10.1016/j.jep.2009.07.022
   Yu P, 2017, EXP THER MED, V13, P3089, DOI 10.3892/etm.2017.4330
   Zhang GQ, 2014, TUMOR BIOL, V35, P11137, DOI 10.1007/s13277-014-2412-0
   Zhang L, 2011, BRAZ J MED BIOL RES, V44, P1118, DOI [10.1590/S0100-879X2011001100007, 10.1590/S0100-879X2011007500128]
   Zhang MJ, 2016, HISTOCHEM CELL BIOL, V146, P33, DOI 10.1007/s00418-016-1408-9
   Zhang WT, 2013, AFR J TRADIT COMPLEM, V10, P532, DOI 10.4314/ajtcam.v10i6.24
   Zhao L, 2014, AM J PHYSIOL-CELL PH, V307, pC1130, DOI 10.1152/ajpcell.00151.2014
   Zhao W, 2015, J CELL PHYSIOL, V230, P2202, DOI 10.1002/jcp.24948
   Zhou YC, 2012, EVID-BASED COMPL ALT, V2012, DOI 10.1155/2012/385247
NR 50
TC 4
Z9 10
U1 0
U2 12
PU IRCA-BSSA
PI TOKYO
PA PEARL CITY KOISHIKAWA 603, 2-4-5 KASUGA, BUNKYO-KU, TOKYO, 112-0003,
   JAPAN
SN 1881-7815
EI 1881-7823
J9 BIOSCI TRENDS
JI BioSci. Trends
PD JUN
PY 2018
VL 12
IS 3
BP 282
EP 290
DI 10.5582/bst.2018.01063
PG 9
WC Biology
WE Science Citation Index Expanded (SCI-EXPANDED)
SC Life Sciences & Biomedicine - Other Topics
GA GM4VC
UT WOS:000438122100008
PM 29952352
OA Bronze
DA 2023-11-17
ER

PT J
AU Zhang, YQ
   Guo, QY
   Li, QY
   Ren, WQ
   Tang, SH
   Wang, SS
   Liang, RX
   Li, DF
   Zhang, Y
   Xu, HY
   Yang, HJ
AF Zhang, Yan-qiong
   Guo, Qiu-yan
   Li, Qiu-yue
   Ren, Wei-qiong
   Tang, Shi-huan
   Wang, Song-song
   Liang, Ri-xin
   Li, De-feng
   Zhang, Yi
   Xu, Hai-yu
   Yang, Hong-jun
TI Main active constituent identification in Guanxinjing capsule, a
   traditional Chinese medicine, for the treatment of coronary heart
   disease complicated with depression
SO ACTA PHARMACOLOGICA SINICA
LA English
DT Article
DE traditional Chinese medicine; Guanxinjing capsule; coronary heart
   disease; depression; integrative pharmacology; in silico ADME
   prediction; target prediction; network analysis
ID CARDIOVASCULAR-DISEASE; INTERACTION DATABASE; LIQUID-CHROMATOGRAPHY;
   NAOXINTONG CAPSULES; MASS-SPECTROMETRY; ISCHEMIC-STROKE; ARTERY-DISEASE;
   KNOWLEDGEBASE; INHIBITORS; MORTALITY
AB Guanxinjing capsules (GXJCs) are used in traditional Chinese medicine as a common therapy for coronary heart disease (CHD) complicated with depression. In this study, we aimed to identify the main active constituents in GXJCs and to investigate the mechanisms of GXJC action on CHD complicated with depression. The chemical constituent profile of the GXJC was identified by UHPLC-LTQ-Orbitrap assay, and oral bioavailability was evaluated to screen the GXJC drug-like chemical constituents. A total of 16 GXJC drug-like chemical constituents were identified. Then, putative targets of the GXJC drug-like chemical constituents were predicted using MedChem Studio, with 870 genes found to be the putative targets of these molecules. After that, a GXJC putative target-known CHD/depression therapeutic target network was constructed, and four topological features, including degree, betweenness, closeness and K-coreness, were calculated. According to the topological feature values of the GXJC putative targets, 14 main active constituents were identified because their corresponding putative targets had topological importance in the GXJC putative target-known CHD/depression therapeutic target network, which were defined as the candidate targets of GXJC against CHD complicated with depression. Functionally, these candidate targets were significantly involved in several CHD/depression-related pathways, including repairing pathological vascular changes, reducing platelet aggregation and inflammation, and affecting patient depression. This study identified a list of main active constituents of GXJC acting on CHD complicated with depression using an integrative pharmacology-based approach that combined active chemical constituent identification, drug target prediction and network analysis. This method may offer an efficient way to understand the pharmacological mechanisms of traditional Chinese medicine prescriptions.
C1 [Zhang, Yan-qiong; Guo, Qiu-yan; Li, Qiu-yue; Tang, Shi-huan; Liang, Ri-xin; Li, De-feng; Zhang, Yi; Xu, Hai-yu; Yang, Hong-jun] China Acad Chinese Med Sci, Inst Chinese Mat Med, Beijing 100700, Peoples R China.
   [Ren, Wei-qiong] Hunan Univ Tradit Chinese Med, Affiliated Hosp 1, Changsha 410007, Hunan, Peoples R China.
   [Wang, Song-song] Univ Macau, Inst Chinese Med Sci, State Key Lab Qual Res Chinese Med, Macau 999078, Peoples R China.
C3 China Academy of Chinese Medical Sciences; Institute of Chinese Materia
   Medica, CACMS; Hunan University of Chinese Medicine; University of Macau
RP Xu, HY (corresponding author), China Acad Chinese Med Sci, Inst Chinese Mat Med, Beijing 100700, Peoples R China.
EM hyxu@icmm.ac.cn
RI Guo, Qiuyan/JBS-3104-2023; chen, yue/JEF-2824-2023; peng,
   jy/JMB-2297-2023; Guo, Qiu yan/HFZ-7781-2022; Li, Ye/JBS-2949-2023
OI Guo, Qiuyan/0009-0007-8005-3995; peng, jy/0000-0001-9665-1059; Guo, Qiu
   yan/0000-0003-0206-0755; Tang, Shihuan/0000-0003-0589-4499
FU 973 Program of China [2015CB554406]; National Key Technology R&D Program
   of China [2011BAI07B08]; National Natural Science Foundation of China
   [81473414, 81673834]
FX Financial support was provided by the 973 Program of China (No
   2015CB554406), National Key Technology R&D Program of China (No
   2011BAI07B08) and National Natural Science Foundation of China (No
   81473414 and 81673834).
CR Aranda B, 2010, NUCLEIC ACIDS RES, V38, pD525, DOI 10.1093/nar/gkp878
   Beuming T, 2005, BIOINFORMATICS, V21, P827, DOI 10.1093/bioinformatics/bti098
   Bowman MAH, 2012, TRENDS CARDIOVAS MED, V22, P93, DOI 10.1016/j.tcm.2012.07.002
   Brown KR, 2005, BIOINFORMATICS, V21, P2076, DOI 10.1093/bioinformatics/bti273
   Bullock-Palmer RP, 2015, ETHNIC DIS, V25, P499, DOI 10.18865/ed.25.4.499
   Carney RM, 2003, BIOL PSYCHIAT, V54, P241, DOI 10.1016/S0006-3223(03)00111-2
   Ceol A, 2010, NUCLEIC ACIDS RES, V38, pD532, DOI 10.1093/nar/gkp983
   Chen CYC, 2011, PLOS ONE, V6, DOI 10.1371/journal.pone.0015939
   Chen JY, 2009, BMC GENOMICS, V10, DOI 10.1186/1471-2164-10-S1-S16
   Colquhoun DM, 2013, MED J AUSTRALIA, V198, P483, DOI 10.5694/mja13.10153
   Dennis G, 2003, GENOME BIOL, V4, DOI 10.1186/gb-2003-4-9-r60
   Fleischer T, 2016, MEDICINE, V95, DOI 10.1097/MD.0000000000003788
   Francis DK, 2015, BMC PUBLIC HEALTH, V15, DOI 10.1186/s12889-015-2166-7
   Glozier N, 2013, MED J AUSTRALIA, V199, P179, DOI 10.5694/mja13.10440
   Guo QY, 2015, REJUV RES, V18, P313, DOI 10.1089/rej.2014.1635
   Hamosh A, 2005, NUCLEIC ACIDS RES, V33, pD514
   HARRINGTON MA, 1994, J PHARMACOL EXP THER, V268, P1098
   Henttonen AT, 2007, SCAND J CLIN LAB INV, V67, P380, DOI 10.1080/00365510601085951
   Janicka M, 2013, J CHROMATOGR A, V1318, P92, DOI 10.1016/j.chroma.2013.09.060
   Januzzi JL, 2000, ARCH INTERN MED, V160, P1913, DOI 10.1001/archinte.160.13.1913
   Jiang JL, 2014, CHIN J TRADIT MED SC, V3, P316
   Kelly R, 2015, NAT PROD REP, V32, P1163, DOI 10.1039/c5np90022k
   Kessler T, 2016, EMBO MOL MED, V8, P688, DOI 10.15252/emmm.201506174
   Khoo CM, 2014, J ATHEROSCLER THROMB, V21, pS2
   Lehne Benjamin, 2009, Human Genomics, V3, P291
   Li Rui-Ping, 2016, Zhongguo Zhong Yao Za Zhi, V41, P4280, DOI 10.4268/cjcmm20162231
   Li S, 2007, IET SYST BIOL, V1, P51, DOI 10.1049/iet-syb:20060032
   Lin CH, 2011, J BIOMOL STRUCT DYN, V28, P471, DOI 10.1080/07391102.2011.10508589
   Liu J, 2011, CHIN J INTEGR MED, V17, P735, DOI 10.1007/s11655-011-0872-2
   Matthews L, 2009, NUCLEIC ACIDS RES, V37, pD619, DOI 10.1093/nar/gkn863
   Meadows TA, 2007, CIRC RES, V100, P1261, DOI 10.1161/01.RES.0000264509.36234.51
   National Pharmacopoeia Committee, 2010, COMB HLTH CAR FRAUD, P3
   Nekouei ZK, 2014, J RES MED SCI, V19, P90
   Prasad TSK, 2009, NUCLEIC ACIDS RES, V37, pD767, DOI 10.1093/nar/gkn892
   Schardt C, 2007, BMC MED INFORM DECIS, V7, DOI 10.1186/1472-6947-7-16
   Song SJ, 2014, CHINA J PHARM EC S, VS1, P133
   Tao Y, 2013, J CHROMATOGR B, V935, P1, DOI 10.1016/j.jchromb.2013.07.015
   Thombs BD, 2006, J GEN INTERN MED, V21, P30, DOI 10.1111/j.1525-1497.2005.00269.x
   Vital SA, 2016, CIRCULATION, V133, P2169, DOI 10.1161/CIRCULATIONAHA.115.020633
   Wang AL, 2016, CHIN J INTEGR MED, V22, P56, DOI 10.1007/s11655-015-2110-9
   Wang SS, 2015, J PHARMACEUT BIOMED, V111, P104, DOI 10.1016/j.jpba.2015.01.020
   Wishart DS, 2008, NUCLEIC ACIDS RES, V36, pD901, DOI 10.1093/nar/gkm958
   Wixon J, 2000, YEAST, V17, P48, DOI 10.1002/(SICI)1097-0061(200004)17:1<48::AID-YEA2>3.0.CO;2-H
   Xu HY, 2016, MOL BIOSYST, V12, P233, DOI 10.1039/c5mb00460h
   Yazdanian M, 1998, PHARMACEUT RES, V15, P1490, DOI 10.1023/A:1011930411574
   Yuan SG, 2013, J NEW CHIN MED, V12, P176
   Zhang YQ, 2014, SCI REP-UK, V4, DOI 10.1038/srep04154
   Zhang YQ, 2013, EVID-BASED COMPL ALT, V2013, DOI 10.1155/2013/548498
   Zhang YC, 2011, J PHARMACEUT BIOMED, V56, P497, DOI 10.1016/j.jpba.2011.06.008
NR 49
TC 21
Z9 25
U1 2
U2 34
PU ACTA PHARMACOLOGICA SINICA
PI SHANGHAI
PA 294 TAI-YUAN RD, SHANGHAI, 200031, PEOPLES R CHINA
SN 1671-4083
EI 1745-7254
J9 ACTA PHARMACOL SIN
JI Acta Pharmacol. Sin.
PD JUN
PY 2018
VL 39
IS 6
BP 975
EP 987
DI 10.1038/aps.2017.117
PG 13
WC Chemistry, Multidisciplinary; Pharmacology & Pharmacy
WE Science Citation Index Expanded (SCI-EXPANDED)
SC Chemistry; Pharmacology & Pharmacy
GA GI4ZR
UT WOS:000434380400009
PM 28858293
OA Green Published, Bronze
DA 2023-11-17
ER

PT J
AU Gao, LN
   Zhou, X
   Lu, YR
   Li, KF
   Gao, S
   Yu, CQ
   Cui, YL
AF Gao, Li-Na
   Zhou, Xin
   Lu, Yu-Ren
   Li, Kefeng
   Gao, Shan
   Yu, Chun-Quan
   Cui, Yuan-Lu
TI Dan-Lou Prescription Inhibits Foam Cell Formation Induced by ox-LDL via
   the TLR4/NF-κB and PPARγ Signaling Pathways
SO FRONTIERS IN PHYSIOLOGY
LA English
DT Article
DE Dan-Lou prescription; oxidative low-density lipoprotein (ox-LDL); TLR4;
   NF-kappa B; PPAR gamma
ID KAPPA-B ACTIVATION; INDUCED APOPTOSIS; CD36 EXPRESSION; KIDNEY INJURY;
   P38 MAPK; ATHEROSCLEROSIS; INFLAMMATION; MACROPHAGES; METABOLOMICS;
   RECEPTOR
AB Atherosclerosis is the major worldwide cause of mortality for patients with coronary heart disease. Many traditional Chinese medicine compound prescriptions for atherosclerosis treatment have been tried in patients. Dan-Lou prescription, which is improved from Gualou-Xiebai-Banxia decoction, has been used to treat chest discomfort (coronary atherosclerosis) for approximately 2,000 years in China. Although the anti-inflammatory activities of Dan-Lou prescription have been proposed previously, the mechanism remains to be explored. Based on the interaction between inflammation and atherosclerosis, we further investigated the effect of Dan-Lou prescription on macrophage-derived foam cell formation and disclosed the underlying mechanisms. In the oxidative low-density lipoprotein (ox-LDL) induced foam cells model using murine macrophage RAW 264.7 cells, the ethanol extract from Dan-Lou prescription (EEDL) reduced ox-LDL uptake and lipid deposition by inhibiting the protein and mRNA expression of Toll-like receptor (TLR) 4 and scavenger receptor (SR)B1. After stimulation with ox-LDL, the metabolic profile of macrophages was also changed, while the intervention of the EEDL mainly regulated the metabolism of isovalerylcarnitine, arachidonic acid, cholesterol, aspartic acid, arginine, lysine, L-glutamine and phosphatidylethanolamine (36: 3), which participated in the regulation of the inflammatory response, lipid accumulation and cell apoptosis. In total, 27 inflammation-related gene targets were screened, and the biological mechanisms, pathways and biological functions of the EEDL on macrophage-derived foam cells were systemically analyzed by Ingenuity Pathway Analysis system (IPA). After verification, we found that EEDL alleviated ox-LDL induced macrophage foam cell formation by antagonizing the mRNA and protein over-expression of PPAR gamma, blocking the phosphorylation of IKK alpha/beta, I kappa B alpha and NF-kappa B p65 and maintaining the expression balance between Bax and Bcl-2. In conclusion, we provided evidences that Dan-Lou prescription effectively attenuated macrophage foam cell formation via the TLR4/NF-kappa B and PPAR gamma signaling pathways.
C1 [Gao, Li-Na; Zhou, Xin; Lu, Yu-Ren; Gao, Shan; Yu, Chun-Quan; Cui, Yuan-Lu] Tianjin Univ Tradit Chinese Med, Tianjin, Peoples R China.
   [Gao, Li-Na] Jining Med Univ, Coll Pharm, Rizhao, Peoples R China.
   [Gao, Li-Na; Zhou, Xin; Lu, Yu-Ren; Cui, Yuan-Lu] Tianjin Univ Tradit Chinese Med, Res Ctr Tradit Chinese Med, Tianjin, Peoples R China.
   [Gao, Li-Na; Zhou, Xin; Lu, Yu-Ren; Cui, Yuan-Lu] Tianjin Univ Tradit Chinese Med, Key Res Lab Prescript Compatibil Components, Tianjin, Peoples R China.
   [Li, Kefeng] Tianjin Sunnypeak Biotech Co Ltd, Tianjin, Peoples R China.
C3 Tianjin University of Traditional Chinese Medicine; Jining Medical
   University; Tianjin University of Traditional Chinese Medicine; Tianjin
   University of Traditional Chinese Medicine
RP Yu, CQ; Cui, YL (corresponding author), Tianjin Univ Tradit Chinese Med, Tianjin, Peoples R China.; Cui, YL (corresponding author), Tianjin Univ Tradit Chinese Med, Res Ctr Tradit Chinese Med, Tianjin, Peoples R China.; Cui, YL (corresponding author), Tianjin Univ Tradit Chinese Med, Key Res Lab Prescript Compatibil Components, Tianjin, Peoples R China.
EM labtcmdds@tjutcm.edu.cn; cuiyl@tju.edu.cn
RI Li, Kefeng/U-9431-2018; Gao, Lina/D-3416-2015; Cui, Yuan-Lu/A-3705-2013
OI Li, Kefeng/0000-0002-7233-4347; Cui, Yuan-Lu/0000-0003-4392-3713
FU National Key Basic Research Program (973 project) [2014CB542902];
   National Natural Science Foundation of China [81473542]
FX This work was supported by the National Key Basic Research Program (973
   project, No. 2014CB542902) and National Natural Science Foundation of
   China (81473542).
CR Al- Hawwas M., 2013, HEART METAB, V60, P9
   Chalfant CE, 2005, J CELL SCI, V118, P4605, DOI 10.1242/jcs.02637
   Choudhury RP, 2005, NAT CLIN PRACT CARD, V2, P309, DOI 10.1038/ncpcardio0195
   DAVIES P, 1984, ANNU REV IMMUNOL, V2, P335, DOI 10.1146/annurev.immunol.2.1.335
   de Winther MPJ, 2005, ARTERIOSCL THROM VAS, V25, P904, DOI 10.1161/01.ATV.0000160340.72641.87
   Ermak N, 2008, ATHEROSCLEROSIS, V200, P247, DOI 10.1016/j.atherosclerosis.2007.12.052
   Gao LN, 2015, BMC COMPLEM ALTERN M, V15, DOI 10.1186/s12906-015-0848-4
   Gao LN, 2013, J ETHNOPHARMACOL, V149, P772, DOI 10.1016/j.jep.2013.07.039
   Gurun MS, 2009, ANESTH ANALG, V108, P1680, DOI 10.1213/ane.0b013e31819dcd08
   Hartman J, 2014, CARDIOL REV, V22, P147, DOI 10.1097/CRD.0000000000000021
   Hazell AS, 2009, ALCOHOL ALCOHOLISM, V44, P141, DOI 10.1093/alcalc/agn120
   Ichimura T, 2008, J CLIN INVEST, V118, P1657, DOI 10.1172/JCI34487
   ISNER JM, 1995, CIRCULATION, V91, P2703, DOI 10.1161/01.CIR.91.11.2703
   Jacobs H., 2006, THESIS
   Jia SJ, 2014, INT IMMUNOPHARMACOL, V23, P54, DOI 10.1016/j.intimp.2014.08.011
   Kelishadi Roya, 2002, Indian Journal of Pediatrics, V69, P755, DOI 10.1007/BF02723684
   Lauer MS, 2010, CIRCULATION, V121, P929, DOI 10.1161/CIRCULATIONAHA.109.917948
   León Z, 2013, ELECTROPHORESIS, V34, P2762, DOI 10.1002/elps.201200605
   Li AC, 2002, NAT MED, V8, P1235, DOI 10.1038/nm1102-1235
   Libby P, 2002, CIRCULATION, V105, P1135, DOI 10.1161/hc0902.104353
   Libby P, 2002, NATURE, V420, P868, DOI [10.1038/nature01323, 10.1161/ATVBAHA.108.179705]
   Lim HJ, 2006, PROSTAG OTH LIPID M, V80, P165, DOI 10.1016/j.prostaglandins.2006.06.006
   Lim S, 2014, BMB REP, V47, P1, DOI 10.5483/BMBRep.2014.47.1.285
   Mantovani A, 2009, ARTERIOSCL THROM VAS, V29, P1419, DOI 10.1161/ATVBAHA.108.180497
   Min KJ, 2013, FOOD CHEM TOXICOL, V58, P77, DOI 10.1016/j.fct.2013.04.008
   Montero-Vega M.T., 2014, INFLAMMASOME, V1, P55, DOI [10.2478/infl-2014-0006, DOI 10.2478/INFL-2014-0006]
   Moore KJ, 2013, NAT REV IMMUNOL, V13, P709, DOI 10.1038/nri3520
   Moore KJ, 2011, CELL, V145, P341, DOI 10.1016/j.cell.2011.04.005
   MOSMANN T, 1983, J IMMUNOL METHODS, V65, P55, DOI 10.1016/0022-1759(83)90303-4
   Nahrendorf M, 2015, SCIENCE, V349, P237, DOI 10.1126/science.aac7801
   Raspotnig G, 1999, ANAL BIOCHEM, V275, P74, DOI 10.1006/abio.1999.4309
   Rouzer CA, 2006, BIOCHEMISTRY-US, V45, P14795, DOI 10.1021/bi061723j
   Siasos G, 2015, CURR MED CHEM, V22, P2616, DOI 10.2174/092986732222150813115832
   Sorci-Thomas MG, 2016, CIRC RES, V118, P679, DOI 10.1161/CIRCRESAHA.115.306246
   Sun XH, 2014, CIRC RES, V114, P32, DOI 10.1161/CIRCRESAHA.113.302089
   Ussher JR, 2016, J AM COLL CARDIOL, V68, P2850, DOI 10.1016/j.jacc.2016.09.972
   Versteeg HH, 2000, BIOCHEM J, V350, P717, DOI 10.1042/0264-6021:3500717
   von Hundelshausen P, 2014, FRONT PHYSIOL, V5, DOI 10.3389/fphys.2014.00294
   [王富江 Wang Fujiang], 2015, [中草药, Chinese Traditional and Herbal Drugs], V46, P774
   Westra M. M., 2010, THESIS
   Wong BW, 2012, CAN J CARDIOL, V28, P631, DOI 10.1016/j.cjca.2012.06.023
   Xu SW, 2010, CYTOTECHNOLOGY, V62, P473, DOI 10.1007/s10616-010-9290-0
   Xu XH, 2001, CIRCULATION, V104, P3103, DOI 10.1161/hc5001.100631
   Yuan M, 2012, NAT PROTOC, V7, P872, DOI 10.1038/nprot.2012.024
   Zai G, 2007, BIPOLAR DISORD, V9, P521, DOI 10.1111/j.1399-5618.2007.00416.x
   Zernecke A, 2014, ARTERIOSCL THROM VAS, V34, P742, DOI 10.1161/ATVBAHA.113.301655
   Zhang DS, 2013, J PHARMACOL EXP THER, V345, P69, DOI 10.1124/jpet.112.202481
   Zhang XL, 2014, J ATHEROSCLER THROMB, V21, P1140, DOI 10.5551/jat.24372
   Zhou HL, 1998, J BIOL CHEM, V273, P16568, DOI 10.1074/jbc.273.26.16568
NR 49
TC 26
Z9 28
U1 0
U2 28
PU FRONTIERS MEDIA SA
PI LAUSANNE
PA AVENUE DU TRIBUNAL FEDERAL 34, LAUSANNE, CH-1015, SWITZERLAND
SN 1664-042X
J9 FRONT PHYSIOL
JI Front. Physiol.
PD MAY 29
PY 2018
VL 9
AR 590
DI 10.3389/fphys.2018.00590
PG 17
WC Physiology
WE Science Citation Index Expanded (SCI-EXPANDED)
SC Physiology
GA GH4LA
UT WOS:000433373800001
PM 29896109
OA Green Published, gold
DA 2023-11-17
ER

PT J
AU Mao, S
   Chen, PP
   Li, T
   Guo, LH
   Zhang, MZ
AF Mao, Shuai
   Chen, Peipei
   Li, Ting
   Guo, Liheng
   Zhang, Minzhou
TI Tongguan Capsule Mitigates Post-myocardial Infarction Remodeling by
   Promoting Autophagy and Inhibiting Apoptosis: Role of Sirt1
SO FRONTIERS IN PHYSIOLOGY
LA English
DT Article
DE cardiac remodeling; Tongguan capsules; autophagy; apoptosis; Sirt1
ID ACUTE MYOCARDIAL-INFARCTION; HUMAN CARDIAC FIBROBLASTS; INFORMATION
   REGULATOR 1; HEART-FAILURE; CELL-DEATH; CONTRACTILE DYSFUNCTION;
   REPERFUSION INJURY; SALVIANOLIC ACID; ISCHEMIA/REPERFUSION;
   CARDIOMYOCYTES
AB Left ventricular (LV) adverse remodeling and the concomitant functional deterioration contributes to the poor prognosis of patients with myocardial infarction (MI). Thus, a more effective treatment strategy is needed. Tongguan capsule (TGC), a patented Chinese medicine, has been shown to be cardioprotective in both humans and animals following ischemic injury, although its precise mechanism remains unclear. To investigate whether TGC can improve cardiac remodeling in the post-infarct heart, adult C57/BL6 mice underwent coronary artery ligation and were administered TGC or vehicle (saline) for 6 weeks. The results demonstrated that the TGC group showed significant improvement in survival ratio and cardiac function and structure as compared to the vehicle group. Histological and western blot analyses revealed decreased cellular inflammation and apoptosis in cardiomyocytes of the TGC group. Furthermore, TGC upregulated the Atg5 expression and LC3II-to-LC3I ratio but downregulated autophagy adaptor p62 expression, suggesting that TGC led to increased autophagic flux. Interestingly, with the administration of 3-methyladenine, an autophagy inhibitor, in conjunction with TGC, the aforesaid effects significantly decreased. Further mechanistic studies revealed that TGC increased silent information regulator 1 (Sirt1) expression to reduce the phosphorylation of the mammalian target of rapamycin and its downstream effectors P70S6K and 4EBP1. Moreover, the induction of Sirt1 by TGC was inhibited by the specific inhibitor EX527. In the presence of EX527, TGC-induced autophagy-specific proteins were downregulated, while apoptotic and inflammatory factors were upregulated. In summary, our results demonstrate that TGC improved cardiac remodeling in a murine model of MI by preventing cardiomyocyte inflammation and apoptosis but enhancing autophagy through Sirt1 activation.
C1 [Mao, Shuai; Chen, Peipei; Li, Ting; Guo, Liheng; Zhang, Minzhou] Guangzhou Univ Chinese Med, Clin Coll 2, Key Discipline Integrated Chinese & Western Med, Guangzhou, Guangdong, Peoples R China.
   [Mao, Shuai; Chen, Peipei; Li, Ting; Guo, Liheng; Zhang, Minzhou] Guangdong Prov Hosp Chinese Med, Dept Crit Care Med, Guangzhou, Guangdong, Peoples R China.
   [Mao, Shuai] Stanford Univ, Sch Med, Cardiovasc Inst, Stanford, CA USA.
C3 Guangzhou University of Chinese Medicine; Guangzhou University of
   Chinese Medicine; Stanford University
RP Zhang, MZ (corresponding author), Guangzhou Univ Chinese Med, Clin Coll 2, Key Discipline Integrated Chinese & Western Med, Guangzhou, Guangdong, Peoples R China.; Zhang, MZ (corresponding author), Guangdong Prov Hosp Chinese Med, Dept Crit Care Med, Guangzhou, Guangdong, Peoples R China.
EM minzhouzhang@aliyun.com
RI cheng, shu/IZE-4788-2023
FU National Science Foundation [81703877, 81703848]; National Basic
   Research Program of China (973 Program) [2015CB554400]; Science
   Foundation of Guangdong Province [2015A030310437, 2015A030306049,
   2017A030310123]; Guangdong Provincial High-level University Construction
   Fund [A1-AFD018171Z11100]; Medical Science and Technology Research
   Foundation of Guangdong Province [A2016192]; Chinese Medicine Bureau of
   Guangdong Province [A20162057]
FX This work was financially supported by the National Science Foundation
   (No. 81703877&81703848), the National Basic Research Program of China
   (973 Program, 2015CB554400), the Science Foundation of Guangdong
   Province (No. 2015A030310437, 2015A030306049, and 2017A030310123), the
   Guangdong Provincial High-level University Construction Fund
   (A1-AFD018171Z11100), the Medical Science and Technology Research
   Foundation of Guangdong Province (A2016192), and the Chinese Medicine
   Bureau of Guangdong Province (A20162057). The sponsors have had no role
   in the project development, the collection of data, the preparation of
   this manuscript, or the decision to publish.
CR Aki T, 2003, ONCOGENE, V22, P8529, DOI 10.1038/sj.onc.1207197
   Aoyagi T, 2012, AM J PHYSIOL-HEART C, V303, pH75, DOI 10.1152/ajpheart.00241.2012
   Bharti S, 2015, APOPTOSIS, V20, P455, DOI 10.1007/s10495-014-1083-z
   Bhatt AS, 2017, CURR CARDIOL REP, V19, DOI 10.1007/s11886-017-0876-4
   Buss SJ, 2009, J AM COLL CARDIOL, V54, P2435, DOI 10.1016/j.jacc.2009.08.031
   Ceylan-Isik AF, 2013, BASIC RES CARDIOL, V108, DOI 10.1007/s00395-013-0335-3
   Chen Quan-Fu, 2012, Zhongguo Zhong Xi Yi Jie He Za Zhi, V32, P1253
   Cuenin L, 2018, CIRC J, V82, P1379, DOI 10.1253/circj.CJ-17-0671
   Eisenberg-Lerner A, 2009, CELL DEATH DIFFER, V16, P966, DOI 10.1038/cdd.2009.33
   Guo R, 2012, AUTOPHAGY, V8, P593, DOI 10.4161/auto.18997
   Gustafsson ÅB, 2008, J MOL CELL CARDIOL, V44, P654, DOI 10.1016/j.yjmcc.2008.01.010
   Hassell MECJ, 2017, OPEN HEART, V4, DOI 10.1136/openhrt-2016-000569
   Haudek SB, 2007, J CLIN INVEST, V117, P2692, DOI 10.1172/JCI29134
   Hou JC, 2014, EVID-BASED COMPL ALT, V2014, DOI 10.1155/2014/926962
   Howitz KT, 2003, NATURE, V425, P191, DOI 10.1038/nature01960
   Hsu CP, 2010, CIRCULATION, V122, P2170, DOI 10.1161/CIRCULATIONAHA.110.958033
   Klionsky DJ, 2016, AUTOPHAGY, V12, P1, DOI 10.1080/15548627.2015.1100356
   Kunapuli S, 2006, J CARD FAIL, V12, P381, DOI 10.1016/j.cardfail.2006.02.002
   Lee IH, 2008, P NATL ACAD SCI USA, V105, P3374, DOI 10.1073/pnas.0712145105
   Levine B, 2004, DEV CELL, V6, P463, DOI 10.1016/S1534-5807(04)00099-1
   Li M, 2016, INT J MOL SCI, V17, DOI 10.3390/ijms17030332
   Li XQ, 2016, CHIN J INTEGR MED, V22, P738, DOI 10.1007/s11655-015-2085-6
   Lin C, 2016, J PHARM PHARMACOL, V68, P941, DOI 10.1111/jphp.12567
   Lum JJ, 2005, NAT REV MOL CELL BIO, V6, P439, DOI 10.1038/nrm1660
   Ma H, 2015, DRUG DES DEV THER, V9, P4413, DOI 10.2147/DDDT.S85571
   Maejima Y, 2016, J MOL CELL CARDIOL, V95, P19, DOI 10.1016/j.yjmcc.2015.10.032
   Maejima Y, 2013, NAT MED, V19, P1478, DOI 10.1038/nm.3322
   MANNING WJ, 1994, AM J PHYSIOL, V266, pH1672, DOI 10.1152/ajpheart.1994.266.4.H1672
   Mao S, 2016, BMC COMPLEM ALTERN M, V16, DOI 10.1186/s12906-016-1406-4
   Mao S, 2015, CARDIOVASC DRUG THER, V29, P535, DOI 10.1007/s10557-015-6625-2
   Mao S, 2016, INT J CARDIOL, V202, P110, DOI 10.1016/j.ijcard.2015.08.191
   Mao S, 2014, EXP CELL RES, V323, P189, DOI 10.1016/j.yexcr.2014.02.001
   Matsui Y, 2007, CIRC RES, V100, P914, DOI 10.1161/01.RES.0000261924.76669.36
   Nadtochiy SM, 2011, AM J PHYSIOL-HEART C, V301, pH1506, DOI 10.1152/ajpheart.00587.2011
   Nadtochiy SM, 2011, CARDIOVASC RES, V89, P643, DOI 10.1093/cvr/cvq287
   Nakai A, 2007, NAT MED, V13, P619, DOI 10.1038/nm1574
   Oche B, 2016, ARCH PHARM RES, V39, P249, DOI 10.1007/s12272-015-0671-y
   Omland T, 1996, CIRCULATION, V93, P1963, DOI 10.1161/01.CIR.93.11.1963
   Ozean U, 2008, MOL CELL, V29, P541, DOI [10.1016/j.moicel.2007.12.023, 10.1016/j.molcel.2007.12.023]
   Pan HJ, 2011, J CARDIOVASC PHARM, V58, P535, DOI 10.1097/FJC.0b013e31822de355
   Qi JY, 2013, EVID-BASED COMPL ALT, V2013, DOI 10.1155/2013/159237
   Riquelme JA, 2016, EXPERT REV CARDIOVAS, V14, P1007, DOI 10.1080/14779072.2016.1202760
   Salminen A, 2009, CELL SIGNAL, V21, P1356, DOI 10.1016/j.cellsig.2009.02.014
   Sharp TE, 2017, CIRC RES, V121, P1263, DOI 10.1161/CIRCRESAHA.117.311174
   Shioi T, 2003, CIRCULATION, V107, P1664, DOI 10.1161/01.CIR.0000057979.36322.88
   Shirakabe A, 2016, CIRC RES, V118, P1563, DOI 10.1161/CIRCRESAHA.116.307474
   Sin TK, 2015, J PHYSIOL-LONDON, V593, P1887, DOI 10.1113/jphysiol.2014.270101
   Thapalia BA, 2014, INT J CLIN EXP PATHO, V7, P8322
   Thomas RL, 2013, GENE DEV, V27, P1365, DOI 10.1101/gad.215871.113
   Velagaleti RS, 2008, CIRCULATION, V118, P2057, DOI 10.1161/CIRCULATIONAHA.108.784215
   Wu XQ, 2014, PLOS ONE, V9, DOI 10.1371/journal.pone.0112891
   Yamamoto T, 2011, TRENDS CARDIOVAS MED, V21, P27, DOI 10.1016/j.tcm.2012.01.005
   Yan L, 2005, P NATL ACAD SCI USA, V102, P13807, DOI 10.1073/pnas.0506843102
   Yang J, 1997, SCIENCE, V275, P1129, DOI 10.1126/science.275.5303.1129
   Yuan X, 2014, EXP THER MED, V8, P973, DOI 10.3892/etm.2014.1820
   Zhang SM, 2011, BASIC CLIN PHARMACOL, V108, P390, DOI 10.1111/j.1742-7843.2011.00676.x
   Zhang YM, 2014, FREE RADICAL BIO MED, V71, P208, DOI 10.1016/j.freeradbiomed.2014.03.018
NR 57
TC 22
Z9 25
U1 2
U2 13
PU FRONTIERS MEDIA SA
PI LAUSANNE
PA AVENUE DU TRIBUNAL FEDERAL 34, LAUSANNE, CH-1015, SWITZERLAND
SN 1664-042X
J9 FRONT PHYSIOL
JI Front. Physiol.
PD MAY 22
PY 2018
VL 9
AR 00589
DI 10.3389/fphys.2018.00589
PG 15
WC Physiology
WE Science Citation Index Expanded (SCI-EXPANDED)
SC Physiology
GA GG4ZO
UT WOS:000432705000001
PM 29872406
OA Green Published, gold
DA 2023-11-17
ER

PT J
AU Yu, LQ
   Zhou, CY
   Luo, Z
   Zeng, W
   Lai, FY
   Han, GJ
   Song, YY
AF Yu, Liuqin
   Zhou, Chunyang
   Luo, Zhi
   Zeng, Wei
   Lai, Feiya
   Han, Gangjie
   Song, Yongyan
TI The lipid-lowering effects of Danhong and Huangqi injections: a
   meta-analysis of clinical controlled trials
SO LIPIDS IN HEALTH AND DISEASE
LA English
DT Article
DE Danhong injection; Huangqi injection; Lipid; Dyslipidaemia; CHD
ID HYPERLIPIDEMIA RATS
AB Background: Dyslipidaemia is a major risk factor for coronary heart disease (CHD). Danhong and Huangqi injections, two traditional Chinese medicine prescriptions, have been widely studied regarding their lipid-lowering properties. However, the results were inconsistent and inconclusive. Thus, we conducted this meta-analysis of clinical controlled trials to clarify the lipid-lowering effects of Danhong and Huangqi injections.
   Methods: The databases including PubMed, Google Scholar, Web of Science, Cochrane Library, Wanfang Database, CNKI and VIP were searched. The following information was obtained from each study: first author, age, gender, ethnicity, health condition, treatment dose, treatment duration, sample size, mean and standard deviation or standard error of lipid variables before and after treatment. The changes in lipid levels from pre- to post-treatment were calculated and compared between the control groups and the treatment groups in this meta-analysis.
   Results: Forty-four studies (5021 subjects) and 7 studies (542 subjects) were respectively identified for Danhong and Huangqi injections. Compared with the control groups, Danhong injection yielded a significant reduction in triglycerides (TG) [standardized mean difference (SMD) = - 0.76, 95% confidence interval (CI) = (- 0.91, - 0.61), P < 0. 001], total cholesterol (TC) [SMD = - 1.29, 95% CI = (- 1.56, - 1.03), P < 0.001] and low-density lipoprotein cholesterol (LDL-C) [SMD = - 0.76, 95% CI = (- 0.93, - 059), P < 0.001], and a significant elevation in high-density lipoprotein cholesterol (HDL-C) [SMD = 0.70, 95% CI = (0.41, 0.98), P < 0.001]. Regarding Huangqi injection, it yielded a significant reduction in TC [SMD = - 1.13, 95% CI = (- 2.09, - 0.16), P= 0.02] and marginally in TG [SMD = - 1.27, 95% CI = (- 253, 0.00), P = 0.05] comparing with the control groups.
   Conclusions: Danhong injection can effectively decrease the plasma levels of TG, TC and LDL-C, and increase HDLC levels. Huangqi injection also has significant effects on TG and TC reduction, but not as powerful as Danhong injection.
C1 [Yu, Liuqin; Zhou, Chunyang] North Sichuan Med Coll, Sch Pharm, Inst Mat Med, Nanchong 637000, Peoples R China.
   [Luo, Zhi; Zeng, Wei] North Sichuan Med Coll, Dept Cardiol, Affiliated Hosp, Nanchong 637000, Peoples R China.
   [Lai, Feiya; Han, Gangjie] North Sichuan Med Coll, Sch Clin Med, Nanchong 637000, Peoples R China.
   [Song, Yongyan] North Sichuan Med Coll, Sch Preclin Med, Nanchong 637000, Peoples R China.
   [Song, Yongyan] Nanchong Ind Technol Inst BioMed, Nanchong 637000, Peoples R China.
C3 North Sichuan Medical University; North Sichuan Medical University;
   North Sichuan Medical University; North Sichuan Medical University
RP Song, YY (corresponding author), North Sichuan Med Coll, Sch Preclin Med, Nanchong 637000, Peoples R China.; Song, YY (corresponding author), Nanchong Ind Technol Inst BioMed, Nanchong 637000, Peoples R China.
EM songyongyan2014@foxmail.com
OI Song, Yongyan/0000-0001-6886-0873
FU Key Project of Education Department of Sichuan Province, P. R. China
   [17ZA0172]; North Sichuan Medical College, P. R. China [NSMC20170403]
FX This research was supported by the grants from the Key Project of
   Education Department of Sichuan Province, P. R. China (17ZA0172) and the
   grants from the Cooperative Project of Scientific Research between
   Nanchong city and North Sichuan Medical College, P. R. China
   (NSMC20170403).
CR Abdel-Maksoud M, 2008, J CARDIOVASC PHARM, V51, P331, DOI 10.1097/FJC.0b013e318165e2e7
   [Anonymous], XIN ZHONG YI
   [Anonymous], 1999, TECHNICAL REPORT
   [Anonymous], YA TAI CHUAN TONG YI
   BEGG CB, 1994, BIOMETRICS, V50, P1088, DOI 10.2307/2533446
   Bi ZY, 2014, SI CHUAN YI XUE, V35, P131
   Bi ZY, 2011, SHI YONG YU FANG YI, V18, P2347
   Chen J, 2014, J ETHNOPHARMACOL, V154, P437, DOI 10.1016/j.jep.2014.04.023
   Chen YH, 2011, REN MIN JUN YI, V54, P590
   Chen YL, 2014, J CARDIOVASC PHARM, V63, P441, DOI 10.1097/FJC.0000000000000067
   Fan HJ, 2018, J ETHNOPHARMACOL, V212, P67, DOI 10.1016/j.jep.2017.10.017
   Fan M, 2010, ZHONG NAN YAO XUE, V8, P235
   FENG K, 2007, J CHIN MICROCIRC, V11, P390
   Fleiss J L, 1993, Stat Methods Med Res, V2, P121, DOI 10.1177/096228029300200202
   Fu XR, 2015, YA TAI CHUAN TONG YI, V11, P141
   Geng HL, 2016, WORLD LATEST MED INF, V16, P194
   Han HY, 2017, CELL PHYSIOL BIOCHEM, V42, P1934, DOI 10.1159/000479834
   Hou HX, 2014, SI CHUAN ZHONG YI, V32, P162
   Jia QY, 2012, ZHONGGUO SHI YONG YI, V7, P162
   Jiang QF, 2014, YI XUE LI LUN YU SHI, V27, P1717
   Jin HG, 2013, ZHONGGUO SHI YONG YI, V8, P169
   Laszlo Andrea, 2013, BMC Res Notes, V6, P52, DOI 10.1186/1756-0500-6-52
   Li BZ, 2017, XIAN DAI ZHONG XI YI, V26, P49
   Li GL, 2010, ZHONG XI YI JIE HE X, V8, P7
   Li H. Z., 2016, J CHINA PRESCRIPTION, V14, P75
   Li L, 2010, ZHONGGUO MIN KANG YI, V22, P2079
   Li XY, 2012, ZHONGGUO SHI YONG YI, V7, P3
   Li Y, 2016, ZHONGGUO ZHONG YI YA, V23, P445
   Liao P, 2015, EVID-BASED COMPL ALT, V2015, DOI [10.1155/2015/646530, DOI 10.1155/2015646530]
   Liao SD, 2016, SHAN XI ZHONG YI XUE, V39, P28
   Liu CF, 2016, PLOS ONE, V11, DOI 10.1371/journal.pone.0162089
   Liu MH, 2014, ZHONGGUO YI YAO ZHI, V12, P181
   Liu Y, 2016, SHI ZHEN GUO YI GUO, V25, P1183
   Liu Z, 2016, ZHONGGUO YI YUAN YON, V16, P1344
   Lu J, 2016, XIN XUE GUAN BING FA, V7, P51
   Lu YY, 2016, QI QI HA ER YI XUE Y, V37, P2664
   Luo J, 2015, ZHONGGUO YI YAO KE X, V5, P42
   [明荷 Ming He], 2016, [中国康复理论与实践, Chinese Journal of Rehabilitation Theory and Practice], V22, P684
   Miu L, 2013, ZHONGGUO YI YAO DAO, V10, P78
   Padala S, 2012, ATHEROSCLEROSIS, V222, P15, DOI 10.1016/j.atherosclerosis.2011.11.005
   Pang ZJ, 2016, ZHONG YI LIN CHUANG, V8, P114
   Qi JJ, 2014, ZHONGGUO YAO YE, V23, P103
   Qiao L, 2015, ZHONG YI YAO DAO BAO, V21, P49
   Shao XP, 2010, DANG DAI YI XUE, V16, P82
   Sun JC., 2016, YA TAI CHUAN TONG YI, V12, P117
   Sun LX, 2008, HE BEI ZHONG YI, V30, P70
   Wang FX, 2015, TANG NIAO BING XIN S, V3, P5
   Wang GJ, 2009, WEI XUN HUAN XUE ZHI, V19, P44
   WANG KH, 2017, MEDICINE BALTIMORE, V96
   Wang LH, 2014, NEI MENG GU ZHONG YI, V33, P61
   Wang S, 2014, LIAO NING ZHONG YI Y, P187
   Wang Y, 2016, YI LIAO ZHUANG BEI, V29, P134
   Wen QY, 2015, CHANG JIANG DA XUE X, V12, P7
   Wu CL, 2010, LIN CHUANG YI YAO SH, V20, P601
   Wu JR, 2015, AM J CHINESE MED, V43, P199, DOI 10.1142/S0192415X15500135
   Xiao Y, 2016, KUN MING YI KE DA XU, V37, P84
   Yang L, 2014, ZHONGGUO XIAN DAI YA, V8, P152
   Yao JY, 2011, HEPATO-GASTROENTEROL, V58, P992
   Yin XH, 2008, SHAN DONG ZHONG YI Z, V27, P515
   Yin XY, 2016, ZHONGGUO ZHONG YI YA, P58
   Young JB, 2015, J COMMUNITY HOSP INT, V5, DOI 10.3402/jchimp.v5.28374
   Yu RC, 2013, CHANG CHUN ZHONG YI, V29, P656
   Yu WuZhong, 2011, Practical Pharmacy and Clinical Remedies, V14, P194
   Yusuf S, 2004, LANCET, V364, P937, DOI 10.1016/S0140-6736(04)17018-9
   Zhang C, 2016, HUAI HAI YI YAO, V34, P335
   Zhang CH, 2015, SHI YONG XIN NAO FEI, V23, P127
   Zhang CS, 2013, PLOS ONE, V8, DOI 10.1371/journal.pone.0083123
   [张成杰 Zhang Chengjie], 2015, [中国实验方剂学杂志, Chinese Journal of Experimental Traditional Medical Formulae], V21, P171
   Zhang HX, 2009, HE BEI ZHONG YI, V31, P602
   Zhang XP, 2010, ZHONGGUO YAO YE, V19, P72
   Zhao YJ, 2015, ZHONGGUO XUN ZHENG X, V7, P248
   Zhou JX, 2014, SI CHUAN ZHONG YI, V32, P161
   Zhu CT, 2015, INT J CLIN EXP MED, V8, P10256
   Zhu ZQ, 2016, ZHONGGUO SHI YONG YI, V11, P167
NR 74
TC 7
Z9 8
U1 0
U2 14
PU BIOMED CENTRAL LTD
PI LONDON
PA 236 GRAYS INN RD, FLOOR 6, LONDON WC1X 8HL, ENGLAND
SN 1476-511X
J9 LIPIDS HEALTH DIS
JI Lipids Health Dis.
PD MAY 10
PY 2018
VL 17
AR 106
DI 10.1186/s12944-018-0760-2
PG 13
WC Biochemistry & Molecular Biology; Nutrition & Dietetics
WE Science Citation Index Expanded (SCI-EXPANDED)
SC Biochemistry & Molecular Biology; Nutrition & Dietetics
GA GF8RI
UT WOS:000432239600002
PM 29747663
OA gold, Green Published
DA 2023-11-17
ER

PT J
AU Yang, Y
   Yang, K
   Hao, T
   Zhu, GD
   Ling, R
   Zhou, XZ
   Li, P
AF Yang, Yang
   Yang, Kuo
   Hao, Teng
   Zhu, Guodong
   Ling, Ruby
   Zhou, Xuezhong
   Li, Ping
TI Prediction of Molecular Mechanisms for LianXia NingXin Formula: A
   Network Pharmacology
SO FRONTIERS IN PHYSIOLOGY
LA English
DT Article
DE NPPA; CRH; network pharmacology; coronary heart disease; LianXia NingXin
   formula; pharmacological target
ID ATRIAL-NATRIURETIC-PEPTIDE; POLYMORPHISMS; PROTEINS; MEDICINE; ANP
AB Objectives: Network pharmacological methods were used to investigate the underlying molecular mechanisms of LianXia NingXin (LXNX) formula, a Chinese prescription, to treat coronary heart disease (CHD) and disease phenotypes (CHD related diseases and symptoms).
   Methods: The different seed gene lists associated with the herbs of LXNX formula, the CHD co-morbid diseases and symptoms which were relieved by the LXNX formula (co-morbid diseases and symptoms) were curated manually from biomedical databases and published biomedical literatures. Module enrichment analysis was used to identify CHD-related disease modules in the protein-protein interaction (PPI) network which were also associated to the targets of LXNX formula (LXNX formula's CHD modules). The molecular characteristics of LXNX formula's CHD modules were investigated via functional enrichment analysis in terms of gene ontology and pathways. We performed shortest path analysis to explore the interactions between the drug targets of LXNX formula and CHD related disease phenotypes (e.g., co-morbid diseases and symptoms).
   Results: We identified two significant CHD related disease modules (i.e., M146 and M203), which were targeted by the herbs of LXNX formula. Pathway and GO term functional analysis results indicated that G-protein coupled receptor signaling pathways (GPCR) of M146 and cellular protein metabolic process of M203 are important functional pathways for the respective module. This is further confirmed by the shortest path analysis between the drug targets of LXNX formula and the aforementioned disease modules. In addition, corticotropin releasing hormone (CRH) and natriuretic peptide precursor A (NPPA) are the only two LXNX formula target proteins with the low shortest path length (on average shorter than 3) to their respective CHD module and co-morbid disease and symptom gene groups.
   Conclusion: G-protein coupled receptor signaling pathway and cellular protein metabolic process are the key LXNX formula's pathways to treat CHD disease phenotypes, in which CRH and NPPA are the two key drug targets of LXNX formula. Further evidences from Chinese herb pharmacological databases indicate that Pinellia ternata (Banxia) has relatively strong adjustive functions on the two key targets.
C1 [Yang, Yang; Ling, Ruby; Li, Ping] Beijing Univ Chinese Med, Affiliated Hosp 3, Beijing, Peoples R China.
   [Yang, Kuo; Zhou, Xuezhong] Beijing Jiaotong Univ, Sch Comp & Informat Technol, Beijing Key Lab Traff Data Anal & Min, Beijing, Peoples R China.
   [Hao, Teng] Beijing ChaoYang Hosp Tradit Chinese Med, Dept Psychiat, Beijing, Peoples R China.
   [Zhu, Guodong] Beijing Chaoyang Integrat Med Emergency Med Ctr, Dept Cardiovasc, Beijing, Peoples R China.
C3 Beijing University of Chinese Medicine; Beijing Jiaotong University
RP Li, P (corresponding author), Beijing Univ Chinese Med, Affiliated Hosp 3, Beijing, Peoples R China.; Zhou, XZ (corresponding author), Beijing Jiaotong Univ, Sch Comp & Informat Technol, Beijing Key Lab Traff Data Anal & Min, Beijing, Peoples R China.
EM xzzhou@bjtu.edu.cn; pearll2008@126.com
RI ZHOU, XUE/F-6129-2013; Zhou, Xuezhong/AAZ-5025-2021; Zhou,
   Xuezhong/I-4101-2014
OI Ling, Ruby/0000-0001-6164-0683; Zhou, Xuezhong/0000-0002-4713-3594; Li,
   Ping/0000-0003-2896-9190
FU youth teacher project, Beijing University of Chinese Medicine, China
   [2017-JYB-JS-124]; National Key RD Project [2017YFC1703506]; Special
   Programs of Traditional Chinese Medicine [201407001]
FX This work was supported by grants from youth teacher project, Beijing
   University of Chinese Medicine, China (2017-JYB-JS-124), National Key
   R&D Project (2017YFC1703506) and the Special Programs of Traditional
   Chinese Medicine (No. 201407001).
CR Alcántara C, 2014, CIRCULATION, V129, P139, DOI 10.1161/CIRCULATIONAHA.113.006515
   Asalgoo S, 2017, FRONT NEUROSCI-SWITZ, V11, DOI 10.3389/fnins.2017.00668
   Barabási AL, 2011, NAT REV GENET, V12, P56, DOI 10.1038/nrg2918
   Baxter JD, 2003, ENDOCR REV, V24, P253, DOI 10.1210/er.2003-0099
   Benjamin EJ, 2017, CIRCULATION, V135, pE146, DOI [10.1161/CIR.0000000000000485, 10.1161/CIR.0000000000000558, 10.1161/CIR.0000000000000530]
   Cao DJ, 2018, CIRCULATION, V137, P2613, DOI 10.1161/CIRCULATIONAHA.117.031046
   Charpie John R., 1997, Blood Pressure, V6, P117, DOI 10.3109/08037059709061810
   Cheng Z. Q., 2017, ASIA PAC TRADIT MED, V13, P71
   Cho W, 2015, PLOS ONE, V10, DOI 10.1371/journal.pone.0130587
   Clarke MCH, 2010, CIRC RES, V106, P363, DOI 10.1161/CIRCRESAHA.109.208389
   Contoreggi C, 2015, NUCL MED BIOL, V42, P323, DOI 10.1016/j.nucmedbio.2014.11.008
   Deuchar GA, 2011, ENDOCRINOLOGY, V152, P236, DOI 10.1210/en.2010-0925
   Dijkstra E. W., 1959, NUMER MATH, V1, P269, DOI [DOI 10.1007/BF01386390, 10.1007/BF01386390]
   Dittrich MT, 2008, BIOINFORMATICS, V24, pI223, DOI 10.1093/bioinformatics/btn161
   Francia P, 2013, CLIN MED INSIGHTS-CA, V7, P153, DOI 10.4137/CMC.S12239
   Gomez P, 2010, J NUTR, V140, P773, DOI 10.3945/jn.109.115964
   Gurevich VV, 2017, INT J MOL SCI, V18, DOI 10.3390/ijms18122519
   Hopkins AL, 2008, NAT CHEM BIOL, V4, P682, DOI 10.1038/nchembio.118
   Howlett GJ, 2006, CURR OPIN LIPIDOL, V17, P541, DOI 10.1097/01.mol.0000245260.63505.4f
   Huang DW, 2009, NAT PROTOC, V4, P44, DOI 10.1038/nprot.2008.211
   Inda C, 2017, SCI REP-UK, V7, DOI 10.1038/s41598-017-02021-7
   Kakizawa K, 2016, SCI ADV, V2, DOI 10.1126/sciadv.1501723
   Kiemer Alexandra K., 2005, Current Medicinal Chemistry - Cardiovascular & Hematological Agents, V3, P11
   Kleinbongard P, 2010, PHARMACOL THERAPEUT, V127, P295, DOI 10.1016/j.pharmthera.2010.05.002
   Li J. L., 2014, JETCM, V23, P2153
   Li J. L., 2015, GLOBAL TRADIT CHIN M, V8, P303
   Li J. L., 2015, GLOBAL TRADIT CHIN M, V8, P162
   Li J. L., 2014, JETCM, V23, P2153
   Li S, 2014, EVID-BASED COMPL ALT, V2014, DOI 10.1155/2014/138460
   Li S, 2016, CHIN J INTEGR MED, V22, P647, DOI 10.1007/s11655-016-2499-9
   Lin B. Y, 2012, SYST BIOL, V16
   Liu Zhi-hua, 2012, Yaoxue Xuebao, V47, P696
   Lynch AI, 2009, CURR HYPERTENS REP, V11, P35, DOI 10.1007/s11906-009-0008-7
   Ma N. N, 2015, BEIJING U CHIN MED, V12, P33
   Mahoney JP, 2016, CURR OPIN STRUC BIOL, V41, P247, DOI 10.1016/j.sbi.2016.11.005
   Maioli E, 2000, BBA-MOL BASIS DIS, V1500, P31, DOI 10.1016/S0925-4439(99)00083-6
   Menche J, 2015, SCIENCE, V347, DOI 10.1126/science.1257601
   Misa TJ, 2010, COMMUN ACM, V53, P41, DOI 10.1145/1787234.1787249
   Montoya JG, 2017, P NATL ACAD SCI USA, V114, pE7150, DOI 10.1073/pnas.1710519114
   Mukund K, 2017, FRONT PHYSIOL, V8, DOI 10.3389/fphys.2017.00980
   Ni W., 2016, CHINA PRESS TRADIT C, V4, P129
   Paragliola RM, 2017, INT J MOL SCI, V18, DOI 10.3390/ijms18102201
   Parvin R, 2017, PLOS ONE, V12, DOI 10.1371/journal.pone.0175435
   Peng X.F., 2015, J TIANJIN U TCM, V34, P121
   Rotundo RL, 2017, J NEUROCHEM, V142, P52, DOI 10.1111/jnc.13982
   Shen Y. H., 2004, CHINA MED HERALD, V11, P15
   Song J., 2011, WORLD J INTEGR TRADI, V6, P801
   Song W, 2015, GENE, V569, P1, DOI 10.1016/j.gene.2015.06.029
   Szklarczyk D, 2011, NUCLEIC ACIDS RES, V39, pD561, DOI 10.1093/nar/gkq973
   Tang P. P., 2012, CHINA J CHIN MED, V27, P1112
   Torricelli C, 2004, J MOL ENDOCRINOL, V33, P335, DOI 10.1677/jme.1.01530
   Torricelli C, 2004, BIOCHEM BIOPH RES CO, V315, P16, DOI 10.1016/j.bbrc.2004.01.017
   Vinayagam A, 2016, P NATL ACAD SCI USA, V113, P4976, DOI 10.1073/pnas.1603992113
   Wang YW, 2017, SCI REP-UK, V7, DOI 10.1038/srep40137
   WHO (World Health Organization), 2017, CARD DIS CVDS
   Xu WM, 2018, FRONT PHYSIOL, V9, DOI 10.3389/fphys.2018.00007
   [许伟明 Xu Weiming], 2017, [中华中医药杂志, China Journal of Traditional Chinese Medicine and Pharmacy], V32, P2288
   [杨涛 Yang Tao], 2016, [北京中医药大学学报, Journal of Beijing University of Traditional Chinese Medicine], V39, P811
   Zhang HeNan, 2015, China Journal of Traditional Chinese Medicine and Pharmacy, V30, P1194
   Zhang J, 2013, BEIJING J TRAD CHIN, V32, P483
   Zhang J, 2017, CURR PHARM DESIGN, V23, P5086, DOI 10.2174/1381612823666170803101602
   Zhang YanQiong, 2015, Chinese Journal of Pharmacology and Toxicology, V29, P883
   Zhou JJ, 2018, ENDOCRINOLOGY, V159, P1537, DOI 10.1210/en.2017-03176
   Zhou XZ, 2018, EBIOMEDICINE, V31, P79, DOI 10.1016/j.ebiom.2018.04.002
   Zhou XZ, 2014, NAT COMMUN, V5, DOI 10.1038/ncomms5212
NR 65
TC 12
Z9 15
U1 1
U2 31
PU FRONTIERS MEDIA SA
PI LAUSANNE
PA AVENUE DU TRIBUNAL FEDERAL 34, LAUSANNE, CH-1015, SWITZERLAND
EI 1664-042X
J9 FRONT PHYSIOL
JI Front. Physiol.
PD MAY 8
PY 2018
VL 9
AR 489
DI 10.3389/fphys.2018.00489
PG 11
WC Physiology
WE Science Citation Index Expanded (SCI-EXPANDED)
SC Physiology
GA GF1LJ
UT WOS:000431695200001
PM 29867541
OA Green Published, gold
DA 2023-11-17
ER

PT J
AU Zhang, Y
   Li, C
   Meng, H
   Guo, DQ
   Zhang, Q
   Lu, WJ
   Wang, QX
   Wang, Y
   Tu, PF
AF Zhang, Yi
   Li, Chun
   Meng, Hui
   Guo, Dongqing
   Zhang, Qian
   Lu, Wenji
   Wang, Qixin
   Wang, Yong
   Tu, Pengfei
TI BYD Ameliorates Oxidative Stress-Induced Myocardial Apoptosis in Heart
   Failure Post-Acute Myocardial Infarction via the P38 MAPK-CRYAB
   Signaling Pathway
SO FRONTIERS IN PHYSIOLOGY
LA English
DT Article
DE BYD; oxidative stress; apoptosis; P38 MAPK-CRYAB; HF post-AMI
ID ALPHA-B-CRYSTALLIN; PHOSPHORYLATION; ACTIVATION
AB Aim: Heart failure (HF) post-acute myocardial infarction (AMI) contributes to increasing mortality and morbidity worldwide. Baoyuan decoction (BYD) is a well-known traditional Chinese medicine formula that exhibits myocardial protection clinically. The aim of this study was to identify the effects of BYD on oxidative stress-induced apoptosis in HF post-AMI and characterize the underlying mechanism.
   Methods and Results: In our study, we constructed left anterior descending (LAD)-induced AMI rat models and a macrophage-conditioned media (CM)-induced H9C2 injury model. In vivo, BYD could protect cardiac functions, decrease inflammatory cell infiltration and inhibit oxidative stress-induced apoptosis. In vitro, BYD inhibited cellular apoptosis and regulated the expressions of key apoptotic molecules, including reducing the expression of B cell lymphoma-2 (Bcl-2) associated X protein (Bax) and cleaved caspase-3 and -9. Interestingly, the P38 mitogen-activated protein kinase (MAPK)-alpha beta-crystallin (CRYAB) signaling pathway was activated by BYD treatment, and the P38 MAPK inhibitor SB203580 could reverse the protective effects of BYD.
   Conclusion: This study identified that BYD protected against oxidative stress-induced myocardial apoptosis via the P38 MAPK-CRYAB pathway. CRYAB may become a novel therapeutic target for AMI.
C1 [Zhang, Yi; Li, Chun; Meng, Hui; Wang, Qixin; Tu, Pengfei] Beijing Univ Chinese Med, Sch Chinese Mat Med, Modern Res Ctr Tradit Chinese Med, Beijing, Peoples R China.
   [Guo, Dongqing; Zhang, Qian; Wang, Yong] Beijing Univ Chinese Med, Sch Life Sci, Beijing, Peoples R China.
   [Lu, Wenji] Beijing Univ Chinese Med, Coll Chinese Med, Beijing, Peoples R China.
C3 Beijing University of Chinese Medicine; Beijing University of Chinese
   Medicine; Beijing University of Chinese Medicine
RP Tu, PF (corresponding author), Beijing Univ Chinese Med, Sch Chinese Mat Med, Modern Res Ctr Tradit Chinese Med, Beijing, Peoples R China.; Wang, Y (corresponding author), Beijing Univ Chinese Med, Sch Life Sci, Beijing, Peoples R China.
EM doctor_wangyong@sina.com; pengfeitu@163.com
RI Tu, Peng Fei/E-2089-2018
FU National Natural Science Foundation of China [81530097, 81673802,
   81673712, 81473456]; Fok Ying Tung Education Foundation [151044];
   Beijing Nova program [Z171100001117028]; Talent Young Scientist of China
   Association for Science and Technology [CACM-2017-QNRC2-C13]; excellent
   young scientist foundation of BUCM [2016-JYB-XJ003, 2015-JYB-QNJSZX001,
   2015-JYB-XYQ001]
FX This work was financially supported, in part, by the Grants from the
   National Natural Science Foundation of China (Nos. 81530097, 81673802,
   81673712, and 81473456), Fok Ying Tung Education Foundation (No.
   151044), Beijing Nova program (No. Z171100001117028), Talent Young
   Scientist of China Association for Science and Technology (No.
   CACM-2017-QNRC2-C13), and excellent young scientist foundation of BUCM
   (Nos. 2016-JYB-XJ003, 2015-JYB-QNJSZX001, and 2015-JYB-XYQ001).
CR Amani M, 2013, BIOIMPACTS, V3, P101, DOI 10.5681/bi.2013.003
   Bashar T, 2014, Bangladesh Med Res Counc Bull, V40, P79
   BENNARDINI F, 1992, CIRC RES, V71, P288, DOI 10.1161/01.RES.71.2.288
   Chis R, 2012, AM J PHYSIOL-HEART C, V303, pH967, DOI 10.1152/ajpheart.00040.2012
   Circu ML, 2010, FREE RADICAL BIO MED, V48, P749, DOI 10.1016/j.freeradbiomed.2009.12.022
   Hamilton DJ, 2016, AM J PHYSIOL-HEART C, V310, pH667, DOI 10.1152/ajpheart.00746.2015
   Hoover HE, 2000, J BIOL CHEM, V275, P23825, DOI 10.1074/jbc.M003864200
   Kamradt MC, 2001, J BIOL CHEM, V276, P16059, DOI 10.1074/jbc.C100107200
   Li C, 2016, SCI REP-UK, V6, DOI 10.1038/srep36949
   Li YP, 2017, MOL MED REP, V16, P3657, DOI 10.3892/mmr.2017.6999
   Ma XL, 2016, SCI REP-UK, V6, DOI 10.1038/srep38379
   Manual T., 2010, CELL COUNTING KIT 8
   Mao YW, 2004, CELL DEATH DIFFER, V11, P512, DOI 10.1038/sj.cdd.4401384
   Mitra A, 2013, CELL DEATH DIS, V4, DOI 10.1038/cddis.2013.114
   Mitra A, 2014, J CELL PHYSIOL, V229, P1272, DOI 10.1002/jcp.24565
   Mitupatum Thantip, 2016, Asian Pac J Cancer Prev, V17, P703
   Morrison LE, 2003, CIRC RES, V92, P203, DOI 10.1161/01.RES.0000052989.83995.A5
   Plakht Y, 2015, J CARDIOL, V65, P216, DOI 10.1016/j.jjcc.2014.06.001
   Riba A, 2017, PLOS ONE, V12, DOI 10.1371/journal.pone.0175195
   Ribeiro-Samora GA, 2017, BRAZ J MED BIOL RES, V50, DOI [10.1590/1414-431X20176393, 10.1590/1414-431x20176393]
   Ryter SW, 2007, ANTIOXID REDOX SIGN, V9, P49, DOI 10.1089/ars.2007.9.49
   Sacks NC, 2015, AM HEART J, V170, P1211, DOI 10.1016/j.ahj.2015.09.009
   See F, 2004, J AM COLL CARDIOL, V44, P1679, DOI 10.1016/j.jacc.2004.07.038
   Shahzad S, 2018, CLIN APPL THROMB-HEM, V24, P780, DOI 10.1177/1076029617725602
   Shu Ze-Liu, 2016, Zhongguo Zhong Yao Za Zhi, V41, P922, DOI 10.4268/cjcmm20160527
   Tang YP, 2017, ONCOTARGET, V8, P86671, DOI 10.18632/oncotarget.21372
   Taylor RP, 2005, J MOL CELL CARDIOL, V38, P433, DOI 10.1016/j.yjmcc.2004.12.014
   Todorova I, 2005, COMP CLIN PATH, V13, P190, DOI [10.1007/s00580-005-0547-5, DOI 10.1007/S00580-005-0547-5]
   Wan Yan-Jun, 2017, Zhongguo Zhong Yao Za Zhi, V42, P3650, DOI 10.19540/j.cnki.cjcmm.2017.0142
   Wang Y, 2015, BMC COMPLEM ALTERN M, V15, DOI 10.1186/s12906-015-0548-0
   Wang YF, 2012, CYTA-J FOOD, V10, P1, DOI 10.1080/19476337.2010.523901
   Xu F, 2013, MOL BIOL REP, V40, P2517, DOI 10.1007/s11033-012-2332-2
   Zhang Q., 2016, GUANGMING J CHIN MED, V31, P2406, DOI [10.3760/cma.j.issn.1673-4246.2017.07.003, DOI 10.3760/CMA.J.ISSN.1673-4246.2017.07.003]
NR 33
TC 42
Z9 43
U1 2
U2 20
PU FRONTIERS MEDIA SA
PI LAUSANNE
PA AVENUE DU TRIBUNAL FEDERAL 34, LAUSANNE, CH-1015, SWITZERLAND
SN 1664-042X
J9 FRONT PHYSIOL
JI Front. Physiol.
PD MAY 8
PY 2018
VL 9
AR 505
DI 10.3389/fphys.2018.00505
PG 12
WC Physiology
WE Science Citation Index Expanded (SCI-EXPANDED)
SC Physiology
GA GF1LT
UT WOS:000431696400002
PM 29867551
OA Green Published, gold
DA 2023-11-17
ER

PT J
AU Gou, SH
   Liu, BJ
   Han, XF
   Wang, L
   Zhong, C
   Liang, S
   Liu, H
   Qiang, Y
   Zhang, Y
   Ni, JM
AF Gou, San-Hu
   Liu, Bei-Jun
   Han, Xiu-Feng
   Wang, Li
   Zhong, Chao
   Liang, Shan
   Liu, Hui
   Qiang, Yin
   Zhang, Yun
   Ni, Jing-Man
TI Anti-atherosclerotic effect of Fermentum Rubrum and <i>Gynostemma
   pentaphyllum</i> mixture in high-fat emulsion- and vitamin
   D<sub>3</sub>-induced atherosclerotic rats
SO JOURNAL OF THE CHINESE MEDICAL ASSOCIATION
LA English
DT Article
DE Atherosclerosis; Fermentum Rubrum; Gynostemma pentaphyllum; Gypenosides;
   Hyperlipidemia; Red yeast rice
ID RED YEAST RICE; NF-KAPPA-B; HEART-DISEASE; NITRIC-OXIDE; IN-VIVO; DIET;
   HYPERLIPIDEMIA; CHEMOKINES; INHIBITION; MAKINO
AB Background: The mixture of Hongqu and gypenosides (HG) is composed of Fermentum Rubrum (Hongqu, in Chinese) and total saponins of Gynostemma pentaphyllum (Thunb.) Makino (Jiaogulan, in Chinese) in a 3.6:1 weight ratio. Both Hongqu and Jiaogulan are considered valuable traditional Chinese medicines (TCMs); they have been commonly used in China for the treatment of hyperlipidemia and related diseases for centuries. The aim of the current study was assess the anti-atherosclerotic effect of HG.
   Methods: Sixty-four Wistar rats were randomly divided into eight groups: normal, model, positive control (simvastatin, 1 mg/kg), Hongqutreated (72 mg/kg), gypenoside (total saponin)-treated (20 mg/kg), and three doses HG-treated (50, 100, and 200 mg/kg). All of the rats were fed a basal diet. Additionally, the model group rats were intragastrically administered a high-fat emulsion and intraperitoneally injected with vitamin D-3. The serum lipid profiles, oxidative stress, inflammatory cytokine, and hepatic antioxidant levels were then determined. Furthermore, the liver histopathology and arterial tissue were analyzed, and the expression of hyperlipidemia- and atherosclerosis (AS)-related genes was measured using reverse transcription-polymerase chain reaction.
   Results: The AS rat model was established after 80 days. Compared to the model group, the HG-treated groups showed an obvious improvement in the serum lipid profiles, oxidative stress, and inflammatory cytokine levels, and showed markedly increased hepatic total antioxidant capacity. Moreover, the expression of genes related to lipid synthesis and inflammation reduced and that of the genes related to lipid oxidation increased in the liver and arterial tissue, which also reflected an improved health condition.
   Conclusion: the anti-atherosclerotic effects of HG were superior to those of simvastatin, Hongqu, and the gypenosides. Therefore, HG may be a useful anti-atherosclerotic TCM preparation. Copright (C) 2017, the Chinese Medical Association. Published by Elsevier Taiwan LLC. This is an open access article under the CC BY-NC-ND license.
C1 [Gou, San-Hu; Liu, Bei-Jun; Ni, Jing-Man] Lanzhou Univ, Sch Basic Med Sci, Key Lab Preclin Study New Drugs Gansu Prov, Lanzhou, Gansu, Peoples R China.
   [Han, Xiu-Feng; Wang, Li; Zhong, Chao; Liang, Shan; Liu, Hui; Qiang, Yin; Zhang, Yun; Ni, Jing-Man] Lanzhou Univ, Sch Pharm, Lanzhou 730000, Gansu, Peoples R China.
C3 Lanzhou University; Lanzhou University
RP Ni, JM (corresponding author), Lanzhou Univ, Sch Pharm, Lanzhou 730000, Gansu, Peoples R China.
EM nijm@lzu.edu.cn
RI Han, Xiufeng/I-8155-2017; Gou, San-hu/ABM-4099-2022
OI Gou, Sanhu/0000-0003-3231-7427
FU National Natural Science Fund of China [81273440]; Science and
   Technology Pillar program fund of Gansu Province [1204FKC151]
FX This study was supported by the National Natural Science Fund of China
   (81273440) and the Science and Technology Pillar program fund of Gansu
   Province (1204FKC151).
CR Afonso MS, 2016, J NUTR BIOCHEM, V32, P91, DOI 10.1016/j.jnutbio.2016.01.005
   Aprahamian TR, 2015, INT J PARASITOL, V45, P203, DOI 10.1016/j.ijpara.2014.12.006
   Avula B, 2014, J PHARMACEUT BIOMED, V100, P243, DOI 10.1016/j.jpba.2014.07.039
   Barth JD, 2016, ATHEROSCLEROSIS, V251, P534, DOI 10.1016/j.atherosclerosis.2016.06.052
   Bernberg E, 2012, ATHEROSCLEROSIS, V221, P359, DOI 10.1016/j.atherosclerosis.2011.11.041
   Cejková S, 2016, COR VASA, V58, pE419, DOI 10.1016/j.crvasa.2015.08.002
   Chen L, 2016, GENE, V592, P43, DOI 10.1016/j.gene.2016.07.023
   Childress L, 2013, J CLIN LIPIDOL, V7, P117, DOI 10.1016/j.jacl.2012.09.003
   Chiranthanut N, 2013, J ETHNOPHARMACOL, V149, P228, DOI 10.1016/j.jep.2013.06.027
   Chistiakov DA, 2016, IMMUNOBIOLOGY, V221, P1014, DOI 10.1016/j.imbio.2016.05.010
   Choi WH, 2013, NUTR RES, V33, P572, DOI 10.1016/j.nutres.2013.04.006
   Cortes R, 2016, ARCH MED RES, V47, P33, DOI 10.1016/j.arcmed.2016.01.002
   Delaney JA, 2013, ATHEROSCLEROSIS, V229, P310, DOI 10.1016/j.atherosclerosis.2013.05.002
   Gou SH, 2016, J CHIN MED ASSOC, V79, P111, DOI 10.1016/j.jcma.2015.09.002
   Hayashi I, 2007, MUTAT RES-GEN TOX EN, V631, P55, DOI 10.1016/j.mrgentox.2007.04.006
   Huang THW, 2006, J BIOMED SCI, V13, P535, DOI 10.1007/s11373-006-9076-8
   Isles CG, 2000, QJM-INT J MED, V93, P567, DOI 10.1093/qjmed/93.9.567
   Jiang WW, 2016, PHYTOMEDICINE, V23, P1259, DOI 10.1016/j.phymed.2016.06.004
   Li D, 2016, J MOL CELL CARDIOL, V98, P128, DOI 10.1016/j.yjmcc.2016.08.001
   Liu ZQ, 1998, ATHEROSCLEROSIS, V140, P1, DOI 10.1016/S0021-9150(98)00106-3
   Morrison M, 2014, ATHEROSCLEROSIS, V233, P149, DOI 10.1016/j.atherosclerosis.2013.12.027
   Nash KM, 2015, NANOMED-NANOTECHNOL, V11, P2033, DOI 10.1016/j.nano.2015.07.003
   Norman PE, 2014, CIRC RES, V114, P379, DOI 10.1161/CIRCRESAHA.113.301241
   Oliveira-Paula GH, 2017, NITRIC OXIDE-BIOL CH, V63, P39, DOI 10.1016/j.niox.2016.08.004
   Omari-Siaw E, 2016, INT J PHARMACEUT, V513, P68, DOI 10.1016/j.ijpharm.2016.08.042
   Pang JJ, 2010, PEPTIDES, V31, P630, DOI 10.1016/j.peptides.2009.11.007
   Papageorgiou N, 2016, INT J CARDIOL, V222, P93, DOI 10.1016/j.ijcard.2016.06.334
   Park SH, 2016, ATHEROSCLEROSIS, V252, pE220, DOI 10.1016/j.atherosclerosis.2016.07.181
   Safa A, 2016, CYTOKINE, V83, P147, DOI 10.1016/j.cyto.2016.04.006
   Samec D, 2016, IND CROP PROD, V84, P104, DOI 10.1016/j.indcrop.2016.01.035
   Santos-Gallego CG, 2014, CURR ATHEROSCLER REP, V16, DOI 10.1007/s11883-014-0401-9
   Shah RV, 2016, NUTR METAB CARDIOVAS, V26, P185, DOI 10.1016/j.numecd.2015.12.012
   Tsai TH, 2008, FOOD CHEM, V110, P859, DOI 10.1016/j.foodchem.2008.02.085
   Wu SW, 2015, CHEMOSPHERE, V135, P347, DOI 10.1016/j.chemosphere.2015.04.096
   Xie XJ, 2012, J NUTR BIOCHEM, V23, P549, DOI 10.1016/j.jnutbio.2011.02.011
   Yang F, 2013, FOOD CHEM, V141, P3606, DOI 10.1016/j.foodchem.2013.06.015
   Yates LL, 2006, ACTA BIOCHIM POL, V53, P651, DOI 10.18388/abp.2006_3293
   Yoshida M, 2010, ATHEROSCLEROSIS, V211, P475, DOI 10.1016/j.atherosclerosis.2010.03.031
   Yoshioka E, 2006, ATHEROSCLEROSIS SUPP, V7, P433, DOI 10.1016/S1567-5688(06)81747-2
   Zhang ZH, 2016, FOOD CHEM, V202, P262, DOI 10.1016/j.foodchem.2015.12.039
   Zhao Y, 2013, J FUNCT FOODS, V5, P1288, DOI 10.1016/j.jff.2013.04.013
   Zhao Y, 2012, FOOD CHEM, V134, P180, DOI 10.1016/j.foodchem.2012.02.090
   Zou C, 2016, LWT-FOOD SCI TECHNOL, V68, P111, DOI 10.1016/j.lwt.2015.11.058
NR 43
TC 25
Z9 26
U1 1
U2 36
PU ELSEVIER TAIWAN
PI TAIPEI
PA RM N-412, 4F, CHIA HSIN BUILDING 11, NO 96, ZHONG SHAN N ROAD SEC 2,
   TAIPEI, 10449, TAIWAN
SN 1726-4901
EI 1728-7731
J9 J CHIN MED ASSOC
JI J. Chin. Med. Assoc.
PD MAY
PY 2018
VL 81
IS 5
BP 398
EP 408
DI 10.1016/j.jcma.2017.08.018
PG 11
WC Medicine, General & Internal
WE Science Citation Index Expanded (SCI-EXPANDED)
SC General & Internal Medicine
GA GE5TW
UT WOS:000431286000003
PM 29107606
OA hybrid
DA 2023-11-17
ER

PT J
AU Hu, YW
   Li, HT
   Liu, K
   Zhang, Y
   Ren, LQ
   Fan, ZM
AF Hu, Yanwu
   Li, Haitao
   Liu, Kai
   Zhang, Yang
   Ren, Liqun
   Fan, Zhimin
TI Protective effects of icariin on human vascular endothelial cells
   induced by oxidized low-density lipoprotein via modulating caspase-3 and
   Bcl-2
SO MOLECULAR MEDICINE REPORTS
LA English
DT Article
DE apoptosis regulator Bcl-2; caspase-3; icariin; human vascular
   endothelial cell; injury; oxidized low-density lipoprotein
ID OX-LDL RECEPTOR-1; NF-KAPPA-B; INDUCED APOPTOSIS; HERBAL MEDICINE;
   UP-REGULATION; ACTIVATION; ATHEROSCLEROSIS; EXPRESSION; MITOCHONDRIA;
   INHIBITION
AB Icariin belongs to the family of flavonoids that is extracted from Epimedium brevicornum Maxim, and exhibits antioxidative, antitumorigenic, antiosteoporotic, immunoregulatory and antiatherosclerotic properties. To understand the mechanisms underlying the antiatherosclerotic properties of icariin, the present study investigated the effects of icariin on human vascular endothelial cells (HUVECs) following treatment with oxidized low-density lipoprotein (ox-LDL). Thus, following pretreatment with icariin at four various concentrations (0, 10, 20 and 40 mu M), HUVECs were stimulated with ox-LDL (100 mu g/ml). The viability of cells was evaluated via an MTT assay and flow cytometry was performed to assess apoptosis. Additionally, the protein and mRNA expression levels of apoptosis regulator Bcl-2 (Bcl-2) and caspase-3 were determined by western blotting and reverse transcription-quantitative polymerase chain reaction. The findings of the present study indicated that icariin prevented injury and apoptosis in HUVECs following ox-LDL treatment, in particular via the regulation of protein and mRNA expression levels of Bcl-2 and caspase-3.
C1 [Hu, Yanwu; Fan, Zhimin] Jilin Univ, Hosp 1, Dept Breast Surg, 71 Xinmin Rd, Changchun 130021, Jilin, Peoples R China.
   [Hu, Yanwu] Tonghua Normal Univ, Sch Pharmaceut & Food Sci, Dept Tradit Chinese Med, Tonghua 134002, Jilin, Peoples R China.
   [Li, Haitao] Changchun Univ Chinese Med, Affiliated Hosp, Dept Pharm, Changchun, Jilin, Peoples R China.
   [Liu, Kai; Zhang, Yang; Ren, Liqun] Jilin Univ, Sch Pharmaceut Sci, Dept Expt Pharmacol & Toxicol, Changchun 130021, Jilin, Peoples R China.
C3 Jilin University; Tonghua Normal University; Changchun University of
   Chinese Medicine; Jilin University
RP Fan, ZM (corresponding author), Jilin Univ, Hosp 1, Dept Breast Surg, 71 Xinmin Rd, Changchun 130021, Jilin, Peoples R China.
EM fanzmjlu@sina.com
RI hu, yanwu/AAH-2391-2020
FU National Natural Science Foundation of China [81773934]; Natural Science
   of Jilin Province [20150101221JC]; Applied Research Project of Tonghua
   Normal University [2014096]
FX The present study was supported by grants from the National Natural
   Science Foundation of China (grant no. 81773934) and Natural Science of
   Jilin Province (grant no. 20150101221JC), and the Applied Research
   Project of Tonghua Normal University (grant no. 2014096).
CR Bruyndonckx L, 2013, OXID MED CELL LONGEV, V2013, DOI 10.1155/2013/174782
   Chen JW, 2004, CIRC RES, V94, P370, DOI 10.1161/01.RES.0000113782.07824.BE
   Chen Yang, 2011, Zhong Xi Yi Jie He Xue Bao, V9, P1179, DOI 10.3736/jcim20111104
   Cominacini L, 2001, J BIOL CHEM, V276, P13750, DOI 10.1074/jbc.M010612200
   Cominacini L, 2000, J BIOL CHEM, V275, P12633, DOI 10.1074/jbc.275.17.12633
   Dell'omo G, 2006, CLIN SCI, V111, P357, DOI 10.1042/CS20060165
   Duan XH, 2013, PHARM BIOL, V51, P433, DOI 10.3109/13880209.2012.738332
   Ehara S, 2001, CIRCULATION, V103, P1955, DOI 10.1161/01.cir.103.15.1955
   Giovannini C, 2002, FEBS LETT, V523, P200, DOI 10.1016/S0014-5793(02)02972-1
   Grundtman C, 2011, CURR OPIN LIPIDOL, V22, P327, DOI 10.1097/MOL.0b013e32834aa0c2
   Hansson GK, 2005, NEW ENGL J MED, V352, P1685, DOI 10.1056/NEJMra043430
   Hidaka S, 1999, PHYTOTHER RES, V13, P14, DOI 10.1002/(SICI)1099-1573(199902)13:1&lt;14::AID-PTR375&gt;3.0.CO;2-V
   Hu YW, 2016, MOL MED REP, V13, P2899, DOI 10.3892/mmr.2016.4813
   Hu YW, 2016, INFLAMMATION, V39, P228, DOI 10.1007/s10753-015-0242-x
   Hu YW, 2015, INT J CLIN EXP MED, V8, P3585
   Imanishi T, 2002, CIRC J, V66, P1060, DOI 10.1253/circj.66.1060
   Li DY, 2000, ARTERIOSCL THROM VAS, V20, P1116, DOI 10.1161/01.ATV.20.4.1116
   Li DY, 1998, AM J PHYSIOL-HEART C, V275, pH568, DOI 10.1152/ajpheart.1998.275.2.H568
   Li DY, 2000, CIRCULATION, V101, P2889, DOI 10.1161/01.CIR.101.25.2889
   Liu YR, 2014, ACTA PHARMACOL SIN, V35, P483, DOI 10.1038/aps.2013.190
   Livak KJ, 2001, METHODS, V25, P402, DOI 10.1006/meth.2001.1262
   Luo Y, 2017, APOPTOSIS, V22, P1013, DOI 10.1007/s10495-017-1381-3
   Morishima N, 2002, J BIOL CHEM, V277, P34287, DOI 10.1074/jbc.M204973200
   Sakamoto S, 2000, EUR J ENDOCRINOL, V143, P139, DOI 10.1530/eje.0.1430139
   Salvayre R, 2002, BBA-MOL CELL BIOL L, V1585, P213, DOI 10.1016/S1388-1981(02)00343-8
   Suo J, 2015, J MED VIROL, V87, P1113, DOI 10.1002/jmv.24166
   Xie F, 2005, EVID-BASED COMPL ALT, V2, P353, DOI 10.1093/ecam/neh101
   Xu CQ, 2010, EUR J PHARMACOL, V642, P146, DOI 10.1016/j.ejphar.2010.05.012
   Xu HB, 2007, J CARDIOVASC PHARM, V49, P207, DOI 10.1097/FJC.0b013e3180325abe
   Yang HT, 2015, J CELL BIOCHEM, V116, P580, DOI 10.1002/jcb.25009
   Yap SP, 2007, J ETHNOPHARMACOL, V113, P218, DOI 10.1016/j.jep.2007.05.029
   Yin HY, 2013, MITOCHONDRION, V13, P209, DOI 10.1016/j.mito.2012.10.003
   Yu Y, 2017, J CELL MOL MED, V21, P3540, DOI 10.1111/jcmm.13265
   Zeng KW, 2010, INT IMMUNOPHARMACOL, V10, P668, DOI 10.1016/j.intimp.2010.03.010
   Zhang DC, 2013, ACTA PHARMACOL SIN, V34, P301, DOI 10.1038/aps.2012.162
   Zhang G, 2007, BONE, V40, P685, DOI 10.1016/j.bone.2006.10.026
   Zhu F, 2014, INT J CLIN EXP MED, V7, P1684
NR 37
TC 15
Z9 18
U1 2
U2 16
PU SPANDIDOS PUBL LTD
PI ATHENS
PA POB 18179, ATHENS, 116 10, GREECE
SN 1791-2997
EI 1791-3004
J9 MOL MED REP
JI Mol. Med. Rep.
PD MAY
PY 2018
VL 17
IS 5
BP 6835
EP 6839
DI 10.3892/mmr.2018.8717
PG 5
WC Oncology; Medicine, Research & Experimental
WE Science Citation Index Expanded (SCI-EXPANDED)
SC Oncology; Research & Experimental Medicine
GA GD5OR
UT WOS:000430556800077
PM 29532884
OA Bronze
DA 2023-11-17
ER

PT J
AU Li, ZM
   Xu, SW
   Liu, PQ
AF Li, Zhuo-ming
   Xu, Suo-wen
   Liu, Pei-qing
TI <i>Salvia miltiorrhiza</i> Burge (Danshen): a golden herbal medicine in
   cardiovascular therapeutics
SO ACTA PHARMACOLOGICA SINICA
LA English
DT Review
DE Salvia miltiorrhiza Burge; Danshen; cardiovascular diseases; herbal
   medicine; traditional Chinese medicine
ID TANSHINONE IIA SULFONATE; MYOCARDIAL ISCHEMIA/REPERFUSION INJURY;
   ISCHEMIA-REPERFUSION INJURY; SMOOTH-MUSCLE-CELLS; NF-KAPPA-B; MAGNESIUM
   LITHOSPERMATE-B; NITRIC-OXIDE SYNTHASE; ADHESION MOLECULE EXPRESSION;
   VASCULAR ENDOTHELIAL-CELLS; INDUCED CARDIOMYOCYTE HYPERTROPHY
AB Salvia miltiorrhiza Burge (Danshen) is an eminent medicinal herb that possesses broad cardiovascular and cerebrovascular protective actions and has been used in Asian countries for many centuries. Accumulating evidence suggests that Danshen and its components prevent vascular diseases, in particular, atherosclerosis and cardiac diseases, including myocardial infarction, myocardial ischemia/reperfusion injury, arrhythmia, cardiac hypertrophy and cardiac fibrosis. The published literature indicates that lipophilic constituents (tanshinone I, tanshinone IIa, tanshinone IIb, cryptotanshinone, dihydrotanshinone, etc) as well as hydrophilic constituents (danshensu, salvianolic acid A and B, protocatechuic aldehyde, etc) contribute to the cardiovascular protective actions of Danshen, suggesting a potential synergism among these constituents. Herein, we provide a systematic up-to-date review on the cardiovascular actions and therapeutic potential of major pharmacologically active constituents of Danshen. These bioactive compounds will serve as excellent drug candidates in small-molecule cardiovascular drug discovery. This article also provides a scientific rationale for understanding the traditional use of Danshen in cardiovascular therapeutics.
C1 [Li, Zhuo-ming; Liu, Pei-qing] Sun Yat Sen Univ, Sch Pharmaceut Sci, Dept Pharmacol & Toxicol, Guangzhou 510006, Guangdong, Peoples R China.
   [Li, Zhuo-ming; Liu, Pei-qing] Sun Yat Sen Univ, Natl & Local United Engn Lab Druggabil & New Drug, Guangzhou 510006, Guangdong, Peoples R China.
   [Xu, Suo-wen] Univ Rochester, Sch Med & Dent, Aab Cardiovasc Res Inst, Rochester, NY 14642 USA.
C3 Sun Yat Sen University; Sun Yat Sen University; University of Rochester
RP Liu, PQ (corresponding author), Sun Yat Sen Univ, Sch Pharmaceut Sci, Dept Pharmacol & Toxicol, Guangzhou 510006, Guangdong, Peoples R China.; Liu, PQ (corresponding author), Sun Yat Sen Univ, Natl & Local United Engn Lab Druggabil & New Drug, Guangzhou 510006, Guangdong, Peoples R China.
EM liupq@mail.sysu.edu.cn
OI Peiqing, Liu/0000-0002-3378-4863; Xu, Suowen/0000-0002-5488-5217; Liu,
   Peiqing/0000-0003-4388-2173
FU National Natural Science Foundation of China [81473205, 81400359,
   81673433]; National Engineering and Technology Research Center for New
   drug Druggability Evaluation (Seed Program of Guangdong Province); Major
   Project of Guangdong Provincial Department of Science and Technology
   [2015B020232009, 2014B020210003, 2013B090700010]; Major Project of
   Platform Construction Education Department of Guangdong Province
   [2014GKPT002]; Guangdong Province Science and Technology Plan
   project-Public Research and Capacity Construction [3]; Guangzhou Science
   and Technology Projects [201604020121, 201509030006]; Guangdong
   Provincial Engineering Laboratory of Druggability and New Drugs
   Evaluation; Guangzhou Key Laboratory of Druggability Assessment for
   Biologically Active Compounds; 111 Project of China [B16047]
FX This work was supported by grants from National Natural Science
   Foundation of China (No 81473205, 81400359, and 81673433), National
   Engineering and Technology Research Center for New drug Druggability
   Evaluation (Seed Program of Guangdong Province), Major Project of
   Guangdong Provincial Department of Science and Technology (No
   2015B020232009, 2014B020210003 and 2013B090700010), Major Project of
   Platform Construction Education Department of Guangdong Province (No
   2014GKPT002), Guangdong Province Science and Technology Plan
   project-Public Research and Capacity Construction (2015(No 3)),
   Guangzhou Science and Technology Projects (No 201604020121 and
   201509030006), and funding from Guangdong Provincial Engineering
   Laboratory of Druggability and New Drugs Evaluation, Guangzhou Key
   Laboratory of Druggability Assessment for Biologically Active Compounds,
   and 111 Project of China (No B16047).
CR Agrawal R, 2010, PHARMACOL RES, V61, P269, DOI 10.1016/j.phrs.2009.11.012
   Ahmad Z, 2016, J PHYSIOL SCI, V66, P213, DOI 10.1007/s12576-015-0410-7
   Akazawa H, 2003, CIRC RES, V92, P1079, DOI 10.1161/01.RES.0000072977.86706.23
   Ang KP, 2011, PLANTA MED, V77, P1782, DOI 10.1055/s-0030-1271119
   [Anonymous], 2017, SCI REP UK
   [Anonymous], IEEE PES TRANSM DIST
   Arino T, 2008, EUR J PHARMACOL, V580, P298, DOI 10.1016/j.ejphar.2007.11.017
   Au-Yeung KKW, 2001, BIOCHEM PHARMACOL, V62, P483, DOI 10.1016/S0006-2952(01)00686-4
   Ba JM, 2014, CELL BIOCHEM BIOPHYS, V70, P1533, DOI 10.1007/s12013-014-0089-z
   Badimon L, 2012, EUR HEART J-ACUTE CA, V1, P60, DOI 10.1177/2048872612441582
   Bao Y, 2012, ATHEROSCLEROSIS, V223, P152, DOI 10.1016/j.atherosclerosis.2012.05.006
   Bi XL, 2017, FUTURE MED CHEM, V9, P1073, DOI 10.4155/fmc-2016-0241
   Bian WP, 2008, ACTA BIOCH BIOPH SIN, V40, P1, DOI 10.1111/j.1745-7270.2008.00370.x
   Bulluck H, 2016, HEART, V102, P341, DOI 10.1136/heartjnl-2015-307855
   Cai YE, 2016, INT J NANOMED, V11, P121, DOI 10.2147/IJN.S84035
   Cao YG, 2009, BIOCHEM PHARMACOL, V77, P1096, DOI 10.1016/j.bcp.2008.11.029
   Chan K, 2004, LIFE SCI, V75, P3157, DOI 10.1016/j.lfs.2004.06.010
   Chan P, 2012, AM J CHINESE MED, V40, P1307, DOI 10.1142/S0192415X12500966
   Chan P, 2011, AM J CHINESE MED, V39, P381, DOI 10.1142/S0192415X11008890
   Chang CC, 2014, PHYTOMEDICINE, V21, P207, DOI 10.1016/j.phymed.2013.09.012
   Chang PN, 2006, J PHARMACOL SCI, V101, P245, DOI 10.1254/jphs.FPJ05034X
   Chen Hong-Mei, 2017, Chin J Integr Med, DOI 10.1007/s11655-016-2645-4
   Chen J, 2014, J ETHNOPHARMACOL, V154, P437, DOI 10.1016/j.jep.2014.04.023
   Chen L, 2009, ACTA PHARMACOL SIN, V30, P1245, DOI 10.1038/aps.2009.122
   Chen L, 2016, J CARDIOVASC PHARM, V68, P215, DOI 10.1097/FJC.0000000000000403
   Chen LL, 2017, CARDIOVASC PATHOL, V31, P47, DOI 10.1016/j.carpath.2017.06.008
   Chen Q, 2014, CHIN J INTEGR MED, V20, P743, DOI 10.1007/s11655-014-1810-x
   Chen QP, 2016, AM J TRANSL RES, V8, P2534
   Chen SJ, 2017, MOLECULES, V22, DOI 10.3390/molecules22040644
   Chen TH, 2007, MITOCHONDRION, V7, P101, DOI 10.1016/j.mito.2006.11.018
   Chen WY, 2012, EUR J PHARMACOL, V674, P359, DOI 10.1016/j.ejphar.2011.10.040
   Chen XP, 2014, MED RES REV, V34, P768, DOI 10.1002/med.21304
   Chen YH, 2001, J CELL BIOCHEM, V82, P512, DOI 10.1002/jcb.1176
   Chen Y, 2016, J PHARMACEUT BIOMED, V117, P178, DOI 10.1016/j.jpba.2015.06.009
   Chen YC, 2011, J ETHNOPHARMACOL, V138, P126, DOI 10.1016/j.jep.2011.08.069
   Chen YL, 2014, J CARDIOVASC PHARM, V63, P441, DOI 10.1097/FJC.0000000000000067
   Chen YC, 2017, INT J BIOL SCI, V13, P1067, DOI 10.7150/ijbs.20316
   Chen YL, 2006, J CELL BIOCHEM, V98, P618, DOI 10.1002/jcb.20793
   CHEN Z, 2014, EVID-BASED COMPL ALT, V2014, DOI DOI 10.1155/2014/267976
   Cheng J, 2018, CAN J PHYSIOL PHARM, V96, P26, DOI 10.1139/cjpp-2017-0023
   Cheng Q, 2017, MOL MED REP, V16, P1612, DOI 10.3892/mmr.2017.6760
   Cheng X, 2014, BIOORG CHEM, V52, P24, DOI 10.1016/j.bioorg.2013.11.001
   Chistiakov DA, 2015, ACTA PHYSIOL, V214, P33, DOI 10.1111/apha.12466
   Cho YH, 2012, CURR MED CHEM, V19, P1731
   Choi HS, 2004, ARCH PHARM RES, V27, P1233, DOI 10.1007/BF02975887
   Ciftci O, 2013, TOXICOL IND HEALTH, V29, P806, DOI 10.1177/0748233712442735
   Cohn JN, 2000, J AM COLL CARDIOL, V35, P569, DOI 10.1016/S0735-1097(99)00630-0
   Cui GZ, 2013, INT J CARDIOL, V168, P1349, DOI 10.1016/j.ijcard.2012.12.012
   Cui QB, 2014, CHEM BIOL DRUG DES, V84, P282, DOI 10.1111/cbdd.12312
   Davignon J, 2004, CIRCULATION, V109, P27, DOI 10.1161/01.CIR.0000131515.03336.f8
   Deng JS, 2014, CHEM-BIOL INTERACT, V209, P77, DOI 10.1016/j.cbi.2013.11.017
   Dhalla NS, 2006, J CARDIOVASC PHARM T, V11, P31, DOI 10.1177/107424840601100103
   Ding M, 2005, INT IMMUNOPHARMACOL, V5, P1641, DOI 10.1016/j.intimp.2005.05.005
   Ding M, 2007, J PHARM PHARMACOL, V59, P1027, DOI 10.1211/jpp.59.7.0016
   Dong CN, 2009, BIOORGAN MED CHEM, V17, P3499, DOI 10.1016/j.bmc.2009.02.065
   DONG ZT, 1982, ACTA PHARM SINICA, V17, P226
   Du CS, 2010, FRONT PHARMACOL, V1, DOI 10.3389/fphar.2010.00111
   Du JR, 2005, J ETHNOPHARMACOL, V98, P319, DOI 10.1016/j.jep.2005.01.038
   Fan GW, 2009, J STEROID BIOCHEM, V113, P275, DOI 10.1016/j.jsbmb.2009.01.011
   Fan GW, 2011, J CARDIOVASC PHARM, V57, P340, DOI 10.1097/FJC.0b013e31820a0da1
   Fan H., 2012, EVID-BASED COMPL ALT, V2012, DOI DOI 10.1155/2012/508938
   Fan HY, 2010, THROMB RES, V126, pE17, DOI 10.1016/j.thromres.2010.04.006
   Fan TP, 2006, TRENDS PHARMACOL SCI, V27, P297, DOI 10.1016/j.tips.2006.04.006
   Fang J, 2017, MED RES REV
   Fang JA, 2010, PHYTOMEDICINE, V18, P58, DOI 10.1016/j.phymed.2010.06.002
   Fang ZY, 2008, J ETHNOPHARMACOL, V115, P217, DOI 10.1016/j.jep.2007.09.025
   Fang ZY, 2007, LIFE SCI, V81, P1339, DOI 10.1016/j.lfs.2007.08.043
   Feng J, 2017, ONCOTARGET, V8, P10161, DOI 10.18632/oncotarget.14328
   Feng J, 2016, EUR J PHARMACOL, V791, P632, DOI 10.1016/j.ejphar.2016.09.041
   Fu JJ, 2007, EUR J PHARMACOL, V568, P213, DOI 10.1016/j.ejphar.2007.04.031
   Fu Ting-ting, 2009, Zhong Yao Cai, V32, P1720
   FUNG KP, 1993, LIFE SCI, V52, pPL239, DOI 10.1016/0024-3205(93)90471-E
   FUNG KP, 1993, LIFE SCI, V53, pPL189
   Gao H, 2016, LIPIDS, V51, P1083, DOI 10.1007/s11745-016-4178-1
   Gao M, 2008, TRANSL RES, V151, P79, DOI [10.1016/j.trs1.2007.11.005, 10.1016/j.trsl.2007.11.005]
   Gao S, 2012, ATHEROSCLEROSIS, V220, P3, DOI 10.1016/j.atherosclerosis.2011.06.041
   Getz GS, 2012, ARTERIOSCL THROM VAS, V32, P1104, DOI 10.1161/ATVBAHA.111.237693
   Gu J, 2014, J ASIAN NAT PROD RES, V16, P941, DOI 10.1080/10286020.2014.935769
   Gu YF, 2016, EXP THER MED, V12, P1147, DOI 10.3892/etm.2016.3400
   Guo HD, 2014, INT J CARDIOL, V177, P538, DOI 10.1016/j.ijcard.2014.08.104
   Han BB, 2011, ARCH CARDIOVASC DIS, V104, P313, DOI 10.1016/j.acvd.2011.02.004
   Han Chun-jie, 2007, Zhong Yao Cai, V30, P1541
   Han Shaojie, 2002, J Huazhong Univ Sci Technolog Med Sci, V22, P302
   Han XA, 2011, ACTA PHARMACOL SIN, V32, P38, DOI 10.1038/aps.2010.182
   Hausenloy DJ, 2013, J CLIN INVEST, V123, P92, DOI 10.1172/JCI62874
   He H, 2013, J CARDIOVASC PHARM, V61, P482, DOI 10.1097/FJC.0b013e3182893fd5
   Heusch G, 2014, LANCET, V383, P1933, DOI 10.1016/S0140-6736(14)60107-0
   Ho JHC, 2011, J BIOMED SCI, V18, DOI 10.1186/1423-0127-18-30
   Hong HJ, 2012, CLIN EXP PHARMACOL P, V39, P63, DOI 10.1111/j.1440-1681.2011.05637.x
   Hong HJ, 2012, INT J CARDIOL, V157, P174, DOI 10.1016/j.ijcard.2010.12.012
   Hong HJ, 2010, ACTA PHARMACOL SIN, V31, P1569, DOI 10.1038/aps.2010.176
   Hu HL, 2015, PHARM BIOL, V53, P1752, DOI 10.3109/13880209.2015.1005753
   Hu QH, 2015, INT J CARDIOL, V196, P183, DOI 10.1016/j.ijcard.2015.05.152
   Hu TX, 2016, INT J MOL MED, V38, P83, DOI 10.3892/ijmm.2016.2584
   Huang B, 2018, PHARMACOL RES, V128, P389, DOI 10.1016/j.phrs.2017.09.025
   Huang CY, 2015, CELL TRANSPLANT, V24, P561, DOI 10.3727/096368915X686995
   Huang J, 2013, CELL PROLIFERAT, V46, P595, DOI 10.1111/cpr.12056
   Huang KJ, 2007, SPECTROCHIM ACTA A, V68, P1180, DOI 10.1016/j.saa.2007.01.029
   Huang MQ, 2016, CELL PHYSIOL BIOCHEM, V40, P933, DOI 10.1159/000453151
   Huang ZS, 2010, J THROMB HAEMOST, V8, P1383, DOI 10.1111/j.1538-7836.2010.03859.x
   Huo MQ, 2017, INT J MOL SCI, V18, DOI 10.3390/ijms18061298
   Hur JM, 2005, EXP MOL MED, V37, P133, DOI 10.1038/emm.2005.18
   Jang SI, 2006, EUR J PHARMACOL, V542, P1, DOI 10.1016/j.ejphar.2006.04.044
   Jang SI, 2003, PLANTA MED, V69, P1057, DOI 10.1055/s-2003-45157
   Jeon SJ, 2008, ARCH PHARM RES, V31, P758, DOI 10.1007/s12272-001-1223-4
   Jia LQ, 2016, ARCH BIOCHEM BIOPHYS, V592, P50, DOI 10.1016/j.abb.2016.01.001
   Jia LQ, 2012, J ETHNOPHARMACOL, V143, P100, DOI 10.1016/j.jep.2012.06.007
   [贾连群 JIA Lianqun], 2011, [细胞与分子免疫学杂志, Chinese Journal of Cellular and Molecular Immunology], V27, P733
   Jia YL, 2012, INT J CARDIOL, V157, P330, DOI 10.1016/j.ijcard.2010.12.073
   Jiang B, 2008, FOOD CHEM TOXICOL, V46, P1510, DOI 10.1016/j.fct.2007.12.020
   Jiang BH, 2013, PLOS ONE, V8, DOI 10.1371/journal.pone.0059621
   Jiang Baohong, 2010, BMC Pharmacology, V10, P10, DOI 10.1186/1471-2210-10-10
   Jiang BH, 2009, FOOD CHEM TOXICOL, V47, P1538, DOI 10.1016/j.fct.2009.03.038
   Jiang FL, 2013, EXP THER MED, V6, P1517, DOI 10.3892/etm.2013.1339
   Jiang KY, 1998, ACTA PHARMACOL SIN, V19, P47
   Jin DZ, 2006, EUR J PHARMACOL, V549, P166, DOI 10.1016/j.ejphar.2006.07.055
   Jin HJ, 2013, PLOS ONE, V8, DOI 10.1371/journal.pone.0051720
   Jin UH, 2008, J CELL BIOCHEM, V104, P15, DOI 10.1002/jcb.21599
   Jin YC, 2009, EUR J PHARMACOL, V614, P91, DOI 10.1016/j.ejphar.2009.04.038
   Joe Y, 2012, J PHARMACOL EXP THER, V341, P850, DOI 10.1124/jpet.111.190736
   Kang BY, 2000, IMMUNOPHARMACOLOGY, V49, P355, DOI 10.1016/S0162-3109(00)00256-3
   Kapourchali FR, 2014, WORLD J CLIN CASES, V2, P126, DOI 10.12998/wjcc.v2.i5.126
   Karmin O, 2001, LIFE SCI, V68, P903, DOI 10.1016/S0024-3205(00)00989-9
   Kim DD, 2007, AM J PHYSIOL-HEART C, V292, pH2131, DOI 10.1152/ajpheart.01027.2006
   Kohli S, 2011, CURR CARDIOL REV, V7, P262, DOI 10.2174/157340311799960618
   Kong BS, 2016, PLOS ONE, V11, DOI 10.1371/journal.pone.0149394
   Kong BS, 2014, PLOS ONE, V9, DOI 10.1371/journal.pone.0113242
   Kwok T, 2014, COMPLEMENT THER MED, V22, P473, DOI 10.1016/j.ctim.2014.03.010
   Lam FFY, 2008, J ETHNOPHARMACOL, V119, P318, DOI 10.1016/j.jep.2008.07.011
   Lee HJ, 2014, CURR MED CHEM, V21, P3095, DOI 10.2174/0929867321666140601195940
   LI D, 2016, BMC COMPLEM ALTERN M, V16
   Li FQ, 2015, INT J CLIN EXP MED, V8, P5279
   Li HF, 2012, PLOS ONE, V7, DOI [10.1371/journal.pone.0042626, 10.1371/journal.pone.0048872]
   LI HD, 2016, SCI REP UK, V6
   Li L, 2016, CURR PHARM BIOTECHNO, V17, P283, DOI 10.2174/138920101703160206150535
   Li Q, 2016, BIOMED PHARMACOTHER, V84, P106, DOI 10.1016/j.biopha.2016.09.014
   Li W, 2007, J IMMUNOL, V178, P3856, DOI 10.4049/jimmunol.178.6.3856
   Li X, 2011, INT IMMUNOPHARMACOL, V11, P1871, DOI 10.1016/j.intimp.2011.07.018
   Li X, 2010, J ETHNOPHARMACOL, V129, P273, DOI 10.1016/j.jep.2010.03.021
   Li XL, 2019, CHIN J INTEGR MED, V25, P23, DOI 10.1007/s11655-016-2747-z
   Li YH, 2015, BBA-GEN SUBJECTS, V1850, P813, DOI 10.1016/j.bbagen.2015.01.007
   Li YI, 2008, LIFE SCI, V83, P557, DOI 10.1016/j.lfs.2008.08.003
   Li YJ, 2014, J ETHNOPHARMACOL, V151, P218, DOI 10.1016/j.jep.2013.10.019
   Liang QS, 2009, J PHARMACOL SCI, V110, P381, DOI 10.1254/jphs.08334FP
   Libby P, 2015, CIRC RES, V116, P307, DOI 10.1161/CIRCRESAHA.116.301313
   Libby P, 2014, CIRC RES, V114, P1867, DOI 10.1161/CIRCRESAHA.114.302699
   Libby P, 2011, NATURE, V473, P317, DOI 10.1038/nature10146
   Lin R, 2006, J ETHNOPHARMACOL, V108, P217, DOI 10.1016/j.jep.2006.05.004
   Lin SJ, 2007, J CELL BIOCHEM, V100, P372, DOI 10.1002/jcb.21042
   LIN TJ, 1992, FREE RADICAL BIO MED, V12, P347, DOI 10.1016/0891-5849(92)90083-S
   Ling SH, 2008, J CARDIOVASC PHARM, V51, P38, DOI 10.1097/FJC.0b013e31815a9575
   Ling WC, 2017, BIOCHEM PHARMACOL, V136, P76, DOI 10.1016/j.bcp.2017.04.007
   Liu BY, 2016, EVID-BASED COMPL ALT, V2016, DOI 10.1155/2016/9781715
   Liu CL, 2007, PLOS ONE, V2, DOI 10.1371/journal.pone.0001321
   Liu L, 2014, THROMB RES, V134, P866, DOI 10.1016/j.thromres.2014.07.019
   Liu M, 2014, BIOCHEM BIOPH RES CO, V444, P346, DOI 10.1016/j.bbrc.2014.01.045
   Liu Q, 1999, J Tongji Med Univ, V19, P40
   Liu X, 2015, CELL PHYSIOL BIOCHEM, V35, P1744, DOI 10.1159/000373986
   Liu Ying-lin, 2002, Yaoxue Xuebao, V37, P81
   Liu ZP, 2015, BRIT J PHARMACOL, V172, P5661, DOI 10.1111/bph.13068
   Liu ZP, 2014, J LIPID RES, V55, P201, DOI 10.1194/jlr.M040394
   Lu J, 2015, J PHARMACEUT BIOMED, V109, P85, DOI 10.1016/j.jpba.2015.02.020
   LU YH, 2012, CHIN MED UK, V7
   Lv Y, 2017, KAOHSIUNG J MED SCI, V33, P477, DOI 10.1016/j.kjms.2017.06.006
   Ma C, 2011, PLOS ONE, V6, DOI 10.1371/journal.pone.0014692
   Ma ST, 2012, MOL MED REP, V6, P145, DOI 10.3892/mmr.2012.866
   Ma SL, 2016, J ETHNOPHARMACOL, V188, P193, DOI 10.1016/j.jep.2016.05.018
   Ma YZ, 2014, J CARDIOVASC PHARM, V64, P28, DOI 10.1097/FJC.0000000000000086
   Maione F, 2015, FITOTERAPIA, V100, P174, DOI 10.1016/j.fitote.2014.11.024
   Maione F, 2014, J ETHNOPHARMACOL, V155, P1236, DOI 10.1016/j.jep.2014.07.010
   Maki T, 2002, PLANTA MED, V68, P1103, DOI 10.1055/s-2002-36337
   Mao S, 2015, CARDIOVASC DRUG THER, V29, P535, DOI 10.1007/s10557-015-6625-2
   Mao S, 2016, INT J CARDIOL, V202, P110, DOI 10.1016/j.ijcard.2015.08.191
   Mao S, 2015, INT J CARDIOL, V182, P329, DOI 10.1016/j.ijcard.2014.12.166
   Mao S, 2014, EXP CELL RES, V323, P189, DOI 10.1016/j.yexcr.2014.02.001
   Masella R, 2012, CURR MED CHEM, V19, P2901
   Mei ZR, 2012, NEUROCHEM RES, V37, P622, DOI 10.1007/s11064-011-0652-6
   Mei ZR, 2010, BRAIN RES, V1348, P165, DOI 10.1016/j.brainres.2010.05.083
   Mei ZR, 2009, NEUROSCI LETT, V452, P90, DOI 10.1016/j.neulet.2009.01.013
   Montecucco F, 2016, EUR HEART J, V37, P1268, DOI 10.1093/eurheartj/ehv592
   Moon CY, 2012, BIOCHEM BIOPH RES CO, V423, P116, DOI 10.1016/j.bbrc.2012.05.092
   Mudd JO, 2008, NATURE, V451, P919, DOI 10.1038/nature06798
   Niu XL, 2000, FREE RADICAL RES, V33, P305, DOI 10.1080/10715760000301471
   Nizamutdinova IT, 2012, INT IMMUNOPHARMACOL, V14, P650, DOI 10.1016/j.intimp.2012.09.017
   O K, 2000, MOL CELL BIOCHEM, V207, P35, DOI 10.1023/A:1007081911734
   O'Brien K. A., 2011, Evidence-based Complementary and Alternative Medicine, V2011, P790784
   Oche B, 2016, ARCH PHARM RES, V39, P249, DOI 10.1007/s12272-015-0671-y
   Oh KS, 2011, INT IMMUNOPHARMACOL, V11, P1901, DOI 10.1016/j.intimp.2011.07.022
   Pan CH, 2012, VASC PHARMACOL, V56, P98, DOI 10.1016/j.vph.2011.11.008
   Pan CS, 2015, PLOS ONE, V10, DOI 10.1371/journal.pone.0126640
   Pan Chunshui, 2011, Ther Adv Cardiovasc Dis, V5, P99, DOI 10.1177/1753944710396538
   Pan HJ, 2011, J CARDIOVASC PHARM, V58, P535, DOI 10.1097/FJC.0b013e31822de355
   Pan Y, 2017, IRAN J BASIC MED SCI, V20, P308, DOI 10.22038/ijbms.2017.8361
   Pang H, 2014, PLOS ONE, V9, DOI 10.1371/journal.pone.0092216
   Park JW, 2008, ARCH PHARM RES, V31, P47, DOI 10.1007/s12272-008-1119-4
   Pentikäinen MO, 2000, J INTERN MED, V247, P359, DOI 10.1046/j.1365-2796.2000.00655.x
   Qiu Y, 2001, ACTA PHARMACOL SIN, V22, P117
   Quan W, 2014, J ETHNOPHARMACOL, V151, P714, DOI 10.1016/j.jep.2013.11.036
   Quan W, 2013, PHARM BIOL, V51, P1355, DOI 10.3109/13880209.2013.791324
   Quan W, 2013, J TRADIT CHIN MED, V33, P85, DOI 10.1016/S0254-6272(13)60106-5
   Ran XL, 2016, KOREAN J PHYSIOL PHA, V20, P347, DOI 10.4196/kjpp.2016.20.4.347
   Ren B, 2015, J NEUROL SCI, V348, P142, DOI 10.1016/j.jns.2014.11.026
   Ren YN, 2016, EUR J PHARMACOL, V791, P308, DOI 10.1016/j.ejphar.2016.09.014
   Ren ZH, 2010, PHYTOMEDICINE, V17, P212, DOI 10.1016/j.phymed.2009.08.010
   Sawamura T, 1997, NATURE, V386, P73, DOI 10.1038/386073a0
   Semaming Y, 2015, EVID-BASED COMPL ALT, V2015, DOI 10.1155/2015/593902
   Semaming Y, 2014, J ENDOCRINOL, V223, P13, DOI 10.1530/JOE-14-0273
   Shan HL, 2009, BRIT J PHARMACOL, V158, P1227, DOI 10.1111/j.1476-5381.2009.00377.x
   Shang QH, 2013, EVID-BASED COMPL ALT, V2013, DOI 10.1155/2013/756519
   Shang QH, 2012, EVID-BASED COMPL ALT, V2012, DOI 10.1155/2012/716459
   Shang T, 2014, VASA, V43, P39, DOI 10.1024/0301-1526/a000326
   Shang T, 2012, J SURG RES, V178, P1029, DOI 10.1016/j.jss.2012.04.068
   Shi C, 2014, BIOMED REP, V2, P500, DOI 10.3892/br.2014.263
   Shi CS, 2007, THROMB RES, V119, P769, DOI 10.1016/j.thromres.2006.06.008
   Song QT, 2016, J ETHNOPHARMACOL, V189, P157, DOI 10.1016/j.jep.2016.05.038
   Stumpf C, 2013, AM J CHINESE MED, V41, P1065, DOI 10.1142/S0192415X13500729
   Suh SJ, 2006, BIOCHEM PHARMACOL, V72, P1680, DOI 10.1016/j.bcp.2006.08.013
   Sun B, 2016, PHARM BIOL, V54, P889, DOI 10.3109/13880209.2015.1089911
   Sun DD, 2008, EUR J PHARMACOL, V590, P317, DOI 10.1016/j.ejphar.2008.06.005
   Sun J, 2005, LIFE SCI, V76, P2849, DOI 10.1016/j.lfs.2004.11.016
   Sun L, 2016, BIOCHEM PHARMACOL, V103, P40, DOI 10.1016/j.bcp.2016.01.015
   Sun L, 2012, MOLECULES, V17, P3333, DOI 10.3390/molecules17033333
   Takahashi K, 2002, BIOCHEM PHARMACOL, V64, P745, DOI 10.1016/S0006-2952(02)01250-9
   Takahashi M, 2014, INT HEART J, V55, P101, DOI 10.1536/ihj.13-388
   TAKEO S, 1990, BIOCHEM PHARMACOL, V40, P1137
   Tan XQ, 2014, ACTA PHARMACOL SIN, V35, P1351, DOI 10.1038/aps.2014.85
   Tan XY, 2011, INT J BIOL SCI, V7, P383, DOI 10.7150/ijbs.7.383
   Tang C, 2007, ACTA PHARMACOL SIN, V28, P1116, DOI 10.1111/j.1745-7254.2007.00598.x
   Tang C, 2011, PHYTOTHER RES, V25, P376, DOI 10.1002/ptr.3278
   Tang FT, 2011, EUR J PHARMACOL, V650, P275, DOI 10.1016/j.ejphar.2010.07.038
   Tang FT, 2007, VASC PHARMACOL, V46, P427, DOI 10.1016/j.vph.2007.01.001
   Tang MK, 2002, PHYTOMEDICINE, V9, P405, DOI 10.1078/09447110260571634
   Tang S, 2011, INFLAMMATION, V34, P111, DOI 10.1007/s10753-010-9214-3
   Tang XL, 2014, J PHARMACOL SCI, V125, P176, DOI 10.1254/jphs.13247FP
   Tang YQ, 2011, BIOL PHARM BULL, V34, P1596, DOI 10.1248/bpb.34.1596
   Tang YQ, 2011, PHYTOMEDICINE, V18, P1024, DOI 10.1016/j.phymed.2011.05.007
   Teng FK, 2016, LIFE SCI, V144, P86, DOI 10.1016/j.lfs.2015.06.010
   Tong YH, 2011, PHYTOMEDICINE, V18, P443, DOI 10.1016/j.phymed.2010.10.009
   Tong YF, 2016, EXP THER MED, V11, P277, DOI 10.3892/etm.2015.2896
   Tsai MY, 2011, CANCER LETT, V310, P198, DOI 10.1016/j.canlet.2011.06.031
   Wang B, 2012, CHIN J INTEGR MED, V18, P366, DOI 10.1007/s11655-011-0707-1
   Wang BC, 2017, BIOL OPEN, V6, P489, DOI 10.1242/bio.024133
   Wang B, 2017, J FOOD SCI, V82, P1953, DOI 10.1111/1750-3841.13808
   Wang DD, 2013, J CARDIOVASC PHARM, V62, P457, DOI 10.1097/FJC.0b013e3182a29657
   Wang H, 2005, J ETHNOPHARMACOL, V99, P93, DOI 10.1016/j.jep.2005.01.057
   Wang HJ, 2017, BBA-MOL BASIS DIS, V1863, P2019, DOI 10.1016/j.bbadis.2016.11.034
   Wang J, 2011, CHIN J INTEGR MED, V17, P775, DOI 10.1007/s11655-011-0877-x
   Wang L, 2010, J BIOMOL SCREEN, V15, P239, DOI 10.1177/1087057109359686
   Wang L, 2016, J CELL BIOCHEM, V117, P94, DOI 10.1002/jcb.25253
   Wang M, 2013, EVID-BASED COMPL ALT, V2013, DOI 10.1155/2013/759483
   Wang M, 2013, TOXICOL LETT, V216, P100, DOI 10.1016/j.toxlet.2012.11.023
   Wang P, 2013, J ETHNOPHARMACOL, V145, P152, DOI 10.1016/j.jep.2012.10.044
   Wang P, 2011, PHARMAZIE, V66, P517, DOI 10.1691/ph.2011.0806
   Wang SB, 2009, EUR J PHARMACOL, V615, P125, DOI 10.1016/j.ejphar.2009.04.061
   Wang Shuo, 2014, Shengli Xuebao, V66, P575
   Wang W, 2006, LIFE SCI, V78, P2989, DOI 10.1016/j.lfs.2005.11.024
   Wang XY, 2011, J ETHNOPHARMACOL, V135, P662, DOI 10.1016/j.jep.2011.03.070
   Wang XH, 2007, MED RES REV, V27, P133, DOI 10.1002/med.20077
   Wang XJ, 2005, J ETHNOPHARMACOL, V97, P441, DOI 10.1016/j.jep.2004.11.036
   Wang Y, 2015, ONCOTARGET, V6, P16031, DOI 10.18632/oncotarget.3648
   Wang Yan, 2009, Nan Fang Yi Ke Da Xue Xue Bao, V29, P1317
   Wei B, 2014, ATHEROSCLEROSIS, V235, P318, DOI 10.1016/j.atherosclerosis.2014.05.924
   Wei B, 2013, ATHEROSCLEROSIS, V230, P148, DOI 10.1016/j.atherosclerosis.2013.07.005
   Wei YD, 2016, CAN J PHYSIOL PHARM, V94, P1267, DOI 10.1139/cjpp-2016-0036
   Weng YS, 2015, AM J CHINESE MED, V43, P1567, DOI 10.1142/S0192415X15500895
   Wilson EM, 2001, ANN MED, V33, P623, DOI 10.3109/07853890109002108
   Wong KKK, 2010, PLANTA MED, V76, P228, DOI 10.1055/s-0029-1186084
   Wu HL, 2009, CARDIOVASC RES, V81, P148, DOI 10.1093/cvr/cvn262
   Wu L, 2007, PHYTOMEDICINE, V14, P652, DOI 10.1016/j.phymed.2007.07.060
   Wu L, 2009, J ETHNOPHARMACOL, V126, P197, DOI 10.1016/j.jep.2009.08.045
   Wu LM, 2007, PHYTOTHER RES, V21, P751, DOI 10.1002/ptr.2157
   Wu N, 2017, J NAT PROD, V80, P1697, DOI 10.1021/acs.jnatprod.7b00238
   Wu TX, 2008, COCHRANE DB SYST REV, DOI 10.1002/14651858.CD004465.pub2
   Wu Wen-Yu, 2013, Br J Pharmacol, V169, P1058, DOI 10.1111/bph.12185
   Wu WY, 2014, PLOS ONE, V9, DOI 10.1371/journal.pone.0094957
   Wu Z, 2014, CLIN EXP PHARMACOL P, V41, P502, DOI 10.1111/1440-1681.12242
   Xie J, 2013, PROTOPLASMA, V250, P521, DOI 10.1007/s00709-012-0435-1
   Xie LX, 2010, CLIN HEMORHEOL MICRO, V44, P245, DOI 10.3233/CH-2010-1269
   Xing YL, 2012, PHYTOTHER RES, V26, P1334, DOI 10.1002/ptr.3720
   Xing YY, 2015, ONCOL REP, V33, P163, DOI 10.3892/or.2014.3592
   Xu LL, 2011, PLOS ONE, V6, DOI 10.1371/journal.pone.0024036
   Xu M, 2011, AM J RESP CELL MOL, V45, P1028, DOI 10.1165/rcmb.2011-0113OC
   Xu SX, 2015, THROMB RES, V135, P137, DOI 10.1016/j.thromres.2014.10.034
   Xu SW, 2017, FRONT PHARMACOL, V8, DOI 10.3389/fphar.2017.00563
   Xu SW, 2014, INT J CARDIOL, V174, P878, DOI 10.1016/j.ijcard.2014.04.226
   Xu SW, 2014, MED RES REV, V34, P644, DOI 10.1002/med.21300
   Xu SW, 2013, CELL MOL LIFE SCI, V70, P2859, DOI 10.1007/s00018-012-1194-z
   Xu SW, 2013, EXPERT OPIN THER PAT, V23, P149, DOI 10.1517/13543776.2013.743995
   Xu SW, 2012, TRANSL RES, V160, P114, DOI 10.1016/j.trsl.2012.01.008
   Xu SW, 2011, ARCH BIOCHEM BIOPHYS, V515, P72, DOI 10.1016/j.abb.2011.08.006
   Xu W, 2009, PHARMAZIE, V64, P332, DOI 10.1691/ph.2009.8771
   Xu Y, 2012, BASIC CLIN PHARMACOL, V110, P384, DOI 10.1111/j.1742-7843.2011.00827.x
   Xuan Y, 2017, Inflammation, P1
   YAGI A, 1989, PLANTA MED, P51, DOI 10.1055/s-2006-961824
   YAGI A, 1994, PLANTA MED, V60, P405, DOI 10.1055/s-2006-959519
   Yang Fan, 2005, Shengli Xuebao, V57, P103
   Yang F, 2015, J CARDIOVASC PHARM, V65, P456, DOI 10.1097/FJC.0000000000000214
   Yang GD, 2009, BASIC CLIN PHARMACOL, V104, P87, DOI 10.1111/j.1742-7843.2008.00342.x
   Yang JX, 2016, CELL PHYSIOL BIOCHEM, V40, P195, DOI 10.1159/000452537
   Yang L, 2007, EXP MOL MED, V39, P65, DOI 10.1038/emm.2007.8
   Yang L, 2009, EXP MOL MED, V41, P508, DOI 10.3858/emm.2009.41.7.056
   Yang LL, 2012, ACTA PHARMACOL SIN, V33, P41, DOI 10.1038/aps.2011.133
   Yang P, 2010, J TRADIT CHIN MED, V30, P259, DOI 10.1016/S0254-6272(10)60053-2
   Yang RX, 2010, ACTA PHARMACOL SIN, V31, P1395, DOI 10.1038/aps.2010.167
   Yang RF, 2008, J CARDIOVASC PHARM, V51, P396, DOI 10.1097/FJC.0b013e3181671439
   Yang TL, 2011, J SCI FOOD AGR, V91, P134, DOI 10.1002/jsfa.4163
   Yang XH, 2017, MOL MED REP, V16, P4994, DOI 10.3892/mmr.2017.7137
   Yang XX, 2016, J CARDIOVASC PHARM, V67, P203, DOI 10.1097/FJC.0000000000000334
   Yang XY, 2011, J ASIAN NAT PROD RES, V13, P884, DOI 10.1080/10286020.2011.598457
   Yang Y, 2008, EUR J PHARMACOL, V598, P9, DOI 10.1016/j.ejphar.2008.09.013
   Yao Y, 2008, AM J CHINESE MED, V36, P313, DOI 10.1142/S0192415X08005795
   Yin Y, 2017, EUR J PHARMACOL, V814, P274, DOI 10.1016/j.ejphar.2017.08.035
   Yin Y, 2013, EUR J PHARMACOL, V699, P219, DOI 10.1016/j.ejphar.2012.11.005
   Yu C, 2014, PLOS ONE, V9, DOI 10.1371/journal.pone.0110124
   Yu JH, 2015, INT J CLIN EXP MED, V8, P14793
   Yu J, 2016, PLOS ONE, V11, DOI 10.1371/journal.pone.0166560
   Yu LJ, 2017, OXID MED CELL LONGEV, V2017, DOI 10.1155/2017/8192383
   Yu W G, 1994, Yao Xue Xue Bao, V29, P412
   Yu XY, 2007, CURR DRUG METAB, V8, P325, DOI 10.2174/138920007780655450
   Yu ZL, 2015, J CARDIOVASC PHARM T, V20, P563, DOI 10.1177/1074248415574743
   Yuan TY, 2017, AM J CHINESE MED, V45, P1185, DOI 10.1142/S0192415X17500653
   Yuan XL, 2017, EXP THER MED, V14, P961, DOI 10.3892/etm.2017.4619
   Yuan X, 2014, EXP THER MED, V8, P973, DOI 10.3892/etm.2014.1820
   Yue JM, 2015, BIOCHEM BIOPH RES CO, V462, P233, DOI 10.1016/j.bbrc.2015.04.122
   Zhan CY, 2014, INDIAN J PHARMACOL, V46, P633, DOI 10.4103/0253-7613.144933
   Zhang FY, 2009, EXP BRAIN RES, V193, P109, DOI 10.1007/s00221-008-1600-9
   Zhang HS, 2007, BIOCHEM PHARMACOL, V73, P1358, DOI 10.1016/j.bcp.2007.01.004
   Zhang HS, 2006, J MOL CELL CARDIOL, V41, P138, DOI 10.1016/j.yjmcc.2006.03.007
   Zhang J, 2006, J PHARMACOL EXP THER, V317, P1285, DOI 10.1124/jpet.105.100701
   Zhang L, 2012, CELL PHYSIOL BIOCHEM, V30, P843, DOI 10.1159/000341462
   Zhang MQ, 2015, MOL MED REP, V11, P3115, DOI 10.3892/mmr.2014.3063
   Zhang MQ, 2013, ACTA PHARMACOL SIN, V34, P1386, DOI 10.1038/aps.2013.91
   ZHANG Q, 2016, INT J MOL SCI, V17
   Zhang TT, 2014, PHYTOMEDICINE, V21, P1137, DOI 10.1016/j.phymed.2014.05.003
   Zhang WL, 2013, BIOMATERIALS, V34, P306, DOI 10.1016/j.biomaterials.2012.09.058
   Zhang XJ, 2017, BIOL PHARM BULL, V40, P1490, DOI 10.1248/bpb.b17-00313
   Zhang XC, 2014, J CARDIOVASC PHARM, V64, P318, DOI 10.1097/FJC.0000000000000117
   Zhang Y, 2010, DIABETES OBES METAB, V12, P316, DOI 10.1111/j.1463-1326.2009.01166.x
   Zhang YS, 2016, PHARM BIOL, V54, P237, DOI 10.3109/13880209.2015.1029052
   Zhang Y, 2011, BIOL PHARM BULL, V34, P1052, DOI 10.1248/bpb.34.1052
   Zhang Y, 2010, CELL PHYSIOL BIOCHEM, V26, P991, DOI 10.1159/000324012
   Zhang Z, 2016, AM J TRANSL RES, V8, P3124
   Zhao D, 2016, MOL MED REP, V14, P4983, DOI 10.3892/mmr.2016.5916
   Zhao JJ, 2013, CURR PHARM DESIGN, V19, P5891, DOI 10.2174/1381612811319330008
   Zhao TC, 2017, FRONT PHARMACOL, V8, DOI 10.3389/fphar.2017.00361
   Zhao WW, 2016, FRONT PHARMACOL, V7, DOI 10.3389/fphar.2016.00418
   Zhao WW, 2016, CELL ADHES MIGR, V10, P248, DOI 10.1080/19336918.2015.1119361
   Zhong XN, 2013, CHINESE MED J-PEKING, V126, P1166, DOI 10.3760/cma.j.issn.0366-6999.20122895
   Zhou DX, 2008, J HUAZHONG U SCI-MED, V28, P531, DOI 10.1007/s11596-008-0509-7
   Zhou GY, 2003, BIOCHEM PHARMACOL, V65, P51, DOI 10.1016/S0006-2952(02)01447-8
   Zhou GY, 1999, PHARMACOL RES, V40, P487, DOI 10.1006/phrs.1999.0545
   Zhou LM, 2005, J CLIN PHARMACOL, V45, P1345, DOI 10.1177/0091270005282630
   Zhou R, 2012, J ETHNOPHARMACOL, V139, P440, DOI 10.1016/j.jep.2011.11.030
   Zhou Z, 2006, BBA-GEN SUBJECTS, V1760, P1, DOI 10.1016/j.bbagen.2005.09.009
   Zhou Z, 2005, EUR J PHARMACOL, V513, P1, DOI 10.1016/j.ejphar.2005.01.059
   Zhou Z, 2005, J CELL BIOCHEM, V96, P109, DOI 10.1002/jcb.20567
   Zhou ZW, 2012, EUR J PHARMACOL, V697, P97, DOI 10.1016/j.ejphar.2012.09.051
   Zhu HY, 2017, BIOMOL THER, V25, P599, DOI 10.4062/biomolther.2016.179
   Zhu J, 2017, EUR J PHARMACOL, V815, P427, DOI 10.1016/j.ejphar.2017.09.047
   Zhuang SW, 2016, AM J CHINESE MED, V44, P377, DOI 10.1142/S0192415X1650021X
NR 360
TC 237
Z9 256
U1 40
U2 278
PU NATURE PUBL GROUP
PI LONDON
PA MACMILLAN BUILDING, 4 CRINAN ST, LONDON N1 9XW, ENGLAND
SN 1671-4083
EI 1745-7254
J9 ACTA PHARMACOL SIN
JI Acta Pharmacol. Sin.
PD MAY
PY 2018
VL 39
IS 5
BP 802
EP 824
DI 10.1038/aps.2017.193
PG 23
WC Chemistry, Multidisciplinary; Pharmacology & Pharmacy
WE Science Citation Index Expanded (SCI-EXPANDED)
SC Chemistry; Pharmacology & Pharmacy
GA GE8XA
UT WOS:000431513300014
PM 29698387
OA Bronze, Green Published
DA 2023-11-17
ER

PT J
AU Tian, PP
   Li, J
   Gao, J
   Li, Y
AF Tian, Pan-pan
   Li, Jun
   Gao, Jian
   Li, Ying
TI Efficacy and safety of the Shexiang Baoxin Pill for the treatment of
   coronary artery disease not amenable to revascularisation: study
   protocol for a randomised, placebo-controlled, double-blinded trial
SO BMJ OPEN
LA English
DT Article
ID ANGINA; STATEMENT; MEDICINE
AB Introduction Coronary artery disease (CAD) not amenable to revascularisation indicates that the coronary arteries have severe diffuse lesions or calcifications, or that CAD is complicated with severe multiple-organ disease. Currently, Western medicines available for the treatment of CAD not amenable to revascularisation are limited. Shexiang Baoxin Pill (SBP), a type of Chinese patent medicine, has been widely used to treat CAD in China for many years. Previous studies have shown that long-term administration of SBP (1-2 pills three times daily, for at least 6 months) for treatment of CAD is effective and safe, with a significant, long-term effect. This study aims to evaluate the efficacy and safety of SBP in patients with CAD not amenable to revascularisation.
   Methods and analysis This is a multicentre, randomised, double-blinded, placebo-controlled clinical trial. A total of 440 participants will be randomly allocated to two groups: the intervention group and the placebo group. Based on conventional treatment with Western medicine, the intervention group will be treated with SBP and the placebo group will be treated with SBP placebo. The primary outcomes include major adverse cardiovascular events (including angina, acute myocardial infarction, pulmonary embolism and aortic dissection). The secondary outcomes include C reactive protein, B-type natriuretic peptide, ECG, echocardiographic parameters (ejection fraction percentage and the E/A ratio) and hospital readmission rates due to CAD. Assessments will be performed at baseline (before randomisation) and at 24 weeks after randomisation.
   Ethics and dissemination The protocol has been approved by the Research Ethics Committee of Guang'anmen Hospital, China Academy of Chinese Medical Sciences in Beijing, China (reference: 2016-129-KY-01). The results of this study will be published in a peer-reviewed journal and will be used as a basis for a multisite trial.
C1 [Tian, Pan-pan; Li, Jun; Gao, Jian; Li, Ying] China Acad Chinese Med Sci, Guanganmen Hosp, Beijing, Peoples R China.
   [Tian, Pan-pan; Gao, Jian; Li, Ying] Beijing Univ Chinese Med, Grad Sch Dept, Beijing, Peoples R China.
C3 China Academy of Chinese Medical Sciences; Guang'anmen Hospital, CACMS;
   Beijing University of Chinese Medicine
RP Li, J (corresponding author), China Acad Chinese Med Sci, Guanganmen Hosp, Beijing, Peoples R China.
EM gamyylj@163.com
FU Fundamental Research Funds for the Central Public Welfare Research
   Institutes
FX Funding provided by the Fundamental Research Funds for the Central
   Public Welfare Research Institutes.
CR [Anonymous], 2016, GUID CHIN MED, V14, P184
   [Anonymous], 2012, INTERNAL MED OPEN AC
   [Anonymous], EVID BASED COMPLEMEN
   [Anonymous], 2012, HEART DIS BRANCH CHI, P143
   Bi Ying-fei, 2012, Zhong Xi Yi Jie He Xue Bao, V10, P619
   Cardiology Branch of Chinese Medical Association. Editor committee of Chinese journal of cardiology, 2012, CHINESE J CARDIOLOGY, V40, P353
   Cardiology Branch of Chinese Medical Association Editor Committee of Chinese Journal of Cardiology, 2010, CHIN J CARDIOL, V38, P675
   Cardiovascular Branch of Chinese Medical Association Editorial Committee of chinese journal of cardiology, 2007, CHIN J CARDIOL, V35, P195
   Chan AW, 2013, ANN INTERN MED, V158, P200, DOI 10.7326/0003-4819-158-3-201302050-00583
   [顾永丽 Gu Yongli], 2016, [中国医院药学杂志, Chinese Journal of Hospital Pharmacy], V36, P866
   Gupta S, 2010, CORONARY ARTERY DIS, V21, P278, DOI 10.1097/MCA.0b013e32833bdf53
   Linde K, 2017, ANN INTERN MED, V167, P133, DOI 10.7326/M17-1067
   Liu HX, 2007, BEIJING J TRADIT CHI, P396
   [刘群 Liu Qun], 2016, [中草药, Chinese Traditional and Herbal Drugs], V47, P1409
   Lozano I, 2015, REV ESP CARDIOL, V68, P631, DOI 10.1016/j.rec.2015.02.013
   Luo L, 2013, PUB MED FORUM MAG, V17, P3363
   Ma H J YM, 2015, J NURS ED PRACT, V5, P38
   Mannheimer C, 2002, EUR HEART J, V23, P355, DOI 10.1053/euhj.2001.2706
   Qian W., 2014, EVID-BASED COMPL ALT, V2014, P1
   Sun HH, 2014, EXP THER MED, V7, P1563, DOI 10.3892/etm.2014.1630
   Wang J, 2012, EURASIP J ADV SIG PR, DOI [10.1155/2012/268542, 10.1186/1687-6180-2012-8]
   Wang JL, 2015, CHIN J INTEGR MED, V13, P1015
   Williams B, 2010, CATHETER CARDIOVASC, V119, P881
   Wy L, 2011, J EMERG TRAD CHIN ME, V20, P114
   Xie H, 2014, CHIN J PRACT INT MED, V28, P105
   Xiong X, 2014, EVID-BASED COMPL ALT, V2014, P1
   Xiong XJ, 2015, CURR VASC PHARMACOL, V13, P540, DOI 10.2174/1570161112666141014153735
   Xiong Xingjiang, 2015, Nat Rev Cardiol, V12, P374, DOI 10.1038/nrcardio.2014.177-c1
   Zhang H, 2001, CHIN ARCH TRADIT CHI, P214
   Zhang Xian-Zhao, 2014, Zhongguo Zhong Xi Yi Jie He Za Zhi, V34, P1432
   Zhang Y, 2012, CHIN J EVID BASED CA, V4, P13
   Zhang YW, 2016, CHIN J INTEGR TRADIT, V4, P163
   Zhao D, 2016, Zhonghua Kou Qiang Yi Xue Za Zhi, V51, P385, DOI 10.3760/cma.j.issn.1002-0098.2016.07.001
   Zheng XY, 2002, CLIN RES GUIDING PRI, P68
   Zhu Hui, 2010, Zhongguo Zhong Xi Yi Jie He Za Zhi, V30, P474
   Zi C, 2011, JILIN J TRAD CHIN ME, V31, P262
   朱慧, 2010, [中成药, Chinese Traditional Patent Medicine], V32, P2027
NR 37
TC 12
Z9 13
U1 0
U2 7
PU BMJ PUBLISHING GROUP
PI LONDON
PA BRITISH MED ASSOC HOUSE, TAVISTOCK SQUARE, LONDON WC1H 9JR, ENGLAND
SN 2044-6055
J9 BMJ OPEN
JI BMJ Open
PD MAY
PY 2018
VL 8
IS 2
AR e018052
DI 10.1136/bmjopen-2017-018052
PG 6
WC Medicine, General & Internal
WE Science Citation Index Expanded (SCI-EXPANDED)
SC General & Internal Medicine
GA GH0ZB
UT WOS:000433129800124
PM 29444778
OA Green Published, gold
DA 2023-11-17
ER

PT J
AU Yang, QN
   Bai, RN
   Dong, GJ
   Ge, CJ
   Zhou, JM
   Huang, L
   He, Y
   Wang, J
   Ren, AH
   Huang, ZQ
   Zhu, GL
   Lu, S
   Xiong, SQ
   Xian, SX
   Zhu, ZJ
   Shi, DZ
   Lu, SZ
   Li, LZ
   Chen, KJ
AF Yang Qiao-ning
   Bai Rui-na
   Dong Guo-ju
   Ge Chang-jiang
   Zhou Jing-min
   Huang Li
   He Yan
   Wang Jun
   Ren Ai-hua
   Huang Zhan-quan
   Zhu Guang-li
   Lu Shu
   Xiong Shang-quan
   Xian Shao-xiang
   Zhu Zhi-jun
   Shi Da-zhuo
   Lu Shu-zheng
   Li Li-zhi
   Chen Ke-ji
TI Effect of Kuanxiong Aerosol on Patients with Angina Pectoris: A
   Non-inferiority Multi-center Randomized Controlled Trial
SO CHINESE JOURNAL OF INTEGRATIVE MEDICINE
LA English
DT Article
DE Kuanxiong Aerosol; angina pectoris; Canadian Cardiovascular Society
   classification of angina; randomized controlled trial; Chinese medicine
AB Objective: To evaluate the effect and safety of Kuanxiong Aerosol (KA) on patients with angina pectoris. Methods: Block randomization was performed to randomly allocate 750 patients into KA (376 cases) and control groups (374 cases). During an angina attack, the KA group received 3 consecutive sublingual sprays of KA (0.6 mL per spray). The control group received 1 sublingual nitroglycerin tablet (NT, 0.5 mg/tablet). Log-rank tests and Kaplan-Meier estimations were used to estimate the angina remission rates at 6 time-points after treatment (1, 2, 3, 4, 5, and > 5 min). Logistic regression analysis was performed to observe the factors influencing the rate of effective angina remission, and the remission rates and incidences of adverse reactions were compared for different Canadian Cardiovascular Society (CCS) classes of angina. Results: The 5-min remission rates in the KA and control groups were not significantly different (94.41% vs. 90.64%, P > 0.05). The angina CCS class significantly influenced the rate of remission (95% confidence interval = 0.483-0.740, P < 0.01). In the CCS subgroup analysis, the 3- and 5-min remission rates for KA and NT were similar in the CCSII and III subgroups (P > 0.05), while they were significantly better for KA in the CCSI and II subgroups (P < 0.05 or P < 0.01). Furthermore, the incidence of adverse reactions was significantly lower in the KA group than in the control group for the CCSII and III subgroups (9.29% vs. 26.22%, 10.13% vs. 20.88%, P < 0.05 or P < 0.01). Conclusions: KA is not inferior to NT in the remission of angina. Furthermore, in CCSII and III patients, KA is superior to NT, with a lower incidence of adverse reactions.
C1 [Yang Qiao-ning; Bai Rui-na; Dong Guo-ju; Shi Da-zhuo; Li Li-zhi; Chen Ke-ji] China Acad Chinese Med Sci, Xiyuan Hosp, Cardiovasc Dis Ctr, Beijing 100091, Peoples R China.
   [Ge Chang-jiang; Lu Shu-zheng] Capital Med Univ, Beijing Anzhen Hosp, Beijing Inst Resp Med, Dept Cardiol, Beijing 10029, Peoples R China.
   [Zhou Jing-min] Fudan Univ, Zhongshan Hosp, Dept Cardiol, Shanghai 200032, Peoples R China.
   [Huang Li] China Japan Friendship Hosp, Dept Cardiol, Beijing 10029, Peoples R China.
   [He Yan] Shanghai Univ Tradit Chinese Med, Longhua Hosp, Dept Cardiol, Shanghai 200126, Peoples R China.
   [Wang Jun] Zhejiang Hosp Integrated Tradit Chinese & Western, Dept Cardiol, Hangzhou 310003, Zhejiang, Peoples R China.
   [Ren Ai-hua] Zhejiang Hosp, Dept Cardiol, Hangzhou 310013, Zhejiang, Peoples R China.
   [Huang Zhan-quan] Zhejiang Chinese Med Univ, Affiliated Hosp 1, Dept Cardiol, Hangzhou 310006, Zhejiang, Peoples R China.
   [Zhu Guang-li] Zhejiang Chinese Med Univ, Guangxing Hosp, Dept Cardiol, Hangzhou 310007, Zhejiang, Peoples R China.
   [Lu Shu] Nanjing Univ Tradit Chinese Med, Wuxi Tradit Chinese Med Hosp, Dept Cardiol, Wuxi 214001, Zhejiang, Peoples R China.
   [Xiong Shang-quan] Fujian Univ Tradit Chinese Med, Peoples Hosp, Dept Cardiol, Fuzhou 350004, Fujian, Peoples R China.
   [Xian Shao-xiang] Guangzhou Univ Chinese Med, Affiliated Hosp 1, Dept Cardiol, Guangzhou 510405, Guangdong, Peoples R China.
   [Zhu Zhi-jun] Peoples Liberat Army, Hosp 117, Dept Cardiol, Hangzhou 310007, Zhejiang, Peoples R China.
C3 Xiyuan Hospital, CACMS; China Academy of Chinese Medical Sciences;
   Capital Medical University; Fudan University; China-Japan Friendship
   Hospital; Shanghai University of Traditional Chinese Medicine; Zhejiang
   Chinese Medical University; Zhejiang Chinese Medical University; Nanjing
   University of Chinese Medicine; Fujian University of Traditional Chinese
   Medicine; Guangzhou University of Chinese Medicine
RP Li, LZ; Chen, KJ (corresponding author), China Acad Chinese Med Sci, Xiyuan Hosp, Cardiovasc Dis Ctr, Beijing 100091, Peoples R China.
EM lilizhi0723@126.com; drchenky@126.com
OI Bai, Ruina/0000-0002-0896-0917
FU Traditional Chinese Medicine Public Welfare Scientific Research Project,
   State Administration of Traditional Chinese Medicine of China
   [201007001]
FX Supported by the Traditional Chinese Medicine Public Welfare Scientific
   Research Project, State Administration of Traditional Chinese Medicine
   of China (No. 201007001)
CR Anonymous, 2007, Zhonghua Xinxueguanbing Zazhi, V35, P195
   Anonymous, 2007, Zhonghua Xinxueguanbing Zazhi, V35, P295
   Campeau L, 2002, CAN J CARDIOL, V18, P371
   Cardiovascular Disease Study Group Xiyuan Hospital of China Academy of Chinese Medical Sciences, 1973, J TRADIT CHIN MED, V23, P14
   Cardiovascular Research Laboratory and Pharmacology Group Xiyuan Hospital of China Academy of Chinese Medical Sciences, 1981, CHIN J INTEGR TRADIT, V1, P9
   Cardiovascular Research Laboratory and Pharmacology Group Xiyuan Hospital of China Academy of Chinese Medical Sciences, 1981, CHIN J INTEGR TRADIT, V1, P61
   Cardiovascular Research Laboratory and Pharmacology Group Xiyuan Hospital of China Academy of Chinese Medical Sciences., 1981, CHIN J INTEGR TRADIT, V1, P18
   Cheng L, 2008, STRAIT PHARM J CHIN, V20, P68
   China State Food and Drug Administration, TECHN GUID CHIN MED
   Dai J, 2014, INF TRADIT CHIN MED, V31, P135
   Fang JY, 2015, CHIN J INTEGR MED CA, V13, P223
   GUO SK, 1983, PLANTA MED, V47, P116
   Li L, 2014, INF TRADIT CHIN MED, V31, P131
   Li Li-Zhi, 2014, Zhongguo Zhong Xi Yi Jie He Za Zhi, V34, P396
   Liu JG., 2015, J EMERG TRADIT CHIN, V24, P2175
   Liu JG., 1995, CHINESE J MICROCIRC, V5, P43
   Liu Long-tao, 2013, Zhongguo Zhong Xi Yi Jie He Za Zhi, V33, P1013
   Zheng XY, 2002, GUIDING PRINCIPLE CL, P69
   陈晓颖, 2012, [中药材, Journal of Chinese Medicinal Materials], V35, P418
NR 19
TC 5
Z9 11
U1 1
U2 15
PU SPRINGER
PI NEW YORK
PA 233 SPRING ST, NEW YORK, NY 10013 USA
SN 1672-0415
EI 1993-0402
J9 CHIN J INTEGR MED
JI Chin. J. Integr. Med.
PD MAY
PY 2018
VL 24
IS 5
BP 336
EP 342
DI 10.1007/s11655-018-2833-5
PG 7
WC Integrative & Complementary Medicine
WE Science Citation Index Expanded (SCI-EXPANDED)
SC Integrative & Complementary Medicine
GA GF5CJ
UT WOS:000431982600003
PM 29435729
DA 2023-11-17
ER

PT J
AU Zhang, DQ
   Li, JS
   Zhang, YM
   Gao, F
   Dai, RZ
AF Zhang, Deng-qing
   Li, Jin-song
   Zhang, Yu-mei
   Gao, Feng
   Dai, Ruo-zhu
TI Astragaloside IV inhibits Angiotensin II-stimulated proliferation of rat
   vascular smooth muscle cells via the regulation of CDK2 activity
SO LIFE SCIENCES
LA English
DT Article
DE Astragaloside IV; Angiotensin II; CDK2; Cdc25; VSMCs; Atherosclerosis
ID CYCLE; CANCER; ATHEROSCLEROSIS; DYSFUNCTION; KINASES; ANGIOGENESIS;
   ACCUMULATION; PATHWAY; GROWTH; CDC25A
AB Aims: Astragaloside IV (AS-IV) is the central active component extracted from Radix astragali, an herbal remedy widely used in traditional Chinese medicine for the treatment of cardiovascular diseases. Aberrant proliferation of vascular smooth muscle cells (VSMCs) is closely involved in the initiation and progression of cardiovascular complications, such as atherosclerosis. Here we investigated whether AS-IV inhibited agonist-induced vascular smooth muscle cells (VSMCs) proliferation and the underlying mechanism.
   Main methods: Quiescent cultured A10 cells (adult rat VSMCs) were treated with Angiotensin II (AngII) or AngII plus AS-IV for 48 h. The growth rate of A10 cells was analyzed by CCK8 assay. RT-PCR analysis was carried out to examine the expression of alpha-smooth muscle actin (alpha-SMA), an important phenotypic modulation marker. In addition, whether the interference of AS-IV on AngII-mediated growth of VSMCs via regulation of cell cycle was evaluated by flow cytometry. In order to explore the role of cell cycle machinery, we measured kinase activity of CDK2 by Kinase assay and the protein level of Cdc25 by western blot, respectively.
   Key findings: These data suggested that AS-IV exerted beneficial effects on AngII -induced abnormal growth in rat VSMCs through disturbing cell cycle, especially block G1/S transition by attenuating CDK2 activity, which may hinder the process of pathological vascular remodeling during atherosclerosis.
C1 [Zhang, Deng-qing; Li, Jin-song; Zhang, Yu-mei] Fujian Univ Tradit Chinese Med, Jinjiang Hosp Tradit Chinese Med, Jinjiang, Fujian, Peoples R China.
   [Gao, Feng] Xiamen Univ, Zhongshan Hosp, Xiamen, Fujian, Peoples R China.
   [Dai, Ruo-zhu] Fujian Med Univ, Hosp Quanzhou 1, Quanzhou, Fujian, Peoples R China.
C3 Fujian University of Traditional Chinese Medicine; Xiamen University;
   Fujian Medical University
RP Gao, F (corresponding author), 201-209 Hubin South Rd, Xiamen 361004, Fujian, Peoples R China.; Dai, RZ (corresponding author), 250 East St, Quanzhou 362000, Fujian, Peoples R China.
EM 15960233029@163.com; qzdairuozhu@outlook.com
RI Zhang, Hao/HHM-1940-2022; li, jinsong/HJH-9559-2023
CR Bartek J, 2001, CURR OPIN CELL BIOL, V13, P738, DOI 10.1016/S0955-0674(00)00280-5
   Bennett MR, 2016, CIRC RES, V118, P692, DOI 10.1161/CIRCRESAHA.115.306361
   Bicknell KA, 2003, J PHARM PHARMACOL, V55, P571, DOI 10.1211/002235703765344487
   Boegehold MA, 2016, COMPR PHYSIOL, V6, P215, DOI 10.1002/cphy.c150008
   Chen Z, 2014, EXP THER MED, V8, P1253, DOI 10.3892/etm.2014.1905
   Chistiakov DA, 2015, ACTA PHYSIOL, V214, P33, DOI 10.1111/apha.12466
   Chohan TA, 2015, CURR MED CHEM, V22, P237
   De Boer L, 2008, ONCOGENE, V27, P4261, DOI 10.1038/onc.2008.74
   Flores O, 2010, ENDOCRINOLOGY, V151, P896, DOI 10.1210/en.2009-1116
   Gubanova E, 2013, CELL CYCLE, V12, P3770, DOI 10.4161/cc.26660
   Kubo A, 2000, AM J HYPERTENS, V13, P1117, DOI 10.1016/S0895-7061(00)00298-3
   Kusters PJH, 2015, METHODS MOL BIOL, V1339, P17, DOI 10.1007/978-1-4939-2929-0_2
   Lapenna S, 2009, NAT REV DRUG DISCOV, V8, P547, DOI 10.1038/nrd2907
   Li HB, 2006, LIFE SCI, V79, P1186, DOI 10.1016/j.lfs.2006.03.041
   Lim S, 2014, BMB REP, V47, P1, DOI 10.5483/BMBRep.2014.47.1.285
   Lindqvist A, 2009, J CELL BIOL, V185, P193, DOI 10.1083/jcb.200812045
   Long XE, 2010, BMB REP, V43, P291, DOI 10.5483/BMBRep.2010.43.4.291
   Lu Y, 2015, INT J MOL MED, V36, P1223, DOI 10.3892/ijmm.2015.2345
   Montezano AC, 2014, CURR HYPERTENS REP, V16, DOI 10.1007/s11906-014-0431-2
   Parvez MK, 2016, CURR PHARM DESIGN, V22, P286, DOI 10.2174/1381612822666151112152733
   Pitts TM, 2014, PHARMACOL THERAPEUT, V142, P258, DOI 10.1016/j.pharmthera.2013.12.010
   Ren S, 2013, J TRADIT CHIN MED, V33, P413, DOI 10.1016/S0254-6272(13)60189-2
   Rensen SSM, 2007, NETH HEART J, V15, P100, DOI 10.1007/BF03085963
   Santo L, 2015, SEMIN ONCOL, V42, P788, DOI 10.1053/j.seminoncol.2015.09.024
   Shen T, 2012, ANTI-CANCER AGENT ME, V12, P631, DOI 10.2174/187152012800617678
   Wang SG, 2013, MOLECULES, V18, P12809, DOI 10.3390/molecules181012809
   Zhang F, 2016, SCI REP-UK, V6, DOI 10.1038/srep34621
   Zhang L, 2011, J PHARMACOL EXP THER, V338, P485, DOI 10.1124/jpet.111.180992
   Zhang N, 2011, MOLECULES, V16, P3896, DOI 10.3390/molecules16053896
   Zhang WD, 2006, PLANTA MED, V72, P621, DOI 10.1055/s-2006-931572
   Zhao Q., 2015, BIOSCI REP, V35
   Zhao Zhuanyou, 2009, Chin Med, V4, P6, DOI 10.1186/1749-8546-4-6
NR 32
TC 13
Z9 15
U1 0
U2 16
PU PERGAMON-ELSEVIER SCIENCE LTD
PI OXFORD
PA THE BOULEVARD, LANGFORD LANE, KIDLINGTON, OXFORD OX5 1GB, ENGLAND
SN 0024-3205
EI 1879-0631
J9 LIFE SCI
JI Life Sci.
PD MAY 1
PY 2018
VL 200
BP 105
EP 109
DI 10.1016/j.lfs.2018.03.036
PG 5
WC Medicine, Research & Experimental; Pharmacology & Pharmacy
WE Science Citation Index Expanded (SCI-EXPANDED)
SC Research & Experimental Medicine; Pharmacology & Pharmacy
GA GC3DX
UT WOS:000429665600014
PM 29567075
DA 2023-11-17
ER

PT J
AU Guo, DQ
   Murdoch, CE
   Liu, TH
   Qu, J
   Jiao, SH
   Wang, Y
   Wang, W
   Chen, X
AF Guo, Dongqing
   Murdoch, Colin E.
   Liu, Tianhua
   Qu, Jia
   Jiao, Shihong
   Wang, Yong
   Wang, Wei
   Chen, Xing
TI Therapeutic Angiogenesis of Chinese Herbal Medicines in Ischemic Heart
   Disease: A Review
SO FRONTIERS IN PHARMACOLOGY
LA English
DT Review
DE ischemic heart disease; treatment status; Chinese herbal medicines;
   therapeutic angiogenesis; targets
ID ENDOTHELIAL GROWTH-FACTOR; MESENCHYMAL STEM-CELLS;
   MYOCARDIAL-INFARCTION; SALVIANOLIC ACID; PROMOTES ANGIOGENESIS;
   SIGNALING PATHWAY; UP-REGULATION; GENE-THERAPY; VEGF; INJURY
AB Ischemic heart disease (IHD) is one of the primary causes of death around the world. Therapeutic angiogenesis is a promising innovative approach for treating IHD, improving cardiac function by promoting blood perfusion to the ischemic myocardium. This treatment is especially important for targeting patients that are unable to undergo angioplasty or bypass surgery. Chinese herbal medicines have been used for more than 2,500 years and they play an important role alongside contemporary medicines in China. Growing evidence in animal models show Chinese herbal medicines can provide therapeutic effect on IHD by targeting angiogenesis. Identifying the mechanism in which Chinese herbal medicines can promote angiogenesis in IHD is a major topic in the field of traditional Chinese medicine, and has the potential for advancing therapeutic treatment. This review summarizes the progression of research and highlights potential pro-angiogenic mechanisms of Chinese herbal medicines in IHD. In addition, an outline of the limitations of Chinese herbal medicines and challenges they face will be presented.
C1 [Guo, Dongqing; Jiao, Shihong; Wang, Yong] Beijing Univ Chinese Med, Sch Life Sci, Beijing, Peoples R China.
   [Murdoch, Colin E.] Univ Dundee, Sch Med, Div Mol & Clin Med, Dundee, Scotland.
   [Liu, Tianhua; Wang, Wei] Beijing Univ Chinese Med, Sch Tradit Chinese Med, Beijing, Peoples R China.
   [Qu, Jia; Chen, Xing] China Univ Min & Technol, Sch Informat & Control Engn, Xuzhou, Peoples R China.
C3 Beijing University of Chinese Medicine; University of Dundee; Beijing
   University of Chinese Medicine; China University of Mining & Technology
RP Wang, Y (corresponding author), Beijing Univ Chinese Med, Sch Life Sci, Beijing, Peoples R China.; Wang, W (corresponding author), Beijing Univ Chinese Med, Sch Tradit Chinese Med, Beijing, Peoples R China.; Chen, X (corresponding author), China Univ Min & Technol, Sch Informat & Control Engn, Xuzhou, Peoples R China.
EM doctor_wangyong@163.com; wangwei26960@126.com; xingchen@amss.ac.cn
RI li, wei/IUQ-2973-2023; zhang, yu/HNS-5948-2023; Chen, Xing/G-6844-2016;
   Murdoch, Colin/J-9798-2016
OI Chen, Xing/0000-0001-9028-5342; Murdoch, Colin/0000-0002-0274-819X
FU National Natural Science Foundation of China [81703836, 61772531,
   11631014, 81673712]; Fundamental Research Funds of Beijing University of
   Chinese Medicine [2017-JYB-JS-017]; EU Marie Curie Horizon 2020 ITN,
   iPLACENTA [765274]; Diabetes UK small grant [16/0005453]; Marie Curie
   Actions (MSCA) [765274] Funding Source: Marie Curie Actions (MSCA)
FX This work was supported by National Natural Science Foundation of China
   held by DG (No. 81703836), XC (Nos. 61772531 and 11631014), and YW (No.
   81673712) and Fundamental Research Funds of Beijing University of
   Chinese Medicine held by DG (No. 2017-JYB-JS-017). CM, who is
   coordinator of EU Marie Curie Horizon 2020 ITN, iPLACENTA (765274), was
   supported by Diabetes UK small grant (16/0005453).
CR AIELLO LP, 1994, NEW ENGL J MED, V331, P1480, DOI 10.1056/NEJM199412013312203
   An R, 2017, OXID MED CELL LONGEV, V2017, DOI 10.1155/2017/1271670
   Angulo J, 2011, EUR J PHARMACOL, V667, P153, DOI 10.1016/j.ejphar.2011.06.015
   Atluri P, 2008, BIODRUGS, V22, P209, DOI 10.2165/00063030-200822040-00001
   AUSPRUNK DH, 1977, MICROVASC RES, V14, P53, DOI 10.1016/0026-2862(77)90141-8
   BANAI S, 1994, CIRCULATION, V89, P2183, DOI 10.1161/01.CIR.89.5.2183
   Bauters C, 2014, HEART, V100, P1757, DOI 10.1136/heartjnl-2014-305719
   Boden WE, 2015, DRUG DES DEV THER, V9, P4793, DOI 10.2147/DDDT.S79116
   Cao YH, 1997, BIOCHEM BIOPH RES CO, V235, P493, DOI 10.1006/bbrc.1997.6813
   Carmeliet P, 2000, NAT MED, V6, P389, DOI 10.1038/74651
   Celletti FL, 2001, NAT MED, V7, P425, DOI 10.1038/86490
   Charlson FJ, 2013, BMC MED, V11, DOI 10.1186/1741-7015-11-250
   Chen HX, 2017, CELL PHYSIOL BIOCHEM, V41, P933, DOI 10.1159/000460510
   Chen QP, 2016, AM J TRANSL RES, V8, P2534
   Chen SM, 2012, BIOMARKERS, V17, P441, DOI 10.3109/1354750X.2012.684152
   Chung HJ, 2015, ONCOTARGET, V6, P18429, DOI 10.18632/oncotarget.4384
   Claesson-Welsh L, 2016, VASC PHARMACOL, V86, P14, DOI 10.1016/j.vph.2016.05.011
   Conti CR, 2011, CLIN CARDIOL, V34, P66, DOI 10.1002/clc.20882
   Cooke JP, 2015, CIRC RES, V116, P1561, DOI 10.1161/CIRCRESAHA.115.303565
   Crisostomo PR, 2008, AM J PHYSIOL-HEART C, V295, pH1726, DOI 10.1152/ajpheart.00236.2008
   Cudmore MJ, 2012, NAT COMMUN, V3, DOI 10.1038/ncomms1977
   Cui HJ, 2015, BMC COMPLEM ALTERN M, V15, DOI 10.1186/s12906-015-0605-8
   Cui HH, 2016, AM J TRANSL RES, V8, P4370
   Dai GH, 2016, EVID-BASED COMPL ALT, V2016, DOI 10.1155/2016/5057328
   De Bock K, 2013, CELL, V154, P651, DOI 10.1016/j.cell.2013.06.037
   Dewey FF, 2016, NEW ENGL J MED, V374, P1123, DOI 10.1056/NEJMoa1510926
   Eelen G, 2015, CIRC RES, V116, P1231, DOI 10.1161/CIRCRESAHA.116.302855
   FOLKMAN J, 1995, NAT MED, V1, P27, DOI 10.1038/nm0195-27
   Folkman J, 1995, NEW ENGL J MED, V333, P1757, DOI 10.1056/NEJM199512283332608
   Freedman SB, 2001, J MOL CELL CARDIOL, V33, P379, DOI 10.1006/jmcc.2000.1329
   Fukuda S, 2004, MOL CELL BIOCHEM, V264, P143, DOI 10.1023/B:MCBI.0000044383.01785.05
   Gao Dong, 2012, Zhongguo Zhong Yao Za Zhi, V37, P2622
   Gao Xiu-fang, 2009, Zhong Xi Yi Jie He Xue Bao, V7, P434, DOI 10.3736/jcim20090507
   Guo DQ, 2017, ONCOTARGET, V8, P77020, DOI 10.18632/oncotarget.20331
   Guo HD, 2014, INT J CARDIOL, V177, P538, DOI 10.1016/j.ijcard.2014.08.104
   Gutierrez J, 2012, ARCH INTERN MED, V172, P909, DOI 10.1001/archinternmed.2012.2145
   Hanahan D, 1996, CELL, V86, P353, DOI 10.1016/S0092-8674(00)80108-7
   Harada K, 1996, AM J PHYSIOL-HEART C, V270, pH1791, DOI 10.1152/ajpheart.1996.270.5.H1791
   Heil M, 2006, J CELL MOL MED, V10, P45, DOI 10.1111/j.1582-4934.2006.tb00290.x
   Hennings A, 2016, PLOS ONE, V11, DOI 10.1371/journal.pone.0166492
   Hong Soon-Sun, 2004, Cancer Res Treat, V36, P343, DOI 10.4143/crt.2004.36.6.343
   House SL, 2016, AM J PHYSIOL-HEART C, V310, pH559, DOI 10.1152/ajpheart.00758.2015
   Huang FF, 2017, ATHEROSCLEROSIS, V263, P184, DOI 10.1016/j.atherosclerosis.2017.06.012
   Jaganathan SK, 2014, BIOMED RES INT, V2014, DOI 10.1155/2014/459465
   Karaman S, 2015, MOL METAB, V4, P93, DOI 10.1016/j.molmet.2014.11.006
   Khan I, 2017, CARDIOVASC THER, V35, DOI 10.1111/1755-5922.12248
   Khan TA, 2003, GENE THER, V10, P285, DOI 10.1038/sj.gt.3301969
   Koneru S, 2008, J CELL MOL MED, V12, P2651, DOI 10.1111/j.1582-4934.2008.00319.x
   Li Jian, 2005, Zhongguo Zhong Xi Yi Jie He Za Zhi, V25, P445
   Li M, 2006, CLIN CHEM, V52, P1460, DOI 10.1373/clinchem.2006.068247
   Li Y, 2017, CANCER LETT, V397, P111, DOI 10.1016/j.canlet.2017.03.032
   Li YJ, 2014, J ETHNOPHARMACOL, V151, P218, DOI 10.1016/j.jep.2013.10.019
   Lin PL, 2017, SCI REP-UK, V7, DOI 10.1038/srep45111
   Liu Wen-chong, 2009, Yaoxue Xuebao, V44, P321
   Malone D, 2001, P NATL ACAD SCI USA, V98, P5986, DOI 10.1073/pnas.101122498
   Matsumoto T, 2001, Sci STKE, V2001, pre21, DOI 10.1126/stke.2001.112.re21
   Mehlem A, 2016, DIABETES, V65, P861, DOI 10.2337/db15-1231
   Mehta PK, 2015, TRENDS CARDIOVAS MED, V25, P140, DOI 10.1016/j.tcm.2014.10.005
   Mitsos S, 2012, ANGIOGENESIS, V15, P1, DOI 10.1007/s10456-011-9240-2
   Montalescot G, 2014, J AM COLL CARDIOL, V64, P2563, DOI 10.1016/j.jacc.2014.08.053
   Neufeld G, 1999, FASEB J, V13, P9, DOI 10.1096/fasebj.13.1.9
   Ohki S, 2002, Kyobu Geka, V55, P829
   Pogosova NV, 2016, KARDIOLOGIYA, V56, P11, DOI 10.18565/cardio.2016.12.11-19
   Qin CX, 2017, HELL J NUCL MED, V20, P198, DOI 10.1967/s002449910601
   Rabbani Shahram, 2017, J Tehran Heart Cent, V12, P65
   Ren XM, 2014, CIRC RES, V115, P709, DOI 10.1161/CIRCRESAHA.115.304382
   Sasaki H, 2002, J MOL CELL CARDIOL, V34, P335, DOI 10.1006/jmcc.2001.1516
   Schulte H. V. W, 1914, EARLY STAGES VASCULO, P92
   Shen Wei, 2010, Zhongguo Zhong Xi Yi Jie He Za Zhi, V30, P1284
   Siminiak T, 2004, AM HEART J, V148, P531, DOI 10.1016/j.ahj.2004.03.043
   Suda M, 2017, PLOS ONE, V12, DOI 10.1371/journal.pone.0182422
   Sun HJ, 2017, BIOMED PHARMACOTHER, V95, P144, DOI 10.1016/j.biopha.2017.08.059
   Osório APS, 2017, ARQ BRAS CARDIOL, V109, P599, DOI 10.5935/abc.20170174
   Tandar A, 2002, EUR HEART J, V23, P1492, DOI 10.1053/euhj.2002.3189
   Taylor CJ, 2018, J TISSUE ENG REGEN M, V12, pE408, DOI 10.1002/term.2440
   Wang HD, 2016, LANCET, V388, P1459, DOI 10.1016/S0140-6736(16)31012-1
   Wang P, 2014, J CLIN PHARMACOL, V54, P234, DOI 10.1002/jcph.209
   Wang YP, 2002, ACTA PHARMACOL SIN, V23, P263
   Wang ZT, 2012, J TRADIT CHIN MED, V32, P71, DOI 10.1016/S0254-6272(12)60035-1
   Wong ND, 2014, NAT REV CARDIOL, V11, P276, DOI 10.1038/nrcardio.2014.26
   Wu SZ, 2017, CELL BIOCHEM FUNCT, V35, P113, DOI 10.1002/cbf.3254
   Xu W, 2009, PHARMAZIE, V64, P332, DOI 10.1691/ph.2009.8771
   Yan ZX, 2017, INT J OPHTHALMOL-CHI, V10, P1187, DOI 10.18240/ijo.2017.08.01
   Yoo KJ, 2008, CAN J SURG, V51, P269
   Yu JM, 2015, MOL MED REP, V12, P6718, DOI 10.3892/mmr.2015.4307
   Yu LJ, 2017, OXID MED CELL LONGEV, V2017, DOI 10.1155/2017/8192383
   Zang Wen-Hua, 2014, Zhongguo Zhong Yao Za Zhi, V39, P901
   Zhang J, 2017, SCI REP-UK, V7, DOI 10.1038/srep43935
   Zhang L, 2010, INT J CARDIOL, V143, P105, DOI 10.1016/j.ijcard.2008.11.210
   Zhang Q, 2017, CELL TRANSPLANT, V26, P229, DOI 10.3727/096368916X693536
   Zhang SY, 2006, BIOL PHARM BULL, V29, P945, DOI 10.1248/bpb.29.945
   Zhu ML, 2017, CLIN EXP HYPERTENS, V39, P672, DOI 10.1080/10641963.2017.1313853
NR 92
TC 29
Z9 30
U1 5
U2 36
PU FRONTIERS MEDIA SA
PI LAUSANNE
PA AVENUE DU TRIBUNAL FEDERAL 34, LAUSANNE, CH-1015, SWITZERLAND
EI 1663-9812
J9 FRONT PHARMACOL
JI Front. Pharmacol.
PD APR 26
PY 2018
VL 9
AR 428
DI 10.3389/fphar.2018.00428
PG 10
WC Pharmacology & Pharmacy
WE Science Citation Index Expanded (SCI-EXPANDED)
SC Pharmacology & Pharmacy
GA GE1BV
UT WOS:000430952700001
PM 29755358
OA Green Published, gold
DA 2023-11-17
ER

PT J
AU Seto, SW
   Chang, D
   Kiat, H
   Wang, N
   Bensoussan, A
AF Seto, Sai Wang
   Chang, Dennis
   Kiat, Hosen
   Wang, Ning
   Bensoussan, Alan
TI Chinese Herbal Medicine as a Potential Treatment of Abdominal Aortic
   Aneurysm
SO FRONTIERS IN CARDIOVASCULAR MEDICINE
LA English
DT Review
DE Chinese herbal medicine; abdominal aortic aneurysm; vascular biology and
   disease; atherosclerosis; inflammation mediators; oxidative stress
ID SMOOTH-MUSCLE-CELLS; EXPERIMENTAL MOUSE MODEL; TARGET-DIRECTED LIGANDS;
   GINKGO-BILOBA EXTRACT; NF-KAPPA-B; OXIDATIVE STRESS; MATRIX
   METALLOPROTEINASES; ATHEROSCLEROTIC PLAQUE; INFLAMMATORY RESPONSE;
   ANTIOXIDANT CAPACITY
AB Abdominal aortic aneurysm (AAA) is an irreversible condition where the abdominal aorta is dilated leading to potentially fatal consequence of aortic rupture. Multiple mechanisms are involved in the development and progression of AAA, including chronic inflammation, oxidative stress, vascular smooth muscle (VSMC) apoptosis, immune cell infiltration and extracellular matrix (ECM) degradation. Currently surgical therapies, including minimally invasive endovascular aneurysm repair (EVAR), are the only viable interventions for AAAs. However, these treatments are not appropriate for the majority of AAAs, which measure < 50 mm. Substantial effort has been invested to identify and develop pharmaceutical treatments such as statins and doxycycline for this potentially lethal condition but these interventions failed to offer a cure or to retard the progression of AAA. Chinese herbal medicine (CHM) has been used for the management of cardiovascular diseases for thousands of years in China and other Asian countries. The unique multi-component and multi-target property of CHMs makes it a potentially ideal therapy for multifactorial diseases such as AAA. In this review, we review the current scientific evidence to support the use of CHMs for the treatment of AAA. Mechanisms of action underlying the effects of CHMs on AAA are also discussed.
C1 [Seto, Sai Wang; Chang, Dennis; Wang, Ning; Bensoussan, Alan] Western Sydney Univ, NICM Hlth Res Inst, Penrith, NSW, Australia.
   [Kiat, Hosen] Univ New South Wales, Fac Med, Sydney, NSW, Australia.
   [Kiat, Hosen] Western Sydney Univ, Sch Med, Penrith, NSW, Australia.
   [Kiat, Hosen] Macquarie Univ, Fac Med & Hlth Sci, Sydney, NSW, Australia.
   [Wang, Ning] Minist Educ, Key Lab Xinan Med, Hefei, Anhui, Peoples R China.
   [Wang, Ning] Anhui Univ Chinese Med, Coll Pharm, Hefei, Anhui, Peoples R China.
   [Wang, Ning] Anhui Univ Chinese Med, Inst Pharmacodynam & Safety Evaluat Chinese Med, Hefei, Anhui, Peoples R China.
C3 Western Sydney University; University of New South Wales Sydney; Western
   Sydney University; Macquarie University; Anhui University of Chinese
   Medicine; Anhui University of Chinese Medicine
RP Seto, SW (corresponding author), Western Sydney Univ, NICM Hlth Res Inst, Penrith, NSW, Australia.
EM s.seto@westernsydney.edu.au
RI Kiat, Hosen/AEQ-8110-2022
OI Kiat, Hosen/0000-0002-2899-118X; Seto, Sai Wang/0000-0003-0236-4935
FU Cardiac Health Institute Fellowship
FX SS is supported in part by a Cardiac Health Institute Fellowship.
CR Abraham S, 2005, J PERIODONTOL, V76, P497, DOI 10.1902/jop.2005.76.4.497
   Aivatidi C, 2011, EUR REV MED PHARMACO, V15, P245
   Bajda M, 2011, CURR MED CHEM, V18, P4949, DOI 10.2174/092986711797535245
   Bao W, 2014, J VASC SURG, V59, P1098, DOI 10.1016/j.jvs.2013.04.048
   Bartoli MA, 2006, ANN VASC SURG, V20, P228, DOI 10.1007/s10016-006-9017-z
   Bath MF, 2018, BRIT J SURG, V105, P203, DOI 10.1002/bjs.10721
   Baxter BT, 2002, J VASC SURG, V36, P1, DOI 10.1067/mva.2002.125018
   Biros E, 2014, CLIN SCI, V126, P795, DOI 10.1042/CS20130599
   Boyle JR, 1998, J VASC SURG, V27, P354, DOI 10.1016/S0741-5214(98)70367-2
   Brown PM, 2003, J VASC SURG, V38, P762, DOI 10.1016/S0741-5214(03)00551-2
   Burtenshaw D, 2017, ANTIOXIDANTS-BASEL, V6, DOI 10.3390/antiox6040090
   Cao RY, 2012, AM J PATHOL, V181, P313, DOI 10.1016/j.ajpath.2012.03.016
   Carey KM, 2012, ANN PHARMACOTHER, V46, P688, DOI 10.1345/aph.1Q621
   Carmo M, 2002, EUR J VASC ENDOVASC, V23, P543, DOI 10.1053/ejvs.2002.1620
   Carrell TWG, 2002, CIRCULATION, V105, P477, DOI 10.1161/hc0402.102621
   Chan E, 2010, AM J CHINESE MED, V38, P815, DOI 10.1142/S0192415X10008263
   Chang D, 2016, EVID-BASED COMPL ALT, V2016, DOI 10.1155/2016/7293626
   Chao J, 2017, BIOCHEM PHARMACOL, V139, P94, DOI 10.1016/j.bcp.2017.06.123
   Chen HZ, 2016, CIRC RES, V119, P1076, DOI 10.1161/CIRCRESAHA.116.308895
   Chen QS, 2018, BRIT J PHARMACOL, V175, P1279, DOI 10.1111/bph.13828
   Chen YY, 2015, SCI REP-UK, V5, DOI 10.1038/srep11802
   Choi RJ, 2011, PHYTOMEDICINE, V18, P677, DOI 10.1016/j.phymed.2010.11.010
   Cicco G, 2010, ADV EXP MED BIOL, V662, P33, DOI 10.1007/978-1-4419-1241-1_4
   Clancy P, 2013, ATHEROSCLEROSIS, V229, P331, DOI 10.1016/j.atherosclerosis.2013.05.022
   Crowther M, 2000, BRIT J SURG, V87, P1391, DOI 10.1046/j.1365-2168.2000.01554.x
   de la Motte L, 2018, J CARDIOVASC SURG, V59, P201, DOI 10.23736/S0021-9509.18.10388-0
   Delbosc S, 2013, CARDIOVASC RES, V100, P307, DOI 10.1093/cvr/cvt194
   Ding R, 2005, VASCULAR, V13, P290, DOI 10.1258/rsmvasc.13.5.290
   DiNicolantonio JJ, 2013, POSTGRAD MED, V125, P7, DOI 10.3810/pgm.2013.01.2620
   Eckert A, 2003, PHARMACOPSYCHIATRY, V36, pS15
   Emeto TI, 2016, CLIN SCI, V130, P301, DOI 10.1042/CS20150547
   Emeto TI, 2014, CURR DRUG TARGETS, V15, P860
   Ferguson CD, 2010, AM HEART J, V159, DOI 10.1016/j.ahj.2009.11.016
   Fleming C, 2005, ANN INTERN MED, V142, P203, DOI 10.7326/0003-4819-142-3-200502010-00012
   Fu XM, 2015, BIOMED RES INT, V2015, DOI 10.1155/2015/831641
   Ghoshal S, 2012, PLOS ONE, V7, DOI 10.1371/journal.pone.0044369
   Golledge J, 2017, J VASC SURG, V65, P225, DOI 10.1016/j.jvs.2016.08.003
   Hackmann AE, 2008, J VASC SURG, V48, P519, DOI 10.1016/j.jvs.2008.03.064
   Hall AJ, 2000, ANN VASC SURG, V14, P152, DOI 10.1007/s100169910027
   Hallett JW, 1997, J VASC SURG, V25, P277, DOI 10.1016/S0741-5214(97)70349-5
   Hance KA, 2002, J VASC SURG, V35, P254, DOI 10.1067/mva.2002.120382
   Hao QQ, 2014, EVID-BASED COMPL ALT, V2014, DOI 10.1155/2014/270930
   Hong HS, 2010, J ALZHEIMERS DIS, V22, P97, DOI 10.3233/JAD-2010-100261
   Hu Y, 2016, COMPLEMENT THER MED, V24, P13, DOI 10.1016/j.ctim.2015.11.005
   Jaques H, 2011, EUR HEART J, V32, P2732
   Jiang WW, 2016, PHYTOMEDICINE, V23, P1259, DOI 10.1016/j.phymed.2016.06.004
   JOHNSTON KW, 1994, J VASC SURG, V20, P914, DOI 10.1016/0741-5214(94)90228-3
   JOHNSTON KW, 1989, J VASC SURG, V9, P437, DOI 10.1067/mva.1989.vs0090437
   Kadoglou NP, 2004, CURR MED RES OPIN, V20, P419, DOI 10.1185/030079904125003143
   Kalyanasundaram A, 2006, J VASC SURG, V43, P117, DOI 10.1016/j.jvs.2005.08.007
   Kaneko H, 2011, ATHEROSCLEROSIS, V217, P350, DOI 10.1016/j.atherosclerosis.2011.03.042
   Kang OH, 2008, EUR J PHARMACOL, V601, P179, DOI 10.1016/j.ejphar.2008.10.012
   Kasashima S, 2018, J VASC SURG, V67, P1248, DOI 10.1016/j.jvs.2016.12.140
   Kigawa Y, 2014, ARTERIOSCL THROM VAS, V34, P2413, DOI 10.1161/ATVBAHA.114.303086
   Kin K, 2012, J AM HEART ASSOC, V1, DOI 10.1161/JAHA.112.000745
   Krishna SM, 2017, CLIN SCI, V131, P1261, DOI 10.1042/CS20160970
   Krishna SM, 2017, ARTERIOSCL THROM VAS, V37, P553, DOI 10.1161/ATVBAHA.116.308723
   Kudalkar Mithun D, 2014, Ayu, V35, P85, DOI 10.4103/0974-8520.141947
   Kuivaniemi H, 2014, SCIENTIFICA, V2014, DOI 10.1155/2014/564734
   Lassègue B, 2012, CIRC RES, V110, P1364, DOI 10.1161/CIRCRESAHA.111.243972
   Lederle FA, 1997, ANN INTERN MED, V126, P441, DOI 10.7326/0003-4819-126-6-199703150-00004
   Li XX, 2008, J ETHNOPHARMACOL, V119, P259, DOI 10.1016/j.jep.2008.07.019
   Lindeman JHN, 2009, CIRCULATION, V119, P2209, DOI 10.1161/CIRCULATIONAHA.108.806505
   Liu WJ, 2016, CELL PHYSIOL BIOCHEM, V38, P1391, DOI 10.1159/000443082
   Longo GM, 2002, J CLIN INVEST, V110, P625, DOI 10.1172/JCI200215334
   Lu GY, 2014, J SURG RES, V188, P326, DOI 10.1016/j.jss.2013.11.1108
   Luan ZX, 2003, ARTERIOSCL THROM VAS, V23, P769, DOI 10.1161/01.ATV.0000068646.76823.AE
   Martin-Ventura JL, 2012, THROMB HAEMOSTASIS, V108, P435, DOI 10.1160/TH12-04-0248
   Lv BJ, 2013, ATHEROSCLEROSIS, V230, P100, DOI 10.1016/j.atherosclerosis.2013.05.018
   Lyu JH, 2011, J ETHNOPHARMACOL, V137, P1442, DOI 10.1016/j.jep.2011.08.024
   MACSWEENEY STR, 1994, BRIT J SURG, V81, P935, DOI 10.1002/bjs.1800810704
   Maegdefessel L, 2014, ANNU REV MED, V65, P49, DOI 10.1146/annurev-med-101712-174206
   Manning MW, 2003, ARTERIOSCL THROM VAS, V23, P483, DOI 10.1161/01.ATV.0000058404.92759.32
   Mao C, 2015, COCHRANE DB SYST REV, DOI 10.1002/14651858.CD010237.pub2
   Meijer CA, 2013, ANN INTERN MED, V159, P815, DOI 10.7326/0003-4819-159-12-201312170-00007
   Miller FJ, 2002, ARTERIOSCL THROM VAS, V22, P560, DOI 10.1161/01.ATV.0000013778.72404.30
   Moran CS, 2017, ARTERIOSCL THROM VAS, V37, P2195, DOI 10.1161/ATVBAHA.117.310129
   Moran CS, 2014, ARTERIOSCL THROM VAS, V34, P2609, DOI 10.1161/ATVBAHA.114.304587
   Moran CS, 2005, CIRCULATION, V111, P3119, DOI 10.1161/CIRCULATIONAHA.104.464727
   Mosorin M, 2001, J VASC SURG, V34, P606, DOI 10.1067/mva.2001.117891
   Muntean DM, 2016, OXID MED CELL LONGEV, V2016, DOI 10.1155/2016/8254942
   Nagashima H, 2002, J VASC SURG, V36, P158, DOI 10.1067/mva.2002.123680
   Nazari-Jahantigh M, 2012, J CLIN INVEST, V122, P4190, DOI 10.1172/JCI61716
   Nicholson CJ, 2017, J CELL MOL MED, V21, P81, DOI 10.1111/jcmm.12940
   Nie WC, 2016, BIOMED PHARMACOTHER, V82, P173, DOI 10.1016/j.biopha.2016.04.065
   Norwood MGA, 2007, POSTGRAD MED J, V83, P21, DOI 10.1136/pgmj.2006.051177
   Pande RL, 2008, J VASC INTERV RADIOL, V19, pS2, DOI 10.1016/j.jvir.2008.03.010
   Peng L, 2012, J ETHNOPHARMACOL, V143, P241, DOI 10.1016/j.jep.2012.06.030
   Petersen E, 2000, EUR J VASC ENDOVASC, V20, P457, DOI 10.1053/ejvs.2000.1211
   Petrinec D, 1996, J VASC SURG, V23, P336, DOI 10.1016/S0741-5214(96)70279-3
   Pyo R, 2000, J CLIN INVEST, V105, P1641, DOI 10.1172/JCI8931
   Ren DD, 2017, CHIN J NAT MEDICINES, V15, P847, DOI 10.1016/S1875-5364(18)30018-9
   Satoh K, 2009, NAT MED, V15, P649, DOI 10.1038/nm.1958
   Schubl S, 2009, J SURG RES, V153, P181, DOI 10.1016/j.jss.2008.04.032
   Sénémaud J, 2017, ARTERIOSCL THROM VAS, V37, P401, DOI 10.1161/ATVBAHA.116.308534
   Seto SW, 2007, BRIT J PHARMACOL, V151, P987, DOI 10.1038/sj.bjp.0707327
   Seto SW, 2015, INT J ENDOCRINOL, V2015, DOI 10.1155/2015/810439
   Seto SW, 2017, INT J MOL SCI, V18, DOI 10.3390/ijms18010095
   Seto SW, 2014, CLIN SCI, V127, P123, DOI 10.1042/CS20130382
   Setozaki S, 2017, J VASC SURG, V65, P1803, DOI 10.1016/j.jvs.2016.06.003
   Shah PK, 1997, CIRCULATION, V96, P2115
   Suh SJ, 2012, CHEM-BIOL INTERACT, V199, P112, DOI 10.1016/j.cbi.2012.06.003
   Sun JS, 2012, ARTERIOSCL THROM VAS, V32, P15, DOI 10.1161/ATVBAHA.111.235002
   Toth PP, 2014, POSTGRAD MED, V126, P7, DOI 10.3810/pgm.2014.03.2736
   Wagner H, 2009, PHYTOMEDICINE, V16, P97, DOI 10.1016/j.phymed.2008.12.018
   Wang CZ, 2007, AM J CHINESE MED, V35, P543, DOI 10.1142/S0192415X07005053
   Wang F, 2016, SCI CHINA LIFE SCI, V59, P940, DOI 10.1007/s11427-015-0277-8
   Wang J, 2015, J VASC SURG, V62, P1615, DOI 10.1016/j.jvs.2014.06.004
   Wang L, 2014, MOL MED REP, V9, P435, DOI 10.3892/mmr.2013.1846
   Wang L, 2013, J ETHNOPHARMACOL, V150, P308, DOI 10.1016/j.jep.2013.08.048
   Wang L, 2012, EUR J PHARMACOL, V690, P133, DOI 10.1016/j.ejphar.2012.06.018
   Wang ZS, 2017, COMPLEMENT THER MED, V32, P1, DOI 10.1016/j.ctim.2017.03.006
   Wilson WRW, 2006, CIRCULATION, V113, P438, DOI 10.1161/CIRCULATIONAHA.105.551572
   Wilson WRW, 2005, BRIT J SURG, V92, P828, DOI 10.1002/bjs.4993
   Wu P, 2016, LIFE SCI, V166, P75, DOI 10.1016/j.lfs.2016.09.012
   Xie XJ, 2012, J NUTR BIOCHEM, V23, P549, DOI 10.1016/j.jnutbio.2011.02.011
   Xiong MQ, 2015, J ETHNOPHARMACOL, V159, P84, DOI 10.1016/j.jep.2014.11.013
   Xiong WF, 2009, ATHEROSCLEROSIS, V202, P128, DOI 10.1016/j.atherosclerosis.2008.03.029
   Yamane T, 2010, CELL TISSUE RES, V340, P471, DOI 10.1007/s00441-010-0968-6
   Yoshimura K, 2005, NAT MED, V11, P1330, DOI 10.1038/nm1335
   Yoshimura K, 2015, INT J MOL SCI, V16, P11213, DOI 10.3390/ijms160511213
   Yu YM, 2008, BRIT J NUTR, V100, P731, DOI 10.1017/S0007114508923710
   Yu ZY, 2016, MOL NEUROBIOL, V53, P3249, DOI 10.1007/s12035-015-9273-4
   Yuan QJ, 2017, J ETHNOPHARMACOL, V195, P1, DOI 10.1016/j.jep.2016.12.005
   Zhang L, 2009, AM J PHYSIOL-HEART C, V297, pH2004, DOI 10.1152/ajpheart.00208.2009
   Zhang TT, 2014, PHYTOMEDICINE, V21, P1137, DOI 10.1016/j.phymed.2014.05.003
   Zhang X, 2018, BIOORGAN MED CHEM, V26, P543, DOI 10.1016/j.bmc.2017.12.042
   Zhang XJ, 2015, VASC PHARMACOL, V73, P86, DOI 10.1016/j.vph.2015.04.003
   Zhao YH, 2017, MEDICINE, V96, DOI 10.1097/MD.0000000000006104
NR 130
TC 5
Z9 5
U1 1
U2 6
PU FRONTIERS MEDIA SA
PI LAUSANNE
PA AVENUE DU TRIBUNAL FEDERAL 34, LAUSANNE, CH-1015, SWITZERLAND
SN 2297-055X
J9 FRONT CARDIOVASC MED
JI Front. Cardiovasc. Med.
PD APR 20
PY 2018
VL 5
AR 33
DI 10.3389/fcvm.2018.00033
PG 10
WC Cardiac & Cardiovascular Systems
WE Science Citation Index Expanded (SCI-EXPANDED)
SC Cardiovascular System & Cardiology
GA GO9NN
UT WOS:000440434400001
PM 29732374
OA Green Published, gold
DA 2023-11-17
ER

PT J
AU Lyu, M
   Cui, Y
   Zhao, TC
   Ning, ZC
   Ren, J
   Jin, XP
   Fan, GW
   Zhu, Y
AF Lyu, Ming
   Cui, Ying
   Zhao, Tiechan
   Ning, Zhaochen
   Ren, Jie
   Jin, Xingpiao
   Fan, Guanwei
   Zhu, Yan
TI <i>Tnfrsf12a</i>-Mediated Atherosclerosis Signaling and Inflammatory
   Response as a Common Protection Mechanism of Shuxuening Injection
   Against Both Myocardial and Cerebral Ischemia-Reperfusion Injuries
SO FRONTIERS IN PHARMACOLOGY
LA English
DT Article
DE Shuxuening injection; myocardial ischemia-reperfusion; cerebral
   ischemia-reperfusion; atherosclerosis signaling; inflammatory response;
   TNFRSF12A
ID GINKGO-BILOBA EXTRACT; TWEAK RECEPTOR FN14; BLOOD-BRAIN-BARRIER;
   LONG-TERM TREATMENT; EGB 761; THERAPEUTIC TARGET; MOLECULAR-MECHANISMS;
   DANHONG INJECTION; OXIDATIVE STRESS; CARDIAC INJURY
AB Shuxuening injection (SXNI) is a widely prescribed herbal medicine of Ginkgo biloba extract (EGB) for cerebral and cardiovascular diseases in China. However, its curative effects on ischemic stroke and heart diseases and the underlying mechanisms remain unknown. Taking an integrated approach of RNA-seq and network pharmacology analysis, we compared transcriptome profiles of brain and heart ischemia reperfusion injury in C57BL/6J mice to identify common and differential target genes by SXNI. Models for myocardial ischemia reperfusion injury (MIRI) by ligating left anterior descending coronary artery (LAD) for 30 min ischemia and 24 h reperfusion and cerebral ischemia reperfusion injury (CIRI) by middle cerebral artery occlusion (MCAO) for 90 min ischemia and 24 h reperfusion were employed to identify the common mechanisms of SXNI on both cerebral and myocardial ischemia reperfusion. In the CIRI model, ischemic infarct volume was markedly decreased after pre-treatment with SXNI at 0.5, 2.5, and 12.5 mL/kg. In the MIRI model, pre-treatment with SXNI at 2.5 and 12.5 mL/kg improved cardiac function and coronary blood flow and decreased myocardial infarction area. Besides, SXNI at 2.5 mL/kg also markedly reduced the levels of LDH, AST, CK-MB, and CK in serum. RNA-seq analysis identified 329 differentially expressed genes (DEGs) in brain and 94 DEGs in heart after SXNI treatment in CIRI or MIRI models, respectively. Core analysis by Ingenuity Pathway Analysis (IPA) revealed that atherosclerosis signaling and inflammatory response were top-ranked in the target profiles for both CIRI and MIRI after pre-treatment with SXNI. Specifically, Tnfrsf12a was recognized as an important common target, and was regulated by SXNI in CIRI and MIRI. In conclusion, our study showed that SXNI effectively protects brain and heart from I/R injuries via a common Tnfrsf12a-mediated pathway involving atherosclerosis signaling and inflammatory response. It provides a novel knowledge of active ingredients of Ginkgo biloba on cardio-cerebral vascular diseases in future clinical application.
C1 [Lyu, Ming; Cui, Ying; Zhao, Tiechan; Ning, Zhaochen; Ren, Jie; Jin, Xingpiao; Fan, Guanwei; Zhu, Yan] Tianjin Univ Tradit Chinese Med, Tianjin State Key Lab Modern Chinese Med, Tianjin, Peoples R China.
   [Lyu, Ming; Cui, Ying; Zhao, Tiechan; Ning, Zhaochen; Ren, Jie; Jin, Xingpiao; Zhu, Yan] Tianjin Int Joint Acad Biomed, Res & Dev Ctr TCM, Tianjin, Peoples R China.
   [Fan, Guanwei] Tianjin Univ Tradit Chinese Med, Teaching Hosp 1, Tianjin, Peoples R China.
C3 Tianjin University of Traditional Chinese Medicine; Tianjin
   International Joint Academy of Biomedicine; Tianjin University of
   Traditional Chinese Medicine
RP Fan, GW; Zhu, Y (corresponding author), Tianjin Univ Tradit Chinese Med, Tianjin State Key Lab Modern Chinese Med, Tianjin, Peoples R China.; Zhu, Y (corresponding author), Tianjin Int Joint Acad Biomed, Res & Dev Ctr TCM, Tianjin, Peoples R China.; Fan, GW (corresponding author), Tianjin Univ Tradit Chinese Med, Teaching Hosp 1, Tianjin, Peoples R China.
EM fgw1005@hotmail.com; yanzhu.harvard@icloud.com
RI Lyu, Ming/E-7411-2017; guanwei, fan/M-8193-2019; Lyu,
   Ming/GVT-3168-2022; Zhu, Yan/A-1548-2017; FAN, GUANWEI/GWV-6480-2022
OI Lyu, Ming/0000-0002-4550-4312; Zhu, Yan/0000-0002-3197-7936; 
FU Program for Changjiang Scholars and Innovative Research Team in
   University (PCSIRT) [IRT-14R41]; National Natural Science Foundation of
   China [NSFC 81274128]; Tianjin Outstanding Youth Science Foundation
   [17JCJQJC46200]; State Key Development Program for Basic Research of
   China (973 Program) [2012CB723504]
FX This study was supported by grants from the Program for Changjiang
   Scholars and Innovative Research Team in University (PCSIRT No.
   IRT-14R41), the National Natural Science Foundation of China (NSFC
   81274128), Tianjin Outstanding Youth Science Foundation (17JCJQJC46200),
   and State Key Development Program for Basic Research of China (973
   Program, No. 2012CB723504).
CR Abcouwer SF, 2013, J NEUROINFLAMM, V10, DOI 10.1186/1742-2094-10-149
   Abdel-Wahab BA, 2012, PHYTOMEDICINE, V19, P444, DOI 10.1016/j.phymed.2011.11.011
   Affò S, 2013, GUT, V62, P452, DOI 10.1136/gutjnl-2011-301146
   Sanz AB, 2011, KIDNEY INT, V80, P708, DOI 10.1038/ki.2011.180
   Belviranli M, 2015, BEHAV BRAIN RES, V278, P453, DOI 10.1016/j.bbr.2014.10.032
   Benjamin EJ, 2017, CIRCULATION, V135, pE146, DOI [10.1161/CIR.0000000000000485, 10.1161/CIR.0000000000000558, 10.1161/CIR.0000000000000530]
   Bot I, 2017, LANCET, V389, P770, DOI 10.1016/S0140-6736(17)30044-2
   Bowerman M, 2015, HUM MOL GENET, V24, P3440, DOI 10.1093/hmg/ddv094
   Buervenich S, 2001, Hum Mutat, V17, P435, DOI 10.1002/humu.1126
   Calapai G, 2000, LIFE SCI, V67, P2673, DOI 10.1016/S0024-3205(00)00858-4
   Campbell S, 2006, J IMMUNOL, V176, P1889, DOI 10.4049/jimmunol.176.3.1889
   Chan PC, 2007, J ENVIRON SCI HEAL C, V25, P211, DOI 10.1080/10590500701569414
   Chen H, 2011, ANTIOXID REDOX SIGN, V14, P1505, DOI 10.1089/ars.2010.3576
   Chen Hong-Yu, 2017, Zhongguo Zhong Xi Yi Jie He Za Zhi, V37, P283
   Chen JR, 2016, J ETHNOPHARMACOL, V194, P559, DOI 10.1016/j.jep.2016.10.025
   Chen ZL, 2017, CIRC RES, V121, P451, DOI 10.1161/CIRCRESAHA.117.311170
   Chopra M, 2015, BLOOD, V126, P437, DOI 10.1182/blood-2015-01-620583
   Cook DJ, 2012, NATURE, V483, P213, DOI 10.1038/nature10841
   Dai L, 2009, CANCER LETT, V283, P159, DOI 10.1016/j.canlet.2009.03.036
   DeKosky ST, 2008, JAMA-J AM MED ASSOC, V300, P2253, DOI 10.1001/jama.2008.683
   Di Martino L, 2016, CANCER RES, V76, P6533, DOI 10.1158/0008-5472.CAN-16-0400
   Diamond BJ, 2013, PSYCHIAT CLIN N AM, V36, P73, DOI 10.1016/j.psc.2012.12.006
   Doerner JL, 2015, J INVEST DERMATOL, V135, P1986, DOI 10.1038/jid.2015.124
   El Boghdady NA, 2013, CELL BIOCHEM FUNCT, V31, P344, DOI 10.1002/cbf.2907
   Eltzschig HK, 2011, NAT MED, V17, P1391, DOI 10.1038/nm.2507
   Fernández-Laso V, 2017, SCI REP-UK, V7, DOI 10.1038/srep46679
   Fujiu K, 2017, NAT MED, V23, P611, DOI 10.1038/nm.4326
   Gao E, 2010, CIRC RES, V107, P1445, DOI 10.1161/CIRCRESAHA.110.223925
   Guerram M, 2016, NEUROCHEM INT, V101, P1, DOI 10.1016/j.neuint.2016.09.005
   Guo Y., 2012, CHIN J EXP TRADIT ME, V18, P222, DOI [10.3969/j.issn.1005-9903.2012.15.058, DOI 10.3969/J.ISSN.1005-9903.2012.15.058]
   Han JY, 2017, PHARMACOL THERAPEUT, V177, P146, DOI 10.1016/j.pharmthera.2017.03.005
   HARAMAKI N, 1994, FREE RADICAL BIO MED, V16, P789, DOI 10.1016/0891-5849(94)90194-5
   Hotta K, 2011, KIDNEY INT, V79, P179, DOI 10.1038/ki.2010.379
   Hu B, 2002, CHINESE MED J-PEKING, V115, P1316
   Johnston AJ, 2015, CELL, V162, P1365, DOI 10.1016/j.cell.2015.08.031
   Kim MS, 2016, PHYTOMEDICINE, V23, P1356, DOI 10.1016/j.phymed.2016.07.013
   KLEIJNEN J, 1992, LANCET, V340, P1136, DOI 10.1016/0140-6736(92)93158-J
   Kusmic C, 2004, J CARDIOVASC PHARM, V44, P356, DOI 10.1097/01.fjc.0000137164.99487.42
   Kwon OH, 2012, CANCER LETT, V314, P73, DOI 10.1016/j.canlet.2011.09.016
   Lakshmi SVV, 2009, INDIAN J BIOCHEM BIO, V46, P421
   Li F, 2016, SCI REP-UK, V6, DOI 10.1038/srep37114
   Li J, 2012, J MOL CELL CARDIOL, V52, P865, DOI 10.1016/j.yjmcc.2011.08.027
   Liao HJ, 2011, PLANTA MED, V77, P1818, DOI 10.1055/s-0030-1271153
   Libby P, 2002, CIRCULATION, V105, P1135, DOI 10.1161/hc0902.104353
   Libby P, 2016, J AM COLL CARDIOL, V67, P1091, DOI 10.1016/j.jacc.2015.12.048
   Liebgott T, 2000, BASIC RES CARDIOL, V95, P368, DOI 10.1007/s003950070035
   Liou SF, 2011, EVID-BASED COMPL ALT, V2011, P1, DOI 10.1093/ecam/neq061
   Liu AH, 2013, AM J CHINESE MED, V41, P789, DOI 10.1142/S0192415X13500535
   Liu X, 2015, BRAIN BEHAV IMMUN, V46, P121, DOI 10.1016/j.bbi.2015.01.011
   Liu YL, 2017, J INVEST DERMATOL, V137, P1512, DOI 10.1016/j.jid.2017.03.019
   Liu YL, 2014, MOL MED REP, V9, P1112, DOI 10.3892/mmr.2014.1959
   Liu Y, 2013, J ETHNOPHARMACOL, V148, P632, DOI 10.1016/j.jep.2013.05.018
   Lozano-Bartolomé J, 2016, INT J OBESITY, V40, P1337, DOI 10.1038/ijo.2016.73
   Lu SP, 2011, MOLECULES, V16, P9194, DOI 10.3390/molecules16119194
   Luo XL, 2008, CHINESE MED J-PEKING, V121, P1407, DOI 10.1097/00029330-200808010-00014
   Luo Yan-Hua, 2014, Zhongguo Zhong Yao Za Zhi, V39, P3499
   Lyu M, 2017, SCI REP-UK, V7, DOI 10.1038/s41598-017-14692-3
   Ma CY, 2016, EXP THER MED, V11, P1734, DOI 10.3892/etm.2016.3105
   MacEwan DJ, 2015, BLOOD, V126, P429, DOI 10.1182/blood-2015-06-649517
   Martínez-Aranda A, 2015, ONCOTARGET, V6, P44254, DOI 10.18632/oncotarget.5471
   Mesquita TRR, 2017, FRONT PHARMACOL, V8, DOI 10.3389/fphar.2017.00220
   Michaelson JS, 2012, J AUTOIMMUN, V39, P130, DOI 10.1016/j.jaut.2012.05.003
   Mohanta TK, 2014, NAT PROD RES, V28, P746, DOI 10.1080/14786419.2013.879303
   Moreno JA, 2013, ARTERIOSCL THROM VAS, V33, P612, DOI 10.1161/ATVBAHA.112.300874
   Muñoz-García B, 2006, STROKE, V37, P2044, DOI 10.1161/01.STR.0000230648.00027.00
   Muñoz-García B, 2011, CARDIOVASC RES, V89, P225, DOI 10.1093/cvr/cvq278
   Nada SE, 2014, MOL NEUROBIOL, V49, P945, DOI 10.1007/s12035-013-8572-x
   Naidu M. U. R., 2002, Indian Journal of Experimental Biology, V40, P894
   Novoyatleva T, 2013, BASIC RES CARDIOL, V108, DOI 10.1007/s00395-012-0325-x
   Novoyatleva T, 2010, CARDIOVASC RES, V85, P681, DOI 10.1093/cvr/cvp360
   Oliveira DR, 2009, BRAIN RES, V1269, P68, DOI 10.1016/j.brainres.2008.11.105
   Orsu P, 2013, J NEURAL TRANSM, V120, P1217, DOI 10.1007/s00702-013-0982-4
   Ortiz A, 2009, CYTOKINE GROWTH F R, V20, P251, DOI 10.1016/j.cytogfr.2009.05.002
   Perez JG, 2016, ONCOGENE, V35, P2145, DOI 10.1038/onc.2015.310
   Peter K, 2012, ATHEROSCLEROSIS, V221, P317, DOI 10.1016/j.atherosclerosis.2011.11.039
   PHILLIS JW, 1994, PROG NEUROBIOL, V42, P441, DOI 10.1016/0301-0082(94)90046-9
   Potrovita I, 2004, J NEUROSCI, V24, P8237, DOI 10.1523/JNEUROSCI.1089-04.2004
   Ridker PM, 2017, NEW ENGL J MED, V377, P1119, DOI 10.1056/NEJMoa1707914
   Ridker PM, 2017, LANCET, V390, P1833, DOI 10.1016/S0140-6736(17)32247-X
   Rocher MN, 2011, FITOTERAPIA, V82, P1075, DOI 10.1016/j.fitote.2011.07.001
   Saleem S, 2008, STROKE, V39, P3389, DOI 10.1161/STROKEAHA.108.523480
   Schneider R, 2009, HISTOL HISTOPATHOL, V24, P587, DOI 10.14670/HH-24.587
   SHEN JG, 1995, BIOCHEM MOL BIOL INT, V35, P125
   Shi C, 2010, INT J MOL SCI, V11, P107, DOI 10.3390/ijms11010107
   Shibata M, 2001, CIRCULATION, V103, P1799, DOI 10.1161/01.CIR.103.13.1799
   Sidler D, 2017, NAT COMMUN, V8, DOI 10.1038/ncomms15395
   Smith JV, 2004, APPL MICROBIOL BIOT, V64, P465, DOI 10.1007/s00253-003-1527-9
   Son A, 2013, MUCOSAL IMMUNOL, V6, P1131, DOI 10.1038/mi.2013.10
   Tanaka K, 2013, CURR NEUROPHARMACOL, V11, P430, DOI 10.2174/1570159X11311040006
   Tang YP, 2017, ONCOTARGET, V8, P86671, DOI 10.18632/oncotarget.21372
   Tulsulkar J, 2016, TRANSL STROKE RES, V7, P120, DOI 10.1007/s12975-015-0433-7
   Tulsulkar J, 2013, NEUROCHEM INT, V62, P189, DOI 10.1016/j.neuint.2012.11.017
   van Beek TA, 2009, J CHROMATOGR A, V1216, P2002, DOI 10.1016/j.chroma.2009.01.013
   Vilahur G, 2013, EUR HEART J, V34, P2082, DOI 10.1093/eurheartj/ehs211
   Wang H. L., 2013, CHIN J EXP TRADIT ME, V19, P343
   Wang WX, 2016, J CARDIOVASC PHARM T, V21, P381, DOI 10.1177/1074248415616189
   Wang Z, 2016, PHYTOMEDICINE, V23, P621, DOI 10.1016/j.phymed.2016.03.005
   Watts GS, 2007, INT J CANCER, V121, P2132, DOI 10.1002/ijc.22898
   Weinberg JM, 2011, KIDNEY INT, V79, P151, DOI 10.1038/ki.2010.435
   WELCH KMA, 1977, STROKE, V8, P341, DOI 10.1161/01.STR.8.3.341
   Wen J, 2015, J AUTOIMMUN, V60, P40, DOI 10.1016/j.jaut.2015.03.005
   Wen J, 2013, J AUTOIMMUN, V43, P44, DOI 10.1016/j.jaut.2013.03.002
   Wilhelm A, 2016, J PATHOL, V239, P109, DOI 10.1002/path.4707
   Winkles JA, 2006, CANCER LETT, V235, P11, DOI 10.1016/j.canlet.2005.03.048
   Winkles JA, 2008, NAT REV DRUG DISCOV, V7, P411, DOI 10.1038/nrd2488
   Wu C, 2015, GENET MOL RES, V14, P6387, DOI 10.4238/2015.June.11.14
   Xia YM, 2015, J AM SOC NEPHROL, V26, P1053, DOI 10.1681/ASN.2014030233
   Yadava RS, 2015, HUM MOL GENET, V24, P2035, DOI 10.1093/hmg/ddu617
   Yang MZ, 2016, BRAIN RES, V1642, P516, DOI 10.1016/j.brainres.2016.04.046
   Yang YM, 2013, CARBOHYD POLYM, V98, P1383, DOI 10.1016/j.carbpol.2013.07.045
   Zhang Hong, 2009, China Journal of Traditional Chinese Medicine and Pharmacy, V24, P81
   Zhang XH, 2007, J CEREBR BLOOD F MET, V27, P534, DOI 10.1038/sj.jcbfm.9600368
   Zhang ZJ, 2012, BRAIN RES BULL, V87, P193, DOI 10.1016/j.brainresbull.2011.11.002
   Zhao X, 2013, J PHARMACOL SCI, V123, P318, DOI 10.1254/jphs.13118FP
   Zhou H, 2014, MOL CANCER THER, V13, P2688, DOI 10.1158/1535-7163.MCT-14-0346
   Zhou H, 2013, J INVEST DERMATOL, V133, P1052, DOI 10.1038/jid.2012.402
   Zhou S. Q., 2011, MOD MED J CHINA, V13, P39
   Zhou W, 2004, CARDIOVASC DRUG REV, V22, P309
NR 118
TC 23
Z9 30
U1 1
U2 25
PU FRONTIERS MEDIA SA
PI LAUSANNE
PA AVENUE DU TRIBUNAL FEDERAL 34, LAUSANNE, CH-1015, SWITZERLAND
EI 1663-9812
J9 FRONT PHARMACOL
JI Front. Pharmacol.
PD APR 6
PY 2018
VL 9
AR 312
DI 10.3389/fphar.2018.00312
PG 17
WC Pharmacology & Pharmacy
WE Science Citation Index Expanded (SCI-EXPANDED)
SC Pharmacology & Pharmacy
GA GB8UI
UT WOS:000429350400001
PM 29681850
OA Green Published, gold
DA 2023-11-17
ER

PT J
AU Tang, Y
   Wu, H
   Shao, BZ
   Wang, YQ
   Liu, C
   Guo, ML
AF Tang, Ying
   Wu, Hong
   Shao, Bozhong
   Wang, Yeqing
   Liu, Chong
   Guo, Meili
TI Celosins inhibit atherosclerosis in ApoE<SUP>-/-</SUP> mice and promote
   autophagy flow
SO JOURNAL OF ETHNOPHARMACOLOGY
LA English
DT Article
ID TRITERPENOID SAPONINS; ARGENTEA; SEEDS; POLYSACCHARIDE
AB Ethnopharmacological relevance: Semen celosiae is a traditional Chinese medicine for purging hepatic pathogenic fire and removing nebula to improve eyesight, treating hepatopyretic vertigo and hypertension. It possesses a serial of potential bioactivities such as hepatoprotection, anti-tumor and anti-inflammatory, anti-diabetes. The triterpenoid saponins celosins from it were proved to have hepatoprotection, lipid lowing and anti-inflammatory. However, the anti-atherosclerosis activities were not reported to date.
   Aim of the study: This study was designed to examine the therapeutic effects of celosins (CES), the active constituents extracted from Semen celosiae.
   Materials and methods: Atherosclerosis model by feeding high fat diet for 12 weeks in ApoE(-/-) mice and foam cell model by ox-LDL-treated peritoneal macrophages were performed. The lipid plaque was measured by histopathological analysis. The LC3 dots in the aortic root lesion examined through tissue immunofluorescence. The peritoneal macrophage phagocytosis, formation of foam cells, genes associated protein expression and autophagy flux were measured on foam cell model by oxidized low-density lipoprotein (Ox-LDL) stimulating peritoneal macrophages. The mRNA expression of CD36, SR-A1, ABCA1 and ABCG1 were determined by Real-Time PCR method. The expressions of LC3 and beclin 1 were measured using Western blot.
   Results: CES (10, 30, 90 mg/kg; p.o.) administrated for 4 weeks significantly reduced the prevalence of the relative area of plaque in mouse aorta, and showed the therapeutic effect on atherosclerosis. In the tissue section of immunofluorescence for aortic root, compared with high fat diet model group, the number of autophagy bodies in CES group increased significantly, suggesting that inhibiting atherosclerosis effect of CES may be related to its promoting autophagy. In vitro, CES significantly reduced phagocytosis of macrophages on lipid and formation rate of foam cells. CES down-regulated the mRNA expression of CD36 and SR-A1 while up-regulated mRNA expression of ABCA1 and ABCG1. Further, CES increased the autophagy specific protein LC3 and beclin 1, and it also increased the level of autophagy in the cells, and promoted the process of autophagy.
   Conclusions: The therapeutic effect of CES on atherosclerosis may be related to the promotion of autophagy.
C1 [Tang, Ying; Wang, Yeqing; Guo, Meili] Second Mil Med Univ, Coll Pharm, Dept Pharmacognosy, Shanghai, Peoples R China.
   [Wu, Hong] Second Mil Med Univ, Changhai Hosp, Dept Cardiol, Shanghai 200433, Peoples R China.
   [Shao, Bozhong; Liu, Chong] Second Mil Med Univ, Coll Pharm, Dept Pharmacol, Shanghai, Peoples R China.
C3 Naval Medical University; Naval Medical University; Naval Medical
   University
RP Liu, C; Guo, ML (corresponding author), 325 Guohe Rd, Shanghai 200433, Peoples R China.
EM wan1c2004@aliyun.com; mlguo@126.com
RI Wang, Ye/GWQ-7482-2022
FU Shanghai special fund for Modernization of Traditional Chinese Medicine
   [11DZ1970501]; National Natural Science Foundation of China [81670260]
FX This study was supported by Shanghai special fund for Modernization of
   Traditional Chinese Medicine to ML Guo (11DZ1970501) and the National
   Natural Science Foundation of China to C Liu (81670260)
CR Blondon M, 2015, THROMB HAEMOSTASIS, V113, P999, DOI 10.1160/TH14-05-0478
   Chen ML, 2013, AUTOPHAGY, V9, P2033, DOI 10.4161/auto.26336
   Chen RB, 2015, CHIN HERB MED, V7, P185, DOI 10.1016/S1674-6384(15)60037-5
   Committee for the Pharmacopeia of PR China, 2010, SEM CEL, P230
   Devhare SV, 2011, LAT AM J PHARM, V30, P168
   Gu HF, 2016, PLOS ONE, V11, DOI 10.1371/journal.pone.0154820
   Han J, 2012, AUTOPHAGY, V8, P812, DOI 10.4161/auto.19471
   Hase K, 1997, PLANTA MED, V63, P216, DOI 10.1055/s-2006-957656
   Hase K, 1996, BIOL PHARM BULL, V19, P567, DOI 10.1248/bpb.19.567
   Institute of Materia Medica Chinese Academy of Medical Sciences, 1984, CHIN TRAD CHIIN MED, P441
   Klionsky DJ, 2016, AUTOPHAGY, V12, P1, DOI 10.1080/15548627.2015.1100356
   Kovsan J, 2010, AM J PHYSIOL-ENDOC M, V298, pE1, DOI 10.1152/ajpendo.00562.2009
   Lavandero S, 2013, AUTOPHAGY, V9, P1455, DOI 10.4161/auto.25969
   Le Guezennec X, 2012, CELL METAB, V16, P68, DOI 10.1016/j.cmet.2012.06.003
   Leng SL, 2016, J LIPID RES, V57, P1006, DOI 10.1194/jlr.M065888
   Nussenzweig SC, 2015, CIRC RES, V116, P480, DOI 10.1161/CIRCRESAHA.116.303805
   Ouimet M, 2011, CELL METAB, V13, P655, DOI 10.1016/j.cmet.2011.03.023
   Rodríguez-Granillo GA, 2005, REV ESP CARDIOL, V58, P1197, DOI 10.1157/13079914
   Salabei JK, 2015, REDOX BIOL, V4, P97, DOI 10.1016/j.redox.2014.12.007
   Sanchez OA, 2015, J HYPERTENS, V33, P966, DOI 10.1097/HJH.0000000000000500
   SHEKHONIN BV, 1985, COLLAGEN REL RES, V5, P355
   Sun ZL, 2010, FITOTERAPIA, V81, P375, DOI 10.1016/j.fitote.2009.11.004
   Swiader A, 2016, ONCOTARGET, V7, P28821, DOI 10.18632/oncotarget.8936
   Tang Y., 2016, J PHARM PRACT, V34, P201
   Thumar R, 2014, J AM PHARM ASSOC, V54, P526, DOI 10.1331/JAPhA.2014.13205
   Vasquez EC, 2016, CURR PHARM BIOTECHNO, V17, P347, DOI 10.2174/1389201017666151223123904
   Vetrichelvan T, 2002, BIOL PHARM BULL, V25, P526, DOI 10.1248/bpb.25.526
   Writing group of Jiangsu New Medical College, 1975, QING XIANG ZI DICT C, P1241
   Wu QB, 2013, NAT PROD RES, V27, P1353, DOI 10.1080/14786419.2012.740034
   Wu QB, 2011, CHEM PHARM BULL, V59, P666, DOI 10.1248/cpb.59.666
   Xue QA, 2011, NAT PROD RES, V25, P772, DOI 10.1080/14786410902833948
   Zambon A, 2014, AM J CARDIOL, V113, P1494, DOI 10.1016/j.amjcard.2014.01.426
   Zhao J, 2015, J ZHEJIANG UNIV-SC B, V16, P380, DOI 10.1631/jzus.B1400181
NR 33
TC 19
Z9 22
U1 0
U2 41
PU ELSEVIER IRELAND LTD
PI CLARE
PA ELSEVIER HOUSE, BROOKVALE PLAZA, EAST PARK SHANNON, CO, CLARE, 00000,
   IRELAND
SN 0378-8741
J9 J ETHNOPHARMACOL
JI J. Ethnopharmacol.
PD APR 6
PY 2018
VL 215
BP 74
EP 82
DI 10.1016/j.jep.2017.12.031
PG 9
WC Plant Sciences; Chemistry, Medicinal; Integrative & Complementary
   Medicine; Pharmacology & Pharmacy
WE Science Citation Index Expanded (SCI-EXPANDED)
SC Plant Sciences; Pharmacology & Pharmacy; Integrative & Complementary
   Medicine
GA FY9UX
UT WOS:000427213500007
PM 29292046
DA 2023-11-17
ER

PT J
AU Yan, LL
   Zhang, WY
   Wei, XH
   Yan, L
   Pan, CS
   Yu, Y
   Fan, JY
   Liu, YY
   Zhou, H
   Han, JY
   Yao, XS
AF Yan, Lu-Lu
   Zhang, Wei-Yang
   Wei, Xiao-Hong
   Yan, Li
   Pan, Chun-Shui
   Yu, Yang
   Fan, Jing-Yu
   Liu, Yu-Ying
   Zhou, Hua
   Han, Jing-Yan
   Yao, Xin-Sheng
TI Gualou Xiebai Decoction, a Traditional Chinese Medicine, Prevents
   Cardiac Reperfusion Injury of Hyperlipidemia Rat via Energy Modulation
SO FRONTIERS IN PHYSIOLOGY
LA English
DT Article
DE cardiac function; myocardial structure; ATP synthase subunit; apoptosis;
   Rho-associated protein kinase; Rho GTPases
ID HIGH-FAT DIET; RHO-KINASE; MYOCARDIAL ISCHEMIA/REPERFUSION;
   CARDIOMYOCYTE APOPTOSIS; OBESE RATS; ISCHEMIA; HYPERCHOLESTEROLEMIA;
   HEART; DYSFUNCTION; INHIBITION
AB Background: Gualou Xiebai Decoction (GLXB) is a classic prescription of Chinese medicine used for the treatment of cardiac problems. The present study was designed to explore the effect and mechanism of GLXB on ischemia/reperfusion (I/R) induced disorders in myocardial structure and function, focusing on the regulation of energy metabolism and the RhoA/ROCK pathway.
   Methods: After hyperlipidemic rat model was established by oral administration of high fat diet, the rats were treated with GLXB for 6 weeks and subjected to 30min occlusion of the left anterior descending coronary artery (LADCA) followed by 90min reperfusion to elicit I/R challenge. Myocardial infarct size was assessed by Evans blue-TTC staining. Myocardial blood flow (MBF) and cardiac function were evaluated. Enzyme-linked immunosorbent assay was performed to examine the content of ATP, ADP, AMP, CK, CK-MB, LDH, cTnT, cTnI, and IL-6. Double staining of F-actin and terminal deoxynucleotidyl transferase-mediated dUTP nick end labeling was conducted to assess myocardial apoptosis. Expressions of ATP synthase subunit delta (ATP 5D), and RhoA and ROCK were determined by Western blotting.
   Results : Administration with GLXB at high dose for 6 weeks protected heart against I/R-induced MBF decrease, myocardial infarction and apoptosis, ameliorated I/R-caused impairment of cardiac function and myocardial structure, restored the decrease in the ratio of ADP/ATP and AMP/ATP, and the expression of ATP 5D with inhibiting the expression of RhoA and ROCK.
   Conclusions: Treatment with GLXB effectively protects myocardial structure and function from I/R challenge, possibly via regulating energy metabolism involving inactivation of RhoA/ROCK signaling pathway.
C1 [Yan, Lu-Lu; Zhang, Wei-Yang; Zhou, Hua; Yao, Xin-Sheng] Macau Univ Sci & Technol, State Key Lab Qual Res Chinese Med, Macau, Peoples R China.
   [Yan, Lu-Lu; Wei, Xiao-Hong; Yan, Li; Pan, Chun-Shui; Liu, Yu-Ying; Han, Jing-Yan] Peking Univ, Hlth Sci Ctr, Tasly Microcirculat Res Ctr, Beijing, Peoples R China.
   [Wei, Xiao-Hong; Fan, Jing-Yu; Liu, Yu-Ying; Han, Jing-Yan] Peking Univ, Sch Basic Med Sci, Dept Integrat Chinese & Western Med, Beijing, Peoples R China.
   [Yu, Yang; Yao, Xin-Sheng] Jinan Univ, Coll Pharm, Inst Tradit Chinese Med & Nat Prod, Guangzhou, Guangdong, Peoples R China.
C3 Macau University of Science & Technology; Peking University; Peking
   University; Jinan University
RP Yao, XS (corresponding author), Macau Univ Sci & Technol, State Key Lab Qual Res Chinese Med, Macau, Peoples R China.; Han, JY (corresponding author), Peking Univ, Hlth Sci Ctr, Tasly Microcirculat Res Ctr, Beijing, Peoples R China.; Han, JY (corresponding author), Peking Univ, Sch Basic Med Sci, Dept Integrat Chinese & Western Med, Beijing, Peoples R China.; Yao, XS (corresponding author), Jinan Univ, Coll Pharm, Inst Tradit Chinese Med & Nat Prod, Guangzhou, Guangdong, Peoples R China.
EM hanjingyan@bjmu.edu.cn; tyaoxs@jnu.edu.cn
RI han, jingyan/HJG-6568-2022; li, wei/IUQ-2973-2023; yan,
   Lu/IQV-1421-2023; Zhou, Hua/IQS-0555-2023; Zhang, weiyang/GZL-5011-2022
FU Macau Science and Technology Development Foundation [035/2014/A1]
FX This work was supported by the Macau Science and Technology Development
   Foundation (Project No. 035/2014/A1).
CR Balakumar P, 2012, CELL SIGNAL, V24, P589, DOI 10.1016/j.cellsig.2011.11.003
   Bao WK, 2004, CARDIOVASC RES, V61, P548, DOI 10.1016/j.cardiores.2003.12.004
   Bayeva M, 2013, J AM COLL CARDIOL, V61, P599, DOI 10.1016/j.jacc.2012.08.1021
   Budzyn K, 2006, TRENDS PHARMACOL SCI, V27, P97, DOI 10.1016/j.tips.2005.12.002
   Cadete VJJ, 2010, PROTEOMICS, V10, P4377, DOI 10.1002/pmic.201000393
   Chuang SC, 2013, EUR J PHARMACOL, V714, P74, DOI 10.1016/j.ejphar.2013.05.044
   Csont T, 2007, CARDIOVASC RES, V76, P100, DOI 10.1016/j.cardiores.2007.06.006
   Cui YC, 2017, SCI REP-UK, V7, DOI 10.1038/srep44579
   Ding YF, 2016, BMC COMPLEM ALTERN M, V16, DOI 10.1186/s12906-016-1012-5
   Ding YF, 2013, J PHARM PHARMACOL, V65, P1373, DOI 10.1111/jphp.12102
   Dong M, 2010, DRUG DISCOV TODAY, V15, P622, DOI 10.1016/j.drudis.2010.06.011
   Dzau VJ, 2016, CIRCULATION, V134, P183, DOI 10.1161/CIRCULATIONAHA.116.022139
   Eltzschig HK, 2011, NAT MED, V17, P1391, DOI 10.1038/nm.2507
   Ferdinandy P, 2003, BRIT J PHARMACOL, V138, P283, DOI 10.1038/sj.bjp.0705097
   Ferdinandy P, 1998, TRENDS PHARMACOL SCI, V19, P223, DOI 10.1016/S0165-6147(98)01212-7
   Geetha R, 2015, MOL CELL BIOCHEM, V407, P263, DOI 10.1007/s11010-015-2474-3
   Giricz Z, 2006, J PHARMACOL EXP THER, V316, P154, DOI 10.1124/jpet.105.091140
   Gupta V, 2015, BMC CARDIOVASC DISOR, V15, DOI 10.1186/s12872-015-0071-8
   Hambly C, 2005, OBES RES, V13, P556, DOI 10.1038/oby.2005.59
   Hamid SA, 2007, AM J PHYSIOL-HEART C, V292, pH2598, DOI 10.1152/ajpheart.01393.2006
   Han D, 2016, SCI REP-UK, V6, DOI 10.1038/srep35319
   Han JY, 2017, PHARMACOL THERAPEUT, V177, P146, DOI 10.1016/j.pharmthera.2017.03.005
   He K, 2014, AM J PHYSIOL-HEART C, V307, pH1764, DOI 10.1152/ajpheart.00259.2014
   Hoshida S, 1996, J PHARMACOL EXP THER, V278, P741
   Katakam PVG, 2007, AM J PHYSIOL-REG I, V292, pR920, DOI 10.1152/ajpregu.00520.2006
   Li L, 2018, FRONT PHYSIOL, V9, DOI 10.3389/fphys.2018.00078
   Lin SQ, 2013, INT J CARDIOL, V168, P967, DOI 10.1016/j.ijcard.2012.10.042
   Lu CY, 2017, FRONT MICROBIOL, V8, DOI 10.3389/fmicb.2017.00905
   OHARA Y, 1995, CIRCULATION, V92, P898, DOI 10.1161/01.CIR.92.4.898
   Onody A, 2003, CARDIOVASC RES, V58, P663, DOI 10.1016/S0008-6363(03)00330-4
   Salameh A, 2017, FRONT PHYSIOL, V8, DOI 10.3389/fphys.2017.00324
   Seo DY, 2012, NUTR RES PRACT, V6, P513, DOI 10.4162/nrp.2012.6.6.513
   Shibata I, 2008, CARDIOVASC DRUG THER, V22, P293, DOI 10.1007/s10557-008-6106-y
   Sun XL, 2014, PHARMACOLOGY, V93, P4, DOI 10.1159/000356311
   Thakker GD, 2008, OBESITY, V16, P2593, DOI 10.1038/oby.2008.414
   Wang J., 2017, F1000RESEARCH, V5, P136
   Wang TD, 2002, LIPIDS, V37, P385, DOI 10.1007/s1145-002-0906-2
   Wang YH, 2016, J FUNCT FOODS, V25, P208, DOI 10.1016/j.jff.2016.06.005
   Yao ZH, 2016, CHIN J NAT MEDICINES, V14, P481, DOI 10.1016/S1875-5364(16)30058-9
   Yellon DM, 2007, NEW ENGL J MED, V357, P1121, DOI 10.1056/NEJMra071667
   Zhang HQ, 2017, FRONT PHYSIOL, V8, DOI 10.3389/fphys.2017.00944
   Zhang J, 2009, CLIN CHIM ACTA, V401, P76, DOI 10.1016/j.cca.2008.11.016
   Zhao HX, 2009, ACTA BIOCH BIOPH SIN, V41, P745, DOI 10.1093/abbs/gmp063
NR 43
TC 26
Z9 29
U1 0
U2 25
PU FRONTIERS MEDIA SA
PI LAUSANNE
PA AVENUE DU TRIBUNAL FEDERAL 34, LAUSANNE, CH-1015, SWITZERLAND
SN 1664-042X
J9 FRONT PHYSIOL
JI Front. Physiol.
PD APR 4
PY 2018
VL 9
AR 296
DI 10.3389/fphys.2018.00296
PG 15
WC Physiology
WE Science Citation Index Expanded (SCI-EXPANDED)
SC Physiology
GA GB6LV
UT WOS:000429181600001
PM 29674972
OA gold, Green Published
DA 2023-11-17
ER

PT J
AU Ruan, GR
   Ren, HJ
   Zhang, C
   Zhu, XG
   Xu, C
   Wang, LY
AF Ruan, Guoran
   Ren, Haojin
   Zhang, Chi
   Zhu, Xiaogang
   Xu, Chao
   Wang, Liyue
TI Cardioprotective Effects of QiShenYiQi Dripping Pills on Transverse
   Aortic Constriction-Induced Heart Failure in Mice
SO FRONTIERS IN PHYSIOLOGY
LA English
DT Article
DE traditional Chinese medicine; QiShenYiQi dripping pills; heart failure;
   cardiac remodeling; apoptosis; fibrosis; angiogenesis
ID CARDIAC-HYPERTROPHY; MYOCARDIAL FIBROSIS; ANGIOGENESIS; PREVENTS
AB QiShenYiQi dripping pills (QSYQ), a traditional Chinese medicine, are commonly used to treat coronary heart disease, and QSYQ was recently approved as a complementary treatment for ischemic heart failure in China. However, only few studies reported on whether QSYQ exerts a protective effect on heart failure induced by pressure overload. In this study, we explored the role of QSYQ in a mouse model of heart failure induced by transverse aortic constriction (TAC). Twenty-eight C57BL/6J mice were divided into four groups: Sham + NS group, Sham + QSYQ group, TAC + NS group, and TAC + QSYQ group. QSYQ dissolved in normal saline (NS) was administered intragastrically (3.5 mg/100 g/day) in the Sham + QSYQ and TAC + QSYQ groups. In the Sham + NS and TAC + NS groups, NS was provided every day intragastrically. Eight weeks after TAC, echocardiography, and cardiac catheterization were performed to evaluate the cardiac function, and immunofluorescent staining with anti-actinin2 antibody was performed to determine the structure of the myocardial fibers. Moreover, TUNEL staining and Masson trichrome staining were employed to assess the effects of QSYQ on cardiac apoptosis and cardiac fibrosis. Western blots and real-time polymerase chain reaction (PCR) were used to measure the expression levels of vascular endothelial growth factor (VEGF) in the heart, and immunohistochemical staining with anti-CD31 antibody was performed to explore the role of QSYQ in cardiac angiogenesis. Results showed that TAC-induced cardiac dysfunction and disrupted structure of myocardial fibers significantly improved after QSYQ treatment. Moreover, QSYQ treatment also significantly improved cardiac apoptosis and cardiac fibrosis in TAC-induced heart failure, which was accompanied by an increase in VEGF expression levels and maintenance of microvessel density in the heart. In conclusion, QSYQ exerts a protective effect on TAC-induced heart failure, which could be attributed to enhanced cardiac angiogenesis, which is closely related to QSYQ. Thus, QSYQ may be a promising traditional Chinese medicine for the treatment of heart failure induced by pressure overload such as hypertension.
C1 [Ruan, Guoran; Ren, Haojin; Zhang, Chi; Zhu, Xiaogang; Xu, Chao; Wang, Liyue] Wuhan Univ Sci & Technol, Puren Hosp, Dept Cardiol, Wuhan, Hubei, Peoples R China.
C3 Wuhan University of Science & Technology
RP Wang, LY (corresponding author), Wuhan Univ Sci & Technol, Puren Hosp, Dept Cardiol, Wuhan, Hubei, Peoples R China.
EM lingtingheyue@163.com
FU Puren Hospital
FX This work was supported by grants from The Puren Hospital.
CR Ahmad T, 2012, NAT REV CARDIOL, V9, P347, DOI 10.1038/nrcardio.2012.37
   Andrae J, 2008, GENE DEV, V22, P1276, DOI 10.1101/gad.1653708
   Chen JX, 2016, SCI REP-UK, V6, DOI 10.1038/srep24383
   Chen YY, 2015, SCI REP-UK, V5, DOI 10.1038/srep11802
   Cohn JN, 2000, J AM COLL CARDIOL, V35, P569, DOI 10.1016/S0735-1097(99)00630-0
   Dai GH, 2016, EVID-BASED COMPL ALT, V2016, DOI 10.1155/2016/5057328
   Dai GH, 2014, PLOS ONE, V9, DOI 10.1371/journal.pone.0108468
   Dallabrida SM, 2008, FASEB J, V22, P3010, DOI 10.1096/fj.07-100966
   Dobaczewski M, 2011, J MOL CELL CARDIOL, V51, P600, DOI 10.1016/j.yjmcc.2010.10.033
   He GX, 2018, CHIN J INTEGR MED, V24, P193, DOI 10.1007/s11655-017-2955-1
   Ho CY, 2010, NEW ENGL J MED, V363, P552, DOI 10.1056/NEJMoa1002659
   Hou JL, 2012, PHARMACOL THERAPEUT, V135, P337, DOI 10.1016/j.pharmthera.2012.06.006
   Hou YZ, 2013, TRIALS, V14, DOI 10.1186/1745-6215-14-138
   Jin Ming, 2010, Zhongguo Zhong Xi Yi Jie He Za Zhi, V30, P174
   Kardami E, 2007, HEART FAIL REV, V12, P267, DOI 10.1007/s10741-007-9027-0
   Kirkpatrick James N, 2012, Curr Heart Fail Rep, V9, P328, DOI 10.1007/s11897-012-0116-6
   Li C, 2014, PLOS ONE, V9, DOI 10.1371/journal.pone.0104255
   Li YC, 2012, CLIN HEMORHEOL MICRO, V51, P177, DOI 10.3233/CH-2011-1523
   Lv SC, 2015, EVID-BASED COMPL ALT, V2015, DOI 10.1155/2015/415068
   Oka T, 2016, J MOL CELL CARDIOL, V92, P46, DOI 10.1016/j.yjmcc.2016.01.028
   Oka T, 2014, CIRC RES, V114, P565, DOI 10.1161/CIRCRESAHA.114.300507
   Semenza GL, 2014, ANNU REV PHYSIOL, V76, P39, DOI 10.1146/annurev-physiol-021113-170322
   Shah AM, 2011, LANCET, V378, P704, DOI 10.1016/S0140-6736(11)60894-5
   Shiojima I, 2005, J CLIN INVEST, V115, P2108, DOI 10.1172/JCI24682
   Takimoto E, 2005, NAT MED, V11, P214, DOI 10.1038/nm1175
   Tang DX, 2013, EVID-BASED COMPL ALT, V2013, DOI 10.1155/2013/480597
   Tong JY, 2013, CHIN J NAT MEDICINES, V11, P514, DOI [10.1016/S1875-5364(13)60093-X, 10.3724/SP.J.1009.2013.00514]
   Wang H, 2003, J PHARMACOL EXP THER, V307, P753, DOI 10.1124/jpet.103.052787
   Wang J, 2015, J ETHNOPHARMACOL, V176, P375, DOI 10.1016/j.jep.2015.11.023
   Wang J, 2015, BMC COMPLEM ALTERN M, V15, DOI 10.1186/s12906-015-0869-z
   Wang Shuan-hu, 2013, Zhongguo Zhong Xi Yi Jie He Za Zhi, V33, P1468
   Wang Y, 2011, ANAL CHIM ACTA, V702, P87, DOI 10.1016/j.aca.2011.06.020
   Wang Y, 2017, FRONT PHARMACOL, V8, DOI 10.3389/fphar.2017.00098
   Wu JA, 2010, J ULTRAS MED, V29, P1771, DOI 10.7863/jum.2010.29.12.1771
   Yang L, 2015, PROSTAG OTH LIPID M, V116, P64, DOI 10.1016/j.prostaglandins.2015.01.004
   Yin ZW, 2016, AGING-US, V8, P192, DOI 10.18632/aging.100876
   Zhang L, 2010, INT J CARDIOL, V143, P105, DOI 10.1016/j.ijcard.2008.11.210
NR 37
TC 22
Z9 23
U1 2
U2 19
PU FRONTIERS MEDIA SA
PI LAUSANNE
PA AVENUE DU TRIBUNAL FEDERAL 34, LAUSANNE, CH-1015, SWITZERLAND
SN 1664-042X
J9 FRONT PHYSIOL
JI Front. Physiol.
PD APR 3
PY 2018
VL 9
AR 324
DI 10.3389/fphys.2018.00324
PG 10
WC Physiology
WE Science Citation Index Expanded (SCI-EXPANDED)
SC Physiology
GA GB4TG
UT WOS:000429053200003
PM 29666587
OA gold, Green Published
DA 2023-11-17
ER

PT J
AU Gao, RR
   Wu, XD
   Jiang, HM
   Zhu, YJ
   Zhou, YL
   Zhang, HF
   Yao, WM
   Li, YQ
   Li, XL
AF Gao, Rong-Rong
   Wu, Xiao-Dong
   Jiang, Hui-Min
   Zhu, Yu-Jiao
   Zhou, Yan-Li
   Zhang, Hai-Feng
   Yao, Wen-Ming
   Li, Yong-Qin
   Li, Xin-Li
TI Traditional Chinese medicine Qiliqiangxin attenuates
   phenylephrine-induced cardiac hypertrophy via upregulating PPARγ and
   PGC-1α
SO ANNALS OF TRANSLATIONAL MEDICINE
LA English
DT Article
DE Cardiac hypertrophy; PPAR gamma; PGC-1 alpha; Qiliqiangxin (QLQX)
ID ACTIVATED RECEPTOR-GAMMA; ISCHEMIA-REPERFUSION INJURY; HEART-FAILURE;
   MEDICATION QILIQIANGXIN; MYOCARDIAL-INFARCTION; ENERGY-METABOLISM;
   IN-VIVO; MICE; DYSFUNCTION; PHOSPHORYLATION
AB Background: Clinical study has demonstrated that the traditional Chinese medicine Qiliqiangxin (QLQX) has protective effects on heart failure. Phenylephrine (PE) is an important inducing factor for cardiac hypertrophy and our previous studies have showed that QLQX attenuates PE-induced cardiac hypertrophy. Besides, QLQX protects against cardiac remodeling after myocardial infarction via activating PPAR gamma. However, whether QLQX prevents PE-induced cardiac hypertrophy through PPAR gamma and its coactivator PGC-1 alpha is still unknown.
   Methods: The effects of QLQX were investigated based on PE-induced cardiac hypertrophy mouse models. Echocardiography and hematoxylin-eosin (HE) staining were used to determine cardiac function and cross-sectional area, respectively. Quantitative real time PCR (qRT-PCR) was used to determine ANP and BNP expressions. Based on primary neonatal rat ventricular cardiomyocytes (NRVMs) treated with PE, the cell size and expressions of ANP and BNP were determined by immunofluorescent staining and qRT-PCR, respectively. In addition, western blot was used to determine PPAR gamma and PGC-1 alpha expressions.
   Results: In present study, we confirmed that QLQX could significantly attenuate cardiac hypertrophy in mice treated with PE. Then we showed that PPAR gamma and PGC-1 alpha were downregulated in PE-induced cardiac hypertrophy, and QLQX could block the decrease of PPAR gamma and PGC-1 alpha both in vitro and in vivo. Importantly, we found that PPAR gamma inhibitors or PGC-1 alpha siRNAs eliminated the protective effects of QLQX on PE-induced cardiac hypertrophy.
   Conclusions: Our study suggested that QLQX prevents from PE-induced cardiac hypertrophy by activating PPAR gamma and its coactivator PGC-1 alpha.
C1 [Gao, Rong-Rong; Wu, Xiao-Dong; Zhou, Yan-Li; Zhang, Hai-Feng; Yao, Wen-Ming; Li, Xin-Li] Nanjing Med Univ, Affiliated Hosp 1, Dept Cardiol, 300 Guangzhou Rd, Nanjing 210029, Jiangsu, Peoples R China.
   [Jiang, Hui-Min] Beijing Hosp Tradit Chinese Med, Clin Lab Ctr, Beijing 100010, Peoples R China.
   [Zhu, Yu-Jiao; Li, Yong-Qin] Shanghai Univ, Expt Ctr Life Sci, Inst Cardiovasc Sci, Cardiac Regenerat & Ageing Lab,Sch Life Sci, Shanghai 200444, Peoples R China.
C3 Nanjing Medical University; Shanghai University
RP Li, XL (corresponding author), Nanjing Med Univ, Affiliated Hosp 1, Dept Cardiol, 300 Guangzhou Rd, Nanjing 210029, Jiangsu, Peoples R China.; Li, YQ (corresponding author), Shanghai Univ, Inst Cardiovasc Sci, Sch Life Sci, Cardiac Regenerat & Ageing Lab, 333 Nan Chen Rd, Shanghai 200444, Peoples R China.
EM liyongqin_sh@163.com; xinli3267_nj@hotmail.com
FU National Natural Science Foundation of China [81730106, 81670347,
   81770396, 81503283]; National key research and development program
   [2017YFC1700505, 2017YFC1700401]; Priority Academic Program Development
   of Jiangsu Higher Education Institutions [PAPD20102013]
FX This work was supported by the grants from National Natural Science
   Foundation of China (81730106 and 81670347 to XL Li, 81770396 to HF
   Zhang, and 81503283 to WM Yao), National key research and development
   program (2017YFC1700505 and 2017YFC1700401) and the Priority Academic
   Program Development of Jiangsu Higher Education Institutions
   (PAPD20102013 to XL Li).
CR [Anonymous], 2016, INT J HYPERTH, DOI DOI 10.HTTPS://D0I.0RG/10.1038/SREP27083
   Asakawa M, 2002, CIRCULATION, V105, P1240, DOI 10.1161/hc1002.105225
   Bei YH, 2017, BASIC RES CARDIOL, V112, DOI 10.1007/s00395-017-0628-z
   Butterick TA, 2016, BASIC RES CARDIOL, V111, DOI 10.1007/s00395-016-0555-4
   Duan SZ, 2005, CIRC RES, V97, P372, DOI 10.1161/01.RES.0000179226.34112.6d
   Frey N, 2003, ANNU REV PHYSIOL, V65, P45, DOI 10.1146/annurev.physiol.65.092101.142243
   Heineke J, 2006, NAT REV MOL CELL BIO, V7, P589, DOI 10.1038/nrm1983
   Huss JM, 2004, CIRC RES, V95, P568, DOI 10.1161/01.RES.0000141774.29937.e3
   LaGory EL, 2015, CELL REP, V12, P116, DOI 10.1016/j.celrep.2015.06.006
   Li XL, 2013, J AM COLL CARDIOL, V62, P1065, DOI 10.1016/j.jacc.2013.05.035
   Lin SH, 2015, CELL PHYSIOL BIOCHEM, V37, P2246, DOI 10.1159/000438580
   Liu XJ, 2015, CELL METAB, V21, P584, DOI 10.1016/j.cmet.2015.02.014
   Lu ZB, 2010, ANTIOXID REDOX SIGN, V13, P1011, DOI 10.1089/ars.2009.2940
   Mori J, 2012, CIRC-HEART FAIL, V5, P493, DOI 10.1161/CIRCHEARTFAILURE.112.966705
   Qiang L, 2012, CELL, V150, P620, DOI 10.1016/j.cell.2012.06.027
   Riehle C, 2012, TRENDS CARDIOVAS MED, V22, P98, DOI 10.1016/j.tcm.2012.07.003
   Rowe GC, 2010, CIRC RES, V107, P825, DOI 10.1161/CIRCRESAHA.110.223818
   Santalucía T, 2005, J MOL CELL CARDIOL, V38, P677, DOI 10.1016/j.yjmcc.2005.02.013
   Shen ST, 2017, CELL PHYSIOL BIOCHEM, V42, P876, DOI 10.1159/000478641
   Shi J, 2017, THERANOSTICS, V7, P664, DOI 10.7150/thno.15162
   Shioi T, 2000, EMBO J, V19, P2537, DOI 10.1093/emboj/19.11.2537
   Song MY, 2017, BIOL PHARM BULL, V40, P339, DOI 10.1248/bpb.b16-00853
   Stuck BJ, 2008, J BIOL CHEM, V283, P32562, DOI 10.1074/jbc.M801904200
   Tao LC, 2015, SCI REP-UK, V5, DOI 10.1038/srep08374
   van Berlo JH, 2011, P NATL ACAD SCI USA, V108, P12331, DOI 10.1073/pnas.1104499108
   Wang H, 2015, CELL PHYSIOL BIOCHEM, V35, P2159, DOI 10.1159/000374021
   Wang J, 2017, EVID-BASED COMPL ALT, V2017
   Wang J, 2012, CELL RES, V22, P516, DOI 10.1038/cr.2011.132
   Wang YX, 2010, CELL RES, V20, P124, DOI 10.1038/cr.2010.13
   Yamamoto K, 2001, CIRCULATION, V104, P1670, DOI 10.1161/hc4001.097186
   Zhang HF, 2016, CELL PHYSIOL BIOCHEM, V38, P1743, DOI 10.1159/000443113
   Zhang JF, 2013, EVID-BASED COMPL ALT, V2013, DOI 10.1155/2013/378298
   Zhang Y, 2007, CELL RES, V17, P363, DOI 10.1038/cr.2007.11
   Zou YZ, 2012, J CARDIOVASC PHARM, V59, P268, DOI 10.1097/FJC.0b013e31823f888f
NR 34
TC 16
Z9 19
U1 0
U2 31
PU AME PUBL CO
PI SHATIN
PA FLAT-RM C 16F, KINGS WING PLAZA 1, NO 3 KWAN ST, SHATIN, HONG KONG
   00000, PEOPLES R CHINA
SN 2305-5839
EI 2305-5847
J9 ANN TRANSL MED
JI ANN. TRANSL. MED.
PD APR
PY 2018
VL 6
IS 8
SI SI
AR 153
DI 10.21037/atm.2018.04.14
PG 9
WC Oncology; Medicine, Research & Experimental
WE Science Citation Index Expanded (SCI-EXPANDED)
SC Oncology; Research & Experimental Medicine
GA GE2AV
UT WOS:000431018800017
PM 29862242
OA Green Published, hybrid
DA 2023-11-17
ER

PT J
AU Liao, LZ
   Zhuang, XD
   Li, WD
   Su, QB
   Zhao, J
   Liu, Y
AF Liao, Lizhen
   Zhuang, Xiaodong
   Li, Weidong
   Su, Qibiao
   Zhao, Jie
   Liu, Ying
TI Polysaccharide from Fuzi protects against Ox-LDL-induced calcification
   of human vascular smooth muscle cells by increasing autophagic activity
SO MOLECULAR MEDICINE REPORTS
LA English
DT Article
DE polysaccharide from Fuzi; human vascular smooth muscle cell;
   calcification; autophagy
ID CHRONIC KIDNEY-DISEASE; PATHWAY; ATHEROSCLEROSIS; ACTIVATION; INJURY;
   RATS; MACROPHAGES; PHOSPHATE; APOPTOSIS; CORONARY
AB Polysaccharide from Fuzi (FPS) is a water-soluble polysaccharide isolated from the traditional Chinese herbal medicine Fuzi. It has been demonstrated to protect hepatocytes against ischemia-reperfusion injury through its potent antioxidant effects, and to attenuate starvation-induced cytotoxicity in H9c2 cells by increasing autophagic activity. In the present study, Alizarin Red S staining was used to detect mineral deposition and reverse transcription-quantitative polymerase chain reaction was used to detect the core binding factor 1 and smooth muscle 22 mRNA expression. To analyze autophagic activity, western blotting was used to detect microtubule-associated protein 1A/1B light chain 3 and nucleoporin P62 expression. In addition, green fluorescent protein-LC3 dots-per-cell was observed by fluorescence microscopy. It was demonstrated that oxidized low-density lipoprotein (Ox-LDL) could increase the calcification of human vascular smooth muscle cells (VSMCs) in a concentration-dependent manner, and that FPS treatment had a significant protective effect against Ox-LDL-induced calcification of human VSMCs. Furthermore, FPS treatment alleviated the Ox-LDL-induced downregulation of autophagic activity, and the protective effect of FPS on Ox-LDL-induced calcification was attenuated by the autophagy inhibitor 3-methyladenine. In conclusion, the present study demonstrated for the first time to the best of the authors' knowledge that FPS can protect against Ox-LDL-induced vascular calcification in human VSMCs, and that this likely occurs via the activation of autophagy. This supports the hypothesis that autophagy may be an endogenous protective mechanism counteracting vascular calcification, and that FPS may be used as a potential therapeutic for vascular calcification.
C1 [Liao, Lizhen; Li, Weidong; Su, Qibiao; Zhao, Jie; Liu, Ying] Guangdong Pharmaceut Univ, Guangzhou Higher Educ Mega Ctr, 280 Wai Huan Dong Rd, Guangzhou 510006, Guangdong, Peoples R China.
   [Zhuang, Xiaodong] Sun Yat Sen Univ, Dept Cardiol, Affiliated Hosp 1, Guangzhou 510080, Guangdong, Peoples R China.
C3 Guangdong Pharmaceutical University; Sun Yat Sen University
RP Liu, Y (corresponding author), Guangdong Pharmaceut Univ, Guangzhou Higher Educ Mega Ctr, 280 Wai Huan Dong Rd, Guangzhou 510006, Guangdong, Peoples R China.
EM tonyandanna@163.com
RI Zhuang, Xiao-dong/AAG-3437-2019; Zhuang, Xiao-Dong/AAG-8283-2021;
   Zhuang, xiaodong/GPW-7235-2022
OI Zhuang, Xiao-Dong/0000-0001-6508-8507; Zhuang,
   xiaodong/0000-0001-6508-8507
FU Natural Science Foundation of Guangdong Province, China [2015A030310185,
   2015A030313582]; Science and Technology Foundation of Guangdong
   Province, China [2013B022000094]; Natural Science Fund of China
   [81701378]
FX The present study was supported by the Natural Science Foundation of
   Guangdong Province, China (grant nos. 2015A030310185 and
   2015A030313582), the Science and Technology Foundation of Guangdong
   Province, China (grant no. 2013B022000094) and the Natural Science Fund
   of China (grant no. 81701378).
CR Albanese I, 2016, FRONT PHARMACOL, V7, DOI 10.3389/fphar.2016.00149
   Ben Younès A, 2011, AUTOPHAGY, V7, P883, DOI 10.4161/auto.7.8.15538
   Bild DE, 2005, CIRCULATION, V111, P1313, DOI 10.1161/01.CIR.0000157730.94423.4B
   Chen TL, 2015, BIOMED RES INT, V2015, DOI 10.1155/2015/194362
   Cui L, 2017, VASC PHARMACOL, V88, P21, DOI 10.1016/j.vph.2016.11.006
   Dai XY, 2013, KIDNEY INT, V83, P1042, DOI 10.1038/ki.2012.482
   Gao JW, 2016, EUR J PHARMACOL, V786, P186, DOI 10.1016/j.ejphar.2016.05.030
   Gregory CA, 2004, ANAL BIOCHEM, V329, P77, DOI 10.1016/j.ab.2004.02.002
   Han X, 2016, ATHEROSCLEROSIS, V244, P1, DOI 10.1016/j.atherosclerosis.2015.10.102
   Krishnamurthy M, 2012, INT J BIOL MACROMOL, V50, P1275, DOI 10.1016/j.ijbiomac.2012.03.012
   Leopold JA, 2015, TRENDS CARDIOVAS MED, V25, P267, DOI 10.1016/j.tcm.2014.10.021
   Liao LZ, 2013, AM J CHINESE MED, V41, P353, DOI 10.1142/S0192415X13500262
   Liao LZ, 2013, PLOS ONE, V8, DOI 10.1371/journal.pone.0082379
   Lin SQ, 2009, AM J CHINESE MED, V37, P323, DOI 10.1142/S0192415X09006874
   Liu DM, 2014, CELL PHYSIOL BIOCHEM, V33, P129, DOI 10.1159/000356656
   Liu HM, 2010, J CELL BIOCHEM, V111, P1556, DOI 10.1002/jcb.22887
   Livak KJ, 2001, METHODS, V25, P402, DOI 10.1006/meth.2001.1262
   Luo Y, 2017, BBA-MOL BASIS DIS, V1863, P1654, DOI 10.1016/j.bbadis.2017.01.017
   Ogawa Sumito, 2015, Clin Calcium, V25, P633
   Patel JJ, 2016, METHODS MOL BIOL, V1430, P91, DOI 10.1007/978-1-4939-3628-1_6
   Schläfli AM, 2016, ONCOTARGET, V7, P39544, DOI 10.18632/oncotarget.9647
   Shanahan CM, 2013, KIDNEY INT, V83, P984, DOI 10.1038/ki.2013.75
   Shanahan CM, 2011, CIRC RES, V109, P697, DOI 10.1161/CIRCRESAHA.110.234914
   Shigematsu T, 2017, CONTRIB NEPHROL, V189, P169, DOI 10.1159/000452310
   Silva AKA, 2015, CARBOHYD POLYM, V116, P267, DOI 10.1016/j.carbpol.2014.06.010
   Song Y, 2017, EUR J PHARMACOL, V794, P45, DOI 10.1016/j.ejphar.2016.11.029
   Tang YX, 2015, ATHEROSCLEROSIS, V243, P357, DOI 10.1016/j.atherosclerosis.2015.08.047
   Tanida I, 2014, PLOS ONE, V9, DOI 10.1371/journal.pone.0110600
   Xu MM, 2017, LIFE SCI, V179, P23, DOI 10.1016/j.lfs.2016.11.025
   Xue ZQ, 2017, INT J CARDIOL, V230, P142, DOI 10.1016/j.ijcard.2016.12.042
   Yahagi K, 2017, ARTERIOSCL THROM VAS, V37, P191, DOI 10.1161/ATVBAHA.116.306256
   Yang J, 2017, AUTOPHAGY, V13, P82, DOI 10.1080/15548627.2016.1245261
   Yu L, 2018, AUTOPHAGY, V14, P207, DOI 10.1080/15548627.2017.1378838
   Zhang BC, 2016, CELL PHYSIOL BIOCHEM, V39, P2065, DOI 10.1159/000447902
   Zhang J, 2015, CALCIFIED TISSUE INT, V96, P580, DOI 10.1007/s00223-015-9979-3
   Zhang Ziyan, 2016, Curr Protoc Toxicol, V69, DOI 10.1002/cptx.11
   Zhao C, 2006, CARBOHYD RES, V341, P485, DOI 10.1016/j.carres.2005.11.032
   Zhao YG, 2016, BIOCHEM BIOPH RES CO, V470, P287, DOI 10.1016/j.bbrc.2016.01.067
   Zhu DX, 2015, J CELL MOL MED, V19, P165, DOI 10.1111/jcmm.12373
NR 39
TC 16
Z9 18
U1 0
U2 21
PU SPANDIDOS PUBL LTD
PI ATHENS
PA POB 18179, ATHENS, 116 10, GREECE
SN 1791-2997
EI 1791-3004
J9 MOL MED REP
JI Mol. Med. Rep.
PD APR
PY 2018
VL 17
IS 4
BP 5109
EP 5115
DI 10.3892/mmr.2018.8488
PG 7
WC Oncology; Medicine, Research & Experimental
WE Science Citation Index Expanded (SCI-EXPANDED)
SC Oncology; Research & Experimental Medicine
GA GA9PA
UT WOS:000428672100032
PM 29393437
OA Green Published, hybrid, Green Submitted
DA 2023-11-17
ER

PT J
AU Ma, J
   Ma, SY
   Yin, CX
   Wu, HL
AF Ma, Jin
   Ma, Shiyu
   Yin, Chunxia
   Wu, Huanlin
TI Shengmai San-derived herbal prevents the development of a vulnerable
   substrate for atrial fibrillation in a rat model of ischemic heart
   failure
SO BIOMEDICINE & PHARMACOTHERAPY
LA English
DT Article
DE Atrial fibrillation; Cardiac fibrosis; Connexin; Traditional Chinese
   medicine; Heart failure
ID CORONARY-ARTERY-DISEASE; MYOCARDIAL-INFARCTION; OXIDATIVE STRESS;
   CARDIAC FIBROSIS; CANINE MODEL; MYOFIBROBLASTS; PATHOGENESIS;
   CARVEDILOL; APOPTOSIS; MATRINE
AB Objective: The study aimed to investigate whether a Shengmai San-derived herbal, Fumai granule (FM), which had a preventive effect on atrial fibrillation (AF) in myocardial infarction (MI)-induced heart failure (HF) rat and to determine the underlying mechanisms.
   Design and methods: MI was induced by a ligation of the left anterior descending coronary artery. One week after MI surgery, FM was gavaged for 4 weeks. AF inducibility was detected by transesophageal programmed electrical stimulation technology. Multielectrode array measurements, echocardiogram, histology, and western blotting were performed.
   Results: The FM-treated group had lower rates of AF inducibility and shorter AF duration compared to the MI group. FM improved the conduction velocity and homogeneity, decreased left atrial positive fibrosis areas and expression of type I and III collagen, inhibited cardiac fibroblast to myofibroblast differential, and increased the expression of connexin 43 and connexin 40 in the left atrium.
   Conclusions: These results suggest that FM reduced the AF inducibility after MI by improving the left atrial conduction function via inhibiting left atrial fibrosis and increasing the expression of connexin, indicating its benefit in preventing the MI-induced vulnerable substrate for AF.
C1 [Ma, Jin; Yin, Chunxia; Wu, Huanlin] Guangdong Prov Hosp Chinese Med, Heart Ctr, Guangzhou 510006, Guangdong, Peoples R China.
   [Ma, Shiyu] Guangdong Prov Hosp Chinese Med, Dept Critical Care Med, Guangzhou 510006, Guangdong, Peoples R China.
C3 Guangzhou University of Chinese Medicine; Guangzhou University of
   Chinese Medicine
RP Wu, HL (corresponding author), Guangdong Prov Hosp Chinese Med, Heart Ctr, Guangzhou 510006, Guangdong, Peoples R China.
EM profwuhl@126.com
OI Ma, Shiyu/0000-0002-3968-584X
FU Natural Science Foundation of China [81503394]; Guangdong science and
   Technology Foundation [2014A020221026]; Natural Science Foundation of
   Guangdong Provincial [2015A030313354, 2016A030313634, 2017A030313888];
   Guangzhou science and Technology Foundation [201607010364]
FX This work was supported by grant from Natural Science Foundation of
   China (#81503394 to Jin Ma), Guangdong science and Technology Foundation
   (#2014A020221026 to Jin Ma), Natural Science Foundation of Guangdong
   Provincial (#2015A030313354, #2016A030313634 to Shiyu Ma,
   #2017A030313888 to Jin Ma), Guangzhou science and Technology Foundation
   (#201607010364 to Shiyu Ma).
CR Alam MA, 2013, J CARDIOVASC PHARM, V61, P240, DOI 10.1097/FJC.0b013e31827cb600
   Arroja Jose David, 2016, Indian Pacing Electrophysiol J, V16, P152, DOI 10.1016/j.ipej.2016.11.002
   Berenfeld O, 2014, CARDIOL CLIN, V32, P495, DOI 10.1016/j.ccl.2014.07.001
   Berk BC, 2007, J CLIN INVEST, V117, P568, DOI 10.1172/JCI31044
   Burstein B, 2009, CIRC RES, V105, P1213, DOI 10.1161/CIRCRESAHA.108.183400
   Cao F, 2008, ACTA CARDIOL, V63, P303, DOI 10.2143/AC.63.3.1020305
   Carrascal Y, 2016, J ARRYTHM, V32, P191, DOI 10.1016/j.joa.2016.01.010
   Cherian TS, 2017, AM J CARDIOL, V119, P1763, DOI 10.1016/j.amjcard.2017.02.050
   Cho KI, 2014, INT J MOL SCI, V15, P14803, DOI 10.3390/ijms150814803
   Davis J, 2014, J MOL CELL CARDIOL, V70, P9, DOI 10.1016/j.yjmcc.2013.10.019
   Facchini E, 2014, CURR OPIN CARDIOL, V29, P423, DOI 10.1097/HCO.0000000000000085
   Fu LY, 2016, BMC COMPLEM ALTERN M, V16, DOI 10.1186/s12906-016-1231-9
   Gemel J, 2014, J MOL CELL CARDIOL, V76, P159, DOI 10.1016/j.yjmcc.2014.08.021
   Heijman J, 2014, CIRC RES, V114, P1483, DOI 10.1161/CIRCRESAHA.114.302226
   Jalife J, 2016, HEART FAIL CLIN, V12, P309, DOI 10.1016/j.hfc.2015.08.024
   Kim BJ, 2013, J PHARMACOPUNCT, V16, P36, DOI 10.3831/KPI.2013.16.025
   Lee CJY, 2017, J AM COLL CARDIOL, V69, P2902
   Lee KW, 2006, CIRCULATION, V114, P1703, DOI 10.1161/CIRCULATIONAHA.106.624320
   Lewicka E, 2016, ANATOL J CARDIOL, V16, P563, DOI 10.5152/AnatolJCardiol.2015.6272
   Li DS, 2001, CIRCULATION, V104, P2608, DOI 10.1161/hc4601.099402
   Li J, 2015, INT J CLIN EXP PATHO, V8, P5121
   Liew R, 2013, CIRC J, V77, P1171, DOI 10.1253/circj.CJ-12-1155
   Ma XQ, 2013, AFR J TRADIT COMPLEM, V10, P442, DOI 10.4314/ajtcam.v10i3.10
   Miragoli M, 2015, BIOMED RES INT, V2015, DOI 10.1155/2015/798768
   Nguyen DT, 2010, HEART RHYTHM, V7, P1438, DOI 10.1016/j.hrthm.2010.04.030
   Nguyen TP, 2014, J MOL CELL CARDIOL, V70, P83, DOI 10.1016/j.yjmcc.2013.10.018
   Ohara Keiko, 2002, Journal of Cardiovascular Pharmacology and Therapeutics, V7, P89
   Pandit SV, 2016, CLIN MED INSIGHTS-CA, V10, P41, DOI 10.4137/CMC.S39713
   Piersma B, 2015, FRONT MED, V2, DOI 10.3389/fmed.2015.00059
   Purnomo Yudi, 2013, Cardiovascular & Hematological Disorders - Drug Targets, V13, P165
   Qiu M, 2013, TRIALS, V14, DOI 10.1186/1745-6215-14-168
   Rahman F, 2016, NAT REV CARDIOL, V13, P501, DOI 10.1038/nrcardio.2016.114
   Shao QM, 2016, INT J CARDIOL, V207, P117, DOI 10.1016/j.ijcard.2016.01.017
   Shi YF, 2002, CARDIOVASC RES, V54, P456, DOI 10.1016/S0008-6363(02)00243-2
   Shin SY, 2015, EUROPACE, V17, P655, DOI 10.1093/europace/euu294
   Smaill BH, 2015, CIRC-ARRHYTHMIA ELEC, V8, P256, DOI 10.1161/CIRCEP.115.002881
   Tribulova N, 2015, J PHYSIOL PHARMACOL, V66, P625
   Tuñón J, 2014, AM J CARDIOL, V113, P434, DOI 10.1016/j.amjcard.2013.10.012
   Varela M, 2016, PLOS COMPUT BIOL, V12, DOI 10.1371/journal.pcbi.1005245
   Vasquez C, 2011, J CARDIOVASC PHARM, V57, P380, DOI 10.1097/FJC.0b013e31820cda19
   Vasquez C, 2010, CIRC RES, V107, P1011, DOI 10.1161/CIRCRESAHA.110.227421
   Verheule S, 2004, CIRC RES, V94, P1458, DOI 10.1161/01.RES.0000129579.59664.9d
   Violi F, 2016, J AM HEART ASSOC, V5, DOI 10.1161/JAHA.116.003347
   Wen HZ, 2009, TOHOKU J EXP MED, V218, P121, DOI 10.1620/tjem.218.121
   Wilhelm Matthias, 2006, Heart Lung Circ, V15, P30, DOI 10.1016/j.hlc.2005.06.011
   Yin K. C., 2014, J NEW CHIN MED, V11, P81
   Yu JB, 2014, MOL MED REP, V10, P3199, DOI 10.3892/mmr.2014.2642
   Zhao J., 2016, ALTERN MED, V2016
   Zhao YC, 2016, SCI REP-UK, V6, DOI 10.1038/srep23025
   Zhao ZQ, 2016, N-S ARCH PHARMACOL, V389, P863, DOI 10.1007/s00210-016-1249-z
NR 50
TC 12
Z9 14
U1 0
U2 19
PU ELSEVIER FRANCE-EDITIONS SCIENTIFIQUES MEDICALES ELSEVIER
PI ISSY-LES-MOULINEAUX
PA 65 RUE CAMILLE DESMOULINS, CS50083, 92442 ISSY-LES-MOULINEAUX, FRANCE
SN 0753-3322
EI 1950-6007
J9 BIOMED PHARMACOTHER
JI Biomed. Pharmacother.
PD APR
PY 2018
VL 100
BP 156
EP 167
DI 10.1016/j.biopha.2018.02.013
PG 12
WC Medicine, Research & Experimental; Pharmacology & Pharmacy
WE Science Citation Index Expanded (SCI-EXPANDED)
SC Research & Experimental Medicine; Pharmacology & Pharmacy
GA FZ5PZ
UT WOS:000427649200020
PM 29428663
DA 2023-11-17
ER

PT J
AU Mao, HM
   Liu, M
   Qu, H
   Wang, LQ
   Shi, DZ
AF Mao, Hui-min
   Liu, Mi
   Qu, Hua
   Wang, Li-qiong
   Shi, Da-zhuo
TI Tongxinluo Capsule (sic) for Cardiac Syndrome X: A Systematic Review and
   Meta-Analysis
SO CHINESE JOURNAL OF INTEGRATIVE MEDICINE
LA English
DT Review
DE Tongxinluo Capsule; cardiac syndrome X; randomized controlled trial;
   systematic review; Chinese medicine
AB Objective: To evaluate the efficacy and safety of Tongxinluo Capsule (sic), TXL) for patients with cardiac syndrome X (CSX). Methods: Randomized controlled trials (RCTs) regarding TXL in the treatment of CSX were searched in Chinese Biomedicine Literature Database, China National Knowledge Infrastructure, Chinese Scientific Journal Database, Wanfang Database, PubMed, EMBASE, Cochrane Central Register of Controlled Trial, websites of the Chinese and International Clinical Trial Registry platform up to June 30, 2015. The intervention was either TXL alone or TXL combined with conventional treatment, while the control intervention was conventional treatment with or without placebo. Data extraction, methodological quality assessment and data analyses were performed according to the Cochrane criteria. The primary outcome was a composite event of death, acute myocardial infarction (AMI), angina requiring hospitalization, revascularization, and heart failure. The secondary outcome measures were angina symptom improvement, electrocardiograph (ECG) improvement, and serum endothelin-1 (ET-1) level. The adverse events were also recorded. RevMan 5.3 software was applied for data analyses. Results: Twelve RCTs (696 patients) were included. Compared with conventional treatment, the addition of TXL to conventional treatment showed some benefits on relieving angina symptoms [risk ratio (RR): 1.46, 95% confidence interval (CI) (1.25, 1.71), P<0.01], and improving ECG [RR: 1.45, 95% CI (1.21, 1.74), P<0.01]. The pooled result did not support a benefit of TXL on reducing the incidence of primary outcome [RR: 0.20, 95% CI (0.02, 1.61), P=0.13]. In addition, TXL decreased serum ET-1 concentration of CSX patients [standardized mean number: -1.63, 95% CI (-2.29,-0.96), P<0.01]. No serious adverse events were reported. Conclusions: TXL documents potential benefits on attenuating angina symptoms, improving ECG and decreasing serum ET-1 level for CSX patients. However, more rigorous RCTs with high quality are needed to confirm its efficacy and safety.
C1 [Mao, Hui-min; Qu, Hua; Wang, Li-qiong] Beijing Univ Chinese Med, Grad Sch, Beijing 100029, Peoples R China.
   [Mao, Hui-min; Liu, Mi; Qu, Hua; Shi, Da-zhuo] China Acad Chinese Med Sci, Xiyuan Hosp, Cardiovasc Dis Ctr, Beijing 100091, Peoples R China.
C3 Beijing University of Chinese Medicine; China Academy of Chinese Medical
   Sciences; Xiyuan Hospital, CACMS
RP Shi, DZ (corresponding author), China Acad Chinese Med Sci, Xiyuan Hosp, Cardiovasc Dis Ctr, Beijing 100091, Peoples R China.
EM shidztcm@163.com
RI Qu, Hua/AAN-9145-2021; mao, molly/IZE-6501-2023
FU National Science and Technology Support Plan of China [2013BAI02B01]
FX Supported by the National Science and Technology Support Plan of China
   (No. 2013BAI02B01)
CR Agrawal S, 2014, CARDIOL CLIN, V32, P463, DOI 10.1016/j.ccl.2014.04.006
   BI XP, 2005, HEBEI MED J, V27, P587
   Bi Y.F., 2013, SHANGHAI J TRADITION, V47, P77
   Bi YF, 2013, J TRADIT CHIN MED, V33, P194, DOI 10.1016/S0254-6272(13)60124-7
   Chen YJ, 2012, BEIJING J TRADITIONA, V31, P403
   Crea F, 2004, HEART, V90, P457, DOI 10.1136/hrt.2003.020594
   [段炼 DUAN Lian], 2010, [中国病理生理杂志, Chinese Journal of Pathophysiology], V26, P430
   FENG ZB, 2005, J BETHUNE MILIT MED, V3, P25
   Gakidou E, 2010, LANCET, V376, P959, DOI 10.1016/S0140-6736(10)61257-3
   Gulati M, 2009, ARCH INTERN MED, V169, P843, DOI 10.1001/archinternmed.2009.50
   HIGGINS JPT, 2011, COCHRANE HDB SYSTEMA, V0001
   Jia YL, 2013, EVID-BASED COMPL ALT, V2013, DOI 10.1155/2013/282707
   KASKI JC, 1995, J AM COLL CARDIOL, V25, P807, DOI 10.1016/0735-1097(94)00507-M
   Li S, 2009, YUNNAN J TRADIT CHIN, V30, P15
   Liu H, 2003, CHIN J DIFFICULT COM, V2, P218
   Liu Z.Y., 2013, CHIN J INTEGR MED CA, V11, P1390, DOI [10.3969/j.issn.1672-1349.2013.11.063, DOI 10.3969/J.ISSN.1672-1349.2013.11.063]
   Lu H, 2007, CHIN J DIFFICULT COM, V6, P655
   Lv XL, 2014, J CLIN MED PRACTICE, V18, P135, DOI [10.7619/jcmp.201421046, DOI 10.7619/JCMP.201421046]
   Ma FJ, 2006, SHANGHAI PHARM J CHI, V27, P465
   Melikian N, 2008, PROG CARDIOVASC DIS, V50, P294, DOI 10.1016/j.pcad.2007.01.003
   Niu TF, 2009, BASIC CLIN RES COLLA, P333
   Wang JY, 2013, BMC COMPLEM ALTERN M, V13, DOI 10.1186/1472-6882-13-62
   Wang LB, 2006, CHIN J MED GUIDE CHI, V8, P188
   [杨跃进 YANG Yuejin], 2006, [中国病理生理杂志, Chinese Journal of Pathophysiology], V22, P1366
   Zhang Y, 2008, J LIAONING U TRADIT, V10, P82
   Zhao Jing-lin, 2005, Zhongguo Zhong Xi Yi Jie He Za Zhi, V25, P902
   Zhou LP, 2012, CHIN J INTEGR MED CA, V10, P868
   Zhu H.G., 2014, CHIN J INTEGR MED CA, V12, P680, DOI [10.3696/j.issn.1672-1349.2014.06.018, DOI 10.3696/J.ISSN.1672-1349.2014.06.018]
NR 28
TC 5
Z9 5
U1 1
U2 18
PU SPRINGER
PI NEW YORK
PA 233 SPRING ST, NEW YORK, NY 10013 USA
SN 1672-0415
EI 1993-0402
J9 CHIN J INTEGR MED
JI Chin. J. Integr. Med.
PD APR
PY 2018
VL 24
IS 4
BP 296
EP 303
DI 10.1007/s11655-017-2762-8
PG 8
WC Integrative & Complementary Medicine
WE Science Citation Index Expanded (SCI-EXPANDED)
SC Integrative & Complementary Medicine
GA GE1PP
UT WOS:000430989500010
PM 28819776
DA 2023-11-17
ER

PT J
AU Ruan, XF
   Li, YJ
   Ju, CW
   Shen, Y
   Lei, W
   Chen, C
   Li, Y
   Yu, H
   Liu, YT
   Kim, IM
   Wang, XL
   Weintraub, NL
   Tang, YL
AF Ruan, Xiao-fen
   Li, Yong-jun
   Ju, Cheng-wei
   Shen, Yan
   Lei, Wei
   Chen, Can
   Li, Yang
   Yu, Hong
   Liu, Yu-tao
   Kim, Il-man
   Wang, Xiao-long
   Weintraub, Neal L.
   Tang, Yaoliang
TI Exosomes from Suxiao Jiuxin pill-treated cardiac mesenchymal stem cells
   decrease H3K27 demethylase UTX expression in mouse cardiomyocytes <i>in
   vitro</i>
SO ACTA PHARMACOLOGICA SINICA
LA English
DT Article
DE traditional Chinese medicine; Suxiao Jiuxin pill; tetramethylpyrazine;
   borneol; cardiac mesenchymal stem cells; exosomes; epigenetic
   regulation; H3K27 methylases; H3K27 demethylases; UTX
ID ISCHEMIC-MYOCARDIUM; EXTRACELLULAR VESICLES; REGENERATION; HEART;
   DIFFERENTIATION; TRANSPLANTATION; INFARCTION; THERAPY; COMPLEX; INJURY
AB Suxiao Jiuxin pill (SJP) is a traditional Chinese medicine for the treatment of acute coronary syndrome in China, which contains two principal components, tetramethylpyrazine (TMP) and borneol (BOR). Thus far, however, the molecular mechanisms underlying the beneficial effects of SJP on the cardiac microenvironment are unknown. Cardiac mesenchymal stem cells (C-MSCs) communicate with cardiomyocytes (CMs) through the release of microvesicles (exosomes) to restore cardiac homeostasis and elicit repair, in part through epigenetic regulatory mechanisms. In this study, we examined whether SJP treatment altered C-MSC-derived exosomes (SJP-Exos) to cause epigenetic chromatic remodeling in recipient CMs. C-MSC isolated from mouse hearts were pretreated with SJP (SJP-Exos), TMP (TMP-Exos) or BOR (BOR-Exos). Then, HL-1 cells, a mouse cardiomyocyte line, were treated with exosomes from control C-MSCs (Ctrl-Exos), SJP-Exos, TMP-Exos or BOR-Exos. Treatment with SJP-Exos significantly increased the protein levels of histone 3 lysine 27 trimethylation (H3K27me3), a key epigenetic chromatin marker for cardiac transcriptional suppression, in the HL-1 cells. To further explore the mechanisms of SJP-Exo-mediated H3K27me3 upregulation, we assessed the mRNA expression levels of key histone methylases (EZH1, EZH2 and EED) and demethylases (JMJD3 and UTX) in the exosome-treated HL-1 cells. Treatment with SJP-Exo selectively suppressed UTX expression in the recipient HL-1 cells. Furthermore, PCNA, an endogenous marker of cell replication, was significantly higher in SJP-Exo-treated HL-1 cells than in Ctrl-Exo-treated HL-1 cells. These results show that SJP-Exos increase cardiomyocyte proliferation and demonstrate that SJP can modulate C-MSC-derived exosomes to cause epigenetic chromatin remodeling in recipient cardiomyocytes; consequently, SJP-Exos might be used to promote cardiomyocyte proliferation.
C1 [Ruan, Xiao-fen; Wang, Xiao-long] Shanghai Univ Tradit Chinese Med, Shuguang Hosp, Cardiovasc Res Inst Tradit Chinese Med, Cardiovasc Dept, Shanghai 201203, Peoples R China.
   [Li, Yong-jun; Ju, Cheng-wei] Southeast Univ, Med Sch, Zhongda Hosp, Dept Cardiol, Nanjing 210009, Jiangsu, Peoples R China.
   [Ruan, Xiao-fen; Li, Yong-jun; Ju, Cheng-wei; Shen, Yan; Li, Yang; Liu, Yu-tao; Kim, Il-man; Weintraub, Neal L.; Tang, Yaoliang] Augusta Univ, Med Coll Georgia, Augusta, GA 30912 USA.
   [Lei, Wei; Chen, Can] Guangdong Med Univ, Lab Cardiovasc Dis, Zhanjiang 524023, Peoples R China.
   [Yu, Hong] Zhejiang Univ, Coll Med, Affiliated Hosp 2, Dept Cardiol, Hangzhou 310009, Zhejiang, Peoples R China.
C3 Shanghai University of Traditional Chinese Medicine; Southeast
   University - China; University System of Georgia; Augusta University;
   Guangdong Medical University; Zhejiang University
RP Wang, XL (corresponding author), Shanghai Univ Tradit Chinese Med, Shuguang Hosp, Cardiovasc Res Inst Tradit Chinese Med, Cardiovasc Dept, Shanghai 201203, Peoples R China.; Tang, YL (corresponding author), Augusta Univ, Med Coll Georgia, Augusta, GA 30912 USA.
EM wxlqy0214@163.com; yaotang@augusta.edu
OI Kim, Il-man/0000-0002-9268-8337; Tang, Yaoliang/0000-0002-8372-1545;
   Weintraub, Neal/0000-0002-5138-3705
FU National Natural Science Foundation of China [81403352, 81573647,
   81528002]; Shanghai Key Laboratory of Traditional Chinese Clinical
   Medicine [14DZ2273200]; Tianjin Zhongxin Pharmaceutical Group Co, Ltd,
   Tianjin, China; American Heart Association [GRNT31430008, NIH-AR070029,
   NIH-HL086555, NIH-HL134354, NIH-HL12425]
FX This study was supported by the National Natural Science Foundation of
   China (No 81403352, 81573647 to Xiao-long WANG and Xiao-fen RUAN, and
   81528002 to Yao-liang TANG), the Shanghai Key Laboratory of Traditional
   Chinese Clinical Medicine (No 14DZ2273200); this study was also
   partially supported by the Tianjin Zhongxin Pharmaceutical Group Co,
   Ltd, Tianjin, China.r Il-man KIM, Neal L WEINTRAUB, and Yao-liang TANG
   were partially supported by the American Heart Association GRNT31430008,
   NIH-AR070029, NIH-HL086555, NIH-HL134354, and NIH-HL12425.
CR Ai SS, 2017, CIRC RES, V121, P106, DOI 10.1161/CIRCRESAHA.117.311212
   [Anonymous], EVID BASED COMPLEMEN
   Bodega B, 2017, NAT STRUCT MOL BIOL, V24, P444, DOI 10.1038/nsmb.3392
   Campbell CR, 2016, MED HYPOTHESES, V88, P6, DOI 10.1016/j.mehy.2015.12.022
   Che CT, 2013, MOLECULES, V18, P5125, DOI 10.3390/molecules18055125
   Chen L, 2012, PLOS ONE, V7, DOI 10.1371/journal.pone.0031005
   Chen LJ, 2014, PLOS ONE, V9, DOI 10.1371/journal.pone.0107841
   Chen Lijuan, 2013, Methods Mol Biol, V1036, P75, DOI 10.1007/978-1-62703-511-8_6
   Chen LJ, 2013, BIOCHEM BIOPH RES CO, V431, P566, DOI 10.1016/j.bbrc.2013.01.015
   Chen LJ, 2012, STEM CELLS DEV, V21, P2122, DOI 10.1089/scd.2011.0463
   Chen ZX, 2017, METHODS MOL BIOL, V1660, P389, DOI 10.1007/978-1-4939-7253-1_32
   Dal-Pra S, 2017, CIRC RES, V120, P1403, DOI 10.1161/CIRCRESAHA.116.308741
   GUO J, 2004, MODERN J INTEGR TRAD, V13, P2387
   He AB, 2012, CIRC RES, V110, P406, DOI 10.1161/CIRCRESAHA.111.252205
   Hu G, 2012, CELL DEATH DIS, V3, DOI 10.1038/cddis.2012.114
   Juan AH, 2016, CELL REP, V17, P1369, DOI 10.1016/j.celrep.2016.09.087
   Kuzmichev A, 2002, GENE DEV, V16, P2893, DOI 10.1101/gad.1035902
   Lee C, 2012, CIRCULATION, V126, P2601, DOI 10.1161/CIRCULATIONAHA.112.114173
   Liu L, 2016, J CLIN INVEST, V126, P1233, DOI 10.1172/JCI86798
   Lu ZQ, 2015, BMC COMPLEM ALTERN M, V15, DOI 10.1186/s12906-015-0908-9
   National Pharmacopoeia Committee, 2015, CHIN PHARM 2015, V2015
   Pasini D, 2010, NUCLEIC ACIDS RES, V38, P4958, DOI 10.1093/nar/gkq244
   Rider MA, 2016, SCI REP-UK, V6, DOI 10.1038/srep23978
   Talkhabi M, 2017, LIFE SCI, V178, P70, DOI 10.1016/j.lfs.2017.04.013
   Tang YL, 2007, BIOCHEM BIOPH RES CO, V359, P877, DOI 10.1016/j.bbrc.2007.05.216
   Tang YL, 2009, CIRC RES, V104, P1209, DOI 10.1161/CIRCRESAHA.109.197723
   Tang YL, 2012, PROG MOL BIOL TRANSL, V111, P175, DOI 10.1016/B978-0-12-398459-3.00008-3
   Tang YLL, 2013, EXP BIOL MED, V238, P294, DOI 10.1177/1535370213477982
   Tang YL, 2005, ANN THORAC SURG, V80, P229, DOI 10.1016/j.athoracsur.2005.02.072
   Tang YL, 2004, REGUL PEPTIDES, V117, P3, DOI 10.1016/j.regpep.2003.09.005
   Wang WE, 2017, CIRCULATION, V136, P834, DOI 10.1161/CIRCULATIONAHA.116.024307
   Wang Xiao-Long, 2012, Zhongguo Zhong Xi Yi Jie He Za Zhi, V32, P1483
   Wang YJ, 2015, INT J CARDIOL, V192, P61, DOI 10.1016/j.ijcard.2015.05.020
   Wang YJ, 2014, J CELL MOL MED, V18, P1889, DOI 10.1111/jcmm.12321
   Wu JC, 2015, ONCOL REP, V34, P455, DOI 10.3892/or.2015.4003
   Yu L, 2013, CHIN J EXP TRADIT ME, V19, P154
   Zhang JB, 2014, J CARDIOVASC PHARM, V64, P120, DOI 10.1097/FJC.0000000000000095
NR 37
TC 44
Z9 48
U1 3
U2 36
PU ACTA PHARMACOLOGICA SINICA
PI SHANGHAI
PA 294 TAI-YUAN RD, SHANGHAI, 200031, PEOPLES R CHINA
SN 1671-4083
EI 1745-7254
J9 ACTA PHARMACOL SIN
JI Acta Pharmacol. Sin.
PD APR
PY 2018
VL 39
IS 4
BP 579
EP 586
DI 10.1038/aps.2018.18
PG 8
WC Chemistry, Multidisciplinary; Pharmacology & Pharmacy
WE Science Citation Index Expanded (SCI-EXPANDED)
SC Chemistry; Pharmacology & Pharmacy
GA GB4EL
UT WOS:000429013200009
PM 29542684
OA Green Published, Bronze
DA 2023-11-17
ER

PT J
AU Wu, HC
   Horng, CT
   Tsai, SC
   Lee, YL
   Hsu, SC
   Tsai, YJ
   Tsai, FJ
   Chiang, JH
   Kuo, DH
   Yang, JS
AF Wu, Hsing-Chen
   Horng, Chi-Ting
   Tsai, Shih-Chang
   Lee, You-Li
   Hsu, Shou-Cheng
   Tsai, Yi-Jen
   Tsai, Fuu-Jen
   Chiang, Jo-Hua
   Kuo, Daih-Huang
   Yang, Jai-Sing
TI Relaxant and vasoprotective effects of ginger extracts on porcine
   coronary arteries
SO INTERNATIONAL JOURNAL OF MOLECULAR MEDICINE
LA English
DT Article
DE ginger; coronary artery; vasoprotective effect; relaxation; antioxidant
ID ZINGIBER-OFFICINALE; RESISTANCE ARTERIES; NITRIC-OXIDE; VASODILATION;
   CONSTITUENTS; MEDIATORS; SAFETY; AGENTS
AB Ginger (Zingiber officinale Roscoe) is a popular Chinese herbal medicine, which is considered to warm the stomach and dispel cold in traditional Chinese medicine. Ginger is widely used to treat stomach disorders, and it has been reported to exhibit antithrombotic activity via the inhibition of platelet aggregation and thromboxane B-2 production in vitro. Cardiovascular disease is associated with the aberrant functioning of the heart and circulatory system; the relatively narrow vessels of the circulation are commonly affected and blocked by atherosclerosis, which may result in angina or heart attack. Numerous drugs and medicines are used to treat myocardial infarction; however, they are often associated with numerous side effects. Therefore, it is important to identify substitutive drugs with no unbearable side effects. In the present study, the relaxant effects of ginger crude extract (GCE) were determined on porcine coronary arteries. The DPPH radical scavenging assay, lucigenin-enhanced chemiluminescence assay and western blot analysis were used to individually detect antioxidant assay of ginger extraction or superoxide anion produced by endothelial cells and molecular signaling. The results indicated that GCE induced relaxation of porcine coronary arteries in an endothelium-dependent manner. GCE increased vasoprotection via the suppression of nitric oxide synthase and cyclooxygenase. In addition, GCE possessed antioxidant ability, as determined using 1,1-diphenyl-2-picrylhydrazyl and lucigenin-enhanced chemiluminescence assays. Taken together, the present study demonstrated that GCE exerts marked vasoprotective effects and free radical-scavenging activities in porcine coronary arteries.
C1 [Wu, Hsing-Chen; Lee, You-Li] Kaohsiung Armed Forces Gen Hosp, Dept Nutr, Kaohsiung 80284, Taiwan.
   [Horng, Chi-Ting] Kaohsiung Armed Forces Gen Hosp, Med Educ Ctr, Kaohsiung 80284, Taiwan.
   [Horng, Chi-Ting] Chung Shang Med Univ, Inst Biochem & Biotechnol, Taichung 40201, Taiwan.
   [Horng, Chi-Ting; Hsu, Shou-Cheng; Tsai, Yi-Jen; Kuo, Daih-Huang] Tajen Univ, Dept Pharm, 20 Weixin Rd, Pingtung 90741, Taiwan.
   [Horng, Chi-Ting; Hsu, Shou-Cheng; Tsai, Yi-Jen; Kuo, Daih-Huang] Tajen Univ, Master Program, 20 Weixin Rd, Pingtung 90741, Taiwan.
   [Tsai, Shih-Chang] China Med Univ, Dept Biol Sci & Technol, Taichung 40402, Taiwan.
   [Tsai, Fuu-Jen] China Med Univ, Sch Postbaccalaureate Chinese Med, Taichung 40402, Taiwan.
   [Tsai, Fuu-Jen] China Med Univ Hosp, Ctr Human Genet, Taichung 40447, Taiwan.
   [Chiang, Jo-Hua] ChungJen Jr Coll Nursing Hlth Sci & Management, Dept Nursing, Chiayi 62241, Taiwan.
   [Yang, Jai-Sing] China Med Univ, China Med Univ Hosp, Dept Med Res, 2 Yuh Der Rd, Taichung 40447, Taiwan.
C3 Chung Shan Medical University; China Medical University Taiwan; China
   Medical University Taiwan; China Medical University Taiwan; China
   Medical University Hospital - Taiwan; China Medical University Taiwan;
   China Medical University Hospital - Taiwan
RP Kuo, DH (corresponding author), Tajen Univ, Dept Pharm, 20 Weixin Rd, Pingtung 90741, Taiwan.; Kuo, DH (corresponding author), Tajen Univ, Master Program, 20 Weixin Rd, Pingtung 90741, Taiwan.; Yang, JS (corresponding author), China Med Univ, China Med Univ Hosp, Dept Med Res, 2 Yuh Der Rd, Taichung 40447, Taiwan.
EM kuo0939@gmail.com; jaisingyang@gmail.com
RI Yang, Jai Sing/M-1162-2015; Chiang, Jo-Hua/E-4411-2016; Tsai,
   Fuu-Jen/J-4140-2015
OI Yang, Jai Sing/0000-0001-7302-8248; 
CR Aggarwal M, 2017, MED CLIN N AM, V101, P895, DOI 10.1016/j.mcna.2017.04.007
   Antonopoulos AS, 2018, CURR OPIN PHARMACOL, V39, P1, DOI 10.1016/j.coph.2017.11.001
   Baliga MS, 2012, FOOD FUNCT, V3, P714, DOI 10.1039/c2fo10225k
   Borrelli F, 2005, OBSTET GYNECOL, V105, P849, DOI 10.1097/01.AOG.0000154890.47642.23
   Brown AC, 2017, FOOD CHEM TOXICOL, V107, P449, DOI 10.1016/j.fct.2016.11.001
   Chang LC, 2016, BIOMEDICINE-TAIWAN, V6, P9, DOI 10.7603/s40681-016-0002-8
   Cohen RA, 1997, P NATL ACAD SCI USA, V94, P4193, DOI 10.1073/pnas.94.8.4193
   CONNELL DW, 1972, J CHROMATOGR, V67, P29, DOI 10.1016/S0021-9673(01)97144-4
   Drain P, 1998, P NATL ACAD SCI USA, V95, P13953, DOI 10.1073/pnas.95.23.13953
   Dugasani S, 2010, J ETHNOPHARMACOL, V127, P515, DOI 10.1016/j.jep.2009.10.004
   Flagg TP, 2010, PHYSIOL REV, V90, P799, DOI 10.1152/physrev.00027.2009
   Förstermann U, 2011, BRIT J PHARMACOL, V164, P213, DOI 10.1111/j.1476-5381.2010.01196.x
   Ghalayini IF, 2004, INT J IMPOT RES, V16, P459, DOI 10.1038/sj.ijir.3901256
   Ghayur MN, 2005, VASC PHARMACOL, V43, P234, DOI 10.1016/j.vph.2005.07.003
   Gilani AH, 2010, BMC COMPLEM ALTERN M, V10, DOI 10.1186/1472-6882-10-2
   Gupta S, 2008, CARDIOVASC THER, V26, P189, DOI 10.1111/j.1755-5922.2008.00054.x
   Ilkhanizadeh B, 2016, DIABETES METAB J, V40, P46, DOI 10.4093/dmj.2016.40.1.46
   Jiang JY, 2016, CLIN EXP HYPERTENS, V38, P393, DOI 10.3109/10641963.2016.1148155
   Jolad SD, 2005, PHYTOCHEMISTRY, V66, P1614, DOI 10.1016/j.phytochem.2005.05.007
   Lee CF, 2016, INT J ONCOL, V48, P2007, DOI 10.3892/ijo.2016.3420
   Li Hongyu, 2018, Front Biosci (Schol Ed), V10, P185
   Liu JY, 2007, J BIOL CHEM, V282, P18233, DOI 10.1074/jbc.M701235200
   Lu CC, 2016, J FUNCT FOODS, V20, P20, DOI 10.1016/j.jff.2015.10.012
   MACLEOD AJ, 1984, PHYTOCHEMISTRY, V23, P353, DOI 10.1016/S0031-9422(00)80332-5
   Mashhadi NS, 2013, INT J PREVENTIVE MED, V4, pS38
   Matsumoto T, 2015, BRIT J PHARMACOL, V172, P3980, DOI 10.1111/bph.13205
   Mittal M, 2014, ANTIOXID REDOX SIGN, V20, P1126, DOI 10.1089/ars.2012.5149
   NABEL EG, 1988, CIRCULATION, V77, P43, DOI 10.1161/01.CIR.77.1.43
   Ok Seon, 2012, Prev Nutr Food Sci, V17, P166, DOI 10.3746/pnf.2012.17.2.166
   Padma VV, 2015, BIOMEDICINE-TAIWAN, V5, P1, DOI 10.7603/s40681-015-0019-4
   Pratt PF, 1996, HYPERTENSION, V28, P76, DOI 10.1161/01.HYP.28.1.76
   Quast U, 2004, DIABETES, V53, pS156, DOI 10.2337/diabetes.53.suppl_3.S156
   Randriamboavonjy V, 2005, CARDIOVASC RES, V65, P487, DOI 10.1016/j.cardiores.2004.10.029
   Randriamboavonjy V, 2003, HYPERTENSION, V41, P801, DOI 10.1161/01.HYP.0000047240.33861.6B
   SAKANASHI M, 1991, BRIT J PHARMACOL, V103, P1905, DOI 10.1111/j.1476-5381.1991.tb12350.x
   Salvo F, 2017, PHARMACOL RES, V118, P43, DOI 10.1016/j.phrs.2016.08.006
   Shao Y, 2016, RSC ADV, V6, P12235, DOI 10.1039/c5ra16493a
   Shukla Y, 2007, FOOD CHEM TOXICOL, V45, P683, DOI 10.1016/j.fct.2006.11.002
   Steed MM, 2011, ANTIOXID REDOX SIGN, V15, P1927, DOI 10.1089/ars.2010.3721
   Sun BH, 1998, J NEUROCHEM, V71, P142
   TESFAMARIAM B, 1988, HYPERTENSION, V11, P440, DOI 10.1161/01.HYP.11.5.440
   Tomiyama H, 2014, INT J HYPERTENS, V2014, DOI 10.1155/2014/919256
   Valavanidis A, 2006, ECOTOX ENVIRON SAFE, V64, P178, DOI 10.1016/j.ecoenv.2005.03.013
   Wang F, 2014, PLOS ONE, V9, DOI 10.1371/journal.pone.0087221
   Weng CJ, 2012, MOL NUTR FOOD RES, V56, P1304, DOI 10.1002/mnfr.201200173
NR 45
TC 20
Z9 20
U1 0
U2 28
PU SPANDIDOS PUBL LTD
PI ATHENS
PA POB 18179, ATHENS, 116 10, GREECE
SN 1107-3756
EI 1791-244X
J9 INT J MOL MED
JI Int. J. Mol. Med.
PD APR
PY 2018
VL 41
IS 4
BP 2420
EP 2428
DI 10.3892/ijmm.2018.3380
PG 9
WC Medicine, Research & Experimental
WE Science Citation Index Expanded (SCI-EXPANDED)
SC Research & Experimental Medicine
GA FY9BQ
UT WOS:000427160600066
PM 29328426
OA Bronze
DA 2023-11-17
ER

PT J
AU Zhong, Y
   Feng, J
   Fan, ZC
   Li, JF
AF Zhong, Yi
   Feng, Jian
   Fan, Zhongcai
   Li, Jiafu
TI Curcumin increases cholesterol efflux via heme oxygenase-1-mediated
   ABCA1 and SR-BI expression in macrophages
SO MOLECULAR MEDICINE REPORTS
LA English
DT Article
DE curcumin; cholesterol efflux; heme oxygenase-1; ATP-binding cassette
   transporter A1; scavenger receptor class B type I
ID UP-REGULATION; FOAM CELLS; LIPID-ACCUMULATION; ATHEROSCLEROSIS;
   RECEPTOR; SUPPRESSES; PATHWAY; MICE; MECHANISMS; INDUCTION
AB Curcumin, which is an extract from a traditional Chinese medicine, has previously been demonstrated to exhibit an anti-atherosclerotic effect, which is closely associated with an increase in cholesterol efflux. However, it is unclear as to whether the increased effect is mediated by heme oxygenase (HO)-1. Macrophages were treated with different concentrations of curcumin, HO-1 inhibitor and small interfering (si)RNA in different experiments. Analysis of protein expression was conducted via western blotting. mRNA expression levels were measured using reverse transcription-polymerase chain reaction. Antioxidant response element (ARE)-driven promoter activity was measured by a dual-luciferase reporter assay. The cholesterol efflux analysis was performed by fluorescence-labelled cholesterol (NBD) using a multi-label counter. In the present study, the results indicated that curcumin increased the cholesterol efflux from macrophages. Additionally, curcumin significantly upregulated HO-1 expression. The HO-1 inhibitor (zinc protoporphyrin) partly blocked this effect. Curcumin also promoted scavenger receptor class B type I (SR-BI) and ATP-binding cassette transporter A1 (ABCA1) expression. HO-1 small interfering (si)RNA partly abolished the increased SR-BI and ABCA1 expression induced by curcumin. Furthermore, the nuclear factor, erythroid 2 like 2 (Nrf2) expression in the nucleus was dose-dependently increased by curcumin. Nrf2 siRNA successfully inhibited the curcumin-induced HO-1 expression. Curcumin significantly increased Nrf2-driven luciferase activity. Overall, these data indicated that curcumin activates the Nrf2-ARE signaling pathway and upregulates HO-1 expression, which mediates SR-BI and ABCA1 expression and thereby increases cholesterol efflux.
C1 [Zhong, Yi; Feng, Jian; Fan, Zhongcai; Li, Jiafu] Southwest Med Univ, Dept Cardiol, Affiliated Hosp, 25 Tai Ping St, Luzhou 646000, Sichuan, Peoples R China.
C3 Southwest Medical University
RP Zhong, Y (corresponding author), Southwest Med Univ, Dept Cardiol, Affiliated Hosp, 25 Tai Ping St, Luzhou 646000, Sichuan, Peoples R China.
EM zhongyi1982529@163.com
RI Feng, Jian/GSM-6804-2022
FU science and technology strategic cooperation project of Luzhou Municipal
   People's Government-Luzhou Medical College [2013LZLY-J53]
FX The present study was partly supported by a research grant from science
   and technology strategic cooperation project of Luzhou Municipal
   People's Government-Luzhou Medical College (grant no. 2013LZLY-J53).
CR Berliner JA, 1996, FREE RADICAL BIO MED, V20, P707, DOI 10.1016/0891-5849(95)02173-6
   Chen CY, 2011, J NUTR BIOCHEM, V22, P1015, DOI 10.1016/j.jnutbio.2010.08.014
   Cheng LC, 2011, FREE RADICAL BIO MED, V50, P47, DOI 10.1016/j.freeradbiomed.2010.10.706
   Choudhury RP, 2005, NAT CLIN PRACT CARD, V2, P309, DOI 10.1038/ncpcardio0195
   Cremers NAJ, 2014, INT J MOL SCI, V15, P17974, DOI 10.3390/ijms151017974
   Ji AL, 2011, ATHEROSCLEROSIS, V217, P106, DOI 10.1016/j.atherosclerosis.2011.03.017
   Kim AN, 2010, FREE RADICAL BIO MED, V49, P323, DOI 10.1016/j.freeradbiomed.2010.04.015
   Kim JW, 2008, BIOCHEM PHARMACOL, V76, P1577, DOI 10.1016/j.bcp.2008.08.007
   Kleemann R, 2008, CARDIOVASC RES, V79, P360, DOI 10.1093/cvr/cvn120
   Kobayashi M, 2005, ANTIOXID REDOX SIGN, V7, P385, DOI 10.1089/ars.2005.7.385
   Li AC, 2002, NAT MED, V8, P1235, DOI 10.1038/nm1102-1235
   Li XY, 2013, ONCOL REP, V30, P1329, DOI 10.3892/or.2013.2600
   Li XY, 2013, INT J MOL MED, V31, P331, DOI 10.3892/ijmm.2012.1204
   Liu TR, 2014, INFLAMM RES, V63, P841, DOI 10.1007/s00011-014-0758-9
   Liu ZP, 2014, J LIPID RES, V55, P201, DOI 10.1194/jlr.M040394
   Lu KY, 2010, CIRCULATION, V121, P1828, DOI 10.1161/CIRCULATIONAHA.109.876839
   Lusis AJ, 2000, NATURE, V407, P233, DOI 10.1038/35025203
   Ma Q, 2004, BIOCHEM J, V377, P205, DOI 10.1042/BJ20031123
   Olszanecki R, 2005, J PHYSIOL PHARMACOL, V56, P627
   Rosenson RS, 2012, CIRCULATION, V125, P1905, DOI 10.1161/CIRCULATIONAHA.111.066589
   Scapagnini G, 2011, MOL NEUROBIOL, V44, P192, DOI 10.1007/s12035-011-8181-5
   Seo KI, 2008, MOL NUTR FOOD RES, V52, P995, DOI 10.1002/mnfr.200700184
   Takahashi T, 2004, CURR MED CHEM, V11, P1545, DOI 10.2174/0929867043365080
   Wang S, 2014, NUTR METAB CARDIOVAS, V24, P248, DOI 10.1016/j.numecd.2013.09.019
   Wongcharoen W, 2009, INT J CARDIOL, V133, P145, DOI 10.1016/j.ijcard.2009.01.073
   Youn GS, 2013, BMB REP, V46, P410, DOI 10.5483/BMBRep.2013.46.8.014
   Yuan Y, 2012, PROTEIN CELL, V3, P173, DOI 10.1007/s13238-012-2025-6
   Zhao JF, 2012, MOL NUTR FOOD RES, V56, P691, DOI 10.1002/mnfr.201100735
   Zhong Y, 2014, EXP THER MED, V7, P1653, DOI 10.3892/etm.2014.1647
   Zhong Y, 2013, MOL MED REP, V7, P242, DOI 10.3892/mmr.2012.1138
NR 30
TC 15
Z9 16
U1 0
U2 14
PU SPANDIDOS PUBL LTD
PI ATHENS
PA POB 18179, ATHENS, 116 10, GREECE
SN 1791-2997
EI 1791-3004
J9 MOL MED REP
JI Mol. Med. Rep.
PD APR
PY 2018
VL 17
IS 4
BP 6138
EP 6143
DI 10.3892/mmr.2018.8577
PG 6
WC Oncology; Medicine, Research & Experimental
WE Science Citation Index Expanded (SCI-EXPANDED)
SC Oncology; Research & Experimental Medicine
GA GA9PA
UT WOS:000428672100164
PM 29436680
OA Bronze
DA 2023-11-17
ER

PT J
AU Zhou, YQ
   Zhao, YT
   Zhao, XY
   Liang, C
   Xu, YW
   Li, L
   Liu, Y
   Yang, HB
AF Zhou, Yan-qiang
   Zhao, Yin-tao
   Zhao, Xiao-yan
   Liang, Cui
   Xu, Ya-wei
   Li, Ling
   Liu, Yuan
   Yang, Hai-bo
TI Hyperoside Suppresses Lipopolysaccharide-induced Inflammation and
   Apoptosis in Human Umbilical Vein Endothelial Cells
SO CURRENT MEDICAL SCIENCE
LA English
DT Article
DE hyperoside; lipopolysaccharide; inflammation; apoptosis; human umbilical
   vein endothelial cells
ID TNF-ALPHA; ACTIVATION; ATHEROSCLEROSIS; DISEASE; STRESS; INJURY; LPS
AB Finding the novel drug from the effective components of traditional Chinese herbal medicine is a hotspot of the modern pharmacological research. Hyperoside (HYP) belongs to flavonoid glycosides, and it has various properties, such as anti-inflammation, anti-spasm, anti-diuretic, antitussive, lowering blood pressure, and lowering cholesterol effects as well as protective effects for the cardiac and cerebral blood vessels. The purpose of this study was to investigate the effects of HYP on inflammatory and apoptotic responses in vascular endothelial cells stimulated by lipopolysaccharide (LPS) and further to identify the possible mechanisms underlying these effects. In our study, human umbilical vein endothelial cells (HUVECs) were stimulated with 1 mu g/mL LPS in the presence or absence of HYP (10, 20 and 50 mu mol/L). Our results indicated that HYP alone exerted no cytotoxicity on HUVECs, while it had an upregulatory effect on the viability of HUVECs induced by LPS in a dose-dependent manner; increased mRNA expression of IL-1 beta, IL-6, TNF alpha and iNOS induced by LPS was attenuated after treatment with HYP both in a dose- and time-dependent manner; LPS-induced HUVECs apoptosis and cleaved-caspase 8, 9, 3 were all significantly reduced by HYP. Furthermore, the possible pathway involved in apoptosis and inflammation by HYP was detected, and the results showed that when treated with HYP, LPS-induced mitochondrial membrane instability was significantly inhibited through up-regulation of Bcl-2 and down-regulation of Bax. Furthermore, the expression of TLR4 and the phosphorylation of I kappa B alpha and p65 in LPS-treated cells were blocked by HYP. Our results suggested that HYP treatment prevented HUVECs from LPS-induced inflammation and apoptosis responses, which might be mediated by inhibiting TLR4/NF kappa B pathway.
C1 [Zhou, Yan-qiang; Zhao, Yin-tao; Zhao, Xiao-yan; Liang, Cui; Xu, Ya-wei; Li, Ling; Liu, Yuan; Yang, Hai-bo] Zhengzhou Univ, Affiliated Hosp 1, Dept Cardiol, Zhengzhou 450052, Henan, Peoples R China.
C3 Zhengzhou University
RP Liu, Y; Yang, HB (corresponding author), Zhengzhou Univ, Affiliated Hosp 1, Dept Cardiol, Zhengzhou 450052, Henan, Peoples R China.
EM 1570763328@qq.com; 393362091@qq.com; yhb160320@163.com
RI li, li/HII-4157-2022; li, long/HOF-6990-2023; li, li/AAT-2097-2020; LI,
   LI QING/GRR-8855-2022; li, li/GPX-3938-2022; Li, Li/AEM-3636-2022; LI,
   LI/GVS-5344-2022
FU scientific and technological project of Henan province [172102310531]
FX This work was supported by a grant from the scientific and technological
   project of Henan province (No. 172102310531).
CR Allison MA, 2010, VASC MED, V15, P351, DOI 10.1177/1358863X10375586
   Hayden MS, 2008, CELL, V132, P344, DOI 10.1016/j.cell.2008.01.020
   Kim SJ, 2011, AM J CHINESE MED, V39, P171, DOI 10.1142/S0192415X11008737
   Lee YJ, 2010, AM J CHINESE MED, V38, P585, DOI 10.1142/S0192415X1000807X
   Liu YM, 2014, MOL CELL BIOCHEM, V395, P45, DOI 10.1007/s11010-014-2110-7
   LOPESVIRELLA MF, 1993, EUR HEART J, V14, P118
   Makó V, 2010, CYTOM PART A, V77A, P962, DOI 10.1002/cyto.a.20952
   Ming XD, 2015, LIFE SCI, V136, P36, DOI 10.1016/j.lfs.2015.06.015
   ROSS R, 1993, NATURE, V362, P801, DOI 10.1038/362801a0
   RYLSKI M, 1979, Acta Physiologica Polonica, V30, P385
   Shih VFS, 2011, CELL RES, V21, P86, DOI 10.1038/cr.2010.161
   Shiraki A, 2012, ATHEROSCLEROSIS, V221, P375, DOI 10.1016/j.atherosclerosis.2011.12.039
   Tong FF, 2015, BIOSENS BIOELECTRON, V71, P62, DOI 10.1016/j.bios.2015.04.004
   Tousoulis D, 2011, ATHEROSCLEROSIS, V214, P151, DOI 10.1016/j.atherosclerosis.2010.11.002
   Wan CR, 2016, HEART VESSELS, V31, P212, DOI 10.1007/s00380-014-0607-3
   Wang WM, 2011, INFLAMMATION, V34, P509, DOI 10.1007/s10753-010-9258-4
   Wen JY, 2007, AM J CHINESE MED, V35, P653, DOI 10.1142/S0192415X07005144
NR 17
TC 21
Z9 22
U1 1
U2 16
PU SPRINGER
PI NEW YORK
PA 233 SPRING ST, NEW YORK, NY 10013 USA
SN 2096-5230
EI 2523-899X
J9 CURR MED SCI
JI Curr. Med. Sci.
PD APR
PY 2018
VL 38
IS 2
BP 222
EP 228
DI 10.1007/s11596-018-1869-2
PG 7
WC Medicine, Research & Experimental
WE Science Citation Index Expanded (SCI-EXPANDED)
SC Research & Experimental Medicine
GA GE3OA
UT WOS:000431121400004
PM 30074179
DA 2023-11-17
ER

PT J
AU Hu, J
   Cheng, P
   Huang, GY
   Cai, GW
   Lian, FZ
   Wang, XY
   Gao, S
AF Hu, Juan
   Cheng, Pan
   Huang, Guang-yao
   Cai, Guo-wei
   Lian, Feng-zhen
   Wang, Xiao-yun
   Gao, Shan
TI Effects of Xin-Ji-Er-Kang on heart failure induced by myocardial
   infarction: Role of inflammation, oxidative stress and endothelial
   dysfunction
SO PHYTOMEDICINE
LA English
DT Article
DE Xin-Ji-Er-Kang; Myocardial infarction; Endothelial dysfunction;
   Oxidative stress; Inflammatory cytokines
ID NITRIC-OXIDE SYNTHASE; PERCUTANEOUS CORONARY INTERVENTION;
   ANGIOTENSIN-II; POLYGONATUM-ODORATUM; CARDIAC-HYPERTROPHY;
   HYPERTENSIVE-RATS; MICE; POLYSACCHARIDE; DISEASE; CELLS
AB Background: Xin-Ji-Er-Kang (XJEK) is a Chinese herbal formula, which has been reported to exert effective protection on cardiovascular diseases like hypertension and myocarditis.
   Purpose: To elucidate the protective effects of XJEK on heart failure (HF) induced by myocardial infarction (MI) through the amelioration of inflammation, oxidative stress (OS) and endothelial dysfunction(ED).
   Materials and methods: Fifty-seven male KM mice were randomized into the following six groups (n = 9-10 for each): control group, model group, MI + XJEK low dose group(XJEKL) group, MI + XJEK middle dose group (XJEKM), MI + XJEK high dose group(XJEKH), and MI + fosinopril group (positive control group). After treatment for four weeks, electrocardiography (ECG) and haemodynamics were recorded. Serum and tissues were collected for further analysis. Endothelium-dependent relaxation induced by acetylcholine was assessed in isolated thoracic aorta ring experiment. Hematoxylin and eosin (HE) and Van Gieson (VG) staining were used to detect the pathological changes of heart and thoracic aorta. Colorimetric analysis was employed to determine serum nitric oxide level (NO), malondialdehyde (MDA) concentration and superoxide dismutase (SOD) activity. ELISA was used to detect serum B-type natriuretic peptide (BNP) and serum inflammatory cytokines, as well as endothelial NO synthetase (eNOS), angiotensinII (Ang II) and endothelin-1(ET-1) concentration in both serum and cardiac tissues. Immunohistochemistry and Western blotting (WB) were employed to detect eNOS and inflammatory cytokine expressions in cardiac tissues.
   Results: XJEK administration markedly ameliorated cardiac dysfunction and abnormal ECG manifested by decreased weight/body weight (HW/BW) ratio, BNP and remedied hypertrophy of cardiomyocytes and deposition of collagen, which might be in part attributed to the increased SOD and decreased MDA in serum. Furthermore, XJEK administration improved ED with boosted eNOS activities in serum and cardiac tissues, as well as up-regulated NO levels in serum, down-regulated Ang II and ET-1 content in serum and cardiac tissues. Lastly, protein expression of pro-inflammation cytokines significantly decreased, and anti-inflammatory cytokine was significantly enhanced in serum and cardiac tissues compared to model group.
   Conclusion: XJEK may exert beneficial effects on HF induced by MI in mice, and the underlying mechanism may be attributable to the amelioration of ED, anti-OS and anti-inflammation effects.
C1 [Hu, Juan; Cheng, Pan; Huang, Guang-yao; Cai, Guo-wei; Lian, Feng-zhen; Wang, Xiao-yun; Gao, Shan] Anhui Med Univ, Dept Pharmacol, Basic Med Coll, Hefei 230032, Anhui, Peoples R China.
C3 Anhui Medical University
RP Gao, S (corresponding author), Anhui Med Univ, Dept Pharmacol, Basic Med Coll, Hefei 230032, Anhui, Peoples R China.
EM gaoshan@ahmu.edu.cn
RI Li, June/JEF-1173-2023; wang, xiao/HZI-9156-2023
FU National Natural Science Foundation of China [81373774]; Anhui Medical
   University Foundation for Middle-aged and Young Scientist Leaders of
   Disciplines in Science [201324]; Creation of Major New Drugs in the
   Ministry of Science and Technology [2017ZX09301012]
FX This work was financed by National Natural Science Foundation of China
   (No. 81373774), Anhui Medical University Foundation for Middle-aged and
   Young Scientist Leaders of Disciplines in Science (No. 201324) and the
   Creation of Major New Drugs in the Ministry of Science and Technology
   (No. 2017ZX09301012).
CR [Anonymous], 2017, ARXIV PREPRINT ARXIV
   Barnes M, 2015, HEART, V101, P1738, DOI 10.1136/heartjnl-2015-307691
   Bonetti PO, 2003, ARTERIOSCL THROM VAS, V23, P168, DOI 10.1161/01.ATV.0000051384.43104.FC
   Briones TL, 2013, ACTA NEUROPATHOL COM, V1, DOI 10.1186/2051-5960-1-57
   Channon KM, 2004, TRENDS CARDIOVAS MED, V14, P323, DOI 10.1016/j.tcm.2004.10.003
   Chen LL, 2017, CARDIOVASC DRUG THER, V31, P9, DOI 10.1007/s10557-016-6704-z
   Christia P, 2013, EUR J CLIN INVEST, V43, P986, DOI 10.1111/eci.12118
   Deanfield J, 2005, J HYPERTENS, V23, P7, DOI 10.1097/00004872-200501000-00004
   Dong LY, 2013, AM J CHINESE MED, V41, P1251, DOI 10.1142/S0192415X13500845
   Drobnik J, 2008, J PINEAL RES, V45, P285, DOI 10.1111/j.1600-079X.2008.00588.x
   Freixa X, 2011, REV ESP CARDIOL, V64, P105, DOI [10.1016/j.rec.2010.06.001, 10.1016/j.recesp.2010.07.001]
   Gao Shan, 2012, Zhong Xi Yi Jie He Xue Bao, V10, P330, DOI 10.3736/jcim20120313
   Gao S, 2009, CARDIOVASC RES, V83, P444, DOI 10.1093/cvr/cvp099
   Gu M, 2013, PLOS ONE, V8, DOI 10.1371/journal.pone.0081724
   Guo K, 2014, J ETHNOPHARMACOL, V155, P1227, DOI 10.1016/j.jep.2014.07.006
   Harada E, 2017, CIRC J, V81, P1006, DOI 10.1253/circj.CJ-16-1282
   Holte E, 2017, HEART, V103, P1521, DOI 10.1136/heartjnl-2016-310875
   Hori M, 2009, CARDIOVASC RES, V81, P457, DOI 10.1093/cvr/cvn335
   Huang LL, 2014, AFR J TRADIT COMPLEM, V11, P16, DOI 10.4314/ajtcam.v11i5.3
   Oidor-Chan VH, 2016, PPAR RES, V2016, DOI 10.1155/2016/8237264
   Kaur K, 2006, AM J PHYSIOL-HEART C, V291, pH106, DOI 10.1152/ajpheart.01327.2005
   Kikkawa F, 2004, AM J OBSTET GYNECOL, V190, P1258, DOI 10.1016/j.ajog.2003.12.013
   Kim S, 2000, PHARMACOL REV, V52, P11
   Kobayashi H, 2005, J CANCER RES CLIN, V131, P527, DOI 10.1007/s00432-005-0672-1
   Kompa AR, 2000, J PHARMACOL TOXICOL, V43, P199, DOI 10.1016/S1056-8719(00)00103-9
   LANGILLE BL, 1981, CIRC RES, V48, P481, DOI 10.1161/01.RES.48.4.481
   Lee CH, 2014, J GINSENG RES, V38, P161, DOI 10.1016/j.jgr.2014.03.001
   Leischik R, 2016, ANN TRANSL MED, V4, DOI 10.21037/atm.2016.07.06
   Levi Y, 2016, CARDIOVASC REVASCULA, V17, P552, DOI 10.1016/j.carrev.2016.08.013
   Li L.Z., 1998, NANJING ZHONG YI YAO, V14, P201
   Li L, 2017, PLOS ONE, V12, DOI 10.1371/journal.pone.0184791
   Liu HJ, 2017, SCI REP-UK, V7, DOI 10.1038/s41598-017-03937-w
   Liu X, 2015, INT J BIOL MACROMOL, V75, P258, DOI 10.1016/j.ijbiomac.2015.01.040
   Liu YQ, 2016, MOL PHARMACOL, V89, P313, DOI 10.1124/mol.115.102004
   Lopes Renato Delacio, 2010, Arq Bras Cardiol, V94, P293
   Luan AN, 2015, ENVIRON TOXICOL PHAR, V39, P1081, DOI 10.1016/j.etap.2015.03.014
   MCINTOSH GH, 1991, AM J CLIN NUTR, V53, P1205, DOI 10.1093/ajcn/53.5.1205
   Nurkiewicz TR, 2010, MICROCIRCULATION, V17, P147, DOI 10.1111/j.1549-8719.2009.00014.x
   Ouyang L, 2014, PHYTOMEDICINE, V21, P1658, DOI 10.1016/j.phymed.2014.08.002
   Petkova-Kirova PS, 2006, AM J PHYSIOL-HEART C, V290, pH2098, DOI 10.1152/ajpheart.00097.2005
   Piastowska-Ciesielska AW, 2011, FOLIA HISTOCHEM CYTO, V49, P497, DOI 10.5603/FHC.2011.0070
   Porthan K, 2010, HEART RHYTHM, V7, P898, DOI 10.1016/j.hrthm.2010.03.002
   Ryu JH, 2016, YONSEI MED J, V57, P942, DOI 10.3349/ymj.2016.57.4.942
   Solheim S, 2008, SCAND J CLIN LAB INV, V68, P555, DOI 10.1080/00365510701884584
   Stuart SDF, 2016, J MOL CELL CARDIOL, V91, P114, DOI 10.1016/j.yjmcc.2015.12.024
   Stumpf C, 2008, EUR J HEART FAIL, V10, P733, DOI 10.1016/j.ejheart.2008.06.007
   Taguchi Kumiko, 2015, J Smooth Muscle Res, V51, P37, DOI 10.1540/jsmr.51.37
   Tuttolomondo A, 2012, CURR PHARM DESIGN, V18, P4265, DOI 10.2174/138161212802481246
   Unlu A, 2016, J BUON, V21, P1383
   Vuksan V, 2001, J AM COLL NUTR, V20, p370S, DOI 10.1080/07315724.2001.10719170
   Wang KP, 2015, FOOD FUNCT, V6, P902, DOI [10.1039/c4fo00859f, 10.1039/C4FO00859F]
   Wang Qin-mao, 2000, Zhongguo Zhongyao Zazhi, V25, P293
   Wang SO, 2010, GLYCOBIOLOGY, V20, P473, DOI 10.1093/glycob/cwp199
   Wang Y, 2013, EXP THER MED, V5, P315, DOI 10.3892/etm.2012.766
   Wei SY, 2016, FUND CLIN PHARMACOL, V30, P490, DOI 10.1111/fcp.12222
   Xiao HB, 2017, CAN J PHYSIOL PHARM, V95, P625, DOI 10.1139/cjpp-2016-0367
   Xie LD, 2016, MOL MED REP, V14, P904, DOI 10.3892/mmr.2016.5296
   Yamaguchi O, 2003, P NATL ACAD SCI USA, V100, P15883, DOI 10.1073/pnas.2136717100
   Yang G, 2017, NAT COMMUN, V8, DOI 10.1038/ncomms14941
   Yoshida K, 2007, J HYPERTENS, V25, P1633, DOI 10.1097/HJH.0b013e32814db89f
   Yu TT, 2013, BMC COMPLEM ALTERN M, V13, DOI 10.1186/1472-6882-13-173
   Zhang M, 2004, CARBOHYD RES, V339, P2297, DOI 10.1016/j.carres.2004.07.003
   Zheng SD, 2012, CHIN J INTEGR MED, V18, P548, DOI 10.1007/s11655-012-1148-1
NR 63
TC 18
Z9 21
U1 1
U2 32
PU ELSEVIER GMBH, URBAN & FISCHER VERLAG
PI JENA
PA OFFICE JENA, P O BOX 100537, 07705 JENA, GERMANY
SN 0944-7113
J9 PHYTOMEDICINE
JI Phytomedicine
PD MAR 15
PY 2018
VL 42
BP 245
EP 257
DI 10.1016/j.phymed.2018.03.036
PG 13
WC Plant Sciences; Chemistry, Medicinal; Integrative & Complementary
   Medicine; Pharmacology & Pharmacy
WE Science Citation Index Expanded (SCI-EXPANDED)
SC Plant Sciences; Pharmacology & Pharmacy; Integrative & Complementary
   Medicine
GA GC6MG
UT WOS:000429905400028
PM 29655692
DA 2023-11-17
ER

PT J
AU Mo, J
   Yang, RH
   Li, F
   Zhang, XC
   He, B
   Zhang, Y
   Chen, P
   Shen, ZQ
AF Mo, Jiao
   Yang, Renhua
   Li, Fan
   Zhang, Xiaochao
   He, Bo
   Zhang, Yue
   Chen, Peng
   Shen, Zhiqiang
TI Scutellarin protects against vascular endothelial dysfunction and
   prevents atherosclerosis via antioxidation
SO PHYTOMEDICINE
LA English
DT Article
DE Scutellarin; Antioxidation; Oxidative stress; Endothelial dysfunction;
   Atherosclerosis
ID NITRIC-OXIDE; REACTIVE OXYGEN; CARDIOVASCULAR-DISEASE;
   CEREBRAL-ISCHEMIA; HYDROGEN-PEROXIDE; OXIDATIVE STRESS; DAMAGE;
   MECHANISMS; INJURY; MICE
AB Background: Scutellarin is the major constituent responsible for the clinical benefits of Erigeron breviscapus (Vant.) Hand.-Mazz which finds a long history of ethnopharmacological use in Traditional Chinese Medicine. Scutellarin as a pure compound is now under investigation for its protections against various tissue injuries.
   Purpose: This study aims to examine the effects of scutellarin on oxidative stress-induced vascular endothelial dysfunction and endothelial cell damage, and then to evaluate the therapeutic efficacy of scutellarin in preventing atherosclerosis in rats.
   Methods: Radical scavenging ability of scutellarin was determined in vitro. Impact of scutellarin on endothelium-dependent relaxation (EDR) of rabbit thoracic aortic rings upon 1, 1-diphenyl-2-picrylhydrazyl (DPPH) challenge was measured. Influences of scutellarin pre-treatment on the levels of reactive oxygen species (ROS), activities of antioxidant enzymes superoxide dismutase (SOD), glutathione peroxidase and catalase, and the expression of SOD1 and NADPH oxidase 4 (Nox4) in human umbilical vein endothelial cells (HUVECs) injured by H2O2 were examined. Anti-atherosclerotic effect of scutellarin was evaluated in rats fed with high fat diet (HFD).
   Results: Scutellarin showed potent antioxidant activity in vitro. Pretreatment of scutellarin retained the EDR of rabbit thoracic aortic rings damaged by DPPH. In H2O2 injured-HUVECs the deleterious alterations in ROS levels and antioxidant enzymes activity were reversed by scutellarin and the mRNA and protein expression of SOD1 and Nox4 were restored also. Oral administration of scutellarin dose-dependently ameliorated hyperlipidemia in HFD-fed rats and alleviated oxidative stress in rat serum, mimicking the effects of reference drug atorvastatin.
   Conclusion: Scutellarin protects against oxidative stress-induced vascular endothelial dysfunction and endothelial cell damage in vitro and prevents atherosclerosis in vivo through antioxidation. The results rationalize further investigation into the clinical use of scutellarin in cardiovascular diseases.
C1 [Chen, Peng; Shen, Zhiqiang] Kunming Med Univ, Sch Pharmaceut Sci, Chun Rong West St 1168, Kunming 650500, Yunnan, Peoples R China.
   Kunming Med Univ, Yunnan Key Lab Pharmacol Nat Prod, Chun Rong West St 1168, Kunming 650500, Yunnan, Peoples R China.
C3 Kunming Medical University; Kunming Medical University
RP Chen, P; Shen, ZQ (corresponding author), Kunming Med Univ, Sch Pharmaceut Sci, Chun Rong West St 1168, Kunming 650500, Yunnan, Peoples R China.
EM chenpeng@kmmu.edu.cn; shzhq21cn@qq.com
OI HE, BO/0000-0002-4029-5435; chen, peng/0000-0002-3390-508X
FU National Natural Science Foundation of China [81660613, 81260493];
   Natural Science Foundation of Yunnan Province, PR China [2015FA021]
FX This work was supported by the National Natural Science Foundation of
   China (grant nos. 81660613, 81260493) and the Natural Science Foundation
   of Yunnan Province, PR China (grant no. 2015FA021).
CR Andreassi MG, 2003, TRENDS CARDIOVAS MED, V13, P270, DOI 10.1016/S1050-1738(03)00109-9
   Brown AJ, 1999, ATHEROSCLEROSIS, V142, P1, DOI 10.1016/S0021-9150(98)00196-8
   De Mey JGR, 2014, LIFE SCI, V118, P120, DOI 10.1016/j.lfs.2014.04.012
   Ellinsworth DC, 2015, J PHARMACOL EXP THER, V353, P458, DOI 10.1124/jpet.115.223289
   FURCHGOTT R F, 1988, P401
   Gao YJ, 2005, BRIT J PHARMACOL, V146, P1061, DOI 10.1038/sj.bjp.0706423
   GRYNKIEWICZ G, 1985, J BIOL CHEM, V260, P3440
   Hu XM, 2005, ACTA PHARMACOL SIN, V26, P1454, DOI 10.1111/j.1745-7254.2005.00239.x
   Libby P, 2011, NATURE, V473, P317, DOI 10.1038/nature10146
   Liu H, 2005, PHARMACOL RES, V51, P205, DOI 10.1016/j.phrs.2004.09.001
   Lock JT, 2011, AM J PHYSIOL-HEART C, V300, pH493, DOI 10.1152/ajpheart.01073.2010
   Madamanchi NR, 2007, CIRC RES, V100, P460, DOI 10.1161/01.RES.0000258450.44413.96
   Mashima R, 2001, CURR OPIN LIPIDOL, V12, P411, DOI 10.1097/00041433-200108000-00007
   Montezano AC, 2012, BASIC CLIN PHARMACOL, V110, P87, DOI 10.1111/j.1742-7843.2011.00785.x
   Mueller CFH, 2005, ARTERIOSCL THROM VAS, V25, P274, DOI 10.1161/01.ATV.0000149143.04821.eb
   Niu CW, 2015, J ETHNOPHARMACOL, V164, P301, DOI 10.1016/j.jep.2015.02.031
   Panth N, 2016, ADV MED, V2016, DOI DOI 10.1155/2016/9152732
   Rader DJ, 2008, NATURE, V451, P904, DOI 10.1038/nature06796
   Santilli F, 2015, VASC PHARMACOL, V74, P23, DOI 10.1016/j.vph.2015.09.003
   Steven S, 2015, INT J MOL SCI, V16, P18185, DOI 10.3390/ijms160818185
   Sugimoto K, 2002, NEUROSCI LETT, V331, P25, DOI 10.1016/S0304-3940(02)00834-0
   Tang FT, 2006, BIOCHEM PHARMACOL, V72, P558, DOI 10.1016/j.bcp.2006.05.018
   Touyz RM, 2011, MOL INTERV, V11, P27, DOI 10.1124/mi.11.1.5
   Vanhoutte PM, 2017, ACTA PHYSIOL, V219, P22, DOI 10.1111/apha.12646
   Vanhoutte PM, 2008, J PHYSIOL-LONDON, V586, P5295, DOI 10.1113/jphysiol.2008.161430
   Victor VM, 2009, CURR PHARM DESIGN, V15, P2988, DOI 10.2174/138161209789058093
   Waddington EI, 2003, ATHEROSCLEROSIS, V167, P111, DOI 10.1016/S0021-9150(02)00391-X
   Wang Z, 2016, LIFE SCI, V157, P200, DOI 10.1016/j.lfs.2016.01.018
   Wattanapitayakul SK, 2001, PHARMACOL THERAPEUT, V89, P187, DOI 10.1016/S0163-7258(00)00114-5
   Xu JZ, 2004, BRIT J NUTR, V91, P873, DOI 10.1079/BJN20041132
   Yuan Y, 2016, NEUROMOL MED, V18, P264, DOI 10.1007/s12017-016-8394-x
NR 31
TC 49
Z9 54
U1 2
U2 46
PU ELSEVIER GMBH, URBAN & FISCHER VERLAG
PI JENA
PA OFFICE JENA, P O BOX 100537, 07705 JENA, GERMANY
SN 0944-7113
J9 PHYTOMEDICINE
JI Phytomedicine
PD MAR 15
PY 2018
VL 42
BP 66
EP 74
DI 10.1016/j.phymed.2018.03.021
PG 9
WC Plant Sciences; Chemistry, Medicinal; Integrative & Complementary
   Medicine; Pharmacology & Pharmacy
WE Science Citation Index Expanded (SCI-EXPANDED)
SC Plant Sciences; Pharmacology & Pharmacy; Integrative & Complementary
   Medicine
GA GC6MG
UT WOS:000429905400009
PM 29655699
DA 2023-11-17
ER

PT J
AU Yang, GL
   Min, DY
   Yan, JW
   Yang, M
   Lin, GJ
AF Yang, Guanlin
   Min, Dongyu
   Yan, Junwei
   Yang, Ming
   Lin, Guijun
TI Protective role and mechanism of snakegourd peel against myocardial
   infarction in rats
SO PHYTOMEDICINE
LA English
DT Article
DE Myocardial infarction; Snakegourd peel; Apoptosis; p-JNK; p-p38MAPK
ID ACTIVATED PROTEIN-KINASE; INDUCED APOPTOSIS; CARDIOMYOCYTE APOPTOSIS;
   VENTRICULAR MYOCYTES; MURINE MACROPHAGES; ARSENIC TRIOXIDE; MAP KINASES;
   P38 MAPK; CALCIUM; JNK
AB Background: Injection of snakegourd peel (SP), an herb used in traditional Chinese medicine, is used to treat coronary artery disease and stable angina in China. However, its therapeutic role and mechanism of action for the treatment of myocardial infarction (MI) is not fully understood.
   Purpose: The present study was designed to investigate the effect of SP on MI-induced cardiac injury and elucidate its underlying molecular mechanisms.
   Methods: To create an in vivo model of MI, we ligated the left coronary artery of Wistar rats. For our in vitro model of MI, we treated primary neonatal rat ventricular myocytes with hypoxia. Myocardial infarct size was measured by triphenyltetrazolium chloride (TTC) staining. Intracellular calcium concentration (Ca2+) was measured by confocal microscopy, and cardiomyocyte apoptosis was assessed by TUNEL assay. Western blot was applied to determine protein levels.
   Results: Three days post-MI, SP significantly improved MI-induced impairment of cardiac function, as indicated by increased left ventricular systolic pressure (LVSP), maximum rate of left ventricular pressure rise and fall (+/- dp/dt max), and decreased left ventricular end-diastolic pressure (LVEDP). In addition, SP treatment markedly reduced the infarct size and serum lactate dehydrogenase (LDH) activity; inhibited cardiomyocyte apoptosis and Caspase-3 activation both in vivo and in vitro; and decreased intracellular calcium overload, Cav1.2, phosphorylated JNK (p-JNK), and p38 MAPK (p-p38 MAPK) levels in ischemic myocardium.
   Conclusion: SP alleviated cardiac ischemic injury and inhibited cardiomyocyte apoptosis by attenuating intracellular calcium overload, suppressing Caspase-3 activation, and downregulating protein expression of p-JNK and p-p38MAPK. These results suggest that SP may serve as a potential novel therapeutic drug for MI.
C1 [Yang, Guanlin] Liaoning Univ Tradit Chinese Med, Shenyang 110032, Liaoning, Peoples R China.
   [Min, Dongyu] Liaoning Univ Tradit Chinese Med, Affiliated Hosp, Shenyang 110032, Liaoning, Peoples R China.
   [Yan, Junwei] Tsingtao Univ Vasc Surg, Affiliated Hosp, Qingdao 266070, Peoples R China.
   [Yang, Ming] Tsingtao Univ, Affiliated Hosp, Intens Care Unit, Qingdao 266070, Peoples R China.
   [Lin, Guijun] Harbin Med Univ Daqing, Dept Anat, Daqing 163319, Heilongjiang, Peoples R China.
C3 Liaoning University of Traditional Chinese Medicine; Liaoning University
   of Traditional Chinese Medicine; Harbin Medical University
RP Lin, GJ (corresponding author), Harbin Med Univ Daqing, Dept Anat, Daqing 163319, Heilongjiang, Peoples R China.
EM linguijun@hmudq.edu.cn
FU Liaoning Province Department of Education Key Laboratory of Basic
   Research Project [LZ2014043]
FX This work was financially supported by Liaoning Province Department of
   Education Key Laboratory of Basic Research Project (LZ2014043).
CR Bogomolov A N, 2013, Adv Gerontol, V26, P151
   Boulares AH, 1999, J BIOL CHEM, V274, P22932, DOI 10.1074/jbc.274.33.22932
   Cao W, 2011, BASIC RES CARDIOL, V106, P1207, DOI 10.1007/s00395-011-0199-3
   Chen CL, 2008, BLOOD, V111, P4365, DOI 10.1182/blood-2007-08-106336
   Chen XC, 2010, CELL PHYSIOL BIOCHEM, V26, P967, DOI 10.1159/000324005
   Chen XW, 2005, CIRC RES, V97, P1009, DOI 10.1161/01.RES.0000189270.72915.D1
   Chu WF, 2006, BASIC CLIN PHARMACOL, V98, P104, DOI 10.1111/j.1742-7843.2006.pto_313.x
   Eltzschig HK, 2011, NAT MED, V17, P1391, DOI 10.1038/nm.2507
   Gill C, 2002, FASEB J, V16, P135, DOI 10.1096/fj.01-0629com
   Harada J, 1999, JPN J PHARMACOL, V79, P369, DOI 10.1254/jjp.79.369
   Huang W, 2016, MOL THER-NUCL ACIDS, V5, DOI 10.1038/mtna.2016.12
   Kim J, 2004, TOXICOL SCI, V81, P518, DOI 10.1093/toxsci/kfh221
   Kim SH, 2004, TOXICOL APPL PHARM, V196, P47, DOI 10.1016/j.taap.2003.11.020
   Li Ling, 2013, Zhongguo Zhong Xi Yi Jie He Za Zhi, V33, P789
   Liu Y, 2012, PHYTOMEDICINE, V19, P693, DOI 10.1016/j.phymed.2012.04.007
   Muslin AJ, 2008, CLIN SCI, V115, P203, DOI 10.1042/CS20070430
   Palojoki E, 2001, AM J PHYSIOL-HEART C, V280, pH2726, DOI 10.1152/ajpheart.2001.280.6.H2726
   Piro FR, 2000, ARCH PATHOL LAB MED, V124, P827
   Saraste A, 1997, CIRCULATION, V95, P320
   Shimizu H, 1999, J INVEST DERMATOL, V112, P769, DOI 10.1046/j.1523-1747.1999.00582.x
   Sun HY, 2006, APOPTOSIS, V11, P1583, DOI 10.1007/s10495-006-9037-8
   Tfelt-Hansen J, 2003, AM J PHYSIOL-ENDOC M, V285, pE329, DOI 10.1152/ajpendo.00489.2002
   Wartenberg KE, 2012, CURR OPIN CRIT CARE, V18, P152, DOI 10.1097/MCC.0b013e32835075c5
   Wencker D, 2003, J CLIN INVEST, V111, P1497, DOI 10.1172/JCI200317664
   XIA ZG, 1995, SCIENCE, V270, P1326, DOI 10.1126/science.270.5240.1326
   Xie P, 2009, J BIOL CHEM, V284, P5488, DOI 10.1074/jbc.M806487200
   Xie WD, 2011, EVID-BASED COMPL ALT, V2011, P1, DOI 10.1155/2011/726723
   Yang BF, 2007, NAT MED, V13, P486, DOI 10.1038/nm1569
   Zhao XY, 2008, BASIC CLIN PHARMACOL, V102, P419, DOI 10.1111/j.1742-7843.2007.00150.x
   Zhuang SG, 2000, J BIOL CHEM, V275, P25939, DOI 10.1074/jbc.M001185200
NR 30
TC 8
Z9 9
U1 1
U2 11
PU ELSEVIER GMBH, URBAN & FISCHER VERLAG
PI JENA
PA OFFICE JENA, P O BOX 100537, 07705 JENA, GERMANY
SN 0944-7113
J9 PHYTOMEDICINE
JI Phytomedicine
PD MAR 15
PY 2018
VL 42
BP 18
EP 24
DI 10.1016/j.phymed.2018.03.014
PG 7
WC Plant Sciences; Chemistry, Medicinal; Integrative & Complementary
   Medicine; Pharmacology & Pharmacy
WE Science Citation Index Expanded (SCI-EXPANDED)
SC Plant Sciences; Pharmacology & Pharmacy; Integrative & Complementary
   Medicine
GA GC6MG
UT WOS:000429905400003
PM 29655684
DA 2023-11-17
ER

PT J
AU Yang, Y
   Jia, HM
   Yu, M
   Zhou, C
   Sun, LL
   Zhao, Y
   Zhang, HW
   Zou, ZM
AF Yang, Yong
   Jia, Hongmei
   Yu, Meng
   Zhou, Chao
   Sun, Lili
   Zhao, Yang
   Zhang, Hongwu
   Zou, Zhongmei
TI Chinese patent medicine Xin-Ke-Shu inhibits Ca<SUP>2+</SUP> overload and
   dysfunction of fatty acid β-oxidation in rats with myocardial infarction
   induced by LAD ligation
SO JOURNAL OF CHROMATOGRAPHY B-ANALYTICAL TECHNOLOGIES IN THE BIOMEDICAL
   AND LIFE SCIENCES
LA English
DT Article
DE Myocardial infarction; Xin-Ke-Shu; Tissue-targeted metabonomics;
   UPLC-Q-TOF/MS; Ca2+ overload; Fatty acid beta-oxidation dysfunction
ID ISCHEMIC-HEART; ARACHIDONIC-ACID; FREE-RADICALS; CALCIUM;
   LYSOPHOSPHATIDYLCHOLINE; MECHANISMS; CARNITINE; CHANNELS; TAURINE;
   PATHWAY
AB Myocardial infarction (MI) occurs during a sustained insufficient blood supply to the heart, eventually leading to myocardial necrosis. Xin-Ke-Shu tablet (XKS) is a prescription herbal compound and a patented medicine extensively used in the clinical treatment of coronary heart disease (CHD). To understand the molecular mechanism of the XKS action against MI in detail, it is necessary to investigate the altered metabolome and related pathways coincident with clinical features. In this study, tissue-targeted metabonomics based on ultra-high-performance liquid chromatography coupled with quadrupole time-of-flight mass spectrometry (UPLC-Q-TOF/MS) were developed to explore the metabolic changes associated with XKS treatment in the heart tissue of rats with MI induced by a left anterior descending coronary artery ligation (LAD). The metabolic disorder induced by LAD was alleviated after low-dose XKS (LD) and intermediate-dose XKS (MD) treatment. XKS modulated six perturbed metabolic pathways. Among them, inhibition of Ca2+ overload and dysfunction of fatty acid beta-oxidation-related metabolic pathways likely underlie the therapeutic effects of XKS against MI. In agreement with its observed effect on metabolite perturbation, XKS reversed the over-expression of the four key proteins, long chain acyl-CoA synthetase 1 (ACSL1), carnitine palmitoyl transferase-1 (CPT1B), calcium/calmodulin-dependent kinase II (CaMKII), and phospholipase A2IIA (PLA2IIA). Both metabolite and protein changes suggested that XKS exerts its therapeutic effect on metabolic perturbations in LAD-induced MI mainly by inhibiting the Ca2+ overload and fatty acid beta-oxidation dysfunction.
C1 [Zou, Zhongmei] Chinese Acad Med Sci, Inst Med Plant Dev, Beijing 100193, Peoples R China.
   Peking Union Med Coll, Beijing 100193, Peoples R China.
C3 Chinese Academy of Medical Sciences - Peking Union Medical College;
   Institute of Medicinal Plant Development - CAMS; Chinese Academy of
   Medical Sciences - Peking Union Medical College; Peking Union Medical
   College
RP Zou, ZM (corresponding author), Chinese Acad Med Sci, Inst Med Plant Dev, Beijing 100193, Peoples R China.
EM zmzou@implad.ac.cn
RI Sun, lili/GQH-2057-2022; Zhang, Hw/HPD-4999-2023
FU National Natural Science Foundation of China [81473332]; CAMS Innovation
   Fund for Medical Sciences (CIFMS) [2016-I2M-3-015]
FX This work has been financially supported by National Natural Science
   Foundation of China (No. 81473332) and CAMS Innovation Fund for Medical
   Sciences (CIFMS, 2016-I2M-3-015).
CR Ashrafian H, 2007, CIRCULATION, V116, P434, DOI 10.1161/CIRCULATIONAHA.107.702795
   Bielawska AE, 1997, AM J PATHOL, V151, P1257
   BRODERICK TL, 1993, CIRCULATION, V87, P972, DOI 10.1161/01.CIR.87.3.972
   Burgoyne JR, 2012, CIRC RES, V111, P1091, DOI 10.1161/CIRCRESAHA.111.255216
   Chang L, 2004, AMINO ACIDS, V27, P37, DOI 10.1007/s00726-004-0096-2
   Chen JX, 2016, SCI REP-UK, V6, DOI 10.1038/srep24383
   Chen YS, 2010, J VASC SURG, V52, P1310, DOI 10.1016/j.jvs.2010.05.095
   CHIDDO A, 1991, CARDIOVASC DRUG THER, V5, P107, DOI 10.1007/BF00128249
   Das UN, 2008, LIPIDS HEALTH DIS, V7, DOI 10.1186/1476-511X-7-19
   Egom EEA, 2012, EXPERT OPIN THER TAR, V16, P791, DOI 10.1517/14728222.2012.699043
   Hjelte LE, 2005, J NUTR, V135, P2271, DOI 10.1093/jn/135.9.2271
   HONG RW, 1992, ANN SURG, V215, P114, DOI 10.1097/00000658-199202000-00004
   HUANG JMC, 1992, P NATL ACAD SCI USA, V89, P6452, DOI 10.1073/pnas.89.14.6452
   Hwang KC, 2004, J STEROID BIOCHEM, V91, P131, DOI 10.1016/j.jsbmb.2004.02.009
   Jeukendrup AE, 2002, ANN NY ACAD SCI, V967, P217
   Jiang MM, 2014, BMC COMPLEM ALTERN M, V14, DOI 10.1186/1472-6882-14-350
   Joiner MLA, 2012, NATURE, V491, P269, DOI 10.1038/nature11444
   Keller VA, 1998, ANN THORAC SURG, V66, P1600, DOI 10.1016/S0003-4975(98)00997-7
   Kroemer G, 2000, NAT MED, V6, P513, DOI 10.1038/74994
   Kumar SHS, 2007, J CLIN BIOCHEM NUTR, V40, P49, DOI 10.3164/jcbn.40.49
   LANGTON SR, 1992, CLIN CHIM ACTA, V205, P223, DOI 10.1016/0009-8981(92)90063-V
   Li Yi-Kui, 2012, Zhongguo Zhong Xi Yi Jie He Za Zhi, V32, P948
   Liang XP, 2011, J PROTEOME RES, V10, P790, DOI 10.1021/pr1009299
   Liu YT, 2016, SCI REP-UK, V6, DOI 10.1038/srep30208
   Liu YT, 2014, J PHARMACEUT BIOMED, V90, P35, DOI 10.1016/j.jpba.2013.11.008
   MCCORD JM, 1988, FREE RADICAL BIO MED, V4, P9, DOI 10.1016/0891-5849(88)90005-6
   Meier P, 2014, ACTA CARDIOL, V69, P100, DOI 10.1080/AC.69.1.3011351
   Michopoulos F, 2009, J PROTEOME RES, V8, P2114, DOI 10.1021/pr801045q
   OHTA H, 1988, CARDIOVASC RES, V22, P407, DOI 10.1093/cvr/22.6.407
   Parang P, 2005, J CARDIOVASC PHARM T, V10, P217, DOI 10.1177/107424840501000402
   Peng JB, 2011, J PHARMACEUT BIOMED, V55, P984, DOI 10.1016/j.jpba.2011.03.045
   Prabhu S, 2006, VASC PHARMACOL, V44, P519, DOI 10.1016/j.vph.2006.03.012
   Price KE, 2005, J PHARMACEUT BIOMED, V38, P904, DOI 10.1016/j.jpba.2005.02.034
   Prokazova NV, 1998, BIOCHEMISTRY-MOSCOW+, V63, P31
   Ray SK, 2000, BRAIN RES, V852, P326, DOI 10.1016/S0006-8993(99)02148-4
   Ren Fuqiang, 2009, Sheng Wu Yi Xue Gong Cheng Xue Za Zhi, V26, P1291
   Rubart M, 2005, J CLIN INVEST, V115, P2305, DOI 10.1172/JCI26381
   Satoh H, 1998, GEN PHARMACOL-VASC S, V30, P451, DOI 10.1016/S0306-3623(97)00309-1
   Shah SH, 2012, AM HEART J, V163, P844, DOI 10.1016/j.ahj.2012.02.005
   SHEN AC, 1972, AM J PATHOL, V67, P441
   Shiny K.S., 2010, J PHARM PHARMACOL, V57, P1313
   SINGAL PK, 1982, CAN J PHYSIOL PHARM, V60, P1390, DOI 10.1139/y82-207
   Smaili SS, 2000, J BIOENERG BIOMEMBR, V32, P35, DOI 10.1023/A:1005508311495
   Starkopf J, 1998, CARDIOVASC RES, V37, P66, DOI 10.1016/S0008-6363(97)00240-X
   TAMAKI N, 1995, J NUCL CARDIOL, V2, P256, DOI 10.1016/S1071-3581(05)80063-7
   Verpoorte R, 2005, J ETHNOPHARMACOL, V100, P53, DOI 10.1016/j.jep.2005.05.033
   Vivo D.E., 1990, INT PREDIATR, V5, P134
   Wang XJ, 2012, J PROTEOMICS, V75, P1411, DOI 10.1016/j.jprot.2011.11.011
   Webb-Robertson BJM, 2005, J PHARMACEUT BIOMED, V39, P830, DOI 10.1016/j.jpba.2005.05.012
   WEGLICKI WB, 1987, BASIC RES CARDIOL, V82, P107
   Williams SD, 2002, BIOCHEM J, V362, P23, DOI 10.1042/bj3620023
   Wischmeyer Paul E, 2003, Nutr Clin Pract, V18, P377, DOI 10.1177/0115426503018005377
   WOODLEY SL, 1991, J MOL CELL CARDIOL, V23, P671, DOI 10.1016/0022-2828(91)90977-T
   Xiang L, 2012, MOL BIOSYST, V8, P2434, DOI 10.1039/c2mb25172h
   Xie GX, 2014, J PROTEOME RES, V13, P4062, DOI 10.1021/pr500434s
   Xu T., 2012, EVID-BASED COMPL ALT, V2012
   Xu Yan, 2003, Current Drug Targets - Immune Endocrine and Metabolic Disorders, V3, P23, DOI 10.2174/1568008033340414
   Xue TH, 2003, SCIENCE, V300, P740, DOI 10.1126/science.300.5620.740
   Yan GK, 2017, SCI REP-UK, V7, DOI 10.1038/s41598-017-02131-2
   Yao H, 2010, MOL BIOSYST, V6, P1061, DOI 10.1039/b925612a
   Yu LP, 1998, J PHARMACOL EXP THER, V286, P1
   Yu M, 2017, INT J MOL SCI, V18, DOI 10.3390/ijms18030602
   Zhao ZD, 2016, SCI REP-UK, V6, DOI 10.1038/srep19661
   Zhu WZ, 2003, J CLIN INVEST, V111, P617, DOI 10.1172/JCI200316326
   Zimmermann GR, 2007, DRUG DISCOV TODAY, V12, P34, DOI 10.1016/j.drudis.2006.11.008
NR 65
TC 13
Z9 14
U1 1
U2 22
PU ELSEVIER SCIENCE BV
PI AMSTERDAM
PA PO BOX 211, 1000 AE AMSTERDAM, NETHERLANDS
SN 1570-0232
EI 1873-376X
J9 J CHROMATOGR B
JI J. Chromatogr. B
PD MAR 15
PY 2018
VL 1079
BP 85
EP 94
DI 10.1016/j.jchromb.2018.01.038
PG 10
WC Biochemical Research Methods; Chemistry, Analytical
WE Science Citation Index Expanded (SCI-EXPANDED)
SC Biochemistry & Molecular Biology; Chemistry
GA FZ1NQ
UT WOS:000427343800010
PM 29454926
DA 2023-11-17
ER

PT J
AU Yuan, GQ
   Gao, S
   Geng, YJ
   Tang, YP
   Zheng, MJ
   Shelat, HS
   Collins, S
   Wi, HJ
   Wu, YL
AF Yuan, Guo-Qiang
   Gao, Song
   Geng, Yong-Jian
   Tang, Yao-Ping
   Zheng, Min-Juan
   Shelat, Harnath S.
   Collins, Scott
   Wi, Han-Jing
   Wu, Yi-Ling
TI Tongxinluo Improves Apolipoprotein E-Deficient Mouse Heart Function
SO CHINESE MEDICAL JOURNAL
LA English
DT Article
DE Heart Function; Microvascular Protection; Tongxinluo
ID CORONARY-ARTERY-DISEASE; DENSITY; ANGIOGENESIS; ASSOCIATION; CARCINOMA;
   ISCHEMIA; STRESS; PLAQUE; RISK; MICE
AB Background: Our previous studies have shown that Tongxinluo (TXL), a compound Chinese medicine, can decrease myocardial ischemia-reperfusion injury, protect capillary endothelium function, and lessen cardiac ventricle reconstitution in animal models. The aim of this study was to illuminate whether TXL can improve hypercholesterolemia-impaired heart function by protecting artery endothelial function and increasing microvascular density (MVD) in heart. Furthermore, we will explore the underlying molecular mechanism of TXL cardiovascular protection.
   Methods: After intragastric administration of TXL (0.1 ml/10 g body weight) to C57BL/6J wild-type mice (n = 8) and ApoE-/- mice (n = 8), total cholesterol, high-density lipoprotein-cholesterol, very-low-density lipoprotein (VLDL)-cholesterol, triglyceride, and blood glucose levels in serum were measured. The parameters of heart rate (HR), left ventricular diastolic end diameter, and left ventricular systolic end diameter were harvested by ultrasonic cardiogram. The left ventricular ejection fraction, stroke volume, cardiac output, and left ventricular fractional shortening were calculated. Meanwhile, aorta peak systolic flow velocity (PSV), end diastolic flow velocity, and mean flow velocity (MFV) were measured. The pulsatility index (PI) and resistant index were calculated in order to evaluate the vascular elasticity and resistance. The endothelium-dependent vasodilatation was evaluated by relaxation of aortic rings in response to acetylcholine. Western blotting and real-time quantitative reverse transcription polymerase chain reaction were performed for protein and gene analyses of vascular endothelial growth factor (VEGF). Immunohistochemical detection was performed for myocardial CD34 expression. Data in this study were compared by one-way analysis of variance between groups. A value of P < 0.05 was considered statistically significant.
   Results: Although there was no significant decrease of cholesterol level (F = 2.300, P = 0.240), TXL inhibited the level of triglyceride and VLDL (F = 9.209, P = 0.024 and F = 9.786, P = 0.020, respectively) in ApoE-/- mice. TXL improved heart function of ApoE-/- mice owing to the elevations of LVEF, SV, CO, and LVFS (all P < 0.05). TXL enhanced aortic PSV and MFV (F = 10.774, P = 0.024 and F = 11.354, P = 0.020, respectively) and reduced PI of ApoE-/- mice (1.41 +/- 0.17 vs. 1.60 +/- 0.17; P = 0.037). After incubation with 10 mu mol/L acetylcholine, the ApoE-/- mice treated with TXL aortic segment relaxed by 44% +/- 3%, significantly higher than control group mice (F = 9.280, P = 0.040). TXL also restrain the angiogenesis of ApoE-/- mice aorta (F = 21.223, P = 0.010). Compared with C57BL/6J mice, the MVD was decreased in heart tissue of untreated ApoE-/- mice (54.0 +/- 3.0/mm(2) vs. 75.0 +/- 2.0/mm(2); F = 16.054, P = 0.010). However, TXL could significantly enhance MVD (65.0 +/- 5.0/mm(2) vs. 54.0 +/- 3.0/mm(2); F = 11.929, P = 0.020) in treated ApoE-/- mice. In addition, TXL obviously increased the expression of VEGF protein determined by Western blot (F = 20.247, P = 0.004).
   Conclusions: TXL obviously improves the ApoE-/- mouse heart function from different pathways, including reduces blood fat to lessen atherosclerosis; enhances aortic impulsivity, blood supply capacity, and vessel elasticity; improves endothelium-dependent vasodilatation; restraines angiogenesis of aorta-contained plaque; and enhances MVD of heart. The molecular mechanism of MVD enhancement maybe relate with increased VEGF expression.
C1 [Yuan, Guo-Qiang; Wu, Yi-Ling] Res Inst Integrated Tradit Chinese Med & Western, Dept Collateral Dis, 238 Tianshan St, Shijiazhuang 050035, Hebei, Peoples R China.
   [Yuan, Guo-Qiang] Hebei Yiling Hosp, Dept Cardiovasc Dis, Shijiazhuang 050091, Hebei, Peoples R China.
   [Gao, Song; Geng, Yong-Jian; Shelat, Harnath S.; Collins, Scott; Wi, Han-Jing] Univ Texas Hlth Sci Ctr Houston, McGovern Med Sch, Dept Internal Med, Houston, TX 77030 USA.
   [Tang, Yao-Ping] Univ TX, Houston Hlth Sci Ctr, Inst Mol Med, Ctr Cell Signaling, Houston, TX 77030 USA.
   [Zheng, Min-Juan] Baylor Coll Med, Dept Pediat Cardiol, Houston, TX 77030 USA.
C3 University of Texas System; University of Texas Health Science Center
   Houston; Baylor College of Medicine
RP Wu, YL (corresponding author), Res Inst Integrated Tradit Chinese Med & Western, Dept Collateral Dis, 238 Tianshan St, Shijiazhuang 050035, Hebei, Peoples R China.
EM weicong1979@163.com
FU National Basic Research Program of China (973 programs) [2012CB518606]
FX This study was supported by a grant from National Basic Research Program
   of China (973 programs, No. 2012CB518606).
CR Crauwels HM, 2003, CARDIOVASC RES, V59, P189, DOI 10.1016/S0008-6363(03)00353-5
   Kimura H, 1998, LIVER, V18, P14
   KUZUYA M, 1995, J CELL PHYSIOL, V164, P658, DOI 10.1002/jcp.1041640324
   Lloyd EE, 2013, AM J PHYSIOL-REG I, V305, pR60, DOI 10.1152/ajpregu.00126.2013
   März W, 2004, CIRCULATION, V110, P3068, DOI 10.1161/01.CIR.0000146898.06923.80
   Nagel E, 1999, CIRCULATION, V99, P763, DOI 10.1161/01.CIR.99.6.763
   Qi K, 2015, PLOS ONE, V10, DOI 10.1371/journal.pone.0119846
   Reffelmann T, 2006, BASIC RES CARDIOL, V101, P359, DOI 10.1007/s00395-006-0615-2
   Shah SH, 2010, CIRC-CARDIOVASC GENE, V3, P207, DOI 10.1161/CIRCGENETICS.109.852814
   Staub D, 2010, STROKE, V41, P41, DOI 10.1161/STROKEAHA.109.560342
   Su H, 2000, P NATL ACAD SCI USA, V97, P13801, DOI 10.1073/pnas.250488097
   Theilmeier G, 2002, CIRCULATION, V106, P1140, DOI 10.1161/01.CIR.0000026805.41747.54
   Wang B, 2014, PLOS ONE, V9, DOI 10.1371/journal.pone.0098047
   WEIDNER N, 1995, BREAST CANCER RES TR, V36, P169, DOI 10.1007/BF00666038
   Zhang HT, 2010, CHINESE MED J-PEKING, V123, P2858, DOI 10.3760/cma.j.issn.0366-6999.2010.20.021
   Zhang L, 2009, AM J PHYSIOL-HEART C, V297, pH2004, DOI 10.1152/ajpheart.00208.2009
   Zhang L, 2008, BMC COMPLEM ALTERN M, V8, DOI 10.1186/1472-6882-8-39
   [张路 Zhang Lu], 2004, [中国动脉硬化杂志, Chinese Journal of Arteriosclerosis], V12, P177
NR 18
TC 5
Z9 5
U1 1
U2 11
PU MEDKNOW PUBLICATIONS & MEDIA PVT LTD
PI MUMBAI
PA B-9, KANARA BUSINESS CENTRE, OFF LINK RD, GHAKTOPAR-E, MUMBAI, 400075,
   INDIA
SN 0366-6999
J9 CHINESE MED J-PEKING
JI Chin. Med. J.
PD MAR 5
PY 2018
VL 131
IS 5
BP 544
EP 552
DI 10.4103/0366-6999.226063
PG 9
WC Medicine, General & Internal
WE Science Citation Index Expanded (SCI-EXPANDED)
SC General & Internal Medicine
GA FX5AG
UT WOS:000426089500007
PM 29483388
OA gold, Green Published
DA 2023-11-17
ER

PT J
AU Zhang, L
   Li, Y
   Yang, BS
   Li, L
   Wang, XZ
   Gel, ML
   Jing, QM
   Ma, YY
   Wang, G
   Liu, HW
   Zhao, X
   Wang, B
   Xu, K
   Han, YL
AF Zhang, Lei
   Li, Yi
   Yang, Bai-Song
   Li, Lu
   Wang, Xiao-Zeng
   Gel, Mei-Ling
   Jing, Quan-Min
   Ma, Ying-Yan
   Wang, Geng
   Liu, Hai-Wei
   Zhao, Xin
   Wang, Bin
   Xu, Kai
   Han, Ya-Ling
TI A Multicenter, Randomized, Double-Blind, and Placebo-Controlled Study of
   the Effects of Tongxinluo Capsules in Acute Coronary Syndrome Patients
   with High On-Treatment Platelet Reactivity
SO CHINESE MEDICAL JOURNAL
LA English
DT Article
DE Acute Coronary Syndrome; Platelet Function Testing; Randomized
   Controlled Trial; Traditional Chinese Medicine
ID ASSOCIATION TASK-FORCE; MICROVASCULAR ENDOTHELIAL-CELLS; PRACTICE
   GUIDELINES; CLINICAL-OUTCOMES; ADENOSINE-DIPHOSPHATE; ANTIPLATELET
   THERAPY; STATIN THERAPY; CLOPIDOGREL; INTERVENTION; PROTEIN
AB Background: High platelet reactivity (HPR) during clopidogrel treatment predicts postpercutaneous coronary intervention (PCI) ischemic events strongly and independently. Tongxinluo capsules (TCs) are a traditional Chinese medicine formulation used as antiplatelet treatment. However, its efficacy against HPR is not known. The aim of the present study was to evaluate the effects of TCs in acute coronary syndrome (ACS) patients with HPR.
   Methods: This multicenter, randomized, double-blind, placebo-controlled study prospectively analyzed 136 ACS patients with HPR who underwent PCI. The patients were enrolled from November 2013 to May 2014 and randomized to receive placebo or TCs in addition to standard dual antiplatelet therapy (DAPT) with aspirin and clopidogrel. The primary end points were the prevalence of HPR at 30 days and the mean change in P2Y12reaction units (PRUs) between baseline and 30 days. Survival curves were constructed with Kaplan-Meier estimates and compared by log-rank tests between the two groups.
   Results: Both groups had a significantly reduced prevalence of HPR at 30 days versus baseline, but the TC group, compared with the placebo group, had greater reduction (15.8% vs. 24.8%, P = 0.013), especially among patients with one cytochrome P450 2C19 loss of function (LOF) allele (chi(2) = 2.931, P = 0.047). The TC group also had a lower prevalence of HPR (33.3% vs. 54.2%, t = 5.284, P = 0.022) and superior performance in light transmittance aggregometry and higher levels of high-sensitivity C-reactive protein (hsCRP), but the composite prevalence of ischemic events did not differ significantly (chi(2) = 1.587, P = 0.208).
   Conclusions: In addition to standard DAPT with aspirin and clopidogrel, TCs further reduce PRU and hsCRP levels, especially in patients carrying only one LOF allele. The data suggest that TCs could be used in combination therapy for ACS patients with HPR undergoing PCI.
C1 [Zhang, Lei; Li, Yi; Wang, Xiao-Zeng; Gel, Mei-Ling; Jing, Quan-Min; Ma, Ying-Yan; Wang, Geng; Liu, Hai-Wei; Zhao, Xin; Wang, Bin; Xu, Kai; Han, Ya-Ling] Gen Hosp Shenyang Mil Reg, Dept Cardiol, Shenyang 110016, Liaoning, Peoples R China.
   [Yang, Bai-Song] Peoples Liberat Army 463 Hosp, Dept Cardiol, Shenyang 110000, Liaoning, Peoples R China.
   [Li, Lu] Shenzhou Hosp, Shenyang Med Coll, Dept Cardiol, Shenyang 110000, Liaoning, Peoples R China.
C3 Shenyang Medical College
RP Han, YL (corresponding author), Gen Hosp Shenyang Mil Reg, Dept Cardiol, Shenyang 110016, Liaoning, Peoples R China.
EM 21739982@qq.com
RI li, jian/IAQ-2794-2023; wang, zhenhui/JMQ-0550-2023
OI Wang, Xiaozeng/0000-0003-1979-0287; Han, Yaling/0000-0003-4569-6737
FU National Key Technology R&D Program in the 13th 5-Year Plan of China
   [2016YFC1301303]
FX This study was supported by a grant from the National Key Technology R&D
   Program in the 13th 5-Year Plan of China (No. 2016YFC1301303).
CR Albert MA, 2001, JAMA-J AM MED ASSOC, V286, P64, DOI 10.1001/jama.286.1.64
   Angiolillo DJ, 2005, DIABETES, V54, P2430, DOI 10.2337/diabetes.54.8.2430
   Angiolillo Dominick J, 2004, J Invasive Cardiol, V16, P169
   Bliden KP, 2008, J AM COLL CARDIOL, V52, P531, DOI 10.1016/j.jacc.2008.04.045
   Bonello L, 2010, J AM COLL CARDIOL, V56, P919, DOI 10.1016/j.jacc.2010.04.047
   Collet JP, 2012, NEW ENGL J MED, V367, P2100, DOI 10.1056/NEJMoa1209979
   Collet JP, 2009, LANCET, V373, P309, DOI 10.1016/S0140-6736(08)61845-0
   Cutlip DE, 2007, CIRCULATION, V115, P2344, DOI 10.1161/CIRCULATIONAHA.106.685313
   Eikelboom JW, 2006, CIRCULATION, V114, P774, DOI 10.1161/CIRCULATIONAHA.106.612812
   Gilard M, 2008, J AM COLL CARDIOL, V51, P256, DOI 10.1016/j.jacc.2007.06.064
   Gurbel PA, 2011, CLIN PHARMACOL THER, V90, P860, DOI 10.1038/clpt.2011.201
   Gurbel PA, 2003, CIRCULATION, V107, P2908, DOI 10.1161/01.CIR.0000072771.11429.83
   Gurbel PA, 2012, EUR HEART J, V33, P1187, DOI 10.1093/eurheartj/ehr458
   Gurbel PA, 2010, CIRCULATION, V121, P569, DOI 10.1161/CIRCULATIONAHA.109.853085
   Hamm CW, 2011, EUR HEART J, V32, P2999, DOI 10.1093/eurheartj/ehr236
   Han YL, 2012, PLOS ONE, V7, DOI 10.1371/journal.pone.0048520
   Harmsze AM, 2010, EUR HEART J, V31, P3046, DOI 10.1093/eurheartj/ehq321
   Jneid H, 2012, J AM COLL CARDIOL, V60, P645, DOI 10.1016/j.jacc.2012.06.004
   Kubica A, 2011, J THROMB THROMBOLYS, V32, P459, DOI 10.1007/s11239-011-0611-8
   Lau WC, 2004, CIRCULATION, V109, P166, DOI 10.1161/01.CIR.0000112378.09325.F9
   Lau WC, 2011, J CARDIOVASC PHARM, V57, P86, DOI 10.1097/FJC.0b013e3181ffe8d0
   Levine GN, 2011, J AM COLL CARDIOL, V58, pE44, DOI 10.1016/j.jacc.2011.08.007
   Li YN, 2015, CHINESE MED J-PEKING, V128, P1114, DOI 10.4103/0366-6999.155119
   Liu K, 2016, CHINESE MED J-PEKING, V129, P442, DOI 10.4103/0366-6999.176076
   Mega JL, 2010, JAMA-J AM MED ASSOC, V304, P1821, DOI 10.1001/jama.2010.1543
   Mehran R, 2011, JACC-CARDIOVASC INTE, V4, P654, DOI 10.1016/j.jcin.2011.02.011
   O'Gara PT, 2013, CIRCULATION, V127, P529, DOI 10.1161/CIR.0b013e3182742c84
   Price MJ, 2011, JAMA-J AM MED ASSOC, V305, P1097, DOI 10.1001/jama.2011.290
   Ridker PM, 2001, CIRCULATION, V103, P1191
   Ridker PM, 2001, NEW ENGL J MED, V344, P1959, DOI 10.1056/NEJM200106283442601
   Sibbing D, 2007, BLOOD COAGUL FIBRIN, V18, P335, DOI 10.1097/MBC.0b013e3280d21aed
   Stone GW, 2013, LANCET, V382, P614, DOI 10.1016/S0140-6736(13)61170-8
   Storey RF, 2011, EUR HEART J, V32, P2945, DOI 10.1093/eurheartj/ehr231
   Tantry US, 2013, J AM COLL CARDIOL, V62, P2261, DOI 10.1016/j.jacc.2013.07.101
   Trenk D, 2012, J AM COLL CARDIOL, V59, P2159, DOI 10.1016/j.jacc.2012.02.026
   Wallentin L, 2009, NEW ENGL J MED, V361, P1045, DOI 10.1056/NEJMoa0904327
   Wiviott SD, 2007, NEW ENGL J MED, V357, P2001, DOI 10.1056/NEJMoa0706482
   Zhang L, 2009, AM J PHYSIOL-HEART C, V297, pH2004, DOI 10.1152/ajpheart.00208.2009
NR 38
TC 12
Z9 17
U1 0
U2 9
PU MEDKNOW PUBLICATIONS & MEDIA PVT LTD
PI MUMBAI
PA B-9, KANARA BUSINESS CENTRE, OFF LINK RD, GHAKTOPAR-E, MUMBAI, 400075,
   INDIA
SN 0366-6999
J9 CHINESE MED J-PEKING
JI Chin. Med. J.
PD MAR 5
PY 2018
VL 131
IS 5
BP 508
EP 515
DI 10.4103/0366-6999.226064
PG 8
WC Medicine, General & Internal
WE Science Citation Index Expanded (SCI-EXPANDED)
SC General & Internal Medicine
GA FX5AG
UT WOS:000426089500002
PM 29483383
OA Green Published, gold
DA 2023-11-17
ER

PT J
AU Ni, YM
   Frishman, WH
AF Ni, Yu-Ming
   Frishman, William H.
TI Acupuncture and Cardiovascular Disease: Focus on Heart Failure
SO CARDIOLOGY IN REVIEW
LA English
DT Review
DE acupuncture; traditional Chinese medicine; heart failure; long-loop
   pathway; sympatholysis; heart rate variability; vasodilation;
   hypertension; myocardial ischemia; angina pectoris
ID CORD-INJURED PATIENTS; BLOOD-PRESSURE; AUTONOMIC BALANCE;
   RATE-VARIABILITY; ANGINA-PECTORIS; DOUBLE-BLIND; ELECTRICAL ACUPUNCTURE;
   SYMPATHETIC ACTIVATION; NITRIC-OXIDE; NEURAL ARC
AB Symptomatic heart failure is managed with interdisciplinary approaches to reduce acute exacerbations and to improve mortality. Acupuncture is a standardized treatment of Traditional Chinese Medicine that has been shown to have beneficial effects on the cardiovascular system via a neurohumoral pathway known as the long-loop pathway. This article serves to examine recent evidence supporting the long-loop pathway as the physiologic mechanism of acupuncture and the sympatholytic, vasodilatory, and cardioprotective effects of acupuncture that could specifically improve cardiac function and quality of life measures in the management of congestive heart failure.
C1 [Ni, Yu-Ming] Cedars Sinai Med Ctr, Dept Med, 40 Sunshine Cottage Rd, Los Angeles, CA 90048 USA.
   [Frishman, William H.] New York Med Coll, Westchester Med Ctr, Valhalla, NY 10595 USA.
C3 Cedars Sinai Medical Center; New York Medical College; Westchester
   Medical Center
RP Frishman, WH (corresponding author), Cedars Sinai Med Ctr, Dept Med, 40 Sunshine Cottage Rd, Los Angeles, CA 90048 USA.
EM William_Frishman@nymc.edu
CR [Anonymous], THESIS
   Campos FV, 2016, ARCH PHYS MED REHAB, V97, P826, DOI 10.1016/j.apmr.2015.08.433
   Carpenter RJ, 2010, AM J CHINESE MED, V38, P839, DOI 10.1142/S0192415X10008287
   Çevik C, 2013, ACUPUNCTURE ELECTRO, V38, P1, DOI 10.3727/036012913X13831831849448
   Chao DM, 1999, AM J PHYSIOL-HEART C, V276, pH2127, DOI 10.1152/ajpheart.1999.276.6.H2127
   Chen J, 2012, J TRADIT CHIN MED, V32, P494, DOI 10.1016/S0254-6272(13)60061-8
   CHEN S, 1983, Journal of Traditional Chinese Medicine, V3, P113
   Chen WW, 2015, ACTA PHYSIOL, V213, P778, DOI 10.1111/apha.12447
   Cheng PT, 1998, SPINAL CORD, V36, P476, DOI 10.1038/sj.sc.3100689
   Chung JW, 2014, EVID BASED COMPLEMEN, V2014, DOI DOI 10.1155/2014/819871
   COHN JN, 1984, NEW ENGL J MED, V311, P819, DOI 10.1056/NEJM198409273111303
   Dong BQ, 2014, J TRADIT CHIN MED, V34, P710, DOI 10.1016/S0254-6272(15)30086-8
   Erdogan Ali, 2008, Herzschrittmacherther Elektrophysiol, V19, P161, DOI 10.1007/s00399-008-0024-3
   Flachskampf FA, 2007, CIRCULATION, V115, P3121, DOI 10.1161/CIRCULATIONAHA.106.661140
   Go AS, 2013, CIRCULATION, V127, pE6, DOI 10.1161/CIR.0b013e31828124ad
   Guo ZL, 2007, BRAIN RES, V1166, P65, DOI 10.1016/j.brainres.2007.06.042
   Guo ZL, 2012, BRAIN RES, V1442, P25, DOI 10.1016/j.brainres.2012.01.006
   Heidenreich PA, 2011, CIRCULATION, V123, P933, DOI 10.1161/CIR.0b013e31820a55f5
   Honjo H, 2000, UROL INT, V65, P190, DOI 10.1159/000064874
   Huang D J, 1985, J Tradit Chin Med, V5, P243
   Huikuri HV, 2013, PROG CARDIOVASC DIS, V56, P153, DOI 10.1016/j.pcad.2013.07.003
   Huikuri HV, 2003, J AM COLL CARDIOL, V42, P652, DOI 10.1016/S0735-1097(03)00783-6
   Jessurun G, 2003, EUR J PAIN, V7, P507, DOI 10.1016/S1090-3801(03)00022-3
   Kaptchuk TJ, 1983, WEB HAS NO WEAVER
   Kim HM, 2012, J ALTERN COMPLEM MED, V18, P918, DOI 10.1089/acm.2011.0508
   Kristen AV, 2010, HEART, V96, P1396, DOI 10.1136/hrt.2009.187930
   Kung Yen-Ying, 2016, Chin J Integr Med
   La Rovere MT, 1998, LANCET, V351, P478
   Langevin HM, 2015, J ALTERN COMPLEM MED, V21, P113, DOI 10.1089/acm.2014.0186
   Lee H, 2016, INT J CARDIOL, V222, P321, DOI 10.1016/j.ijcard.2016.07.195
   Li DZ, 2014, EVID-BASED COMPL ALT, V2014, DOI 10.1155/2014/279478
   Li J, 2012, ACUPUNCT MED, V30, P47, DOI 10.1136/acupmed-2011-010060
   Li J, 2012, EVID-BASED COMPL ALT, V2012, DOI 10.1155/2012/792820
   Li P, 2009, J APPL PHYSIOL, V106, P620, DOI 10.1152/japplphysiol.91277.2008
   Li Q.-Q., 2013, EVID-BASED COMPL ALT, V267959, P1
   Ma LY, 2014, AM J PHYSIOL-HEART C, V306, DOI 10.1152/ajpheart.00889.2013
   Macklin EA, 2006, HYPERTENSION, V48, P838, DOI 10.1161/01.HYP.0000241090.28070.4c
   Mamtani R, 2005, COMPLEMENTARY INTEGR, P260
   Mehta PK, 2014, INT J CARDIOL, V176, P367, DOI 10.1016/j.ijcard.2014.07.011
   Michikami D, 2006, AM J PHYSIOL-HEART C, V291, pH318, DOI 10.1152/ajpheart.00975.2005
   Middlekauff HR, 2002, J CARD FAIL, V8, P399, DOI 10.1054/jcaf.2002.129656
   Moazzami A, 2010, J APPL PHYSIOL, V108, P1336, DOI 10.1152/japplphysiol.00477.2009
   Nolan J, 1998, CIRCULATION, V98, P1510, DOI 10.1161/01.CIR.98.15.1510
   O'Brien KA, 2009, J ALTERN COMPLEM MED, V15, P727, DOI 10.1089/acm.2008.0554
   Painovich Jeannette, 2015, Shengli Xuebao, V67, P19
   Park JM, 2010, J ALTERN COMPLEM MED, V16, P883, DOI 10.1089/acm.2009.0427
   Rivas-Vilchis JF, 2007, AM J CHINESE MED, V35, P427, DOI 10.1142/S0192415X07004941
   Sabbah HN, 2011, CIRC-HEART FAIL, V4, P65, DOI 10.1161/CIRCHEARTFAILURE.110.955013
   Schwartz PJ, 2008, EUR J HEART FAIL, V10, P884, DOI 10.1016/j.ejheart.2008.07.016
   Severcan Ç, 2012, ACUPUNCTURE ELECTRO, V37, P263
   Sugimachi M, 2007, P ANN INT IEEE EMBS, P5334, DOI 10.1109/IEMBS.2007.4353546
   Sugimachi M, 2008, IEEE ENG MED BIO, P1981, DOI 10.1109/IEMBS.2008.4649577
   Tsuchiya M, 2007, ANESTH ANALG, V104, P301, DOI 10.1213/01.ane.0000230622.16367.fb
   Wang XT, 1991, CHINA ZHENJIUOLOGY
   Wu HC, 2004, ACUPUNCTURE ELECTRO, V29, P83, DOI 10.3727/036012904815901515
   Yang J, 1982, WAY LOCATE ACUPOINTS
   Yang S M, 1985, J Tradit Chin Med, V5, P249
   YAO T, 1982, BRAIN RES, V240, P77, DOI 10.1016/0006-8993(82)90645-X
   Yin C, 2007, NEUROL RES, V29, pS98, DOI 10.1179/016164107X172220
   Yu CH, 2015, BMC COMPLEM ALTERN M, V15, DOI 10.1186/s12906-015-0586-7
   Zhang DY, 2014, CARDIOL CLIN, V32, P33, DOI 10.1016/j.ccl.2013.09.010
   Zhao YY, 2013, ELIFE, V2, DOI 10.7554/eLife.00459
NR 62
TC 12
Z9 13
U1 4
U2 39
PU LIPPINCOTT WILLIAMS & WILKINS
PI PHILADELPHIA
PA TWO COMMERCE SQ, 2001 MARKET ST, PHILADELPHIA, PA 19103 USA
SN 1061-5377
EI 1538-4683
J9 CARDIOL REV
JI Cardiol. Rev.
PD MAR-APR
PY 2018
VL 26
IS 2
BP 93
EP 98
DI 10.1097/CRD.0000000000000179
PG 6
WC Cardiac & Cardiovascular Systems
WE Science Citation Index Expanded (SCI-EXPANDED)
SC Cardiovascular System & Cardiology
GA FW2SR
UT WOS:000425155300006
PM 29419562
DA 2023-11-17
ER

PT J
AU Spatz, ES
   Wang, YF
   Beckman, AL
   Wu, XK
   Lu, Y
   Du, X
   Li, J
   Xu, X
   Davidson, PM
   Masoudi, FA
   Spertus, JA
   Krumholz, HM
   Jiang, LX
AF Spatz, Erica S.
   Wang, Yongfei
   Beckman, Adam L.
   Wu, Xuekun
   Lu, Yuan
   Du, Xue
   Li, Jing
   Xu, Xiao
   Davidson, Patricia M.
   Masoudi, Frederick A.
   Spertus, John A.
   Krumholz, Harlan M.
   Jiang, Lixin
TI Traditional Chinese Medicine for Acute Myocardial Infarction in Western
   Medicine Hospitals in China
SO CIRCULATION-CARDIOVASCULAR QUALITY AND OUTCOMES
LA English
DT Article
DE cardiovascular diseases; complementary therapies; medicine, Chinese
   traditional; quality of health care; Salvia miltiorrhiza
ID HEALTH
AB BACKGROUND: Amid national efforts to improve the quality of care for people with cardiovascular disease in China, the use of traditional Chinese medicine (TCM) is increasing, yet little is known about its use in the early management of acute myocardial infarction (AMI).
   METHODS AND RESULTS: We aimed to examine intravenous use of TCM within the first 24 hours of hospitalization (early IV TCM) for AMI. Data come from the China Patient-centered Evaluative Assessment of Cardiac Events Retrospective Study of Acute Myocardial Infarction, restricted to a large, representative sample of Western medicine hospitals throughout China (n=162). We conducted a chart review of randomly sampled patients with AMI in 2001, 2006, and 2011, comparing early intravenous TCM use across years, predictors of any early intravenous TCM use, and association with in-hospital bleeding and mortality. From 2001 to 2011, early intravenous TCM use increased (2001: 38.2% versus 2006: 49.1% versus 2011: 56.1%; P<0.01). Nearly all (99%) hospitals used early intravenous TCM. Salvia miltiorrhiza was most commonly prescribed, used in one third (35.5%) of all patients admitted with AMI. Patients receiving any early intravenous TCM, compared with those who did not, were similar in age and sex and had fewer cardiovascular risk factors. In multivariable hierarchical models, admission to a secondary (versus tertiary) hospital was most strongly associated with early intravenous TCM use (odds ratio: 2.85; 95% confidence interval: 1.98-4.11). Hospital-level factors accounted for 55% of the variance (adjusted median odds ratio: 2.84). In exploratory analyses, there were no significant associations between early intravenous TCM and in-hospital bleeding or mortality.
   CONCLUSIONS: Early intravenous TCM use for AMI in China is increasing despite the lack of evidence of their benefit or harm. There is an urgent need to define the effects of these medications because they have become a staple of treatment in the world's most populous country.
C1 [Spatz, Erica S.; Wang, Yongfei; Lu, Yuan; Xu, Xiao; Krumholz, Harlan M.] Yale New Haven Med Ctr, Ctr Outcomes Res & Evaluat, 20 York St, New Haven, CT 06504 USA.
   [Spatz, Erica S.; Wang, Yongfei; Krumholz, Harlan M.] Yale Sch Med, Sect Cardiovasc Med, Dept Internal Med, New Haven, CT USA.
   [Xu, Xiao] Yale Sch Med, Dept Obstet & Gynecol & Reprod Sci, New Haven, CT USA.
   [Beckman, Adam L.] Harvard Med Sch, Boston, MA USA.
   [Wu, Xuekun; Du, Xue; Li, Jing; Jiang, Lixin] Fuwai Hosp, Natl Ctr Cardiovasc Dis, Beijing, Peoples R China.
   [Davidson, Patricia M.] Johns Hopkins Sch Nursing, Baltimore, MD USA.
   [Masoudi, Frederick A.] Univ Colorado, Anschutz Med Campus, Denver, CO 80202 USA.
   [Masoudi, Frederick A.] Colorado Cardiovasc Outcomes Res Consortium, Denver, CO USA.
   [Spertus, John A.] Univ Missouri, St Lukes Mid Amer Heart Inst, Kansas City, MO 64110 USA.
   [Krumholz, Harlan M.] Yale Sch Publ Hlth, Dept Hlth Policy & Adm, New Haven, CT USA.
C3 Yale University; Yale University; Harvard University; Harvard Medical
   School; Chinese Academy of Medical Sciences - Peking Union Medical
   College; Fu Wai Hospital - CAMS; Johns Hopkins University; University of
   Colorado System; University of Colorado Denver; University of Colorado
   Anschutz Medical Campus; University of Missouri System; University of
   Missouri Kansas City; Saint Luke's Mid America Heart Institute; Yale
   University
RP Jiang, LX (corresponding author), Fuwai Hosp, Natl Ctr Cardiovasc Dis, Natl Clin Res Ctr Cardiovasc Dis, 167 Beilishi Rd, Beijing 100037, Peoples R China.; Spatz, ES (corresponding author), Yale New Haven Med Ctr, Ctr Outcomes Res & Evaluat, Sect Cardiovasc Med, Yale Sch Medicine, 20 York St, New Haven, CT 06504 USA.
EM erica.spatz@yale.edu; jiangl@fwoxford.org
RI , Harlan/AAI-2875-2020; Masoudi, Frederick/Q-7467-2019; Spertus,
   John/ABD-3075-2021; Lu, Yuan/D-4941-2015
OI Beckman, Adam/0000-0002-2456-2708; Lu, Yuan/0000-0001-5264-2169;
   Spertus, John/0000-0002-2839-2611; Davidson, Patricia
   M./0000-0003-2050-1534
FU Agency for Healthcare Research and Quality Patient-Centered Outcomes
   Research (PCOR) Institutional Mentored Career Development Program
   [K12HS023000]; Research Special Fund for Public Welfare Industry of
   Health from the National Health and Family Planning Commission of China
   [201202025, 201502009]; National Key Technology RAMP;D Program from the
   Ministry of Science and Technology of China [2013BAI09B01, 2015BAI12B01,
   2015BAI12B02]; 111 Project [B16005]
FX At the time this study was conducted, Dr Spatz was supported by grant
   K12HS023000 from the Agency for Healthcare Research and Quality
   Patient-Centered Outcomes Research (PCOR) Institutional Mentored Career
   Development Program. This project was supported by the Research Special
   Fund for Public Welfare Industry of Health (201202025, 201502009) from
   the National Health and Family Planning Commission of China, the
   National Key Technology R&D Program (2013BAI09B01, 2015BAI12B01,
   2015BAI12B02) from the Ministry of Science and Technology of China and
   the 111 Project (B16005). The funder had no role in study design, data
   collection, data analysis, data interpretation, or writing of the
   report.
CR [Anonymous], 2015, TRAD CHIN MED MAN CH
   Bi YingFei, 2015, Chinese Medicine, V6, P109
   China Medicine and Economic Network China Food and Drug Administration. Southern Medicine Economic Research Institute, 2016, MARK REP TRAD CHIN M
   China Society of Cardiology of Chinese Medical Association, 2010, Zhonghua Xin Xue Guan Bing Za Zhi, V38, P675
   Chung VCH, 2013, EVID-BASED COMPL ALT, V2013, DOI 10.1155/2013/675906
   Davidson Patricia, 2003, Eur J Cardiovasc Nurs, V2, P171, DOI 10.1016/S1474-5151(03)00057-4
   Decker C, 2007, AM J CARDIOL, V99, P930, DOI 10.1016/j.amjcard.2006.11.041
   Dharmarajan K, 2013, CIRC-CARDIOVASC QUAL, V6, P732, DOI 10.1161/CIRCOUTCOMES.113.000441
   Duan WH, 2012, CHIN J INTEGR MED, V18, P807, DOI 10.1007/s11655-012-1116-9
   [Editorial Board of Chinese Journal of Circulation Editorial Board of Chinese Journal of Cardiology China Society of Cardiology of Chinese Medical Association], 2001, CHIN J CIRC, V16, P407
   Gao ZY, 2012, J ETHNOPHARMACOL, V141, P578, DOI 10.1016/j.jep.2011.08.071
   Hesketh T, 1997, BRIT MED J, V315, P115, DOI 10.1136/bmj.315.7100.115
   Li J, 2015, LANCET, V385, P441, DOI 10.1016/S0140-6736(14)60921-1
   Liao PD, 2015, EVID-BASED COMPL ALT, V2015, DOI 10.1155/2015/646530
   Liu HX, 2011, J TRADIT CHIN MED, V31, P269, DOI 10.1016/S0254-6272(12)60002-8
   Luo J, 2014, AM J CHINESE MED, V42, P37, DOI 10.1142/S0192415X14500037
   Luo J, 2013, EVID-BASED COMPL ALT, V2013, DOI 10.1155/2013/808076
   Manheimer E, 2009, J ALTERN COMPLEM MED, V15, P1001, DOI 10.1089/acm.2008.0414
   Ministry of Health of the People's Republic of China, 2016, QUAL STAND TERT GEN
   Qiu Sheng-lei, 2009, Zhong Xi Yi Jie He Xue Bao, V7, P616, DOI 10.3736/jcim20090704
   Ren J, 2015, BMJ OPEN, V5, DOI 10.1136/bmjopen-2014-006572
   Shang JJ, 2012, EVID-BASED COMPL ALT, V2012, DOI 10.1155/2012/837194
   Tang SL, 2008, LANCET, V372, P1493, DOI 10.1016/S0140-6736(08)61364-1
   Wang Xiao-Long, 2012, Zhongguo Zhong Xi Yi Jie He Za Zhi, V32, P1483
   Wu T, 2006, COCHRANE DB SYST REV, V18, DOI DOI 10.1002/14651858.CD004474.PUB2
   Xu J, 2009, HEALTH POLICY, V90, P133, DOI 10.1016/j.healthpol.2008.09.003
   Zhao Yifei, 2014, Zhonghua Xin Xue Guan Bing Za Zhi, V42, P156
   Zhou LM, 2005, J CLIN PHARMACOL, V45, P1345, DOI 10.1177/0091270005282630
NR 28
TC 16
Z9 17
U1 2
U2 17
PU LIPPINCOTT WILLIAMS & WILKINS
PI PHILADELPHIA
PA TWO COMMERCE SQ, 2001 MARKET ST, PHILADELPHIA, PA 19103 USA
SN 1941-7705
EI 1941-7713
J9 CIRC-CARDIOVASC QUAL
JI Circ.-Cardiovasc. Qual. Outcomes
PD MAR
PY 2018
VL 11
IS 3
AR e004190
DI 10.1161/CIRCOUTCOMES.117.004190
PG 11
WC Cardiac & Cardiovascular Systems
WE Science Citation Index Expanded (SCI-EXPANDED)
SC Cardiovascular System & Cardiology
GA GA0SN
UT WOS:000428024600002
PM 29848478
OA Green Published, hybrid
DA 2023-11-17
ER

PT J
AU Wang, ZH
   Su, GY
   Zhang, ZG
   Dong, H
   Wang, YH
   Zhao, HY
   Zhao, YQ
   Sun, Q
AF Wang, Zhihao
   Su, Guangyue
   Zhang, Zhiguo
   Dong, Han
   Wang, Yuehui
   Zhao, Huiying
   Zhao, Yuqing
   Sun, Qi
TI 25-Hydroxyl-protopanaxatriol protects against
   H<sub>2</sub>O<sub>2</sub>-induced H9c2 cardiomyocytes injury via
   PI3K/Akt pathway and apoptotic protein down-regulation
SO BIOMEDICINE & PHARMACOTHERAPY
LA English
DT Article
DE 25-Hydroxyl-protopanaxatriol; Oxidative stress injury; H9c2 myocardial
   cells; PI3K/Akt pathway; Apoptosis
ID REPERFUSION INJURY; NITRIC-OXIDE; MYOCARDIAL-INFARCTION;
   ISCHEMIA-REPERFUSION; AKT ACTIVATION; KINASE; CELLS; GINSENOSIDE;
   INHIBITION; SURVIVAL
AB Oxidative stress injury and apoptosis are the main mechanisms of myocardial ischemia-reperfusion injury (MI/RI). Compounds with anti-oxidant properties can treat MI/RI. Therefore, identification of natural antioxidants such as herbs or botanical drugs is an ideal strategy to develop safe and effective anti-MI/RI drugs. Cardioprotective effects of Ginseng are well documented and are attributable to its anti-oxidant, anti-inflammatory, anti-tumorigenic, anti-arrhythmic, anti-ischemic properties. Ginseng monomer 20 (R)-dammarane-3 beta, 6 alpha, 12 beta, 20,25-pentol(25-hydroxyl-Protopanaxatriol, 25-OH-PPT), a novel compound, which belongs to panaxatriol category, is extracted from the leaves and stem of ginseng. It was first investigated for its anti-tumorigenic properties. In this study, we explored whether 25-OH-PTT plays a role in antioxidant stress injury and anti-apoptosis in cardiomyocytes. We also explored the mechanisms in order to provide a theoretical basis to develop 25-OH-PPT as a new drug for treatment of MI/RI. First, we used H2O2 to induce H9c2 cardiomyocytes in vitro resulting in an oxidative stress injury model and pretreated with 25-OH-PPT. Secondly, we examined the viability of H9c2 cells by MTT assay, the reactive oxygen species (ROS) content and mitochondrial membrane potential by flow cytometry as well as cell apoptosis by flow cytometry Annexin-FITC/PI and Hoechst 33258 staining. Furthermore, we pretreated H9c2 cells with PI3K inhibitor, LY294002, and observed the above phenomenon. Lastly, we examined the expressions of proteins related to the PI3K/Akt signaling pathway and the apoptotic proteins. We found that 25-OH-PPT can protect H9c2 cells against H2O2-induced injury, decrease apoptosis of H9c2 cells and ROS generation, and increase the mitochondrial membrane potential. It can also upregulate the protein expressions of p-Akt, p-eNOS, and Bcl-2 and down-regulate apoptotic proteins Bax and Caspase-3. Our results indicate that 25-OH-PPT inhibits H2O2-induced H9c2 cardiomyocytes injury through PI3K/Akt pathway. It may become a potential safe and effective traditional Chinese medicine monomer for treatment of MI/RI.
C1 [Wang, Zhihao; Dong, Han; Wang, Yuehui; Zhao, Huiying] Jilin Univ, Hosp 1, Dept Geriatr, 71 Xinmin Ave, Changchun 130021, Jilin, Peoples R China.
   [Su, Guangyue; Zhao, Yuqing] Shenyang Pharmaceut Univ, Sch Funct Food & Wine, Shenyang 110016, Liaoning, Peoples R China.
   [Zhang, Zhiguo] Jilin Univ, Hosp 1, Diagnost & Treatment Ctr Cardiovasc Dis, Changchun 130021, Jilin, Peoples R China.
   [Zhao, Yuqing] Shenyang Pharmaceut Univ, Minist Educ, Key Lab Struct Based Drug Design & Discovery, Shenyang 110016, Liaoning, Peoples R China.
   [Sun, Qi] Jilin Univ, Hosp 1, Changchun 130021, Jilin, Peoples R China.
   [Sun, Qi] 202 Hosp China PLA, Dept Cardiol, 5 Guangrong Rd, Shenyang 110812, Liaoning, Peoples R China.
C3 Jilin University; Shenyang Pharmaceutical University; Jilin University;
   Shenyang Pharmaceutical University; Jilin University
RP Zhao, HY (corresponding author), Jilin Univ, Hosp 1, Dept Geriatr, 71 Xinmin Ave, Changchun 130021, Jilin, Peoples R China.; Sun, Q (corresponding author), 202 Hosp China PLA, Dept Cardiol, 5 Guangrong Rd, Shenyang 110812, Liaoning, Peoples R China.; Zhao, YQ (corresponding author), Shenyang Pharmaceut Univ, Sch Funct Food & Wine, Key Lab Struct Based Drug Design & Discovery, Minist Educ, 103 Wenhua Rd, Shenyang 110016, Liaoning, Peoples R China.; Sun, Q (corresponding author), Jilin Univ, Hosp 1, 71 Xinmin Ave, Changchun 130021, Jilin, Peoples R China.
EM zhaohuiying163@163.com; zyq4885@126.com; 3538951302@qq.com
RI WANG, YUE/GWQ-9256-2022; Su, Guangyue/FHL-9255-2022; zhao,
   huiying/HKO-3636-2023
FU Youth Found of The First Hospital of Jilin University [JDYY520/5027];
   National Natural Science Foundation of China [81570338]
FX The study was supported by grants from the Youth Found of The First
   Hospital of Jilin University (No.: JDYY520/5027) and the National
   Natural Science Foundation of China (No.: 81570338).
CR Al Shahrani M, 2017, J CLIN MED, V6, DOI 10.3390/jcm6110100
   Amaravadi R, 2005, J CLIN INVEST, V115, P2618, DOI 10.1172/JCI26273
   Aravinthan A, 2015, J GINSENG RES, V39, P206, DOI 10.1016/j.jgr.2014.12.001
   Bai YP, 2009, J AGR FOOD CHEM, V57, P10252, DOI 10.1021/jf902153a
   Benke K, 2017, SCI REP-UK, V7, DOI 10.1038/s41598-017-14587-3
   [曹家庆 Cao Jiaqing], 2013, [中草药, Chinese Traditional and Herbal Drugs], V44, P137
   Chen SX, 2011, J ETHNOPHARMACOL, V137, P263, DOI 10.1016/j.jep.2011.05.011
   Davidson SM, 2006, INT J BIOCHEM CELL B, V38, P414, DOI 10.1016/j.biocel.2005.09.017
   Deng YP, 2015, PLOS ONE, V10, DOI 10.1371/journal.pone.0135435
   Dimmeler S, 1999, NATURE, V399, P601, DOI 10.1038/21224
   Fulton D, 1999, NATURE, V399, P597, DOI 10.1038/21218
   Han B, 2011, ARZNEIMITTELFORSCH, V61, P148, DOI 10.1055/s-0031-1296181
   Hausenloy DJ, 2009, CARDIOVASC RES, V83, P179, DOI 10.1093/cvr/cvp062
   He WL, 2017, BIOMED PHARMACOTHER, V96, P812, DOI 10.1016/j.biopha.2017.09.148
   HESCHELER J, 1991, CIRC RES, V69, P1476, DOI 10.1161/01.RES.69.6.1476
   Hsu HS, 2017, SCI REP-UK, V7, DOI 10.1038/s41598-017-14612-5
   Hua F, 2008, J NEUROIMMUNOL, V199, P75, DOI 10.1016/j.jneuroim.2008.05.009
   Ishihara Y, 2012, J PHARMACOL SCI, V119, P251, DOI 10.1254/jphs.12079FP
   Kim JS, 2004, FREE RADICAL BIO MED, V37, P1943, DOI 10.1016/j.freeradbiomed.2004.09.014
   Kim TH, 2010, FOOD CHEM TOXICOL, V48, P1516, DOI 10.1016/j.fct.2010.03.018
   Lim KH, 2013, J GINSENG RES, V37, P283, DOI 10.5142/jgr.2013.37.283
   Liu MG, 2015, CELL BIOCHEM BIOPHYS, V72, P681, DOI 10.1007/s12013-015-0518-7
   Liu MJ, 2014, INDIAN J PHARMACOL, V46, P207, DOI 10.4103/0253-7613.129320
   Liu XM, 2014, EXP THER MED, V8, P1751, DOI 10.3892/etm.2014.2007
   Lu C, 2011, J IMMUNOL, V187, P1458, DOI 10.4049/jimmunol.1003428
   Lv DN, 2016, ENVIRON TOXICOL PHAR, V42, P85, DOI 10.1016/j.etap.2016.01.004
   Ma LJ, 2014, PLOS ONE, V9, DOI 10.1371/journal.pone.0103628
   Matsui T, 2001, CIRCULATION, V104, P330
   Matsui T, 2005, J MOL CELL CARDIOL, V38, P63, DOI 10.1016/j.yjmcc.2004.11.005
   Parcellier A, 2008, CELL SIGNAL, V20, P21, DOI 10.1016/j.cellsig.2007.07.010
   Patruno A, 2012, BBA-GEN SUBJECTS, V1820, P2095, DOI 10.1016/j.bbagen.2012.08.014
   Solit DB, 2003, CANCER RES, V63, P2139
   Sopka S, 2013, ANN ANAT, V195, P166, DOI 10.1016/j.aanat.2012.07.013
   Sun YY, 2016, SCI CHINA LIFE SCI, V59, P292, DOI 10.1007/s11427-016-5007-8
   Wang BH, 2009, BIOCHEM BIOPH RES CO, V389, P105, DOI 10.1016/j.bbrc.2009.08.097
   Wang J, 2015, PHARMAZIE, V70, P593, DOI 10.1691/ph.2015.5552
   Wang W, 2007, CANCER CHEMOTH PHARM, V59, P589, DOI 10.1007/s00280-006-0300-z
   Wang ZH, 2013, INDIAN J PHARMACOL, V45, P483, DOI 10.4103/0253-7613.117772
   Yang B, 2015, INT J CLIN EXP PATHO, V8, P13806
   Yao T, 2017, CELLS-BASEL, V6, DOI 10.3390/cells6040035
   Yuan SM, 2015, PAK J PHARM SCI, V28, P963
   Zhao Yuqing, 1990, ACTA PHARM SINICA, V25, P297
NR 42
TC 22
Z9 24
U1 6
U2 49
PU ELSEVIER FRANCE-EDITIONS SCIENTIFIQUES MEDICALES ELSEVIER
PI ISSY-LES-MOULINEAUX
PA 65 RUE CAMILLE DESMOULINS, CS50083, 92442 ISSY-LES-MOULINEAUX, FRANCE
SN 0753-3322
EI 1950-6007
J9 BIOMED PHARMACOTHER
JI Biomed. Pharmacother.
PD MAR
PY 2018
VL 99
BP 33
EP 42
DI 10.1016/j.biopha.2018.01.039
PG 10
WC Medicine, Research & Experimental; Pharmacology & Pharmacy
WE Science Citation Index Expanded (SCI-EXPANDED)
SC Research & Experimental Medicine; Pharmacology & Pharmacy
GA FZ2TR
UT WOS:000427436800005
PM 29324310
DA 2023-11-17
ER

PT J
AU Yang, FW
   Zou, JH
   Li, XM
   Ge, L
   Tian, JH
   Lee, MS
   Zhang, JH
AF Yang, Fengwen
   Zou, Jiahan
   Li, Xuemei
   Ge, Long
   Tian, Jinhui
   Lee, Myeong Soo
   Zhang, Junhua
TI Chinese herbal injections for unstable angina pectoris A protocol for
   systematic review and network meta-analyses
SO MEDICINE
LA English
DT Review
DE Chinese herbal injection; network meta-analysis; unstable angina
   pectoris
ID DISEASE; BIAS
AB Background: Chinese herbal injections (CHIs) have been commonly used in the treatment of unstable angina pectoris (UAP) in China. However, there is no consensus or evidence on how to select CHIs for patients with UAP. The choice often depends on the personal experience or preference of clinician. This study aims to compare the effect of different CHIs for UAP using Bayesian network meta-analysis (NMA).
   Methods: A systematic search will be conducted in PubMed, the Cochrane Central Register of Controlled Trials, Embase, Chinese Biomedical Literature Database, China National Knowledge Infrastructure, and Wanfang Data from inception to February 2018. We will include randomized controlled trials (RCT) regarding CHIs in the treatment of UAP. Quality of included RCTs will be assessed according to the Cochrane Handbook 5.1.0. A Bayesian NMA will be performed with WinBUGS 14 to compare the efficacy of different CHIs. GRADE will be used to assess the quality of evidence.
   Results: The results of this NMA will be submitted to a peer-reviewed journal for publication.
   Conclusion: Our study will generate evidence for CHIs in the treatment of UAP and help clinicians make more accurate therapeutic schedule. In addition, it might provide suggestions for Chinese medicine clinical practice or guideline.
C1 [Yang, Fengwen; Zou, Jiahan; Zhang, Junhua] Tianjin Univ Tradit Chinese Med, Evidence Based Med Ctr, 312 Anshanxi St, Tianjin 300193, Peoples R China.
   [Li, Xuemei] Tianjin Univ Tradit Chinese Med, Baokang Hosp, Tianjin, Peoples R China.
   [Ge, Long; Tian, Jinhui] Lanzhou Univ, Evidence Based Med Ctr, Lanzhou, Gansu, Peoples R China.
   [Lee, Myeong Soo] Korea Inst Oriental Med, Div Clin Res, Daejeon, South Korea.
C3 Tianjin University of Traditional Chinese Medicine; Tianjin University
   of Traditional Chinese Medicine; Lanzhou University; Korea Institute of
   Oriental Medicine (KIOM)
RP Zhang, JH (corresponding author), Tianjin Univ Tradit Chinese Med, Evidence Based Med Ctr, 312 Anshanxi St, Tianjin 300193, Peoples R China.
EM zjhtcm@foxmail.com
RI Ge, Long/G-8876-2017; Lee, Myeong Soo/C-8147-2013; zhang,
   junhua/A-5774-2009; Li, Xue/HPE-4649-2023
OI Ge, Long/0000-0002-3555-1107; Lee, Myeong Soo/0000-0001-6651-7641;
   zhang, Junhua/0000-0003-4043-1967
FU National Natural Science Foundation of China [81473544]
FX This work is supported by the National Natural Science Foundation of
   China (No. 81473544).
CR [Anonymous], CHIN J CARDIOL
   [Anonymous], CHIN J CARDIOL
   [Anonymous], 2015, BMJ-BRIT MED J, DOI [DOI 10.1136/BMJ.G7647, 10.4271/2015-01-1534]
   Bafeta A, 2014, BMJ-BRIT MED J, V348, DOI 10.1136/bmj.g1741
   BEGG CB, 1994, BIOMETRICS, V50, P1088, DOI 10.2307/2533446
   Chaimani A, 2013, PLOS ONE, V8, DOI 10.1371/journal.pone.0076654
   Cui YX, 2018, INT HEART J, V59, P43, DOI 10.1536/ihj.17-063
   Dias S, 2010, STAT MED, V29, P932, DOI 10.1002/sim.3767
   Egger M, 1997, BMJ-BRIT MED J, V315, P629, DOI 10.1136/bmj.315.7109.629
   Hao PP, 2017, J AM COLL CARDIOL, V69, P2952, DOI 10.1016/j.jacc.2017.04.041
   Higgins JPT., 2011, COCHRANE HDB SYSTEMA, V2011, P187, DOI DOI 10.1002/9780470712184
   Hutton B, 2015, ANN INTERN MED, V162, P777, DOI 10.7326/M14-2385
   Lu G, 2004, STAT MED, V23, P3105, DOI 10.1002/sim.1875
   Lunn DJ, 2000, STAT COMPUT, V10, P325, DOI 10.1023/A:1008929526011
   Peters JL, 2010, J ROY STAT SOC A, V173, P575, DOI 10.1111/j.1467-985X.2009.00629.x
   Pollack CV, 2008, ANN EMERG MED, V51, P591, DOI 10.1016/j.annemergmed.2007.09.004
   Puhan MA, 2014, BMJ-BRIT MED J, V349, DOI 10.1136/bmj.g5630
   RAPAPORT E, 1979, CIRCULATION, V59, P607
   Salanti G, 2011, J CLIN EPIDEMIOL, V64, P163, DOI 10.1016/j.jclinepi.2010.03.016
   Wu JR, 2017, CHIN J INTEGR MED, V23, P306, DOI 10.1007/s11655-016-2272-0
   Zhang D, 2017, MEDICINE, V96, DOI [10.1097/md.0000000000007005, 10.1097/MD.0000000000007005]
   Zhang D, 2016, MEDICINE, V95, DOI 10.1097/MD.0000000000005692
   Zhang XM, 2016, J TRADIT CHIN MED, V36, P144
   Zhang XX, 2015, EVID-BASED COMPL ALT, V2015, DOI 10.1155/2015/358028
NR 24
TC 2
Z9 2
U1 0
U2 6
PU LIPPINCOTT WILLIAMS & WILKINS
PI PHILADELPHIA
PA TWO COMMERCE SQ, 2001 MARKET ST, PHILADELPHIA, PA 19103 USA
SN 0025-7974
EI 1536-5964
J9 MEDICINE
JI Medicine (Baltimore)
PD MAR
PY 2018
VL 97
IS 12
AR e0142
DI 10.1097/MD.0000000000010142
PG 3
WC Medicine, General & Internal
WE Science Citation Index Expanded (SCI-EXPANDED)
SC General & Internal Medicine
GA GB4OV
UT WOS:000429041100013
PM 29561418
OA Green Published, gold
DA 2023-11-17
ER

PT J
AU Yang, YY
   Li, XY
   Peng, LY
   An, L
   Sun, NY
   Hu, XW
   Zhou, P
   Xu, Y
   Li, P
   Chen, J
AF Yang, Yuyu
   Li, Xueyan
   Peng, Liying
   An, Lin
   Sun, Ningyuan
   Hu, Xuewen
   Zhou, Ping
   Xu, Yong
   Li, Ping
   Chen, Jun
TI Tanshindiol C inhibits oxidized low-density lipoprotein induced
   macrophage foam cell formation via a peroxiredoxin 1 dependent pathway
SO BIOCHIMICA ET BIOPHYSICA ACTA-MOLECULAR BASIS OF DISEASE
LA English
DT Article
DE Tanshindiol C; Nrf2; Peroxiredoxin 1; ABCA1; Macrophage foam cell
   formation
ID INDUCED LIVER-INJURY; OXIDATIVE STRESS; SALVIANOLIC ACID;
   ATHEROSCLEROSIS; NRF2; PROTECTS; DANSHEN; DEACETYLATION; ATHEROGENESIS;
   ACTIVATION
AB NF-E2-related factor 2 (Nrf2) has been shown to be protective in atherosclerosis. The loss of Nrf2 in macrophages enhances foam cell formation and promotes early atherogenesis. Tanshindiol C (Tan C) is isolated from the root of Salvia miltiorrhiza Bge., a traditional Chinese medicine that has been used for the treatment of several cardiovascular diseases for many years. This study was aimed to test the potential role of Tan C against macrophage foam cell formation and to explore the underlying mechanism. Firstly, we observed that Tan C markedly suppressed oxidized low-density lipoprotein (oxLDL) induced macrophage foam cell formation. Then, we found that Tan C was an activator of both Nrf2 and Sirtuin 1 (Sirt1) in macrophages. Nrf2 and Sirt1 synergistically activated the transcription of anti-oxidant peroxiredoxin 1 (Prdx1) after Tan C treatment. More important, we demonstrated that silencing of Prdx1 promoted oxLDL-induced macrophage foam cell formation. Prdx1 upregulated adenosine triphosphate-binding cassette (ABC) transporter A1 (ABCA1) expression and decreased intracellular lipid accumulation. Furthermore, Tan C ameliorated oxLDL induced macrophage foam cell formation in a Prdx1-dependent manner. These observations suggest that Tan C protects macrophages from oxLDL induced foam cell formation via activation of Prdx1/ABCA1 signaling and that Prdx1 may be a novel target for therapeutic intervention of atherosclerosis.
C1 [Yang, Yuyu; Li, Xueyan; Peng, Liying; An, Lin; Sun, Ningyuan; Hu, Xuewen; Zhou, Ping; Li, Ping; Chen, Jun] China Pharmaceut Univ, State Key Lab Nat Med, Nanjing, Jiangsu, Peoples R China.
   [Xu, Yong] Nanjing Med Univ, Dept Pathophysiol, Nanjing, Jiangsu, Peoples R China.
C3 China Pharmaceutical University; Nanjing Medical University
RP Li, P; Chen, J (corresponding author), China Pharmaceut Univ, Tongjiaxiang 24, Nanjing 210009, Jiangsu, Peoples R China.
EM liping2004@126.com; chenj2002cpu@126.com
RI Li, Ping/GYV-4914-2022
FU National Natural Science Foundation of China [81503067, 81573705,
   81421005]; Natural Science Foundation of Jiangsu Province [BK20150695]
FX This work was supported, in part, by the National Natural Science
   Foundation of China (NO. 81503067, NO. 81573705 and NO. 81421005), and
   the Natural Science Foundation of Jiangsu Province (BK20150695).
CR Chaabane C, 2014, CURR OPIN LIPIDOL, V25, P374, DOI 10.1097/MOL.0000000000000113
   Cheng TO, 2007, INT J CARDIOL, V121, P9, DOI 10.1016/j.ijcard.2007.01.004
   Chistiakov DA, 2016, J CELL MOL MED, V20, P17, DOI 10.1111/jcmm.12689
   Conway JP, 2006, J BIOL CHEM, V281, P27991, DOI 10.1074/jbc.M605026200
   Demina E P, 2016, Mol Biol (Mosk), V50, P223, DOI 10.7868/S002689841602004X
   Di Pietro N, 2016, VASC PHARMACOL, V84, P1, DOI 10.1016/j.vph.2016.05.013
   Ding CB, 2017, J CELL MOL MED, V21, P193, DOI 10.1111/jcmm.12955
   Fang J, 2018, MED RES REV, V38, P201, DOI 10.1002/med.21438
   Gorenne I, 2013, CIRCULATION, V127, P386, DOI 10.1161/CIRCULATIONAHA.112.124404
   Immenschuh S, 2005, ANTIOXID REDOX SIGN, V7, P768, DOI 10.1089/ars.2005.7.768
   Jeong S. J., 2017, AUTOPHAGY, P1
   Kawai Y, 2011, J BIOL CHEM, V286, P7629, DOI 10.1074/jbc.M110.208173
   Kim YJ, 2007, CANCER RES, V67, P546, DOI 10.1158/0008-5472.CAN-06-2401
   Kisucka J, 2008, CIRC RES, V103, P598, DOI 10.1161/CIRCRESAHA.108.174870
   Kulkarni SR, 2014, ANTIOXID REDOX SIGN, V20, P15, DOI 10.1089/ars.2012.5082
   Li AC, 2002, NAT MED, V8, P1235, DOI 10.1038/nm1102-1235
   Li MZ, 2014, TOXICOL LETT, V228, P67, DOI 10.1016/j.toxlet.2014.04.011
   Libby P, 2011, NATURE, V473, P317, DOI 10.1038/nature10146
   Mimura J, 2015, FREE RADICAL BIO MED, V88, P221, DOI 10.1016/j.freeradbiomed.2015.06.019
   Radak Z, 2013, FREE RADICAL BIO MED, V58, P87, DOI 10.1016/j.freeradbiomed.2013.01.004
   Robinet P, 2010, J LIPID RES, V51, P3364, DOI 10.1194/jlr.D007336
   Ruotsalainen AK, 2013, CARDIOVASC RES, V98, P107, DOI 10.1093/cvr/cvt008
   Sieveking DP, 2005, INT J CARDIOL, V105, P40, DOI 10.1016/j.ijcard.2004.10.052
   Singh A, 2016, ACS CHEM BIOL, V11, P3214, DOI 10.1021/acschembio.6b00651
   Stein S, 2010, EUR HEART J, V31, P2301, DOI 10.1093/eurheartj/ehq107
   Tabas I, 2016, CIRC RES, V118, P653, DOI 10.1161/CIRCRESAHA.115.306256
   Van Eck M, 2005, CURR OPIN LIPIDOL, V16, P307
   Wu XY, 2011, NUCLEIC ACIDS RES, V39, P9549, DOI 10.1093/nar/gkr651
   Xia J, 2012, BIOCHEM BIOPH RES CO, V428, P264, DOI 10.1016/j.bbrc.2012.10.043
   Xu XM, 2013, TOXICOL APPL PHARM, V273, P68, DOI 10.1016/j.taap.2013.08.021
   Zhang L, 2016, PHYTOMEDICINE, V23, P1806, DOI 10.1016/j.phymed.2016.11.003
   Zhang QJ, 2008, CARDIOVASC RES, V80, P191, DOI 10.1093/cvr/cvn224
   Zhou LM, 2005, J CLIN PHARMACOL, V45, P1345, DOI 10.1177/0091270005282630
NR 33
TC 37
Z9 38
U1 3
U2 45
PU ELSEVIER SCIENCE BV
PI AMSTERDAM
PA PO BOX 211, 1000 AE AMSTERDAM, NETHERLANDS
SN 0925-4439
EI 0006-3002
J9 BBA-MOL BASIS DIS
JI Biochim. Biophys. Acta-Mol. Basis Dis.
PD MAR
PY 2018
VL 1864
IS 3
BP 882
EP 890
DI 10.1016/j.bbadis.2017.12.033
PG 9
WC Biochemistry & Molecular Biology; Biophysics; Cell Biology
WE Science Citation Index Expanded (SCI-EXPANDED)
SC Biochemistry & Molecular Biology; Biophysics; Cell Biology
GA FW7CT
UT WOS:000425477500023
PM 29287777
OA hybrid
DA 2023-11-17
ER

PT J
AU Fu, JZ
   Chang, LP
   Harms, AC
   Jia, ZH
   Wang, HT
   Wei, C
   Qiao, L
   Tian, SY
   Hankemeier, T
   Wu, YL
   Wang, M
AF Fu, Junzeng
   Chang, Liping
   Harms, Amy C.
   Jia, Zhenhua
   Wang, Hongtao
   Wei, Cong
   Qiao, Li
   Tian, Shuyan
   Hankemeier, Thomas
   Wu, Yiling
   Wang, Mei
TI A metabolomics study of Qiliqiangxin in a rat model of heart failure: a
   reverse pharmacology approach
SO SCIENTIFIC REPORTS
LA English
DT Article
ID LYSOPHOSPHATIDIC ACID LPA; CARDIAC METABOLISM; DISEASE; CHINESE;
   MODULATION; THERAPY
AB The Chinese medicine Qiliqiangxin (QL) has been shown to have a protective role in heart failure. Here, we explore the underlying working mechanism of the key therapeutic component in QL using a rat model of heart failure. Heart failure after myocardial infarction was induced surgically and confirmed using echocardiography; a separate group of rats underwent sham surgery. The rats with heart failure were randomly assigned to receive QL, the angiotensin-converting enzyme inhibitor benazepril, or placebo groups. Blood samples were collected from the rats at four time points for up to 8 weeks and used for biochemical analysis and mass spectrometry-based metabolomics profiling. In total, we measured nine well-known biochemical parameters of heart failure and 147 metabolites. In the rats with heart failure, QL significantly improved these biochemical parameters and metabolomics profiles, significantly increasing the cardioprotective parameter angiopoietin-like 4 and significantly lowering inflammation-related oxylipins and lysophosphatidic acids compared to benazepril. Mechanistically, QL may improve outcome in heart failure by controlling inflammatory process and cardiac hypertrophy. Clinical studies should be designed in order to investigate these putative mechanisms in patients.
C1 [Fu, Junzeng; Harms, Amy C.; Hankemeier, Thomas] Leiden Univ, Leiden Acad Ctr Drug Res, Dept Analyt Biosci, Einsteinweg 55, NL-2333 CC Leiden, Netherlands.
   [Chang, Liping; Tian, Shuyan; Wu, Yiling] Hebei Med Univ, Shijiazhuang 050017, Hebei, Peoples R China.
   [Chang, Liping; Jia, Zhenhua; Tian, Shuyan; Wu, Yiling] Hebei Med Univ, Yiling Hosp, Key Lab State Adm Tradit Chinese Med, Shijiazhuang 050091, Hebei, Peoples R China.
   [Harms, Amy C.; Hankemeier, Thomas] Leiden Univ, Netherlands Metabol Ctr, Einsteinweg 55, NL-2333 CC Leiden, Netherlands.
   [Wang, Hongtao] Natl Key Lab Collateral Dis Res & Innovat Chinese, Shijiazhuang 050035, Hebei, Peoples R China.
   [Wei, Cong; Qiao, Li] Hebei Key Lab Collateral Dis, Shijiazhuang 050035, Hebei, Peoples R China.
   [Wang, Mei] Leiden Univ, Inst Biol, LU European Ctr Chinese Med & Nat Cpds, Sylviusweg 72, NL-2333 BE Leiden, Netherlands.
   [Wang, Mei] SU BioMed, Sylviusweg 72, NL-2333 BE Leiden, Netherlands.
C3 Leiden University; Leiden University - Excl LUMC; Hebei Medical
   University; Hebei Medical University; Leiden University; Leiden
   University - Excl LUMC; Leiden University - Excl LUMC; Leiden University
RP Wu, YL (corresponding author), Hebei Med Univ, Shijiazhuang 050017, Hebei, Peoples R China.; Wu, YL (corresponding author), Hebei Med Univ, Yiling Hosp, Key Lab State Adm Tradit Chinese Med, Shijiazhuang 050091, Hebei, Peoples R China.; Wang, M (corresponding author), Leiden Univ, Inst Biol, LU European Ctr Chinese Med & Nat Cpds, Sylviusweg 72, NL-2333 BE Leiden, Netherlands.; Wang, M (corresponding author), SU BioMed, Sylviusweg 72, NL-2333 BE Leiden, Netherlands.
EM changliping08@163.com; M.Wang@biology.leidenuniv.nl
RI Hankemeier, Thomas/V-5407-2019
OI Hankemeier, Thomas/0000-0001-7871-2073; Fu, Junzeng/0009-0002-4047-3737
FU National 973 Basic Research Program of China [2012CB518606]; Science and
   Technology Program of Hebei (International Science and Technology
   Cooperation Program) [16397784D]; Hebei Province Personnel Training
   Program [A201500539]; China Scholarship Council [201206200123]
FX This study was supported by the National 973 Basic Research Program of
   China (grant no. 2012CB518606); the Science and Technology Program of
   Hebei (International Science and Technology Cooperation Program) (grant
   no. 16397784D); and the Hebei Province Personnel Training Program (grant
   no. A201500539). The China Scholarship Council is also gratefully
   acknowledged (J. Fu, file number 201206200123).
CR Anker SD, 2004, HEART, V90, P464, DOI 10.1136/hrt.2002.007005
   [Anonymous], 2012, BIOCH PATHWAYS ATLAS
   Detopoulou Paraskevi, 2013, Curr Heart Fail Rep, V10, P122, DOI 10.1007/s11897-013-0131-2
   Doenst T, 2013, CIRC RES, V113, P709, DOI 10.1161/CIRCRESAHA.113.300376
   Eleuteri E, 2009, INT J CARDIOL, V135, P386, DOI 10.1016/j.ijcard.2008.11.013
   Figueroa MS, 2006, RESPIR CARE, V51, P403
   Fu JZ, 2016, ANAL BIOANAL CHEM, V408, P6307, DOI 10.1007/s00216-016-9742-2
   Fujiwara Y, 2008, BBA-MOL CELL BIOL L, V1781, P519, DOI 10.1016/j.bbalip.2008.05.002
   GOLDSMITH SR, 1983, J AM COLL CARDIOL, V1, P1385, DOI 10.1016/S0735-1097(83)80040-0
   Griffiths H. R., 2015, FREE RADIC BIOL MED, V2, P17319
   Gueguen G, 1999, BIOCHEMISTRY-US, V38, P8440, DOI 10.1021/bi9816756
   Hermann HP, 1999, LANCET, V353, P1321, DOI 10.1016/S0140-6736(98)06423-X
   Heusch G, 2014, LANCET, V383, P1933, DOI 10.1016/S0140-6736(14)60107-0
   Hsu JH, 2005, INT HEART J, V46, P867, DOI 10.1536/ihj.46.867
   Koek MM, 2011, METABOLOMICS, V7, P1, DOI 10.1007/s11306-010-0219-6
   Li S, 2009, CURR BIOINFORM, V4, P188, DOI 10.2174/157489309789071129
   Lin ME, 2010, PROSTAG OTH LIPID M, V91, P130, DOI 10.1016/j.prostaglandins.2009.02.002
   Lommi J, 1998, AM J CARDIOL, V81, P45, DOI 10.1016/S0002-9149(97)00804-7
   Lopaschuk GD, 2010, PHYSIOL REV, V90, P207, DOI 10.1152/physrev.00015.2009
   Luo L., 2015, ALTERNAT MED, V2015, DOI [10.1155/2015/927160, DOI 10.1155/2015/927160]
   MACNAB M, 1991, CLIN CARDIOL, V14, P33, DOI 10.1002/clc.4960141805
   Makoveichuk E, 2013, BIOCHEM BIOPH RES CO, V441, P941, DOI 10.1016/j.bbrc.2013.11.013
   Marazzi G, 2008, CURR PHARM DESIGN, V14, P2592, DOI 10.2174/138161208786071227
   Morris AJ, 2013, J LIPID RES, V54, P1153, DOI 10.1194/jlr.E037887
   Norgaard BL, 2017, J AM HEART ASSOC, V6, DOI 10.1161/JAHA.117.005587
   Oka T, 2014, CIRC RES, V114, P565, DOI 10.1161/CIRCRESAHA.114.300507
   Pacher P, 2005, TRENDS PHARMACOL SCI, V26, P302, DOI 10.1016/j.tips.2005.04.003
   Radi R, 2004, P NATL ACAD SCI USA, V101, P4003, DOI 10.1073/pnas.0307446101
   Rivera-Lopez CM, 2008, ANGIOGENESIS, V11, P301, DOI 10.1007/s10456-008-9113-5
   Rupert CE, 2015, BIOMARK INSIGHTS, V10, P1, DOI [10.4137/BMI.S20061, 10.4137/BMIMI.S20061]
   Sacks CA, 2014, NEW ENGL J MED, V371, P989, DOI 10.1056/NEJMp1410241
   Santulli G, 2014, FRONT ENDOCRINOL, V5, DOI 10.3389/fendo.2014.00004
   Sayer G, 2014, CARDIOL CLIN, V32, P21, DOI 10.1016/j.ccl.2013.09.002
   Schroën Y, 2014, SCIENCE, V346, pS10
   Strassburg K, 2012, ANAL BIOANAL CHEM, V404, P1413, DOI 10.1007/s00216-012-6226-x
   Szpetnar Maria, 2004, Ann Univ Mariae Curie Sklodowska Med, V59, P91
   Tada Y, 2008, FOOD CHEM TOXICOL, V46, P2789, DOI 10.1016/j.fct.2008.05.013
   Tao LC, 2015, SCI REP-UK, V5, DOI 10.1038/srep08374
   van der Greef J, 2010, PLANTA MED, V76, P2036, DOI 10.1055/s-0030-1250450
   van Riet EES, 2016, EUR J HEART FAIL, V18, P242, DOI 10.1002/ejhf.483
   Zhang YY, 2016, PLOS ONE, V11, DOI 10.1371/journal.pone.0157035
   Zou Y, 2012, HEART, V98, pE26, DOI 10.1136/heartjnl-2012-302920a.59
NR 42
TC 9
Z9 11
U1 3
U2 24
PU NATURE PUBLISHING GROUP
PI LONDON
PA MACMILLAN BUILDING, 4 CRINAN ST, LONDON N1 9XW, ENGLAND
SN 2045-2322
J9 SCI REP-UK
JI Sci Rep
PD FEB 27
PY 2018
VL 8
AR 3688
DI 10.1038/s41598-018-22074-6
PG 9
WC Multidisciplinary Sciences
WE Science Citation Index Expanded (SCI-EXPANDED)
SC Science & Technology - Other Topics
GA FX5VY
UT WOS:000426151800021
PM 29487344
OA Green Published, gold
DA 2023-11-17
ER

PT J
AU Li, J
   Zheng, JG
   Zhou, YF
   Liu, XF
   Peng, WH
AF Li, Jing
   Zheng, Jingang
   Zhou, Yifeng
   Liu, Xiaofei
   Peng, Wenhua
TI Acute coronary syndrome secondary to allergic coronary vasospasm (Kounis
   Syndrome): a case series, follow-up and literature review
SO BMC CARDIOVASCULAR DISORDERS
LA English
DT Review
DE Kounis Syndrome; Anaphylaxis; Coronary vasospasm; Cardiac attack
ID MYOCARDIAL-INFARCTION; CARDIOVASCULAR-DISEASE; MANAGEMENT; EVENTS;
   ANGINA; EPIDEMIOLOGY; EPHEDRINE; ESTROGEN; SPASM
AB Background: Kounis syndrome (KS) is the concurrence of acute coronary syndrome associated with mast-cell and platelet activation in the setting of hypersensitivity and allergic or anaphylactic insults. Many drugs and environmental exposures had been reported as inducers, but various inducers and the mechanism of KS remained unknown till now. The widely used traditional Chinese medicine (TCM) as a potential sensitizer were scarcely reported to induce allergic vasospasm due to the ignorance of the linkage between traditional medicine allergy and vasospasm.
   Case presentation: We described 5 rare cases of KS including unreported triggers of TCM and abortion, reported the treatment strategy and 1 similar to 4 years' follow-up results, and tried to probe into the etiology of KS. Case 1 and case 2 for the first time reported acute ST-segment elevation myocardial infarction (STEMI) caused by Chinese herbs related allergic coronary vasospasm. Case 3 reported recurrent angina following allergen contact and wheezing, indicating the internal linkage of coronary vasospasm and allergic asthma. Case 4 described a childbearing-age woman suffered refractory ischemic chest pain due to coronary vasospasm in a special period of post-abortion, the attacks suddenly disappeared when her menopause recovered. Case 5 described an isolated episode of allergic coronary vasospasm under exposure of smoking and stress, which was successfully prevented by avoiding the exposures.
   Conclusion: Kounis syndrome is not rare but rarely recognized and under-diagnosed. It is necessary to recognize KS and various inducers, especially for the patients suffering refractory vasospastic cardiac attacks concentrating in special periods. Blood test of eosinophil might contribute to diagnose KS and anti-allergic agents might be helpful for controlling KS attacks.
C1 [Li, Jing; Zheng, Jingang; Zhou, Yifeng; Liu, Xiaofei; Peng, Wenhua] China Japan Friendship Hosp, Dept Cardiol, 2 Yinghua Rd, Beijing 100029, Peoples R China.
C3 China-Japan Friendship Hospital
RP Li, J (corresponding author), China Japan Friendship Hosp, Dept Cardiol, 2 Yinghua Rd, Beijing 100029, Peoples R China.
EM nami2003@163.com
CR Abdelghany M, 2017, INT J CARDIOL, V232, P1, DOI 10.1016/j.ijcard.2017.01.124
   Alevizos M, 2014, ANN ALLERG ASTHMA IM, V112, P309, DOI 10.1016/j.anai.2013.09.017
   Arakawa K, 2014, INTERNAL MED, V53, P963, DOI 10.2169/internalmedicine.53.1900
   CRIQUI MH, 1987, AM J MED, V82, P964, DOI 10.1016/0002-9343(87)90159-8
   Dou Y, 2017, BIOMATERIALS, V143, P93, DOI 10.1016/j.biomaterials.2017.07.035
   Haller CA, 2000, NEW ENGL J MED, V343, P1833, DOI 10.1056/NEJM200012213432502
   Helbling A, 2004, CLIN EXP ALLERGY, V34, P285, DOI 10.1111/j.1365-2222.2004.01882.x
   Huang CQ, 2016, J ETHNOPHARMACOL, V189, P22, DOI 10.1016/j.jep.2016.05.028
   Khavandi A, 2009, ANAESTHESIA, V64, P563, DOI 10.1111/j.1365-2044.2008.05832.x
   Kim J, 2010, AM J CARDIOL, V106, P984, DOI 10.1016/j.amjcard.2010.05.029
   KOUNIS NG, 1991, BRIT J CLIN PRACT, V45, P121
   Kounis NG, 1996, CIRCULATION, V94, P1789
   Kounis NG, 2016, CLIN CHEM LAB MED, V54, P1545, DOI 10.1515/cclm-2016-0010
   Kounis NG, 2013, N AM J MED SCI, V5, P631, DOI [10.4103/1947-2714.107545, 10.4103/1947-2714.122304]
   Kounis NG, 2013, CARDIOVASC DIAGN THE, V3, P1, DOI 10.3978/j.issn.2223-3652.2013.02.05
   Kounis NG, 2011, FUTUR CARDIOL, V7, P805, DOI [10.2217/FCA.11.63, 10.2217/fca.11.63]
   Kranjec I, 2009, ANGIOLOGY, V60, P254, DOI 10.1177/0003319707310280
   MAOUAD J, 1986, CATHETER CARDIO DIAG, V12, P366, DOI 10.1002/ccd.1810120603
   MCMORROW NY, 1994, J ALLERGY CLIN IMMUN, V93, P301
   Meyer MR, 2006, HYPERTENSION, V47, P1019, DOI 10.1161/01.HYP.0000223064.62762.0b
   Nemmar A, 2004, CIRCULATION, V110, P1670, DOI 10.1161/01.CIR.0000142053.13921.21
   Porcel Carreno SL, 2013, J INVESTIG ALLERGOL, V23
   Porcel S, 2005, ALLERGY CLIN IMMUNOL, V17, P246
   Reid AC, 2007, IMMUNOL REV, V217, P123, DOI 10.1111/j.1600-065X.2007.00514.x
   Tan F, 2017, J ETHNOPHARMACOL, V206, P40, DOI 10.1016/j.jep.2017.05.021
   Tripodi S, 2002, ALLERGY, V57, P653, DOI 10.1034/j.1398-9995.2002.23736.x
   Viana-Tejedor A, 2011, INT J CARDIOL, V150, pE113, DOI 10.1016/j.ijcard.2010.02.066
   White RE, 2002, VASC PHARMACOL, V38, P73, DOI 10.1016/S0306-3623(02)00129-5
NR 28
TC 21
Z9 23
U1 2
U2 10
PU BIOMED CENTRAL LTD
PI LONDON
PA 236 GRAYS INN RD, FLOOR 6, LONDON WC1X 8HL, ENGLAND
SN 1471-2261
J9 BMC CARDIOVASC DISOR
JI BMC Cardiovasc. Disord.
PD FEB 27
PY 2018
VL 18
AR 42
DI 10.1186/s12872-018-0781-9
PG 12
WC Cardiac & Cardiovascular Systems
WE Science Citation Index Expanded (SCI-EXPANDED)
SC Cardiovascular System & Cardiology
GA FY2PQ
UT WOS:000426658300003
PM 29486712
OA gold, Green Published
DA 2023-11-17
ER

PT J
AU Wang, C
   Du, HS
   Hou, JQ
   Yan, SS
   Yang, JJ
   Wang, Y
   Zhang, XJ
   Zhu, LL
   Zhao, HB
AF Wang, Chao
   Du, Hongsen
   Hou, Jiqiu
   Yan, Shasha
   Yang, Jingjing
   Wang, Yun
   Zhang, Xiujing
   Zhu, Lili
   Zhao, Haibin
TI Chaihulonggumulitang Shows Psycho-cardiology Therapeutic Effects on
   Acute Myocardial Infarction by Enhancing Bone Marrow Mesenchymal Stem
   Cells Mobilization
SO SCIENTIFIC REPORTS
LA English
DT Article
ID CORONARY-HEART-DISEASE; ANXIETY-LIKE BEHAVIOR; DEPRESSION; INFLAMMATION;
   RECEPTORS; RISK; RATS; MICE
AB Ischemic myocardium initiates the mobilization and homing of bone marrow mesenchymal stem cells (BM-MSCs) to promote myocardial regeneration after acute myocardial infarction (AMI). Inflammation caused by necrotic cardiomyocytes induce major pathological changes (cardiac remodeling and myocardial apoptosis) as well as anxiety disorder. This process may be inhibited by the differentiation and paracrine effects of BM-MSCs. However, the spontaneous mobilization of BMSCs is insufficient to prevent this effect. Given the anti-inflammatory effects of BM-MSCs, ventricular remodeling and anxiety following AMI, methods focused on enhancing BMSCs mobilization are promising. BFG is a classical traditional Chinese prescription medicine and has been proved effective in treating AMI and reducing anxiety, but the potential mechanism of its function remains unknown. In the present study, we explored the effects of Chaihulonggumulitang (BFG) on AMI and anxiety in vivo and in vitro. We also tested its effects in promoting BMSCs mobilization and alleviating inflammation. Our data showed that the classical Chinese prescription BFG promoted BM-MSCs mobilization, inhibited inflammatory response, and improved heart damage and anxiety developed from AMI. Thus, we provided an underlying mechanism of BFG function in psycho-cardiology conditions such as AMI.
C1 [Wang, Chao; Du, Hongsen; Hou, Jiqiu; Yan, Shasha; Yang, Jingjing; Wang, Yun; Zhu, Lili] Beijing Univ Chinese Med, Grad Sch, Beijing 100029, Peoples R China.
   [Zhang, Xiujing; Zhao, Haibin] Beijing Univ Chinese Med, Affiliate Hosp 3, Beijing 100029, Peoples R China.
C3 Beijing University of Chinese Medicine; Beijing University of Chinese
   Medicine
RP Zhao, HB (corresponding author), Beijing Univ Chinese Med, Affiliate Hosp 3, Beijing 100029, Peoples R China.
EM haibin999@126.com
RI Wang, Yun/ABB-9543-2020
FU National Natural Science Foundation Project of China [81373590]
FX This paper was partially supported by the National Natural Science
   Foundation Project of China (No. 81373590).
CR Fazel S, 2005, J THORAC CARDIOV SUR, V130, P1310, DOI 10.1016/j.jtcvs.2005.07.012
   Fernandez-Pernas P, 2017, PLOS ONE, V12, DOI 10.1371/journal.pone.0188072
   Galvan A, 2006, NEUROSCIENCE, V143, P351, DOI 10.1016/j.neuroscience.2006.09.019
   Hatzistergos KE, 2010, CIRC RES, V107, P913, DOI 10.1161/CIRCRESAHA.110.222703
   Heldman AW, 2014, JAMA-J AM MED ASSOC, V311, P62, DOI 10.1001/jama.2013.282909
   Hu CL, 2017, PLOS ONE, V12, DOI 10.1371/journal.pone.0185129
   Janszky I, 2010, J AM COLL CARDIOL, V56, P31, DOI 10.1016/j.jacc.2010.03.033
   Karantalis V, 2014, CIRC RES, V114, P1302, DOI 10.1161/CIRCRESAHA.114.303180
   Khayyam-Nekouei Z, 2013, ARYA ATHEROSCLER, V9, P102
   Long Z, 2013, PROG NEURO-PSYCHOPH, V44, P131, DOI 10.1016/j.pnpbp.2013.01.020
   Luger D, 2017, CIRC RES, V120, P1598, DOI 10.1161/CIRCRESAHA.117.310599
   Ma J, 2017, J GERIATR CARDIOL, V14, P301, DOI 10.11909/j.issn.1671-5411.2017.05.005
   Ma SF, 2017, EXP THER MED, V13, P1295, DOI 10.3892/etm.2017.4131
   McMurray JJV, 2005, LANCET, V365, P1877, DOI 10.1016/S0140-6736(05)66621-4
   Mozaffarian D, 2015, CIRCULATION, V131, pE29, DOI 10.1161/CIR.0000000000000152
   Muller PY, 2002, BIOTECHNIQUES, V32, P1372
   Olexová L, 2016, NEUROSCI LETT, V629, P9, DOI 10.1016/j.neulet.2016.06.035
   Oshima Y, 2018, BIOSCI BIOTECH BIOCH, V82, P716, DOI 10.1080/09168451.2017.1403888
   PFEFFER MA, 1990, CIRCULATION, V81, P1161, DOI 10.1161/01.CIR.81.4.1161
   Pittenger MF, 2004, CIRC RES, V95, P9, DOI 10.1161/01.RES.0000135902.99383.6f
   Poole L, 2011, J PSYCHOSOM RES, V71, P61, DOI 10.1016/j.jpsychores.2010.12.009
   Richards S. H., 2017, EUR J PREV CARDIOL
   Roest AM, 2010, PSYCHOSOM MED, V72, P563, DOI 10.1097/PSY.0b013e3181dbff97
   Roest AM, 2010, J AM COLL CARDIOL, V56, P38, DOI 10.1016/j.jacc.2010.03.034
   Segers VFM, 2006, AM J PHYSIOL-HEART C, V290, pH1370, DOI 10.1152/ajpheart.00523.2005
   Seropian IM, 2014, J AM COLL CARDIOL, V63, P1593, DOI 10.1016/j.jacc.2014.01.014
   Shafei AE, 2017, J GENE MED, V19, DOI 10.1002/jgm.2995
   Shahzad U, 2015, STEM CELL REV REP, V11, P332, DOI 10.1007/s12015-014-9571-7
   Singer HS, 2010, MED HYPOTHESES, V74, P862, DOI 10.1016/j.mehy.2009.11.028
   SPRINGER TA, 1994, CELL, V76, P301, DOI 10.1016/0092-8674(94)90337-9
   Steingen C, 2008, J MOL CELL CARDIOL, V44, P1072, DOI 10.1016/j.yjmcc.2008.03.010
   Steptoe A, 2013, BRAIN BEHAV IMMUN, V31, P183, DOI 10.1016/j.bbi.2012.09.002
   Torina AG, 2015, PLOS ONE, V10, DOI 10.1371/journal.pone.0121842
   Varani AP, 2014, NEUROPHARMACOLOGY, V81, P31, DOI 10.1016/j.neuropharm.2014.01.030
   Wang C., 2016, GLOBAL TRADITIONAL C, P1476
   Wang Y, 2006, HEART, V92, P768, DOI 10.1136/hrt.2005.069799
   Wang Y., 2017, GLOBAL TRADITIONAL C, P825
   Wang Y., 2017, SYSTEMATIC EVALUATIO
   Winston JH, 2016, AM J PHYSIOL-GASTR L, V311, pG32, DOI 10.1152/ajpgi.00067.2016
   Wu AM, 2017, INT J GENOMICS, V2017, DOI 10.1155/2017/2175871
   Wu AM, 2013, EVID-BASED COMPL ALT, V2013, DOI 10.1155/2013/967986
   Xu G.L., 2016, J HEBEI MED, V22, P500
NR 42
TC 7
Z9 13
U1 0
U2 15
PU NATURE PORTFOLIO
PI BERLIN
PA HEIDELBERGER PLATZ 3, BERLIN, 14197, GERMANY
SN 2045-2322
J9 SCI REP-UK
JI Sci Rep
PD FEB 27
PY 2018
VL 8
AR 3724
DI 10.1038/s41598-018-21789-w
PG 12
WC Multidisciplinary Sciences
WE Science Citation Index Expanded (SCI-EXPANDED)
SC Science & Technology - Other Topics
GA FX5VY
UT WOS:000426151800057
PM 29487305
OA Green Published, gold
DA 2023-11-17
ER

PT J
AU Xuan, JW
   Huang, M
   Lu, YJ
   Tao, LB
AF Xuan, Jianwei
   Huang, Min
   Lu, Yongji
   Tao, Libo
TI Economic Evaluation of Safflower Yellow Injection for the Treatment of
   Patients with Stable Angina Pectoris in China: A Cost-Effectiveness
   Analysis
SO JOURNAL OF ALTERNATIVE AND COMPLEMENTARY MEDICINE
LA English
DT Article
DE Chinese Traditional Medicine; Safflower Yellow Injection; stable angina
   pectoris; cost-effectiveness analysis
ID CORONARY-HEART-DISEASE; MORTALITY
AB Objective: The purpose of this study was to evaluate the cost-effectiveness of Safflower Yellow Injection (SYI) plus conventional treatment (SYI group) versus conventional treatment only (conventional group) for the treatment of stable angina pectoris (SAP) patients in China.
   Methods: A decision-tree model was constructed and the treatment impact was estimated for up to 1 year. The data, including treatment effectiveness, episodes of angina pectoris (AP)-associated hospitalization and its in-hospital mortality, mortality rate of heart diseases, and cost of hospitalization, were obtained from literature. The costs of medications were calculated based on their average bidding prices in China. The authors also conducted a doctor survey to obtain cost associated with death of cardiovascular events. Sensitivity analysis was performed to evaluate the robustness of the results.
   Results: SAP patients in the SYI group (n=1000) gained incremental 66.01 quality-adjusted life years (QALYs) at a cost of $250,294 compared with patients receiving conventional treatment, yielding an incremental cost-effectiveness ratio of $3,791/QALY, which was less than Chinese GDP per capita and is considered to be highly cost effective per WHO-recommended economic evaluation guidelines. Sensitivity analysis indicated that the results were robust with variations for all major parameters of the model.
   Conclusion: SYI combined with conventional treatment is a highly cost-effective therapy option compared with the conventional treatment for treatment of SAP in China.
C1 [Xuan, Jianwei; Tao, Libo] Sun Yat Sen Univ, Hlth Econ Res Inst, Guangzhou, Guangdong, Peoples R China.
   [Huang, Min] Sun Yat Sen Univ, Sch Pharmaceut Sci, Guangzhou, Guangdong, Peoples R China.
   [Lu, Yongji] Shanghai Fumin Sci Co Ltd, Dept Pharmacol, Hlth Econ Dept, Shanghai, Peoples R China.
C3 Sun Yat Sen University; Sun Yat Sen University
RP Tao, LB (corresponding author), Sun Yat Sen Univ, Hlth Econ Res Inst, Higher Educ Megactr, 132 Waihuan East Rd, Guangzhou 510006, Guangdong, Peoples R China.
EM taolibo@gmail.com
FU Yongning Pharma
FX This study was funded by the Yongning Pharma.; Y.L. received funding
   from Yongning Pharma. The funders had no role in study design, data
   collection and analysis, preparation of the article, or decision to
   publish.
CR Anonymous, 2007, Zhonghua Xinxueguanbing Zazhi, V35, P195
   Beatty AL, 2014, AM J CARDIOL, V114, P997, DOI 10.1016/j.amjcard.2014.07.009
   Coleman CI, 2015, BMJ OPEN, V5, DOI 10.1136/bmjopen-2015-008861
   [黄永生 Huang Yongsheng], 2015, [临床心血管病杂志, Journal of Clinical Cardiology], V31, P1306
   [寇秋爱 KOU Qiu＇ ai], 2006, [中药新药与临床药理, Traditional Chinese Drug Research and Clinical Plarmacology], V17, P294
   Lam TH, 2000, ATHEROSCLEROSIS, V149, P443, DOI 10.1016/S0021-9150(99)00347-0
   [刘媛媛 Liu Yuanyuan], 2012, [中国公共卫生, China Public Health], V28, P131
   Sun S, 2011, QUAL LIFE RES, V20, P309, DOI 10.1007/s11136-010-9762-x
   Wagner M, 2009, J POPUL THER CLIN PH, V16, pE331
   Wang MA, 2014, CIRC-CARDIOVASC QUAL, V7, P78, DOI 10.1161/CIRCOUTCOMES.113.000674
   Wang Y., 2009, J SENSORS, V2009, P1, DOI [10.1155/2009/493904, DOI 10.1155/2009/493904]
   Wu J, 2014, PLOS ONE, V9, DOI 10.1371/journal.pone.0097294
   Yang SW, 2013, MAYO CLIN PROC, V88, P930, DOI 10.1016/j.mayocp.2013.05.022
   Zhang Qiong, 2005, Chin J Integr Med, V11, P222
NR 14
TC 7
Z9 8
U1 0
U2 14
PU MARY ANN LIEBERT, INC
PI NEW ROCHELLE
PA 140 HUGUENOT STREET, 3RD FL, NEW ROCHELLE, NY 10801 USA
SN 1075-5535
EI 1557-7708
J9 J ALTERN COMPLEM MED
JI J. Altern. Complement Med.
PD JUN
PY 2018
VL 24
IS 6
BP 564
EP 569
DI 10.1089/acm.2017.0284
EA FEB 2018
PG 6
WC Integrative & Complementary Medicine
WE Science Citation Index Expanded (SCI-EXPANDED)
SC Integrative & Complementary Medicine
GA HK9XQ
UT WOS:000424841800001
PM 29431470
OA Bronze
DA 2023-11-17
ER

PT J
AU Jung, WS
   Kwon, S
   Cho, SY
   Park, SU
   Moon, SK
   Park, JM
   Ko, CN
   Cho, KH
   Jeong, YK
AF Jung, Woo-Sang
   Kwon, Seungwon
   Cho, Seung-Yeon
   Park, Seong-Uk
   Moon, Sang-Kwan
   Park, Jung-Mi
   Ko, Chang-Nam
   Cho, Ki-Ho
   Jeong, Yun Kyeong
TI Effects of Geiji-Bokryung-Hwan on common carotid artery elasticity and
   erythrocyte deformability in healthy male subjects - A pilot randomized
   controlled crossover study
SO EUROPEAN JOURNAL OF INTEGRATIVE MEDICINE
LA English
DT Article
DE Geiji-Bokryung-Hwan (GBH); Common carotid strain (CCS); Erythrocyte
   deformability; Atherosclerosis; Common carotid artery elasticity
ID KEISHI-BUKURYO-GAN; 2-DIMENSIONAL SPECKLE-TRACKING; KOREAN TRADITIONAL
   FORMULATION; CHOLESTEROL-FED RABBIT; ENDOTHELIAL DYSFUNCTION;
   CARDIOVASCULAR-DISEASE; MECHANICAL-PROPERTIES; DIABETES-MELLITUS;
   ATHEROSCLEROSIS; STRAIN
AB Introduction: Arterial elasticity is the significant indicator of atherosclerosis. Recently, the treatment of subclinical atherosclerosis is important for preventing cardiovascular diseases. The purpose of this study was to identify the effect of the Korean herbal medicine, Geiji-Bokryung-Hwan (GBH), on carotid arterial elasticity in healthy male subjects.
   Methods: This study was conducted with a pilot randomized controlled, cross-over design. Subjects were enrolled in Kyung Hee Medical Center visitors, with meeting criteria, and allocated to the two groups; One group received GBH with water, and the other group received only water at the first phase. The measurements were repeated three times at 2 hourly intervals. After one week of wash-out period, the two groups were repeated using the same procedure. Common carotid strain, erythrocyte deformability, carotid intima-media thickness, blood pressure and pulse rate values of each subjects were measured before administration and 2, 4 h after administration.
   Results: Fifteen subjects were enrolled into this study. Common carotid arterial circumference strain after GBH administration showed a significantly different interaction effect as compared to water administration (p < 0.05). There was no statistically difference between the two groups in terms of erythrocyte deformability, carotid intima-media thickness, pulse pressure or pulse rate.
   Conclusions: This preliminary study suggests that GBH could improve vascular endothelial wall function by increasing the common carotid artery elasticity in healthy male subjects.
C1 [Jung, Woo-Sang; Kwon, Seungwon; Cho, Seung-Yeon; Park, Seong-Uk; Moon, Sang-Kwan; Park, Jung-Mi; Ko, Chang-Nam; Cho, Ki-Ho; Jeong, Yun Kyeong] Kyung Hee Univ, Coll Korean Med, Dept Cardiol & Neurol, 23 Kyungheedae Ro, Seoul 02447, South Korea.
C3 Kyung Hee University
RP Jeong, YK (corresponding author), Kyung Hee Univ, Coll Korean Med, Dept Cardiol & Neurol, 23 Kyungheedae Ro, Seoul 02447, South Korea.
EM jyk812@naver.com
RI Moon, Sangkwan/ABG-7062-2020; Cho, Seung-Yeon/AAK-7954-2020; Kwon,
   Seungwon/AAM-3529-2020; Park, SeongUk/AAH-9248-2020
OI Cho, Seung-Yeon/0000-0003-3149-9759; Park, SeongUk/0000-0002-4617-2719;
   Kwon, Seungwon/0000-0002-1857-3515
[truncated: 3,210,950 more chars]
