# Supplementary material for: Exploring global research trends in Chinese medicine for atherosclerosis: a bibliometric study 2012–2023
Source: Front Cardiovasc Med. 2024 Jun 17;11:1400130. doi: 10.3389/fcvm.2024.1400130 (PMC11216286; doi:10.3389/fcvm.2024.1400130)
Supplement: Supplementary file 2 [file Datasheet1.zip › Data Sheet 1_v1/TCM and AS/tcm-download_1501-1623.txt.txt]

FN Clarivate Analytics Web of Science
VR 1.0
PT J
AU Sakanashi, M
   Matsuzaki, T
   Noguchi, K
   Nakasone, J
   Sakanashi, M
   Uchida, T
   Kina-Tanada, M
   Kubota, H
   Arakaki, K
   Tanimoto, A
   Yanagihara, N
   Sakanashi, M
   Ohya, Y
   Masuzaki, H
   Ishiuchi, S
   Sugahara, K
   Tsutsui, M
AF Sakanashi, Mayuko
   Matsuzaki, Toshihiro
   Noguchi, Katsuhiko
   Nakasone, Junko
   Sakanashi, Makiko
   Uchida, Taro
   Kina-Tanada, Mika
   Kubota, Haruaki
   Arakaki, Kumiko
   Tanimoto, Akihide
   Yanagihara, Nobuyuki
   Sakanashi, Matao
   Ohya, Yusuke
   Masuzaki, Hiroaki
   Ishiuchi, Shogo
   Sugahara, Kazuhiro
   Tsutsui, Masato
TI Long-Term Treatment With San'o-Shashin-To, a Kampo Medicine, Markedly
   Ameliorates Cardiac Ischemia-Reperfusion Injury in Ovariectomized Rats
   via the Redox-Dependent Mechanism
SO CIRCULATION JOURNAL
LA English
DT Article
DE Ischemia-reperfusion injury; Kampo medicine; Ovariectomy; Oxidative
   stress; Rats
ID NITRIC-OXIDE SYNTHASE; ESTROGEN PLUS PROGESTIN; POSTMENOPAUSAL WOMEN;
   HORMONE REPLACEMENT; OXIDATIVE STRESS; HERBAL MEDICINE; HEARTS; MICE;
   ISCHEMIA/REPERFUSION; THERAPY
AB Background: Hormone replacement therapy has failed to reduce ischemic cardiovascular events in climacteric women. To explore alternative therapy, we examined whether san'o-shashin-to (TJ-113), a kampo medicine, ameliorates cardiac ischemia-reperfusion (IR) injury in a climacteric rat model.
   Methods and Results: Cardiac function and infarct size after IR were significantly exacerbated in ovariectomized rats as compared with sham-operated rats, whereas long-term treatment with a clinical dosage of TJ-113 for 4 weeks markedly improved these functional and morphological changes. Myocardial inducible nitric oxide synthase (iNOS) expression and peroxynitrite levels were significantly higher in ovariectomized rats compared with sham-operated rats, and long-term TJ-113 treatment significantly reduced these oxidative changes. Furthermore, myocardial manganese superoxide dismutase (Mn-SOD) activity was significantly lower in ovariectomized than in sham-operated rats, and long-term TJ-113 treatment significantly restored antioxidant activity. Importantly, those beneficial actions of TJ-113 were significantly inhibited by the estrogen receptor antagonist, fulvestrant, and the phytoestrogen, emodin, a TJ-113 ingredient, mimicked the actions of TJ-113, suggesting involvement of emodin in the effects of TJ-113.
   Conclusions: These results provide the first evidence that long-term treatment with a clinical dosage of TJ-113 markedly ameliorates cardiac IR injury in ovariectomized rats via inhibition of iNOS expression, suppression of peroxynitrite formation, and restoration of Mn-SOD activity. TJ-113 may be a novel therapeutic option in the treatment of ischemic heart disease in climacteric women.
C1 [Sakanashi, Mayuko; Matsuzaki, Toshihiro; Noguchi, Katsuhiko; Nakasone, Junko; Uchida, Taro; Kina-Tanada, Mika; Sakanashi, Matao; Tsutsui, Masato] Univ Ryukyus, Dept Pharmacol, Grad Sch Med, Nishihara, Okinawa 9030215, Japan.
   [Sakanashi, Makiko; Kubota, Haruaki; Sugahara, Kazuhiro] Univ Ryukyus, Dept Anesthesiol, Grad Sch Med, Nishihara, Okinawa 9030215, Japan.
   [Ishiuchi, Shogo] Univ Ryukyus, Dept Neurosurg, Grad Sch Med, Nishihara, Okinawa 9030215, Japan.
   [Masuzaki, Hiroaki] Univ Ryukyus, Dept Internal Med 2, Grad Sch Med, Nishihara, Okinawa 9030215, Japan.
   [Arakaki, Kumiko; Ohya, Yusuke] Univ Ryukyus, Dept Internal Med 3, Grad Sch Med, Nishihara, Okinawa 9030215, Japan.
   [Tanimoto, Akihide] Kagoshima Univ, Dept Pathol, Grad Sch Med & Dent Sci, Kagoshima 890, Japan.
   [Yanagihara, Nobuyuki] Univ Occupat & Environm Hlth, Sch Med, Dept Pharmacol, Kitakyushu, Fukuoka 807, Japan.
C3 University of the Ryukyus; University of the Ryukyus; University of the
   Ryukyus; University of the Ryukyus; University of the Ryukyus; Kagoshima
   University; University of Occupational & Environmental Health - Japan
RP Tsutsui, M (corresponding author), Univ Ryukyus, Dept Pharmacol, Grad Sch Med, 207 Uehara, Nishihara, Okinawa 9030215, Japan.
EM mayuko@med.u-ryukyu.ac.jp; tsutsui@med.u-ryukyu.ac.jp
FU Ministry of Education, Culture, Sports, Science and Technology (MEXT) of
   Japan [18790434]; Japan Society for the Promotion of Science (JSPS)
   [22590660, 23590305]; Special Account Budget for Education and Research
   by the Japan Ministry of Education; University of the Ryukyus;
   Grants-in-Aid for Scientific Research [23390376, 23790300, 23590159,
   24590324, 23590305, 23617035, 18790434, 22590660] Funding Source: KAKEN
FX This work was supported in part by Grant-in-Aid for Young Scientists
   from the Ministry of Education, Culture, Sports, Science and Technology
   (MEXT) of Japan (18790434), Grant-in-Aid for Scientific Research from
   the Japan Society for the Promotion of Science (JSPS) (22590660 and
   23590305), and Special Account Budget for Education and Research granted
   by the Japan Ministry of Education, and Grants from the University of
   the Ryukyus. We received donations from Tsumura, Tokyo, Japan.
CR AMBROSIO G, 1991, J CLIN INVEST, V87, P2056, DOI 10.1172/JCI115236
   Bae SC, 2005, J PHARMACOL EXP THER, V315, P1125, DOI 10.1124/jpet.105.090803
   Cruthirds DL, 2003, ARCH BIOCHEM BIOPHYS, V412, P27, DOI 10.1016/S0003-9861(03)00039-0
   Di Napoli P, 2005, CARDIOVASC RES, V66, P462, DOI 10.1016/j.cardiores.2005.02.008
   Du Y, 2006, MOL CELL BIOCHEM, V288, P135, DOI [10.1007/s11010-006-9129-3, 10.1016/j.molcel.2005.11.014]
   Eisenberg DM, 1998, JAMA-J AM MED ASSOC, V280, P1569, DOI 10.1001/jama.280.18.1569
   Funakoshi S, 2011, CIRC J, V75, P1358, DOI 10.1253/circj.CJ-10-0718
   Hayward CS, 2000, CARDIOVASC RES, V46, P28, DOI 10.1016/S0008-6363(00)00005-5
   Hu FB, 1999, ARCH INTERN MED, V159, P1061, DOI 10.1001/archinte.159.10.1061
   Hulley S, 1998, JAMA-J AM MED ASSOC, V280, P605, DOI 10.1001/jama.280.7.605
   Joung BY, 2011, CIRC J, V75, P834, DOI 10.1253/circj.CJ-10-1014
   Kam KWL, 2004, J PHARMACOL EXP THER, V309, P8, DOI 10.1124/jpet.103.058339
   Mungrue IN, 2002, J CLIN INVEST, V109, P735, DOI 10.1172/JCI200213265
   Nelson HD, 2012, ANN INTERN MED, V157, P104, DOI 10.7326/0003-4819-157-2-201207170-00466
   Noguchi K, 2011, AM J PHYSIOL-HEART C, V301, pH721, DOI 10.1152/ajpheart.01089.2010
   OHKAWA H, 1979, ANAL BIOCHEM, V95, P351, DOI 10.1016/0003-2697(79)90738-3
   Reagan-Shaw S, 2008, FASEB J, V22, P659, DOI 10.1096/fj.07-9574LSF
   Regitz-Zagrosek V, 2003, Climacteric, V6 Suppl 3, P13
   Rossouw JE, 2002, JAMA-J AM MED ASSOC, V288, P321, DOI 10.1001/jama.288.3.321
   Sakanashi M, 2007, CLIN EXP PHARMACOL P, V34, P55, DOI 10.1111/j.1440-1681.2007.04543.x
   Stickel F, 2007, DIGEST LIVER DIS, V39, P293, DOI 10.1016/j.dld.2006.11.004
   Suda O, 2004, ARTERIOSCL THROM VAS, V24, P1682, DOI 10.1161/01.ATV.0000136656.26019.6e
   Tao L, 2007, CIRCULATION, V115, P1408, DOI 10.1161/CIRCULATIONAHA.106.666941
   Tsutsui M, 2010, PHARMACOL THERAPEUT, V128, P499, DOI 10.1016/j.pharmthera.2010.08.010
   Tsutsui M, 2009, CIRC J, V73, P986, DOI 10.1253/circj.CJ-09-0208
   Ushiroyama T, 2005, AM J CHINESE MED, V33, P259, DOI 10.1142/S0192415X05002813
   Zhai PY, 2001, AM J PHYSIOL-HEART C, V281, pH1223, DOI 10.1152/ajpheart.2001.281.3.H1223
   Zhai PY, 2000, AM J PHYSIOL-HEART C, V279, pH2766, DOI 10.1152/ajpheart.2000.279.6.H2766
   Zhao YH, 2003, EUR J MED CHEM, V38, P233, DOI 10.1016/S0223-5234(03)00015-1
   Zweier JL, 2006, CARDIOVASC RES, V70, P181, DOI 10.1016/j.cardiores.2006.02.025
NR 30
TC 5
Z9 5
U1 1
U2 9
PU JAPANESE CIRCULATION SOC
PI TOYKO
PA 18TH FLOOR IMPERIAL HOTEL TOWER, 1-1-1 UCHISAIWAI-CHO CHIYODA-KU, TOYKO,
   100-0011, JAPAN
SN 1346-9843
J9 CIRC J
JI Circ. J.
PD JUL
PY 2013
VL 77
IS 7
BP 1827
EP 1837
DI 10.1253/circj.CJ-12-1434
PG 11
WC Cardiac & Cardiovascular Systems
WE Science Citation Index Expanded (SCI-EXPANDED)
SC Cardiovascular System & Cardiology
GA 177WB
UT WOS:000321405000027
PM 23615023
OA gold
DA 2023-11-17
ER

PT J
AU Gu, L
   Bai, WL
   Li, S
   Zhang, YQ
   Han, Y
   Gu, Y
   Meng, GL
   Xie, LP
   Wang, J
   Xiao, YJ
   Shan, LY
   Zhou, SM
   Wei, L
   Ferro, A
   Ji, Y
AF Gu, Lei
   Bai, Wenli
   Li, Sha
   Zhang, Yuqing
   Han, Yi
   Gu, Yue
   Meng, Guoliang
   Xie, Liping
   Wang, Jing
   Xiao, Yujiao
   Shan, Liyang
   Zhou, Suming
   Wei, Lei
   Ferro, Albert
   Ji, Yong
TI Celastrol Prevents Atherosclerosis via Inhibiting LOX-1 and Oxidative
   Stress
SO PLOS ONE
LA English
DT Article
ID NF-KAPPA-B; LOW-DENSITY-LIPOPROTEIN; FOAM CELL-FORMATION; NITRIC-OXIDE
   SYNTHASE; SMOOTH-MUSCLE-CELLS; APOE KNOCKOUT MICE; OXIDIZED-LDL;
   RECEPTOR LOX-1; UP-REGULATION; NUDE-MICE
AB Celastrol is a triterpenoid compound extracted from the Chinese herb Tripterygium wilfordii Hook F. Previous research has revealed its anti-oxidant, anti-inflammatory, anti-cancer and immunosuppressive properties. Here, we investigated whether celastrol inhibits oxidized low-density lipoprotein (oxLDL) induced oxidative stress in RAW 264.7 cells. In addition, the effect of celastrol on atherosclerosis in vivo was assessed in apolipoprotein E knockout (apoE(-/-)) mouse fed a high-fat/high-cholesterol diet (HFC). We found that celastrol significantly attenuated oxLDL-induced excessive expression of lectin-like oxidized low density lipoprotein receptor-1(LOX-1) and generation of reactive oxygen species (ROS) in cultured RAW264.7 macrophages. Celastrol also decreased I kappa B phosphorylation and degradation and reduced production of inducible nitric oxide synthase (iNOS), nitric oxide (NO) and proinflammatory cytokines such as tumor necrosis factor (TNF)-alpha and IL-6. Celastrol reduced atherosclerotic plaque size in apoE(-/-) mice. The expression of LOX-1 within the atherosclerotic lesions and generation of superoxide in mouse aorta were also significantly reduced by celastrol while the lipid profile was not improved. In conclusion, our results show that celastrol inhibits atherosclerotic plaque developing in apoE(-/-) mice via inhibiting LOX-1 and oxidative stress.
C1 [Gu, Lei; Bai, Wenli; Li, Sha; Gu, Yue; Meng, Guoliang; Xie, Liping; Wang, Jing; Xiao, Yujiao; Shan, Liyang; Ji, Yong] Nanjing Med Univ, Atherosclerosis Res Ctr, State Key Lab Reprod Med, Lab Cardiovasc Dis & Mol Intervent, Nanjing, Jiangsu, Peoples R China.
   [Zhang, Yuqing; Zhou, Suming] Nanjing Med Univ, Affiliated Jiangning Hosp, Dept Cardiol, Nanjing, Jiangsu, Peoples R China.
   [Han, Yi] Nanjing Med Univ, Affiliated Hosp 1, Dept Geriatr, Nanjing, Jiangsu, Peoples R China.
   [Wei, Lei] Nanjing Med Univ, Affiliated Hosp 1, Dept Cardiothorac Surg, Nanjing, Jiangsu, Peoples R China.
   [Ferro, Albert] Kings Coll London, Dept Clin Pharmacol, Div Cardiovasc, London WC2R 2LS, England.
C3 Nanjing Medical University; Nanjing Medical University; Nanjing Medical
   University; Nanjing Medical University; University of London; King's
   College London
RP Ji, Y (corresponding author), Nanjing Med Univ, Atherosclerosis Res Ctr, State Key Lab Reprod Med, Lab Cardiovasc Dis & Mol Intervent, Nanjing, Jiangsu, Peoples R China.
EM yongji@njmu.edu.cn
RI Ferro, Adele/J-6844-2016; Gu, Lei/A-7052-2011; Gu, Lei/GWQ-6785-2022
OI Ferro, Adele/0000-0003-2399-3626; Shan, Liyang/0000-0003-0431-4376;
   Ferro, Albert/0000-0002-5486-9145
FU National Basic Research Program (973) [2011CB503903]; National Natural
   Science Foundation of China [81170083, 81200196]; Universities Natural
   Science Research Project of Jiangsu Province [10KJA310033]; PAPD
FX This work was supported by grants from National Basic Research Program
   (973) (No. 2011CB503903), the National Natural Science Foundation of
   China (No. 81170083, 81200196), Universities Natural Science Research
   Project of Jiangsu Province (No. 10KJA310033) and PAPD. The funders had
   no role in study design, data collection and analysis, decision to
   publish, or preparation of the manuscript.
CR Agustí A, 2004, THORAX, V59, P483, DOI 10.1136/thx.2003.017640
   Aoyama T, 2000, FEBS LETT, V467, P217, DOI 10.1016/S0014-5793(00)01154-6
   Baldwin AS, 1996, ANNU REV IMMUNOL, V14, P649, DOI 10.1146/annurev.immunol.14.1.649
   Barnes PJ, 1997, NEW ENGL J MED, V336, P1066, DOI 10.1056/NEJM199704103361506
   Buttery LDK, 1996, LAB INVEST, V75, P77
   Cheng J, 2011, AFR J PHARM PHARMACO, V5, P1247, DOI 10.5897/AJPP11.458
   Cominacini L, 2000, J BIOL CHEM, V275, P12633, DOI 10.1074/jbc.275.17.12633
   Dhar A, 2003, MOL CANCER THER, V2, P1285
   DI MASCIO P, 1991, AM J CLIN NUTR, V53, pS194, DOI 10.1093/ajcn/53.1.194S
   Feng XY, 2010, ATHEROSCLEROSIS, V208, P396, DOI 10.1016/j.atherosclerosis.2009.07.035
   Fortuño A, 2005, EXP PHYSIOL, V90, P457, DOI 10.1113/expphysiol.2005.030098
   GAMBLE W, 1978, J LIPID RES, V19, P1068
   GRIFFITH OW, 1980, ANAL BIOCHEM, V106, P207, DOI 10.1016/0003-2697(80)90139-6
   Gutteridge JMC, 2000, ANN NY ACAD SCI, V899, P136, DOI 10.1111/j.1749-6632.2000.tb06182.x
   Hashizume M, 2012, CYTOKINE, V58, P424, DOI 10.1016/j.cyto.2012.02.010
   Hayden MS, 2004, GENE DEV, V18, P2195, DOI 10.1101/gad.1228704
   Hofnagel O, 2006, ARTERIOSCL THROM VAS, V26, P604, DOI 10.1161/01.ATV.0000201073.45862.8b
   Huang YL, 2008, CANCER LETT, V264, P101, DOI 10.1016/j.canlet.2008.01.043
   Inoue K, 2005, CIRC RES, V97, P176, DOI 10.1161/01.RES.0000174286.73200.d4
   Ishiyama J, 2010, ATHEROSCLEROSIS, V209, P118, DOI 10.1016/j.atherosclerosis.2009.09.004
   Itabe H, 2003, BIOL PHARM BULL, V26, P1, DOI 10.1248/bpb.26.1
   Jang SY, 2011, CANCER LETT, V300, P57, DOI 10.1016/j.canlet.2010.09.006
   Jung HW, 2007, EXP MOL MED, V39, P715, DOI 10.1038/emm.2007.78
   Kataoka H, 1999, CIRCULATION, V99, P3110, DOI 10.1161/01.CIR.99.24.3110
   Kim DH, 2009, EUR J CLIN INVEST, V39, P819, DOI 10.1111/j.1365-2362.2009.02186.x
   Lee JH, 2006, BIOCHEM PHARMACOL, V72, P1311, DOI 10.1016/j.bcp.2006.08.014
   LENARDO MJ, 1989, CELL, V58, P227, DOI 10.1016/0092-8674(89)90833-7
   Li DY, 2001, CARDIOVASC RES, V52, P130, DOI 10.1016/S0008-6363(01)00371-6
   Li L, 2004, CIRC RES, V94, P892, DOI 10.1161/01.RES.0000124920.09738.26
   LOWENSTEIN CJ, 1993, P NATL ACAD SCI USA, V90, P9730, DOI 10.1073/pnas.90.20.9730
   Makarov SS, 2001, ARTHRITIS RES, V3, P200, DOI 10.1186/ar300
   MARLETTA MA, 1988, BIOCHEMISTRY-US, V27, P8706, DOI 10.1021/bi00424a003
   Mehta JL, 2007, CIRC RES, V100, P1634, DOI 10.1161/CIRCRESAHA.107.149724
   Musiek ES, 2005, J BIOL CHEM, V280, P35562, DOI 10.1074/jbc.M504785200
   NATHAN C, 1994, CELL, V78, P915, DOI 10.1016/0092-8674(94)90266-6
   OHARA Y, 1993, J CLIN INVEST, V91, P2546, DOI 10.1172/JCI116491
   Poli G, 2004, CURR MED CHEM, V11, P1163, DOI 10.2174/0929867043365323
   Pueyo ME, 2000, ARTERIOSCL THROM VAS, V20, P645, DOI 10.1161/01.ATV.20.3.645
   SASSA H, 1990, BIOCHEM BIOPH RES CO, V172, P890, DOI 10.1016/0006-291X(90)90759-G
   Sawamura T, 1997, NATURE, V386, P73, DOI 10.1038/386073a0
   Schmitz G, 2007, ANTIOXID REDOX SIGN, V9, P1499, DOI 10.1089/ars.2007.1663
   Scott J, 2007, NEW ENGL J MED, V357, P2195, DOI 10.1056/NEJMcibr075951
   SIES H, 1989, NATURWISSENSCHAFTEN, V76, P57, DOI 10.1007/BF00396705
   Stein S, 2010, EUR HEART J, V31, P2301, DOI 10.1093/eurheartj/ehq107
   STEINBERG D, 1989, NEW ENGL J MED, V320, P915
   Stephens NG, 1996, LANCET, V347, P781, DOI 10.1016/S0140-6736(96)90866-1
   Sukhanov S, 2006, CIRC RES, V99, P191, DOI 10.1161/01.RES.0000232319.02303.8c
   Taye A, 2010, EUR J PHARMACOL, V627, P42, DOI 10.1016/j.ejphar.2009.10.045
   Wang YF, 2009, ARTERIOSCL THROM VAS, V29, P173, DOI 10.1161/ATVBAHA.108.179333
   Wang Y, 2011, BIOCHEM BIOPH RES CO, V411, P543, DOI 10.1016/j.bbrc.2011.06.177
   Westerheide SD, 2004, J BIOL CHEM, V279, P56053, DOI 10.1074/jbc.M409267200
   White SJ, 2011, CARDIOVASC PATHOL, V20, P369, DOI 10.1016/j.carpath.2010.08.007
   Xu XB, 2007, ARTERIOSCL THROM VAS, V27, P871, DOI 10.1161/01.ATV.0000259358.31234.37
   Yang HJ, 2006, CANCER RES, V66, P4758, DOI 10.1158/0008-5472.CAN-05-4529
   Yu XA, 2010, AM J HYPERTENS, V23, P895, DOI 10.1038/ajh.2010.75
NR 55
TC 76
Z9 80
U1 0
U2 33
PU PUBLIC LIBRARY SCIENCE
PI SAN FRANCISCO
PA 1160 BATTERY STREET, STE 100, SAN FRANCISCO, CA 94111 USA
SN 1932-6203
J9 PLOS ONE
JI PLoS One
PD JUN 17
PY 2013
VL 8
IS 6
AR e65477
DI 10.1371/journal.pone.0065477
PG 11
WC Multidisciplinary Sciences
WE Science Citation Index Expanded (SCI-EXPANDED)
SC Science & Technology - Other Topics
GA 177TH
UT WOS:000321397800008
PM 23799016
OA gold, Green Submitted, Green Published
DA 2023-11-17
ER

PT J
AU Ahmad, S
   Beg, ZH
AF Ahmad, Shafeeque
   Beg, Zafarul H.
TI Elucidation of mechanisms of actions of thymoquinone-enriched methanolic
   and volatile oil extracts from <i>Nigella sativa</i> against
   cardiovascular risk parameters in experimental hyperlipidemia
SO LIPIDS IN HEALTH AND DISEASE
LA English
DT Article
DE Nigella sativa; Methanolic extract; Volatile oil; GC-MS; HMG-CoA
   reductase; Lipoprotein oxidation
ID LOW-DENSITY LIPOPROTEINS; CORONARY-HEART-DISEASE; INDUCED DIABETIC-RATS;
   SUSPENSION FED RATS; LIPID-PEROXIDATION; OXIDATIVE MODIFICATION;
   MYOCARDIAL-INFARCTION; ANTIOXIDANT ACTIVITY; CHOLESTEROL LEVELS; MAJOR
   CONSTITUENT
AB Background: Nigella sativa belonging to the Ranunculaceae family has been reported to use for thousands of years as protective and curative traditional medicine against a number of diseases. GC-MS analysis of methanolic extract (ME) and volatile oil (VO) extracted from Nigella sativa seed oil was performed by two different mass spectrometry libraries, WIlEY8 and NIST05s. The cholesterol lowering and antioxidant actions of VO and ME fractions were investigated in atherogenic suspension fed rats.
   Methods: In this study, four groups of male Wistar rats were used: normolipidemic control (NLP-C), hyperlipidemic control (HLP-C), methanolic extract (HLP-ME) and volatile oil treated (HLP-VO) groups for 30 days of duration. P value < 0.05 was assumed as significant data in groups.
   Results: Administration of atherogenic suspension to male Wistar rats for 30 days resulted in a marked increase of plasma triglycerides and total cholesterol, and significant change in plasma lipoprotein levels along with a decrease in antioxidant arylesterase activity in hyperlipidemic control (HLP-C) group. The oral feeding of 100 mg ME or 20 mg VO per rat/day effectively reduced the plasma triglycerides to near normal level, while high density lipoprotein cholesterol and its subfraction along with arylesterase activity levels were significantly increased. The test fractions elicited a significant decrease in hepatic HMG-CoA reductase activity. The fractions significantly blocked the ex vivo basal and in vitro maximal formation of conjugated diene and malondialdehyde, and lengthened the lag times of low density lipoprotein, small dense low density lipoprotein and large buoyant low density lipoprotein. ME possessing omega-6 linoleic acid along with palmitic acid active compounds was more effective than VO extract containing thymol and isothymol phenolic antioxidant compounds, thymoquinone phenolic compound common to the both extracts, via reduction in hepatic HMG-CoA reductase activity as well as antioxidant mechanisms.
   Conclusion: The both extracts especially, ME significantly improve cardiovascular risk parameters in treated rats, and can be used in reactive oxygen species disorders such as cardiovascular diseases.
C1 [Ahmad, Shafeeque; Beg, Zafarul H.] Aligarh Muslim Univ, Jawahar Lal Nehru Med Coll, Dept Biochem, Aligarh 202002, Uttar Pradesh, India.
C3 Aligarh Muslim University
RP Ahmad, S (corresponding author), Aligarh Muslim Univ, Jawahar Lal Nehru Med Coll, Dept Biochem, Aligarh 202002, Uttar Pradesh, India.
EM azamshafeeque1@gmail.com
FU University Grants Commission
FX The authors express their gratitude to Dr. Ajay Kumar, Advanced
   Instrumentation Research Facility (AIRF), Jawaharlal Nehru University,
   New Delhi, Dr. Muhammad Anas, Department of Pharmacology, A.K. Tibbiya
   College, Aligarh Muslim University, Aligarh for their analytical support
   of GC-MS analysis, and University Grants Commission for predoctoral
   fellowship.
CR ABRAHAM A, 1986, INDIAN J BIOCHEM BIO, V23, P28
   Ahmad S, 2013, J FUNCT FOODS, V5, P251, DOI 10.1016/j.jff.2012.10.014
   Ahmad S, 2013, FOOD CHEM, V138, P1116, DOI 10.1016/j.foodchem.2012.11.109
   Al-Nageep G, 2009, J FUNCT FOODS, V1, P298, DOI 10.1016/j.jff.2009.06.003
   AUSTIN MA, 1995, CIRCULATION, V92, P1770, DOI 10.1161/01.CIR.92.7.1770
   Austin MA, 1998, AM J CARDIOL, V81, p7B, DOI 10.1016/S0002-9149(98)00031-9
   Aviram M, 1998, J CLIN INVEST, V101, P1581, DOI 10.1172/JCI1649
   Ayub A, 1999, ARTERIOSCL THROM VAS, V19, P330, DOI 10.1161/01.ATV.19.2.330
   Bachorik P S, 1986, Methods Enzymol, V129, P78
   Bjornheden T, 1996, ATHEROSCLEROSIS, V123, P43, DOI 10.1016/0021-9150(95)05770-6
   BORS W, 1990, METHOD ENZYMOL, V186, P343
   BRADFORD MM, 1976, ANAL BIOCHEM, V72, P248, DOI 10.1016/0003-2697(76)90527-3
   BULUR H, 1995, J NUTR BIOCHEM, V6, P547, DOI 10.1016/0955-2863(95)00099-L
   Burits M, 2000, PHYTOTHER RES, V14, P323, DOI 10.1002/1099-1573(200008)14:5&lt;323::AID-PTR621&gt;3.0.CO;2-Q
   CHAIT A, 1993, AM J MED, V94, P350, DOI 10.1016/0002-9343(93)90144-E
   Champe PC, 2008, METHOD ENZYMOL
   Chapman MJ, 1998, EUR HEART J, V19, pA24
   DEGRAAF J, 1991, ARTERIOSCLER THROMB, V11, P298, DOI 10.1161/01.ATV.11.2.298
   ESTERBAUER H, 1989, ANN NY ACAD SCI, V570, P254
   ESTERBAUER H, 1992, FREE RADICAL BIO MED, V13, P341, DOI 10.1016/0891-5849(92)90181-F
   FRICK MH, 1987, NEW ENGL J MED, V317, P1237, DOI 10.1056/NEJM198711123172001
   GORDON DJ, 1989, CIRCULATION, V79, P8, DOI 10.1161/01.CIR.79.1.8
   Halliwell B, 1996, PATHOL BIOL, V44, P6
   Hirano T, 2004, ARTERIOSCL THROM VAS, V24, P558, DOI 10.1161/01.ATV.0000117179.92263.08
   Houcher Z, 2007, PTERIDINES, V18, P8
   Kanter M, 2006, ARCH TOXICOL, V80, P217, DOI 10.1007/s00204-005-0037-1
   Kanter M, 2003, TOHOKU J EXP MED, V201, P213, DOI 10.1620/tjem.201.213
   Kanter M, 2008, NEUROCHEM RES, V33, P87, DOI 10.1007/s11064-007-9419-5
   Koba S, 2006, ATHEROSCLEROSIS, V189, P206, DOI 10.1016/j.atherosclerosis.2005.12.002
   KOSTNER GM, 1976, CLIN CHEM, V22, P695
   LADU BN, 1984, FED PROC, V43, P2338
   Machhi JP, 2012, INT J PHARM SCI RES, V3, P4010, DOI 10.13040/IJPSR.0975-8232.3(10).4010-18
   MACKINNON AM, 1985, ATHEROSCLEROSIS, V54, P145, DOI 10.1016/0021-9150(85)90174-1
   Manach C, 2005, CURR OPIN LIPIDOL, V16, P77, DOI 10.1097/00041433-200502000-00013
   NIEHAUS WG, 1968, EUR J BIOCHEM, V6, P126, DOI 10.1111/j.1432-1033.1968.tb00428.x
   RAO AV, 1975, CLIN CHEM, V21, P1523
   Shahidi F, 2004, METHOD ENZYMOL, P1
   Shahidi F, 2011, HANDBOOK OF VEGETABLES AND VEGETABLE PROCESSING, P125
   SPADY DK, 1993, ANNU REV NUTR, V13, P355, DOI 10.1146/annurev.nu.13.070193.002035
   STAMLER J, 1986, JAMA-J AM MED ASSOC, V256, P2823, DOI 10.1001/jama.256.20.2823
   Stampfer MJ, 1996, JAMA-J AM MED ASSOC, V276, P882, DOI 10.1001/jama.276.11.882
   STEHBENS WE, 1986, PROG CARDIOVASC DIS, V29, P107, DOI 10.1016/0033-0620(86)90021-6
   Tribble DL, 2001, AM J MED, V110, P103, DOI 10.1016/S0002-9343(00)00700-2
   Trinder P, 1969, ANNALS CLINICAL BIOC, V6, P24, DOI DOI 10.1177/000456326900600108
   Vahdati-Mashhadian N, 2005, PHARMAZIE, V60, P544
   WHO, 2003, REP JOINT WHO FAO EX, P916
   WIELAND H, 1983, J LIPID RES, V24, P904
   Yanishlieva NV, 1999, FOOD CHEM, V64, P59, DOI 10.1016/S0308-8146(98)00086-7
   Yu LL, 2005, FOOD CHEM, V91, P723, DOI 10.1016/j.foodchem.2004.06.044
   Zhao J, 2013, EXP THER MED, V5, P1765, DOI 10.3892/etm.2013.1052
NR 50
TC 45
Z9 49
U1 0
U2 15
PU BMC
PI LONDON
PA CAMPUS, 4 CRINAN ST, LONDON N1 9XW, ENGLAND
SN 1476-511X
J9 LIPIDS HEALTH DIS
JI Lipids Health Dis.
PD JUN 13
PY 2013
VL 12
AR 86
DI 10.1186/1476-511X-12-86
PG 12
WC Biochemistry & Molecular Biology; Nutrition & Dietetics
WE Science Citation Index Expanded (SCI-EXPANDED)
SC Biochemistry & Molecular Biology; Nutrition & Dietetics
GA 171PU
UT WOS:000320942300001
PM 23758650
OA Green Published, gold
DA 2023-11-17
ER

PT J
AU Li, WW
   Guo, H
   Li, HH
   Wang, LL
   Fu, H
   Wang, XM
AF Li, Wei-Wei
   Guo, Hao
   Li, Hong-Hao
   Wang, Lin-Lin
   Fu, Hong
   Wang, Xue-Mei
TI Integration of Traditional Chinese Medicines and Western Medicines for
   Treating Diabetes Mellitus with Coronary Heart Disease: A Systematic
   Review
SO JOURNAL OF ALTERNATIVE AND COMPLEMENTARY MEDICINE
LA English
DT Review
ID QUALITY; TRIALS
AB Purpose: Diabetes mellitus with coronary heart disease (DM with CHD) poses a health challenge to people in China and elsewhere in the world. In Traditional Chinese Medicine (TCM), DM with CHD is classified as a type of disease called Xiaoke and Xiongbi. In Asia, TCM has been used to treat Xiaoke and Xiongbi conditions for centuries, especially in China. In this study, it was evaluated whether integrated strategies incorporating both TCM and Western medicines (iTCWM) could improve the curative efficacy of DM with CHD.
   Methods: An extensive search for randomized clinical trials (RCTs) published up to November 2011 in either English or Chinese about iTCWM for DM with CHD was conducted. All listings in PubMed, EMBASE, the Cochrane Library, CBM, CNKI, VIP, and the Wanfang database were included in the literature search. The quality of each trial was assessed using the Cochrane Reviewers' Handbook 5.0. Data analysis was performed by the RevMan 5.0 provided by the Cochrane Collaboration.
   Results: After an initial selection of 207 articles, 21 RCTs and quasi-RCTs were ultimately included in the analysis for this study. All of these trials were conducted in China and published in Chinese journals. The methodological quality of the trials was low in most studies. Selection bias and measurement bias were common in all of the studies. A meta-analysis was not conducted, due to the poor quality of the available studies.
   Conclusions: The current state of the literature regarding the utility of iTCWM for the treatment of DM with CHD is inadequate. The poor quality of the available trials makes it difficult to draw any conclusions regarding the efficacy of iTCWM for the treatment of DM with CHD. This study highlights the paucity of reliable clinical evidence for iTCWM and the need for higher quality RCTs to be conducted in the future.
C1 [Li, Wei-Wei; Wang, Lin-Lin; Fu, Hong; Wang, Xue-Mei] Peking Univ, Hosp 1, Inst Integrated Chinese & Western Med, Beijing 100034, Peoples R China.
   [Guo, Hao] Tianjin Univ Tradit Chinese Med, Minist Educ, Key Lab Pharmacol Tradit Chinese Med Formulae, Tianjin, Peoples R China.
   [Li, Hong-Hao] Hunan Agr Univ, Lib Hunan Agr Univ, Changsha, Hunan, Peoples R China.
C3 Peking University; Tianjin University of Traditional Chinese Medicine;
   Hunan Agricultural University
RP Wang, XM (corresponding author), Peking Univ, Hosp 1, Inst Integrated Chinese & Western Med, 8 Xishiku St, Beijing 100034, Peoples R China.
EM Wangxuemeibjmu@163.com
RI li, honghao/HGC-1028-2022; Wang, Xuemei/GXF-3702-2022
FU National Natural Science Foundation of China [81102683, 30973813];
   Ministry of Education of China [20110001120055]
FX This work was supported by the National Natural Science Foundation of
   China (No. 81102683 and No. 30973813) and the Doctoral Fund of the
   Ministry of Education of China (No. 20110001120055).
CR Anding JD, 1996, J AM DIET ASSOC, V963, P238
   Bi X., 2009, CLIN OBSERVATION REP
   Cardiovascular professional committee of Chinese Medical Association, 2000, GUANGDONG MED J, V3, P33
   Chen D, 2003, J HUNAN TRAD CHIN ME, V23, P30
   Chen YG, 2004, J ANHUI TRAD CHIN ME, V23, P16
   China Heart Survery Group, 2006, CLIN J ENDOCINOL MET, V22, P7
   Dong H., 2009, P CLIN MED, V18, P2281
   Fan S, 2001, NEW J TRAD CHIN MED, V33, P34
   Jadad AR, 1996, CONTROL CLIN TRIALS, V17, P1, DOI 10.1016/0197-2456(95)00134-4
   Li ZQ, 2009, CLIN RES YIQIJIANPIH
   Liao ZM, 2006, HENAN TRAD CHIN MED, V26, P75
   Lin L, 2000, CHIN J INF TCM, V7, P46
   Liu S, 2008, J NEW CHIN MED, V40, P40
   Lu XQ, 2005, CHIN TRAD PATENT MED, V27, P14
   Ma C, 2005, ACAD PERIODICAL CHAN, V21, P1
   Ni Q., 2010, CHIN J INF TRAD CHIN, V17, P9
   Ni Q, 2010, CHIN J INF TRAD CHIN, V17, P99
   Ruan Shi X, 2007, 10 TRAD CHIN MED DIA
   SCHULZ KF, 1995, JAMA-J AM MED ASSOC, V273, P408, DOI 10.1001/jama.273.5.408
   Sheng Z, 2009, YUNNAN J TRAD CHIN M, V30, P36
   The Nordic Cochrane Centre. TCCR Program MRC, 2008, VERS 5 0
   Wang H, 2002, HUBEI J TRAD CHIN ME, V24, P9
   Wang HongWu, 2009, China Journal of Traditional Chinese Medicine and Pharmacy, V24, P334
   Wang J, 2008, CHIN J MODERN DRUG A, V2, P32
   Wang L, 2021, CLIN OBSERVATION COM
   WHO DOCD, 2000, LIAONING J PRACT DIA, V8, P52
   Xie W, 2009, GUANGXI J TRAD CHIN, V32, P11
   Ye Y, 2010, J NEW CHIN MED, V42, P17
   Yi J, 1999, J BEIJING U TRAD CHI, V22, P54
   Zhang W. X, 2008, LISHIZHEN MED MAT ME, V19, P1685
   Zhang ZX, 2000, INTEGR TRAD CHIN W M, V7, P365
   Zhen XY, 2002, GUIDING PRINCIPLE TR
NR 32
TC 5
Z9 6
U1 1
U2 37
PU MARY ANN LIEBERT INC
PI NEW ROCHELLE
PA 140 HUGUENOT STREET, 3RD FL, NEW ROCHELLE, NY 10801 USA
SN 1075-5535
J9 J ALTERN COMPLEM MED
JI J. Altern. Complement Med.
PD JUN
PY 2013
VL 19
IS 6
BP 492
EP 500
DI 10.1089/acm.2012.0568
PG 9
WC Integrative & Complementary Medicine
WE Science Citation Index Expanded (SCI-EXPANDED)
SC Integrative & Complementary Medicine
GA 157OZ
UT WOS:000319909800002
PM 23360660
DA 2023-11-17
ER

PT J
AU Park, KS
AF Park, Kyoung Sik
TI Aucubin, a naturally occurring iridoid glycoside inhibits TNF-α-induced
   inflammatory responses through suppression of NF-κB activation in 3T3-L1
   adipocytes
SO CYTOKINE
LA English
DT Article
DE Iridoid glycoside; Herbal medicine; Adipocyte; Inflammatory response
ID INSULIN-RESISTANCE; EUCOMMIA-ULMOIDES; EXPRESSION; OBESITY; PAI-1
AB Obesity is closely associated with a state of chronic, low-grade inflammation characterized by abnormal cytokine production and activation of inflammatory signaling pathways in adipose tissue. Tumor necrosis factor (TNF)-alpha is chronically elevated in adipose tissues of obese rodents and humans. Increased levels of TNF-alpha are implicated in the induction of atherogenic adipokines, such as plasminogen activator inhibitor (PAI)-1, adipose-tissue-derived monocyte chemoattractant protein (MCP)-1, and interleukin (IL)-6. Aucubin, an iridoid glycoside existing in medicinal plants, has been reported to show an anti-inflammatory activity by suppression of TNF-alpha production in murine macrophages. The present study is aimed to investigate the effects of aucubin on TNF-ce-induced atherogenic changes of the adipokines in differentiated 3T3-L1 cells. Aucubin significantly inhibited TNF-alpha-induced secretion and mRNA synthesis of the atherogenic adipokines including PAI-1, MCP-1, and IL-6. Further investigation of the molecular mechanism revealed that pretreatment with aucubin suppressed extracellular signal-regulated kinase (ERK) activation, inhibitory kappa B alpha (I kappa B alpha) degradation, and subsequent nuclear factor kappa B (NF-kappa B) activation. These findings suggest that aucubin may improve obesity-induced atherosclerosis by attenuating TNF-alpha-induced inflammatory responses. (C) 2013 Elsevier Ltd. All rights reserved.
C1 [Park, Kyoung Sik] Cheongju Univ, Dept Genet Engn, Coll Nat Sci & Engn, Chungbuk, South Korea.
C3 Cheongju University
RP Park, KS (corresponding author), Cheongju Univ, Dept Genet Engn, Coll Nat Sci & Engn, 586 Daesung Ro, Cheongju 360764, Chungbuk, South Korea.
EM parkks@cju.ac.kr
RI Park, Kyoung Sik/ABE-9645-2021
OI Park, Kyoung Sik/0000-0002-4523-9045
CR BERNINI R, 1984, PHYTOCHEMISTRY, V23, P1431, DOI 10.1016/S0031-9422(00)80480-X
   CHANG IM, 1993, PHYTOTHER RES, V7, P53, DOI 10.1002/ptr.2650070113
   Chang IM, 1997, PHYTOTHER RES, V11, P189, DOI 10.1002/(SICI)1099-1573(199705)11:3<189::AID-PTR67>3.0.CO;2-R
   Choi SY, 2008, PHYTOTHER RES, V22, P323, DOI 10.1002/ptr.2316
   DAVINI E, 1986, PHYTOCHEMISTRY, V25, P2420, DOI 10.1016/S0031-9422(00)81711-2
   De Taeye BM, 2007, AM J PHYSIOL-ENDOC M, V293, pE713, DOI 10.1152/ajpendo.00194.2007
   Douketis James D, 2005, Semin Vasc Med, V5, P25
   Gerhardt CC, 2001, MOL CELL ENDOCRINOL, V175, P81, DOI 10.1016/S0303-7207(01)00394-X
   Grundy SM, 2004, J CLIN ENDOCR METAB, V89, P2595, DOI 10.1210/jc.2004-0372
   Haskó G, 1998, BRAIN RES BULL, V45, P183, DOI 10.1016/S0361-9230(97)00337-7
   Ho JN, 2005, BIOL PHARM BULL, V28, P1244, DOI 10.1248/bpb.28.1244
   Jain RG, 1999, J CELL PHYSIOL, V179, P58, DOI 10.1002/(SICI)1097-4652(199904)179:1<58::AID-JCP8>3.0.CO;2-1
   Juhan-Vague I, 2003, J THROMB HAEMOST, V1, P1575, DOI 10.1046/j.1538-7836.2003.00279.x
   Kim BH, 2009, J MED FOOD, V12, P764, DOI 10.1089/jmf.2008.1239
   Konoshima T, 2000, CANCER LETT, V157, P87, DOI 10.1016/S0304-3835(00)00479-1
   Lyon CJ, 2003, AM J MED, V115, P62, DOI 10.1016/j.amjmed.2003.08.014
   May MJ, 2000, SCIENCE, V289, P1550, DOI 10.1126/science.289.5484.1550
   MIYAGOSHI M, 1988, J PHARMACOBIO-DYNAM, V11, P186, DOI 10.1248/bpb1978.11.186
   Morange PE, 1999, ARTERIOSCL THROM VAS, V19, P1361, DOI 10.1161/01.ATV.19.5.1361
   Pandey M, 2005, FASEB J, V19, P1317, DOI 10.1096/fj.04-3459fje
   Park KS, 2004, PLANTA MED, V70, P778, DOI 10.1055/s-2004-827211
   RECIO MD, 1994, PLANTA MED, V60, P232, DOI 10.1055/s-2006-959465
   Sartipy P, 2003, P NATL ACAD SCI USA, V100, P7265, DOI 10.1073/pnas.1133870100
   Shao Q, 2012, J CELL BIOCHEM, V113, P611, DOI 10.1002/jcb.23388
   Shimomura I, 1996, NAT MED, V2, P800, DOI 10.1038/nm0796-800
   Skurk T, 2004, INT J OBESITY, V28, P1357, DOI 10.1038/sj.ijo.0802778
   Trayhurn P, 2004, BRIT J NUTR, V92, P347, DOI 10.1079/BJN20041213
NR 27
TC 45
Z9 50
U1 1
U2 31
PU ACADEMIC PRESS LTD- ELSEVIER SCIENCE LTD
PI LONDON
PA 24-28 OVAL RD, LONDON NW1 7DX, ENGLAND
SN 1043-4666
EI 1096-0023
J9 CYTOKINE
JI Cytokine
PD JUN
PY 2013
VL 62
IS 3
BP 407
EP 412
DI 10.1016/j.cyto.2013.04.005
PG 6
WC Biochemistry & Molecular Biology; Cell Biology; Immunology
WE Science Citation Index Expanded (SCI-EXPANDED)
SC Biochemistry & Molecular Biology; Cell Biology; Immunology
GA 160US
UT WOS:000320146600009
PM 23612013
DA 2023-11-17
ER

PT J
AU Seo, EJ
   Lee, SY
   Kang, SS
   Jung, YS
AF Seo, Eun Ji
   Lee, So Young
   Kang, Sam Sik
   Jung, Yi-Sook
TI Zizyphus jujuba and its Active Component Jujuboside B Inhibit Platelet
   Aggregation
SO PHYTOTHERAPY RESEARCH
LA English
DT Article
DE Zizyphus jujuba; jujuboside B; antiplatelet; antithrombotic; aggregation
ID MYOCARDIAL-INFARCTION; CLOPIDOGREL; ASPIRIN; RAT; OIL
AB The seeds of Zizyphus jujuba (SZJ), a famous oriental traditional medicine, have been reported to exhibit diverse activities in biological systems including the cardiovascular system. However, little information is available on its antiplatelet activity. This study was undertaken to investigate the antiplatelet effects of the ethanolic extract of SZJ (ESZJ) and of its principal components jujuboside A and B. In the in vitro platelet aggregation study, ESZJ exhibited significant and concentration-dependent inhibitory effects on collagen-, thrombin-, and AA-induced platelet aggregation. In addition, ESZJ-treated mice showed significantly the prolongation of bleeding times and the protection against thromboembolic attack. A comparison of the effects of jujuboside A and B on platelet aggregation revealed that only jujuboside B had potent inhibitory effects on collagen-, thrombin-, AA-, and ADP-induced aggregation. Jujuboside B also exhibited superior protection on thromboembolic model. Furthermore, jujuboside B had a significant inhibitory effect on collagen-induced thromboxane A2 production in rat platelets. This study describes the antiplatelet effects of ESZJ and of its active component jujuboside B, and its findings suggest that these agents be considered as components of preventive and therapeutic herbal drugs targeting cardiovascular diseases associated with platelet hyperaggregation. Copyright (c) 2012 John Wiley & Sons, Ltd.
C1 [Jung, Yi-Sook] Ajou Univ, Coll Pharm, Suwon 443749, South Korea.
   [Seo, Eun Ji] Ajou Univ, Sch Med, Dept Physiol, Suwon 443749, South Korea.
   [Jung, Yi-Sook] Ajou Univ, Brain Korea Mol Sci & Technol 21, Suwon 443749, South Korea.
   [Seo, Eun Ji] Ajou Univ, Sch Med, Brain Korea Div Cell Transformat & Restorat 21, Suwon 443749, South Korea.
   [Jung, Yi-Sook] Ajou Univ, Res Inst Pharmaceut Sci & Technol, Suwon 443749, South Korea.
   [Lee, So Young; Kang, Sam Sik] Seoul Natl Univ, Inst Nat Prod Res, Seoul 151742, South Korea.
   [Lee, So Young; Kang, Sam Sik] Seoul Natl Univ, Coll Pharm, Seoul 151742, South Korea.
C3 Ajou University; Ajou University; Ajou University; Ajou University; Ajou
   University; Seoul National University (SNU); Seoul National University
   (SNU)
RP Jung, YS (corresponding author), Ajou Univ, Dept Mol Sci & Technol, Coll Pharm, Suwon 443749, South Korea.
EM yisjung@ajou.ac.kr
FU Korea Food and Drug Administration; Ministry for Food, Agriculture,
   Forestry and Fisheries [111093-03-1-SB010]; Rural Development
   Administration, Republic of Korea [PJ009074022012]; Rural Development
   Administration (RDA), Republic of Korea [PJ009074022012] Funding Source:
   Korea Institute of Science & Technology Information (KISTI), National
   Science & Technology Information Service (NTIS)
FX This work was supported by a grant from "the Korea Food and Drug
   Administration (2009-2011) for studies on the identification of the
   efficacy of biologically active components from oriental herbal
   medicines", "Technology Development Program for Bio-industry
   (111093-03-1-SB010), Ministry for Food, Agriculture, Forestry and
   Fisheries", and "the Next-Generation BioGreen 21 Program (No.
   PJ009074022012), Rural Development Administration, Republic of Korea".
CR Al-Reza SM, 2010, FOOD CHEM TOXICOL, V48, P639, DOI 10.1016/j.fct.2009.11.045
   Al-Reza SM, 2009, FOOD CHEM TOXICOL, V47, P2374, DOI 10.1016/j.fct.2009.06.033
   Broos K, 2011, BLOOD REV, V25, P155, DOI 10.1016/j.blre.2011.03.002
   Chen ZM, 2005, LANCET, V366, P1607, DOI 10.1016/s0140-6736(05)67660-x
   Cho J, 2008, J CLIN INVEST, V118, P1123, DOI 10.1172/JCI34134
   DIMINNO G, 1983, J PHARMACOL EXP THER, V225, P57
   Gaglia MA, 2010, AM HEART J, V160, P595, DOI 10.1016/j.ahj.2010.06.007
   Gross PL, 2009, CLIN PHARMACOL THER, V86, P139, DOI 10.1038/clpt.2009.98
   HANASAKI K, 1987, THROMB RES, V46, P425, DOI 10.1016/0049-3848(87)90130-7
   Hung CF, 2011, NUTRITION, DOI 10.1016/j.nut.2011.05.009
   Jennings LK, 2009, THROMB HAEMOSTASIS, V102, P248, DOI 10.1160/TH09-03-0192
   Jung YS, 2002, PROSTAG LEUKOTR ESS, V66, P453, DOI 10.1054/plef.2002.0373
   Kim HS, 2002, J FOOD SCI NUTR, V7, P72
   Kim JS, 2004, J CLIN NEUROSCI, V11, P600, DOI 10.1016/j.jocn.2003.10.022
   Li JW, 2007, FOOD CHEM, V103, P454, DOI 10.1016/j.foodchem.2006.08.016
   Mahajan R. T., 2009, Pharmacognosy Reviews, V3, P320
   Mekhfi H, 2012, NUTRITION, V28, P937, DOI 10.1016/j.nut.2011.11.032
   Wan HY, 1997, CHINESE J PATHOPHYSI, V13, P522
   Wright RS, 2011, CIRCULATION, V123, P2022, DOI 10.1161/CIR.0b013e31820f2f3e
   Zhao J, 2006, J CHROMATOGR A, V1108, P188, DOI 10.1016/j.chroma.2005.12.104
NR 20
TC 41
Z9 42
U1 0
U2 27
PU WILEY
PI HOBOKEN
PA 111 RIVER ST, HOBOKEN 07030-5774, NJ USA
SN 0951-418X
EI 1099-1573
J9 PHYTOTHER RES
JI Phytother. Res.
PD JUN
PY 2013
VL 27
IS 6
BP 829
EP 834
DI 10.1002/ptr.4809
PG 6
WC Chemistry, Medicinal; Pharmacology & Pharmacy
WE Science Citation Index Expanded (SCI-EXPANDED)
SC Pharmacology & Pharmacy
GA 160JA
UT WOS:000320114500005
PM 22893618
DA 2023-11-17
ER

PT J
AU Zhang, WP
   Bai, XJ
   Zheng, XP
   Xie, XL
   Yuan, ZY
AF Zhang, Wei-ping
   Bai, Xiao-jun
   Zheng, Xiao-pu
   Xie, Xiao-lu
   Yuan, Zu-yi
TI Icariin Attenuates the Enhanced Prothrombotic State in Atherosclerotic
   Rabbits Independently of Its Lipid-Lowering Effects
SO PLANTA MEDICA
LA English
DT Article
DE icariin; lipid-lowering effect; prothrombotic state; atherosclerosis;
   Epimedium brevicornum; Berberidaceae
ID PLASMINOGEN-ACTIVATOR INHIBITOR-1; PLATELET-AGGREGATION; SHEAR-STRESS;
   TESTOSTERONE; ARTERIES; PLAQUES; PAI-1; HYPERCHOLESTEROLEMIA;
   ATHEROGENESIS; PATHWAY
AB Icariin is a major active component isolated from the traditional Chinese herb Epimedium brevicornum, with a wide range of pharmacological and biological activities. In this paper, we investigated the effects of icariin on hyperlipidemia, and further evaluated whether icariin could improve unfavorable hemorheological parameters, attenuate platelet activation and facilitate the balance between plasmic plasminogen activator inhibitor-1 and tissue-type plasminogen activator activities in rabbits fed a high-cholesterol diet. Icariin reduced the levels of serum total cholesterol and low-density lipoprotein cholesterol, as well as the atherosclerotic burden. In addition, this compound has been found to improve the imbalance between plasmic plasminogen activator inhibitor-1 and tissue-type plasminogen activator activities, reduce platelet adhesiveness and aggregation and modulate unfavorable hemorheological variables in hypercholesterolemia. In conclusion, icariin has lipid-lowering effects and may be used in the treatment and prevention of thrombosis in the atherosclerotic process.
C1 [Zhang, Wei-ping; Bai, Xiao-jun; Zheng, Xiao-pu; Xie, Xiao-lu; Yuan, Zu-yi] Xi An Jiao Tong Univ, Sch Med, Affiliated Hosp 1, Dept Cardiovasc Med, Xian 710061, Shaanxi, Peoples R China.
C3 Xi'an Jiaotong University
RP Yuan, ZY (corresponding author), Xi An Jiao Tong Univ, Sch Med, Affiliated Hosp 1, 277 Yanta West Rd, Xian 710061, Shaanxi, Peoples R China.
EM zuyiyuan@mail.xjtu.edu.cn
OI Yuan, Zuyi/0000-0002-4141-0298
FU Department of Science & Technology of Shaanxi Province in China
   [2009K18-01]; National Natural Science Foundation of China [81102843];
   National Science Fund for Distinguished Young Scholars [81025002]
FX This study was supported by a grant from the Department of Science &
   Technology of Shaanxi Province in China (grant No. 2009K18-01), the
   National Natural Science Foundation of China (81102843 to Zhang WP), and
   the National Science Fund for Distinguished Young Scholars (81025002 to
   Yuan ZY).
CR Alessi MC, 2006, ARTERIOSCL THROM VAS, V26, P2200, DOI 10.1161/01.ATV.0000242905.41404.68
   ANDREWS HE, 1987, BIOCHEM J, V242, P559, DOI 10.1042/bj2420559
   Campelo AE, 2012, J ENDOCRINOL, V213, P77, DOI 10.1530/JOE-11-0441
   Chandler BW, 1990, BLOOD, V5, P930
   De Taeye B, 2005, CURR OPIN PHARMACOL, V5, P149, DOI 10.1016/j.coph.2005.01.007
   Eitzman DT, 2000, BLOOD, V96, P4212
   Farndale RW, 2004, J THROMB HAEMOST, V2, P561, DOI 10.1111/j.1538-7836.2004.00665.x
   Goglia L, 2010, MOL HUM REPROD, V16, P761, DOI 10.1093/molehr/gaq049
   Hanke H, 1996, ATHEROSCLEROSIS, V121, P129, DOI 10.1016/0021-9150(95)05710-2
   Holme PA, 1997, ARTERIOSCL THROM VAS, V17, P646, DOI 10.1161/01.ATV.17.4.646
   Hwang SY, 2008, PHYTOTHER RES, V22, P778, DOI 10.1002/ptr.2363
   Iwamoto T, 2002, INTERNAL MED, V41, P526, DOI 10.2169/internalmedicine.41.526
   Jiang Y, 2002, STROKE, V31, P2319
   Johnstone MT, 2004, CIRCULATION, V110, P2060, DOI 10.1161/01.CIR.0000143627.55926.4C
   Kario K, 1999, BLOOD COAGUL FIBRIN, V10, P269, DOI 10.1097/00001721-199907000-00008
   Kensey KR, 1997, J INVASIVE CARDIOL, V9, P17
   Koizumi H, 2010, FEBS LETT, V584, P2440, DOI 10.1016/j.febslet.2010.04.049
   Langer C, 2002, BIOCHEM BIOPH RES CO, V296, P1051, DOI 10.1016/S0006-291X(02)02038-7
   [刘立英 Liu Liying], 2002, [中国动脉硬化杂志, Chinese Journal of Arteriosclerosis], V10, P1
   Lolekha PH, 2004, CLIN CHIM ACTA, V339, P135, DOI 10.1016/j.cccn.2003.10.005
   LUPU F, 1993, ARTERIOSCLER THROMB, V13, P1090, DOI 10.1161/01.ATV.13.7.1090
   Massberg S, 2002, J EXP MED, V196, P887, DOI 10.1084/jem.20012044
   Nathan L, 2001, P NATL ACAD SCI USA, V98, P3589, DOI 10.1073/pnas.051003698
   NOTARBARTOLO A, 1995, ARTERIOSCL THROM VAS, V15, P247, DOI 10.1161/01.ATV.15.2.247
   Pinthong D, 2004, J PHARM PHARMACOL, V56, P213, DOI 10.1211/0022357022593
   Reininger AJ, 2010, J AM COLL CARDIOL, V55, P1147, DOI 10.1016/j.jacc.2009.11.051
   Shimomura I, 1996, NAT MED, V2, P800, DOI 10.1038/nm0796-800
   Sikka Meera, 2007, Indian J Pathol Microbiol, V50, P634
   Slager CJ, 2005, NAT CLIN PRACT CARD, V2, P456, DOI 10.1038/ncpcardio0298
   Song YH, 2011, J PHARM PHARMACOL, V63, P541, DOI 10.1111/j.2042-7158.2010.01241.x
   Spieker LE, 2004, THROMB RES, V113, P395, DOI 10.1016/j.thromres.2004.04.001
   Velcheva I, 2006, CLIN HEMORHEOL MICRO, V35, P195
   Weber C, 2005, CIRC RES, V96, P612, DOI 10.1161/01.RES.0000160077.17427.57
   Wu JF, 2011, PHARMACOL BIOCHEM BE, V98, P273, DOI 10.1016/j.pbb.2011.01.008
   Xu CQ, 2010, EUR J PHARMACOL, V642, P146, DOI 10.1016/j.ejphar.2010.05.012
   Zhang ZB, 2006, ASIAN J ANDROL, V8, P601, DOI 10.1111/j.1745-7262.2006.00197.x
NR 36
TC 39
Z9 47
U1 1
U2 17
PU GEORG THIEME VERLAG KG
PI STUTTGART
PA RUDIGERSTR 14, D-70469 STUTTGART, GERMANY
SN 0032-0943
EI 1439-0221
J9 PLANTA MED
JI Planta Med.
PD JUN
PY 2013
VL 79
IS 9
BP 731
EP 736
DI 10.1055/s-0032-1328551
PG 6
WC Plant Sciences; Chemistry, Medicinal; Integrative & Complementary
   Medicine; Pharmacology & Pharmacy
WE Science Citation Index Expanded (SCI-EXPANDED)
SC Plant Sciences; Pharmacology & Pharmacy; Integrative & Complementary
   Medicine
GA 164ZJ
UT WOS:000320451500003
PM 23700112
DA 2023-11-17
ER

PT J
AU Zhang, Y
   Si, YH
   Yao, ST
   Yang, NN
   Song, GH
   Sang, H
   Zu, DD
   Xu, X
   Wang, JH
   Qin, SC
AF Zhang, Ying
   Si, Yanhong
   Yao, Shutong
   Yang, Nana
   Song, Guohua
   Sang, Hui
   Zu, Dandan
   Xu, Xin
   Wang, Jianhua
   Qin, Shucun
TI <i>Celastrus orbiculatus</i> Thunb. Decreases Athero-Susceptibility in
   Lipoproteins and the Aorta of Guinea Pigs Fed High Fat Diet
SO LIPIDS
LA English
DT Article
DE Celastrus orbiculatus Thunb.; Atherosclerosis; Hyperlipidemia; Guinea
   pig; Inflammation
ID LOW-DENSITY-LIPOPROTEIN; HEPATIC CHOLESTEROL-METABOLISM;
   NITRIC-OXIDE-SYNTHASE; HMG-COA REDUCTASE; NF-KAPPA-B; OXIDATIVE STRESS;
   VASCULAR INFLAMMATION; EARLY PREDICTOR; HEART-FAILURE; MESSENGER-RNA
AB Celastrus orbiculatus Thunb. (COT), a traditional Chinese herb, has anti-inflammatory and anti-oxidative properties. In this study, we examined the protective effect of COT on the initiation of atherosclerosis induced by high fat diet and explored the underlying mechanisms. We established guinea pig models of hyperlipidemia and treated them with three dosages of COT or 20 mg/kg/d simvastatin (a positive control drug) for 8 weeks. Plasma lipid analysis indicated that COT decreased total cholesterol (TC), non-high-density lipoprotein cholesterol (non-HDL-C), triglyceride (TG), apolipoprotein B100 (apoB100) and apolipoprotein E (apoE) levels and increased high density lipoprotein cholesterol (HDL-C) level. The analysis of the hepatic gene involving cholesterol metabolism by quantitative real-time PCR revealed that COT upregulated the mRNA abundance of LDL receptor (LDL-R), scavenger receptor class B type 1 (SR-B1), cholesterol 7 alpha-hydroxylase A1 (CYP7A1) and the 3-hydroxy-3-methyl-glutaryl-CoA reductase (HMGCR). Oil red O staining showed COT significantly reduced lipid deposition in the arterial wall. Moreover, ELISA assay revealed COT lowered the levels of C-reactive protein (CRP), interleukin-6 (IL-6), and tumor necrosis factor-alpha (TNF-alpha) in plasma. Meanwhile, the level of Nitric oxide (NO) in plasma was increased by COT. Immunohistochemistry and Western blot analysis showed the expression of CD68 and active NF-kB p65 proteins in the arterial wall was decreased by COT. The content of Malondialdehyde (MDA) and activity of Superoxide dismutase (SOD) in plasma were determined and the data indicated COT suppressed oxidative stress reaction. These results reveal that administration of COT decreases athero-susceptibility through lowering plasma lipid, attenuating inflammation, and suppressing oxidative stress in guinea pig fed high fat diet.
C1 [Zhang, Ying; Si, Yanhong; Yao, Shutong; Yang, Nana; Song, Guohua; Sang, Hui; Zu, Dandan; Xu, Xin; Qin, Shucun] Taishan Med Univ, Key Lab Atherosclerosis Univ Shandong, Tai An 271000, Shandong, Peoples R China.
   [Zhang, Ying; Si, Yanhong; Yao, Shutong; Yang, Nana; Song, Guohua; Sang, Hui; Zu, Dandan; Xu, Xin; Qin, Shucun] Taishan Med Univ, Inst Atherosclerosis, Tai An 271000, Shandong, Peoples R China.
   [Zhang, Ying; Wang, Jianhua] Shandong Agr Univ, State Key Lab Crop Biol, Shandong Key Lab Crop Biol, Coll Agron, Jinan 271000, Shandong, Peoples R China.
C3 Shandong First Medical University & Shandong Academy of Medical
   Sciences; Shandong First Medical University & Shandong Academy of
   Medical Sciences; Shandong Agricultural University
RP Qin, SC (corresponding author), Taishan Med Univ, Key Lab Atherosclerosis Univ Shandong, Tai An 271000, Shandong, Peoples R China.
EM shucunqin@hotmail.com
FU Taishan scholar foundation of Shandong Province [200867]; Natural
   Science Foundations of China [30971098, 81070247]; Taishan Medical
   University
FX This research was supported by the financial donations from the Taishan
   scholar foundation of Shandong Province (200867) and the Natural Science
   Foundations of China (30971098 and 81070247), and the Special Research
   Funding of Taishan Medical University(2008).
CR ANGELIN B, 1992, GASTROENTEROLOGY, V103, P1657, DOI 10.1016/0016-5085(92)91192-7
   Ayaori M, 2006, ARTERIOSCL THROM VAS, V26, P163, DOI 10.1161/01.ATV.0000193513.29074.52
   BASU SK, 1981, P NATL ACAD SCI-BIOL, V78, P7545, DOI 10.1073/pnas.78.12.7545
   Blankstein R, 2011, J AM COLL CARDIOL, V58, P364, DOI 10.1016/j.jacc.2011.01.055
   BROWN MS, 1981, NEW ENGL J MED, V305, P515, DOI 10.1056/NEJM198108273050909
   BROWN MS, 1986, SCIENCE, V232, P34, DOI 10.1126/science.3513311
   CHAPMAN MJ, 1975, BIOCHEM J, V149, P423, DOI 10.1042/bj1490423
   Chen F, 1999, CLIN CHEM, V45, P7
   Chen JX, 2012, EVID-BASED COMPL ALT, V2012, DOI 10.1155/2012/928234
   Chiang JYL, 2001, GENE, V262, P257, DOI 10.1016/S0378-1119(00)00518-7
   Collins T, 2001, J CLIN INVEST, V107, P255, DOI 10.1172/JCI10373
   Ensign WY, 2002, J NUTR BIOCHEM, V13, P747, DOI 10.1016/S0955-2863(02)00219-X
   FERNANDEZ ML, 1995, J LIPID RES, V36, P1128
   FERNANDEZ ML, 1990, BIOCHIM BIOPHYS ACTA, V1044, P340, DOI 10.1016/0005-2760(90)90078-C
   Francisco G, 2006, CLIN CHIM ACTA, V369, P1, DOI 10.1016/j.cca.2005.12.027
   FRIDOVICH I, 1983, ANNU REV PHARMACOL, V23, P239, DOI 10.1146/annurev.pa.23.040183.001323
   Garg Rahul, 2005, Prev Cardiol, V8, P173, DOI 10.1111/j.1520-037X.2005.4077.x
   GOTTO AM, 1995, CIRCULATION, V92, P646, DOI 10.1161/01.CIR.92.3.646
   GROVE D, 1991, LIPIDS, V26, P416, DOI 10.1007/BF02536066
   Grundy SM, 2002, CIRCULATION, V106, P2526, DOI 10.1161/01.CIR.0000038419.53000.D6
   Grundy SM, 2004, CIRCULATION, V110, P227, DOI 10.1161/01.CIR.0000133317.49796.0E
   Guo YQ, 2006, J ASIAN NAT PROD RES, V8, P739, DOI 10.1080/10286020412331286498
   Hampton R, 1996, TRENDS BIOCHEM SCI, V21, P140, DOI 10.1016/0968-0004(96)10017-7
   Islam MS, 2009, J PHARMACOL SCI, V111, P328, DOI 10.1254/jphs.09146FP
   Jiang XC, 1999, J CLIN INVEST, V103, P907, DOI 10.1172/JCI5578
   Jin HZ, 2002, J NAT PROD, V65, P89, DOI 10.1021/np010428r
   Lazebnik LB, 2008, TERAPEVT ARKH, V80, P57
   Li XD, 2011, PROTEIN CELL, V2, P189, DOI 10.1007/s13238-011-1016-3
   Libby P, 2002, NATURE, V420, P868, DOI [10.1038/nature01323, 10.1161/ATVBAHA.108.179705]
   Madamanchi NR, 2005, ARTERIOSCL THROM VAS, V25, P950, DOI 10.1161/01.ATV.0000161050.77646.68
   Mudau M, 2012, CARDIOVASC J AFR, V23, DOI 10.5830/CVJA-2011-068
   Nam KH, 2006, EXP MOL MED, V38, P445, DOI 10.1038/emm.2006.52
   PUPPIONE DL, 1971, BIOCHIM BIOPHYS ACTA, V231, P295, DOI 10.1016/0005-2760(71)90142-1
   REIHNER E, 1990, J LIPID RES, V31, P2219
   REIHNER E, 1991, J LIPID RES, V32, P469
   Ridker PM, 2001, JAMA-J AM MED ASSOC, V285, P2481, DOI 10.1001/jama.285.19.2481
   Ross R, 1999, NEW ENGL J MED, V340, P115, DOI 10.1056/NEJM199901143400207
   ROSS R, 1993, NATURE, V362, P801, DOI 10.1038/362801a0
   Rudkowska I, 2007, EXPERT REV CARDIOVAS, V5, P477, DOI 10.1586/14779072.5.3.477
   Seddon M, 2007, HEART, V93, P903, DOI 10.1136/hrt.2005.068270
   Seppo L, 2000, J PHYSIOL PHARMACOL, V51, P251
   SHEFER S, 1992, J LIPID RES, V33, P1193
   SHERMAN MP, 1993, BIOCHEM BIOPH RES CO, V191, P1301, DOI 10.1006/bbrc.1993.1359
   Spady DK, 1996, J BIOL CHEM, V271, P18623, DOI 10.1074/jbc.271.31.18623
   Tsubosaka Y, 2010, J PHARMACOL SCI, V113, P208, DOI 10.1254/jphs.10065FP
   Tsutsui H, 2006, INTERNAL MED, V45, P809, DOI 10.2169/internalmedicine.45.1765
   Vidal F, 1998, EUR J BIOCHEM, V252, P378, DOI 10.1046/j.1432-1327.1998.2520378.x
   Wang CY, 2004, J CLIN ENDOCR METAB, V89, P4762, DOI 10.1210/jc.2004-0820
   West KL, 2004, CARDIOVASC DRUG REV, V22, P55
NR 49
TC 15
Z9 15
U1 0
U2 24
PU WILEY
PI HOBOKEN
PA 111 RIVER ST, HOBOKEN 07030-5774, NJ USA
SN 0024-4201
EI 1558-9307
J9 LIPIDS
JI Lipids
PD JUN
PY 2013
VL 48
IS 6
BP 619
EP 631
DI 10.1007/s11745-013-3773-7
PG 13
WC Biochemistry & Molecular Biology; Nutrition & Dietetics
WE Science Citation Index Expanded (SCI-EXPANDED)
SC Biochemistry & Molecular Biology; Nutrition & Dietetics
GA 150WO
UT WOS:000319422400008
PM 23479186
DA 2023-11-17
ER

PT J
AU Shao, H
   Li, GZ
   Liu, GP
   Wang, YQ
AF Shao Huan
   Li GuoZheng
   Liu GuoPing
   Wang YiQin
TI Symptom selection for multi-label data of inquiry diagnosis in
   traditional Chinese medicine
SO SCIENCE CHINA-INFORMATION SCIENCES
LA English
DT Article
DE multi-label learning; feature selection; high-dimensionality; inquiry of
   traditional Chinese medicine; coronary heart disease
ID FEATURE SUBSET-SELECTION
AB In traditional Chinese medicine (TCM) diagnosis, a patient may be associated with more than one syndrome tags, and its computer-aided diagnosis is a typical application in the domain of multi-label learning of high-dimensional data. It is common that a great deal of symptoms can occur in traditional Chinese medical diagnosis, which affects the modeling of diagnostic algorithm. Feature selection entails choosing the smallest feature subset of relevant symptoms, and maximizing the generalization performance of the model. At present there are rare researches on feature selection on multi-label data. A hybrid optimization technique is introduced to symptom selection for multi-label data in TCM diagnosis in this paper, and modeling is made by means of four multi-label learning algorithms like k nearest neighbors, etc. We compare the performance of the algorithm with the current popular dimension reduction algorithms like MEFS (embedded feature selection for multi-Label learning), MDDM (multi-label dimensionality reduction via dependence maximization) on the UCI Yeast gene functional data set and an inquiry diagnosis dataset of coronary heart disease (CHD). Experimental results show that the algorithm we present has significantly improved the performance. In particular, the improvement on the average precision for the classifier is up to 10.62% and 14.54%. Syndrome inquiry modeling of CHD in TOM is realized in this paper, providing effective reference for the diagnosis of CHD and analysis of other multi-label data.
C1 [Shao Huan] Shanghai Univ, Sch Comp Engn & Sci, Shanghai 200072, Peoples R China.
   [Li GuoZheng] Tongji Univ, Dept Control Sci & Engn, Key Lab, Minist Educ Serv Comp & Embedded Syst, Shanghai 201804, Peoples R China.
   [Liu GuoPing; Wang YiQin] Shanghai Univ Tradit Chinese Med, Lab Informat Access & Synth TCM Diag 4, Shanghai 201203, Peoples R China.
C3 Shanghai University; Tongji University; Shanghai University of
   Traditional Chinese Medicine
RP Li, GZ (corresponding author), Tongji Univ, Dept Control Sci & Engn, Key Lab, Minist Educ Serv Comp & Embedded Syst, Shanghai 201804, Peoples R China.
EM gzli@tongji.edu.cn
RI Li, Guo-Zheng/D-5744-2011
OI Li, Guo-Zheng/0000-0001-5568-0347
FU National Natural Science Foundation of China [60873129, 30901897,
   61005006]; Shanghai 3rd Leading Academic Discipline Project [S30302,
   B004]; National Laboratory of Pattern Recognition in China
FX This work was supported by National Natural Science Foundation of China
   (Grant Nos. 60873129, 30901897, 61005006), Shanghai 3rd Leading Academic
   Discipline Project (Grant Nos. S30302, B004), and Open Project Program
   of National Laboratory of Pattern Recognition in China.
CR [Anonymous], P 21 INT C ART INT P
   Blickle T, 1996, EVOL COMPUT, V4, P361, DOI 10.1162/evco.1996.4.4.361
   Elisseeff A, 2002, ADV NEUR IN, V14, P681
   [葛雷 Ge Lei], 2009, [南京大学学报. 自然科学版, Journal of Nanjing University], V45, P671
   Gheyas IA, 2010, PATTERN RECOGN, V43, P5, DOI 10.1016/j.patcog.2009.06.009
   Guyon I., 2003, J MACH LEARN RES, V3, P1157
   [李国春 LI Guochun], 2006, [南京中医药大学学报, Journal of Nanjing University of Traditional Chinese Medicine], V22, P217
   Liu GP, 2010, BMC COMPLEM ALTERN M, V10, DOI 10.1186/1472-6882-10-37
   MOODY J, 1992, ADV NEUR IN, V4, P683
   Motoki T, 2002, EVOL COMPUT, V10, P397, DOI 10.1162/106365602760972776
   PUDIL P, 1994, PATTERN RECOGN LETT, V15, P1119, DOI 10.1016/0167-8655(94)90127-9
   Ronen M, 2006, EUR J OPER RES, V71, P842
   Sokolov A, 2005, GECCO 2005: GENETIC AND EVOLUTIONARY COMPUTATION CONFERENCE, VOLS 1 AND 2, P1131
   Tsousmakas G, 2009, TUT ECML PKDD 09 BLE
   [王学伟 Wang Xuewei], 2005, [北京中医药大学学报, Journal of Beijing University of Traditional Chinese Medicine], V28, P4
   Yang JH, 1998, IEEE INTELL SYST APP, V13, P44, DOI 10.1109/5254.671091
   Yu K., 2005, SIGIR 2005. Proceedings of the Twenty-Eighth Annual International ACM SIGIR Conference on Research and Development in Information Retrieval, P258, DOI 10.1145/1076034.1076080
   Zhang ML, 2007, PATTERN RECOGN, V40, P2038, DOI 10.1016/j.patcog.2006.12.019
   Zhang ML, 2006, IEEE T KNOWL DATA EN, V18, P1338, DOI 10.1109/TKDE.2006.162
   Zhang ML, 2009, INFORM SCIENCES, V179, P3218, DOI 10.1016/j.ins.2009.06.010
   Zhang Y, 2010, ACM T KNOWL DISCOV D, V4, DOI 10.1145/1839490.1839495
   田琳, 2005, [中国中医基础医学杂志, Chinese Journal of Basic Medicine in Traditional Chinese Medicine], V11, P710
NR 22
TC 43
Z9 44
U1 3
U2 39
PU SCIENCE PRESS
PI BEIJING
PA 16 DONGHUANGCHENGGEN NORTH ST, BEIJING 100717, PEOPLES R CHINA
SN 1674-733X
EI 1869-1919
J9 SCI CHINA INFORM SCI
JI Sci. China-Inf. Sci.
PD MAY
PY 2013
VL 56
IS 5
AR 052118
DI 10.1007/s11432-011-4406-5
PG 13
WC Computer Science, Information Systems; Engineering, Electrical &
   Electronic
WE Science Citation Index Expanded (SCI-EXPANDED)
SC Computer Science; Engineering
GA 152KS
UT WOS:000319531200019
DA 2023-11-17
ER

PT J
AU Xu, Y
   Yan, H
   Yao, MJ
   Ma, J
   Jia, JM
   Ruan, FX
   Yao, ZC
   Huang, HM
   Zheng, J
   Chen, T
   Lv, H
   Endler, AM
AF Xu, Yan
   Yan, Hua
   Yao, Min J.
   Ma, Jie
   Jia, Jun M.
   Ruan, Fen X.
   Yao, Zeng C.
   Huang, Hua M.
   Zheng, Jing
   Chen, Ting
   Lv, Hua
   Endler, Alexander M.
TI Cardioankle Vascular Index Evaluations Revealed That Cotreatment of ARB
   Antihypertension Medication With Traditional Chinese Medicine Improved
   Arterial Functionality
SO JOURNAL OF CARDIOVASCULAR PHARMACOLOGY
LA English
DT Article
DE hypertension; traditional Chinese medicine; CAVI; coronary heart
   disease; diabetes; QYHJ
ID SPONTANEOUSLY HYPERTENSIVE-RATS; CEREBRAL-BLOOD-FLOW; RISK-FACTORS;
   RECEPTOR BLOCKER; PRESSURE; CAVI; ATHEROSCLEROSIS; STIFFNESS; PARAMETER;
   DISEASE
AB Qian Yang He Ji (QYHJ) is a traditional Chinese medicine composed of Digitalis purpurea, Uncaria gambir, Fructus tribuli terrestris, and Ligustrum lucidum. Here, we explored whether combining an antihypertensive angiotensin II receptor blocker (ARB) therapy with QYHJ can improve the arterial functionality of hypertensive patients. One hundred and eight hypertensive patients were randomized into 2 groups; 1 group (n = 53) was treated with ARB and the other group (n = 55) was treated with ARB combined with QYHJ. Each of the 2 groups included 3 subgroups (pure hypertension, hypertension with diabetes, and hypertension with coronary heart disease) and was further divided into patients with and without complications. The cardioankle vascular index and intima-media thickness and pulse pressure were the outcome evaluation parameter. Combined QYHJ and ARB treatment reduced the values of cardioankle vascular index, systolic blood pressure, diastolic blood pressure, and pulse pressure to significantly lower levels than ARB treatment alone did in hypertension patients after 6 months of treatment. ARB improves hypertension, but a combined QYHJ treatment can additionally ameliorate the arterial functionality not only in solely hypertensive patients but also in hypertensive patients with diabetes and coronary heart disease complications. QYHJ coapplication might be a choice to further improve the arterial functionality during an ARB hypertension treatment.
C1 [Xu, Yan; Yan, Hua; Jia, Jun M.; Ruan, Fen X.; Yao, Zeng C.; Huang, Hua M.; Zheng, Jing; Lv, Hua] Shanghai Univ Tradit Chinese Med, Shuguang Hosp, Dept Cardiovasc Med, Shanghai 201203, Peoples R China.
   [Yao, Min J.; Ma, Jie] Shanghai Univ Tradit Chinese Med, Dept Cardiovasc Med, Shanghai 201203, Peoples R China.
   [Chen, Ting] Shanghai Univ Tradit Chinese Med, Putuo Hosp, Dept Endocrinol Med, Shanghai 201203, Peoples R China.
   [Endler, Alexander M.] Tongji Univ, Dept Regenerat Med, Sch Med, Shanghai 200092, Peoples R China.
C3 Shanghai University of Traditional Chinese Medicine; Shanghai University
   of Traditional Chinese Medicine; Shanghai University of Traditional
   Chinese Medicine; Tongji University
RP Xu, Y (corresponding author), Shanghai Univ Tradit Chinese Med, Shuguang Hosp, 528 Zhangheng Rd, Shanghai 201203, Peoples R China.
EM xy593@yahoo.cn
FU Yan Shiyun inheritance studio of national brand Traditional Chinese
   Medicine doctor; State Administration of Traditional Chinese Medicine of
   China on the "eleven-five" program for special disease
FX Supported by a grant from the Yan Shiyun inheritance studio of national
   brand Traditional Chinese Medicine doctor, State Administration of
   Traditional Chinese Medicine of China on the "eleven-five" program for
   special disease.
CR Augier T, 1996, J CARDIOVASC PHARM, V27, P752, DOI 10.1097/00005344-199605000-00020
   Chai WD, 2010, HYPERTENSION, V55, P523, DOI 10.1161/HYPERTENSIONAHA.109.145409
   Chen CT, 2011, BIORHEOLOGY, V48, P219, DOI 10.3233/BIR-2011-0593
   Chun L, 2011, CHINA J CHIN MED, V26, P60
   Hinoi T, 2008, HYPERTENS RES, V31, P615, DOI 10.1291/hypres.31.615
   Kimura Y, 2010, J STROKE CEREBROVASC, V19, P85, DOI 10.1016/j.jstrokecerebrovasdis.2009.03.010
   Mitchell GF, 2005, HYPERTENSION, V46, P1111, DOI 10.1161/01.HYP.0000186331.47557.ae
   Miyashita Y, 2009, J ATHEROSCLER THROMB, V16, P621, DOI 10.5551/jat.497
   Mourad JJ, 2008, J HYPERTENS, V26, pS7, DOI 10.1097/01.hjh.0000334601.93875.f8
   Oh JW, 2005, J PHARM PHARMACOL, V57, P903, DOI 10.1211/0022357056451
   Okura T, 2007, HYPERTENS RES, V30, P335, DOI 10.1291/hypres.30.335
   Perez MI, 2009, COCHRANE DB SYST REV, DOI 10.1002/14651858.CD006743.pub2
   Rouleau JL, 2004, J AM COLL CARDIOL, V43, P1423, DOI 10.1016/j.jacc.2003.11.037
   Sabino B, 2008, J CARDIOVASC PHARM, V51, P402, DOI 10.1097/FJC.0b013e3181673bc5
   Shirai K, 2006, J ATHEROSCLER THROMB, V13, P101, DOI 10.5551/jat.13.101
   Slama M, 2006, CURR OPIN CARDIOL, V21, P279, DOI 10.1097/01.hco.0000231396.56738.d8
   Takaki A, 2007, CIRC J, V71, P1710, DOI 10.1253/circj.71.1710
   Tuncer MA, 2009, ACTA HISTOCHEM, V111, P488, DOI 10.1016/j.acthis.2008.06.004
   Ueshima H, 2000, J HUM HYPERTENS, V14, P765, DOI 10.1038/sj.jhh.1001054
   Wang S S, 1994, Zhongguo Zhong Xi Yi Jie He Za Zhi, V14, P670
   Winer Nathaniel, 2005, Prev Cardiol, V8, P87, DOI 10.1111/j.1520-037X.2005.3535.x
   Yambe T, 2005, BIOMED PHARMACOTHER, V59, pS177, DOI 10.1016/S0753-3322(05)80028-9
   Zhang HJ, 1999, J ETHNOPHARMACOL, V68, P243, DOI 10.1016/S0378-8741(99)00114-2
   Zhang YQ, 2010, J HYPERTENS, V28, P2016, DOI 10.1097/HJH.0b013e32833cd338
   Zheng LQ, 2008, ACTA CARDIOL, V63, P693, DOI 10.2143/AC.63.6.2033385
   Zhou Q, 2003, BIOL PHARM BULL, V26, P1095, DOI 10.1248/bpb.26.1095
NR 26
TC 6
Z9 6
U1 0
U2 24
PU LIPPINCOTT WILLIAMS & WILKINS
PI PHILADELPHIA
PA 530 WALNUT ST, PHILADELPHIA, PA 19106-3621 USA
SN 0160-2446
J9 J CARDIOVASC PHARM
JI J. Cardiovasc. Pharmacol.
PD MAY
PY 2013
VL 61
IS 5
BP 355
EP 360
DI 10.1097/FJC.0b013e31827afddf
PG 6
WC Cardiac & Cardiovascular Systems; Pharmacology & Pharmacy
WE Science Citation Index Expanded (SCI-EXPANDED)
SC Cardiovascular System & Cardiology; Pharmacology & Pharmacy
GA 141ZD
UT WOS:000318764300001
PM 23188130
DA 2023-11-17
ER

PT J
AU Li, XD
   Yang, YJ
   Cheng, YT
   Dou, KF
   Tian, Y
   Meng, XM
AF Li Xiang-dong
   Yang Yue-jin
   Cheng Yu-tong
   Dou Ke-fei
   Tian Yi
   Meng Xian-min
TI Protein kinase A-mediated cardioprotection of Tongxinluo relates to the
   inhibition of myocardial inflammation, apoptosis, and edema in
   reperfused swine hearts
SO CHINESE MEDICAL JOURNAL
LA English
DT Article
DE myocardial infarction; reperfusion therapy; Chinese herbal drugs;
   cardioprotection
ID ENDOTHELIAL CELL-INTERACTIONS; NO-REFLOW; MICROVASCULAR OBSTRUCTION;
   ISCHEMIA-REPERFUSION; VULNERABLE PLAQUES; NITRIC-OXIDE; INJURY;
   INFARCTION; AQUAPORINS; EXPRESSION
AB Background Our previous studies have demonstrated that Tongxinluo (TXL), a traditional Chinese medicine, can protect hearts against no-reflow and reperfusion injury in a protein kinase A (PKA)-dependent manner. The present study was to investigate whether the PKA-mediated cardioprotection of TXL against no-reflow and reperfusion injury relates to the inhibition of myocardial inflammation, edema, and apoptosis.
   Methods In a 90-minute ischemia and 3-hour reperfusion model, minipigs were randomly assigned to sham, control, TXL (0.05 g/kg, gavaged one hour prior to ischemia), and TXL + H-89 (a PKA inhibitor, intravenously and continuously infused at 1.0 mu g/kg per minute) groups. Myocardial no-reflow, necrosis, edema, and apoptosis were determined by pathological and histological studies. Myocardial activity of PKA and myeloperoxidase was measured by colorimetric method. The expression of PKA, phosphorylated cAMP response element-binding protein (p-CREB) (Ser(133)), tumor necrosis factor a (TNF-alpha), P-selectin, apoptotic proteins, and aquaporins was detected by Western blotting analysis.
   Results TXL decreased the no-reflow area by 37.4% and reduced the infarct size by 27.0% (P<0.05). TXL pretreatment increased the PKA activity and the expression of Ser(133) p-CREB in the reflow and no-reflow myocardium (P <0.05). TXL inhibited the ischemia-reperfusion-induced elevation of myeloperoxidase activities and the expression of TNF-alpha and P-selectin, reduced myocardial edema in the left ventricle and the reflow and no-reflow areas and the expression of aquaporin-4, -8, and -9, and decreased myocytes apoptosis by regulation of apoptotic protein expression in the reflow and no-reflow myocardium. However, addition of the PKA inhibitor H-89 counteracted these beneficial effects of TXL.
   Conclusion PKA-mediated cardioprotection of TXL against no-reflow and reperfusion injury relates to the inhibition of myocardial inflammation, edema, and apoptosis in the reflow and no-reflow myocardium.
C1 [Li Xiang-dong] Chinese Acad Med Sci, Natl Ctr Cardiovasc Dis, Fuwai Hosp, State Key Lab Cardiovasc Dis,Dept Evidence Based, Beijing 100037, Peoples R China.
   [Yang Yue-jin; Dou Ke-fei] Chinese Acad Med Sci, Natl Ctr Cardiovasc Dis, Fuwai Hosp, State Key Lab Cardiovasc Dis,Dept Cardiol, Beijing 100037, Peoples R China.
   [Tian Yi] Chinese Acad Med Sci, Natl Ctr Cardiovasc Dis, Fuwai Hosp, State Key Lab Cardiovasc Dis,Expt Anim Ctr, Beijing 100037, Peoples R China.
   [Meng Xian-min] Chinese Acad Med Sci, Natl Ctr Cardiovasc Dis, Fuwai Hosp, State Key Lab Cardiovasc Dis,Core Lab, Beijing 100037, Peoples R China.
   [Meng Xian-min] Peking Union Med Coll, Beijing 100037, Peoples R China.
C3 Chinese Academy of Medical Sciences - Peking Union Medical College; Fu
   Wai Hospital - CAMS; Chinese Academy of Medical Sciences - Peking Union
   Medical College; Fu Wai Hospital - CAMS; Chinese Academy of Medical
   Sciences - Peking Union Medical College; Fu Wai Hospital - CAMS; Chinese
   Academy of Medical Sciences - Peking Union Medical College; Fu Wai
   Hospital - CAMS; Chinese Academy of Medical Sciences - Peking Union
   Medical College; Peking Union Medical College
RP Yang, YJ (corresponding author), Chinese Acad Med Sci, Natl Ctr Cardiovasc Dis, Fuwai Hosp, Ctr Coronary Heart Dis,Dept Cardiol,State Key Lab, Beijing 100037, Peoples R China.
EM yangyjfw@yahoo.com.cn
RI Tian, Yi/AFQ-7590-2022
FU National Basic Research Program (973 Program) of China [2005CB523303,
   2012CB518602, 2011CB503901]
FX This study was supported by grants from the National Basic Research
   Program (973 Program) of China (No. 2005CB523303, No. 2012CB518602, and
   No. 2011CB503901).
CR Bekkers SCAM, 2010, J AM COLL CARDIOL, V55, P1649, DOI 10.1016/j.jacc.2009.12.037
   Bijnens B, 2008, HEART, V94, P1117, DOI 10.1136/hrt.2007.135392
   Butler TL, 2006, AM J PHYSIOL-HEART C, V291, pH705, DOI 10.1152/ajpheart.00090.2006
   Chen WQ, 2009, J ETHNOPHARMACOL, V124, P103, DOI 10.1016/j.jep.2009.04.009
   Cheng YT, 2009, CHINESE MED J-PEKING, V122, P1529, DOI 10.3760/cma.j.issn.0366-6999.2009.13.011
   Comerford KM, 2002, FASEB J, V16, P583, DOI 10.1096/fj.01-0739fje
   Dirksen MT, 2007, CARDIOVASC RES, V74, P343, DOI 10.1016/j.cardiores.2007.01.014
   Egan JR, 2006, BBA-BIOMEMBRANES, V1758, P1043, DOI 10.1016/j.bbamem.2006.05.021
   Fu XM, 2007, GLIA, V55, P935, DOI 10.1002/glia.20515
   Garciarena CD, 2009, J APPL PHYSIOL, V106, P1325, DOI 10.1152/japplphysiol.91300.2008
   Halkos ME, 2004, ANN THORAC SURG, V78, P961, DOI 10.1016/j.athoracsur.2004.03.033
   Huang SS, 2006, CIRC J, V70, P1070, DOI 10.1253/circj.70.1070
   Ikeno F, 2007, CARDIOVASC RES, V73, P699, DOI 10.1016/j.cardiores.2006.12.011
   Jablonski EM, 2004, AM J PHYSIOL-CELL PH, V286, pC975, DOI 10.1152/ajpcell.00180.2003
   Jaffe R, 2008, CIRCULATION, V117, P3152, DOI 10.1161/CIRCULATIONAHA.107.742312
   Jiang Hai-shan, 2008, Nan Fang Yi Ke Da Xue Xue Bao, V28, P679
   Kreckler LM, 2009, J PHARMACOL EXP THER, V331, P1051, DOI 10.1124/jpet.109.157651
   Kwak HJ, 2008, CELL SIGNAL, V20, P803, DOI 10.1016/j.cellsig.2007.12.011
   Lee WK, 2006, AM J PHYSIOL-CELL PH, V291, pC195, DOI 10.1152/ajpcell.00641.2005
   Li XD, 2010, AM J PHYSIOL-HEART C, V299, pH1255, DOI 10.1152/ajpheart.00459.2010
   Liang JQ, 2011, J ETHNOPHARMACOL, V133, P517, DOI 10.1016/j.jep.2010.10.031
   Logue SE, 2005, J MOL CELL CARDIOL, V38, P21, DOI 10.1016/j.yjmcc.2004.11.009
   Maeno E, 2000, P NATL ACAD SCI USA, V97, P9487, DOI 10.1073/pnas.140216197
   Ogura T, 2002, CARDIOVASC RES, V54, P590, DOI 10.1016/S0008-6363(02)00267-5
   Pei-Li B, 2008, CHINESE MED J-PEKING, V121, P147, DOI 10.1097/00029330-200801020-00011
   Qian HY, 2007, CHINESE MED J-PEKING, V120, P1416, DOI 10.1097/00029330-200708020-00008
   Reeve JLV, 2005, J CELL MOL MED, V9, P609, DOI 10.1111/j.1582-4934.2005.tb00492.x
   Sanada S, 2004, CIRCULATION, V110, P51, DOI 10.1161/01.CIR.0000133390.12306.C7
   Sanada S, 2001, CIRC RES, V88, P175
   Siu YT, 2007, FEBS J, V274, P3224, DOI 10.1111/j.1742-4658.2007.05884.x
   Soria LR, 2009, AM J PHYSIOL-REG I, V296, pR1274, DOI 10.1152/ajpregu.90783.2008
   Stone GW, 2002, J AM COLL CARDIOL, V39, P591, DOI 10.1016/S0735-1097(01)01779-X
   Su W, 2010, J CARDIOVASC PHARM, V56, P177, DOI 10.1097/FJC.0b013e3181e5f0f8
   Sumagin R, 2008, AM J PHYSIOL-HEART C, V295, pH969, DOI 10.1152/ajpheart.00400.2008
   Wu TX, 2006, COCHRANE DB SYST REV, DOI 10.1002/14651858.CD004474.pub2
   Takahashi T, 2006, CIRCULATION, V114, P388, DOI 10.1161/CIRCULATIONAHA.106.632513
   Tassani P, 2007, J CARDIOTHOR VASC AN, V21, P174, DOI 10.1053/j.jvca.2006.01.010
   Verkman AS, 2006, KIDNEY INT, V69, P1120, DOI 10.1038/sj.ki.5000226
   Verma S, 2002, CIRCULATION, V105, P2332, DOI 10.1161/01.CIR.0000016602.96363.36
   Warth A, 2007, CARDIOLOGY, V107, P402, DOI 10.1159/000099060
   Zhang HT, 2010, CHINESE MED J-PEKING, V123, P2858, DOI 10.3760/cma.j.issn.0366-6999.2010.20.021
   Zhang L, 2009, AM J PHYSIOL-HEART C, V297, pH2004, DOI 10.1152/ajpheart.00208.2009
   Zhang L, 2008, BMC COMPLEM ALTERN M, V8, DOI 10.1186/1472-6882-8-39
   Zhao ZQ, 2006, CARDIOVASC RES, V70, P200, DOI 10.1016/j.cardiores.2006.01.024
   Zhong CY, 2004, ANESTHESIOLOGY, V100, P540, DOI 10.1097/00000542-200403000-00012
NR 45
TC 20
Z9 28
U1 0
U2 14
PU WOLTERS KLUWER MEDKNOW PUBLICATIONS
PI MUMBAI
PA WOLTERS KLUWER INDIA PVT LTD , A-202, 2ND FLR, QUBE, C T S  NO 1498A-2
   VILLAGE MAROL, ANDHERI EAST, MUMBAI, 400059, INDIA
SN 0366-6999
J9 CHINESE MED J-PEKING
JI Chin. Med. J.
PD APR 20
PY 2013
VL 126
IS 8
BP 1469
EP 1479
DI 10.3760/cma.j.issn.0366-6999.20130224
PG 11
WC Medicine, General & Internal
WE Science Citation Index Expanded (SCI-EXPANDED)
SC General & Internal Medicine
GA 152JW
UT WOS:000319529000013
PM 23595379
DA 2023-11-17
ER

PT J
AU Bi, YF
   Mao, JY
   Wang, XL
   Ge, YB
   Wang, HH
   Zhang, ZP
AF Bi, Yingfei
   Mao, Jingyuan
   Wang, Xianliang
   Ge, Yongbin
   Wang, Henghe
   Zhang, Zhenpeng
TI Traditional Chinese Medicine syndrome patterns and
   <i>Qi</i>i-regulating, chest-relaxing and blood-activating therapy on
   cardiac syndrome X
SO JOURNAL OF TRADITIONAL CHINESE MEDICINE
LA English
DT Article
DE Microvascular angina; Qi stagnation; Phlegm retention; Blood stasis;
   Regulating Qi-flowing for removing blood stasis; Relieving stuffiness of
   the chest-diaphragm
ID CORONARY-HEART-DISEASE; ARTERIOGRAMS
AB OBJECTIVE: To master the syndrome patterns characteristics and explore the effective therapy methods of Traditional Chinese Medicine (TCM) for cardiac syndrome X (CSX).
   METHODS: The TCM syndrome characteristics were mastered and the TCM intervention programs were determined by clinical investigations for TCM syndrome patterns characteristics of CSX patients. Then, the clinical efficacy studies on TCM intervention for CSX were carried out through randomized controlled trials.
   RESULTS: CSX is a clinical syndrome with the main manifestations of chest pain and chest stuffiness, and Qi stagnation, phlegm retention and blood stasis are the basic symptoms of CSX. As a result, the Qi-regulating, chest-relaxing and blood-activating therapy integrated with some Western Medicines was adopted for treatment. The effect of Qi-regulating, chest-relaxing and blood-activating therapy can reduce the frequency and degree of angina, improve the symptoms and exercise the tolerance of patients, inhibit the inflammatory response of vascular walls and protect the function of vascular endothelial cells, which is better than that of the simple and conventional Western Medicine alone.
   CONCLUSION: A good effect was achieved in the integration of Chinese and Western Medicines for CSX. The therapy is worthy to be applied further in clinical practice. On the other hand, more long-term and randomised controlled studies with large samples are still required to further determine the clinical efficacy and safety of the therapy. (C) 2013 JTCM. All rights reserved.
C1 [Bi, Yingfei; Mao, Jingyuan; Wang, Xianliang; Ge, Yongbin; Wang, Henghe] Tianjin Univ Chinese Med, Teaching Hosp 1, Dept Cardiovasc, Tianjin 300193, Peoples R China.
   [Zhang, Zhenpeng] China Acad Chinese Med, Guanganmen Hosp, Dept Cardiovasc, Beijing 100053, Peoples R China.
C3 China Academy of Chinese Medical Sciences; Guang'anmen Hospital, CACMS
RP Mao, JY (corresponding author), Tianjin Univ Chinese Med, Teaching Hosp 1, Tianjin 300193, Peoples R China.
EM jymao@126.com
FU Special Project of National Clinical Research Base of TCM [JDZX2012140];
   Ministry of Education [IRT1276]
FX Supported by Special Project of National Clinical Research Base of TCM
   (No. JDZX2012140), Innovation Team Development Plan of the Ministry of
   Education (No. IRT1276)
CR Asbury EA, 2004, EUR HEART J, V25, P1695, DOI 10.1016/j.ehj.2004.07.035
   Goel PK, 2001, ANGIOLOGY, V52, P507, DOI 10.1177/000331970105200801
   KEMP HG, 1973, AM J CARDIOL, V32, P375, DOI 10.1016/S0002-9149(73)80150-X
   LIKOFF W, 1967, NEW ENGL J MED, V276, P1063, DOI 10.1056/NEJM196705112761904
   Mao JY, 2007, CHIN J INTEGR MED, V13, P17, DOI 10.1007/s11655-007-0017-9
   Mao JY, 2005, ZHONG GUO ZHONG YI J, V14, P368
   Mao JY, 2007, ZHONG YI ZA ZHI, V48, P1111
   Miatello R, 2001, AM J HYPERTENS, V14, P1135, DOI 10.1016/S0895-7061(01)02206-3
   Panza JA, 2002, NEW ENGL J MED, V346, P1934, DOI 10.1056/NEJMp020047
   PETERS NS, 2000, INT J CARDIOL, V64, P13
   Wang X.L., 2009, SHANGHAI J TRADITION, V43, P33, DOI [DOI 10.1134/S0026893309040049, 10.1134/s0026893309040049]
   Zheng X.Y., 2002, GUIDING PRINCIPLES C, P72
NR 12
TC 3
Z9 3
U1 2
U2 21
PU JOURNAL TRADITIONAL CHINESE MED
PI BEIJING
PA 16 NANXIAOJIE, DONGZHIMEN NEI, BEIJING, 100700, PEOPLES R CHINA
SN 0255-2922
J9 J TRADIT CHIN MED
JI J. Tradit. Chin. Med.
PD APR 15
PY 2013
VL 33
IS 2
BP 194
EP 199
DI 10.1016/S0254-6272(13)60124-7
PG 6
WC Integrative & Complementary Medicine
WE Science Citation Index Expanded (SCI-EXPANDED)
SC Integrative & Complementary Medicine
GA 124CI
UT WOS:000317441000008
PM 23789216
OA hybrid
DA 2023-11-17
ER

PT J
AU Yu, CH
   Dai, XY
   Chen, Q
   Zang, JN
   Deng, LL
   Liu, YH
   Ying, HZ
AF Yu, Chen-Huan
   Dai, Xiao-Yan
   Chen, Qin
   Zang, Jia-Na
   Deng, Li-Li
   Liu, Yue-Huan
   Ying, Hua-Zhong
TI Hypolipidemic and antioxidant activities of polysaccharides from
   <i>Rosae</i> <i>Laevigatae</i> <i>Fructus</i> in rats
SO CARBOHYDRATE POLYMERS
LA English
DT Article
DE Characterization; Hyperlipidemia; Peroxisome proliferator-activated
   receptor; Lipoprotein lipase
ID TEA POLYSACCHARIDE; TOTAL FLAVONOIDS; MICHX FRUIT; HYPERLIPIDEMIA; PPAR;
   DIET; ATHEROSCLEROSIS; EXTRACTION; SUPPLEMENTATION; CHOLESTEROL
AB Two major fractions (RLP-1 and RLP-2) were obtained by purifying the crude polysaccharides extracted from a traditional Chinese herb Rosae Laevigatae Fructus. The average molecular weight of RLP-1 and RLP-2 was 21.5 kDa and 16.1 kDa, respectively. Monosaccharide analysis indicated that RLP-1 was composed of xylose, mannose and galactose in the molar ratio of 1:11:8, while RLP-2 was only a glucan. Oral administration of RLP-1 could significantly decrease levels of serum total cholesterol (TC), triglycerides (TG) and low-density lipoprotein cholesterol (LDL-C), inhibit hepatic lipid accumulation, increase antioxidant lipids and up-regulate expressions of peroxisome proliferator-activated receptor-gamma (PPAR-gamma) and lipoprotein lipase (LPL) in hyperlipidemia rats. These results suggest that RLP-1 improve hyperlipidemia possibly through regulating PPAR-mediated lipid metabolism. Therefore, could be explored as a possible agent for hyperlipidemia. (C) 2013 Elsevier Ltd. All rights reserved.
C1 [Yu, Chen-Huan; Liu, Yue-Huan; Ying, Hua-Zhong] Zhejiang Acad Med Sci, Hangzhou 310013, Zhejiang, Peoples R China.
   [Dai, Xiao-Yan; Zang, Jia-Na; Deng, Li-Li] Zhejiang Chinese Med Univ, Coll Pharmaceut Sci, Hangzhou 310053, Zhejiang, Peoples R China.
   [Chen, Qin] Zhejiang Univ, Coll Med, Affiliated Hosp 2, Dept Clin Lab Med, Hangzhou 310009, Zhejiang, Peoples R China.
C3 Zhejiang Academy of Medical Sciences; Zhejiang Chinese Medical
   University; Zhejiang University
RP Ying, HZ (corresponding author), Zhejiang Acad Med Sci, Hangzhou 310013, Zhejiang, Peoples R China.
EM Jellycook2002@163.com
FU Zhejiang Provincial Natural Science Foundation of China [Y3110366];
   Zhejiang Provincial Program for the Cultivation of High-level Innovative
   Health talents
FX This material is based upon work funded by Zhejiang Provincial Natural
   Science Foundation of China under Grant (No. Y3110366) and Sponsored by
   Zhejiang Provincial Program for the Cultivation of High-level Innovative
   Health talents.
CR Akiyama T, 1996, DIABETES RES CLIN PR, V31, P27, DOI 10.1016/0168-8227(96)01205-3
   ARAUJO FB, 1995, ATHEROSCLER IN PRESS, V1, P61
   Belghith KS, 2012, INT J BIOL MACROMOL, V50, P1070, DOI 10.1016/j.ijbiomac.2012.02.024
   Chen Q, 2012, CARBOHYD POLYM, V88, P1476, DOI 10.1016/j.carbpol.2012.02.055
   Einvik G, 2010, J PSYCHOSOM RES, V68, P567, DOI 10.1016/j.jpsychores.2009.11.004
   Eslick GD, 2009, INT J CARDIOL, V136, P4, DOI 10.1016/j.ijcard.2008.03.092
   FANG JM, 1991, PHYTOCHEMISTRY, V30, P3383, DOI 10.1016/0031-9422(91)83214-6
   Feng LJ, 2011, FOOD RES INT, V44, P404, DOI 10.1016/j.foodres.2010.09.035
   Francis GA, 2003, CURR OPIN PHARMACOL, V3, P186, DOI 10.1016/S1471-4892(03)00014-6
   Gan CY, 2010, CARBOHYD POLYM, V79, P825, DOI 10.1016/j.carbpol.2009.10.006
   Gao PY, 2010, BIOCHEM SYST ECOL, V38, P457, DOI 10.1016/j.bse.2010.03.014
   Guo L, 2011, FOOD HYDROCOLLOID, V25, P486, DOI 10.1016/j.foodhyd.2010.07.027
   He NW, 2012, FOOD CHEM, V133, P978, DOI 10.1016/j.foodchem.2012.02.018
   Huang THW, 2009, PHARMACOL RES, V60, P195, DOI 10.1016/j.phrs.2009.03.020
   Jain KS, 2007, BIOORGAN MED CHEM, V15, P4674, DOI 10.1016/j.bmc.2007.04.031
   Li HP, 2010, NUTRITION, V26, P556, DOI 10.1016/j.nut.2009.06.009
   Li YH, 2004, LIFE SCI, V75, P1735, DOI 10.1016/j.lfs.2004.04.013
   Liu YT, 2011, FOOD CHEM, V125, P719, DOI 10.1016/j.foodchem.2010.09.080
   Luo Q, 2004, LIFE SCI, V76, P137, DOI 10.1016/j.lfs.2004.04.056
   Meng JF, 2012, J FOOD SCI, V77, pC8, DOI 10.1111/j.1750-3841.2011.02499.x
   Michelle A., 2009, J NUTR BIOCH, V20, P927
   Neve BP, 2000, BIOCHEM PHARMACOL, V60, P1245, DOI 10.1016/S0006-2952(00)00430-5
   Nijjar PS, 2010, J CLIN LIPIDOL, V4, P248, DOI 10.1016/j.jacl.2010.07.001
   Roberts CK, 2002, ATHEROSCLEROSIS, V161, P133, DOI 10.1016/S0021-9150(01)00622-0
   Rubenfire M, 2010, AM J MED, V123, P892, DOI 10.1016/j.amjmed.2010.03.024
   Schepetkin IA, 2006, INT IMMUNOPHARMACOL, V6, P317, DOI 10.1016/j.intimp.2005.10.005
   Szanto A, 2008, IMMUNOBIOLOGY, V213, P789, DOI 10.1016/j.imbio.2008.07.015
   Wang YF, 2012, INT J BIOL MACROMOL, V50, P558, DOI 10.1016/j.ijbiomac.2011.12.028
   Wat E, 2009, ATHEROSCLEROSIS, V205, P144, DOI 10.1016/j.atherosclerosis.2008.12.004
   Xiong SL, 2011, CARBOHYD POLYM, V86, P1273, DOI 10.1016/j.carbpol.2011.06.025
   Xu HS, 2009, CARBOHYD POLYM, V78, P316, DOI 10.1016/j.carbpol.2009.04.007
   Xu RJ, 2012, FOOD CHEM TOXICOL, V50, P2473, DOI 10.1016/j.fct.2011.10.047
   Yan H, 2011, SPECTROCHIM ACTA A, V79, P179, DOI 10.1016/j.saa.2011.02.032
   Zeng WC, 2012, CARBOHYD POLYM, V89, P694, DOI 10.1016/j.carbpol.2012.03.078
   Zha XQ, 2012, FOOD CHEM, V134, P244, DOI 10.1016/j.foodchem.2012.02.129
   Zhang S, 2012, REGUL TOXICOL PHARM, V62, P221, DOI 10.1016/j.yrtph.2011.12.009
   Zhu BW, 2011, FOOD CHEM, V125, P1273, DOI 10.1016/j.foodchem.2010.10.065
NR 37
TC 42
Z9 55
U1 5
U2 51
PU ELSEVIER SCI LTD
PI OXFORD
PA THE BOULEVARD, LANGFORD LANE, KIDLINGTON, OXFORD OX5 1GB, OXON, ENGLAND
SN 0144-8617
J9 CARBOHYD POLYM
JI Carbohydr. Polym.
PD APR 15
PY 2013
VL 94
IS 1
BP 56
EP 62
DI 10.1016/j.carbpol.2013.01.006
PG 7
WC Chemistry, Applied; Chemistry, Organic; Polymer Science
WE Science Citation Index Expanded (SCI-EXPANDED)
SC Chemistry; Polymer Science
GA 130BU
UT WOS:000317888500008
PM 23544509
DA 2023-11-17
ER

PT J
AU Guo, XY
   Liu, J
   Liu, J
   Li, HJ
   Qi, Y
   Qin, LP
   Wang, M
   Zhao, D
AF Guo Xiang Yu
   Liu Jing
   Liu Jun
   Li Hong Juan
   Qi Yue
   Qin Lan Ping
   Wang Miao
   Zhao Dong
TI Use of Traditional Chinese Medicine in Chinese Patients with Coronary
   Heart Disease
SO BIOMEDICAL AND ENVIRONMENTAL SCIENCES
LA English
DT Article
DE Traditional Chinese medicine; Coronary heart disease; Guidelines
ID ACUTE MYOCARDIAL-INFARCTION; SECONDARY PREVENTION;
   CARDIOVASCULAR-DISEASES; ARTERY-DISEASE; METAANALYSIS; PROJECT; SAFETY;
   DRUGS
AB Objective To study the use of traditional Chinese medicine (TCM) or both TCM and guideline-recommended Western medicine (WM) in Chinese patients with coronary heart disease (CHD).
   Methods A cross-sectional nationwide survey of 2803 CHD outpatients was completed by collecting information, including general demographic data, disease history, and use of drugs (including TCM and WM).
   Results Of the 2712 CHD outpatients with complete drug treatment data, only 3.1% received TCM without any WM for CHD, 30.0% received both TCM and WM recommended by current CHD guidelines, and 66.9% received only WM. Patients with a longer history of CHD or with a history of stroke, were more likely to use TCM. However, 90.6% of CHD patients who used TCM also used certain WM. Furthermore, patients who used more types of TCM tended to use much less WM recommended by current guidelines.
   Conclusion A substantial proportion of Chinese CHD outpatients use both TCM and WM for secondary prevention of CHD. It is important to assess the effect of combined TCM and WM on major clinical outcomes in Chinese CHD patients.
C1 [Guo Xiang Yu; Liu Jing; Liu Jun; Li Hong Juan; Qi Yue; Qin Lan Ping; Wang Miao; Zhao Dong] Capital Med Univ, Beijing Anzhen Hosp, Beijing Inst Heart Lung & Blood Vessel Dis, Beijing 100029, Peoples R China.
C3 Capital Medical University
RP Zhao, D (corresponding author), Capital Med Univ, Beijing Anzhen Hosp, Beijing Inst Heart Lung & Blood Vessel Dis, Beijing 100029, Peoples R China.
EM deezhao@vip.sina.com
RI Qi, Yue/HGT-8175-2022; LI, Jing/HNB-5575-2023; Liu, Yujie/IWU-6535-2023;
   Wu, Lijuan/JJG-0701-2023; Zhang, Hui/HHN-8494-2022
OI Qi, Yue/0000-0002-6709-7041; Liu, Yujie/0000-0002-1153-6156; 
FU Pfizer Inc. (New York, NY) offices in Beijing, China
FX This study was funded by an unrestricted grant from the Pfizer Inc. (New
   York, NY) offices in Beijing, China.
CR [Anonymous], MODERN TRADIT CHIN M
   [Anonymous], J CARDIOVASC PULM DI
   Chan E, 2010, CURR OPIN DRUG DISC, V13, P50
   Chen H, 2009, CHINESE J INTEGRATED, V7, P379
   Chen KJ, 2006, CHINESE MED J-PEKING, V119, P6, DOI 10.1097/00029330-200601010-00002
   Chen Yuh-Fung, 2012, Front Biosci (Elite Ed), V4, P809, DOI 10.2741/E420
   Cheng TO, 2007, INT J CARDIOL, V121, P9, DOI 10.1016/j.ijcard.2007.01.004
   Chu FY, 2010, CHINESE J INTEGRATIV, V16, P301
   Clark AM, 2005, ANN INTERN MED, V143, P659, DOI 10.7326/0003-4819-143-9-200511010-00010
   Cohen PA, 2010, CARDIOVASC THER, V28, P246, DOI 10.1111/j.1755-5922.2010.00193.x
   Da Silva PM, 2010, REV PORT CARDIOL, V29, P1405
   Gao ZY, 2012, J ETHNOPHARMACOL, V141, P578, DOI 10.1016/j.jep.2011.08.071
   Gupta Y K, 2010, Indian J Physiol Pharmacol, V54, P99
   Harmsworth K, 2001, SOC SCI MED, V52, P149, DOI 10.1016/S0277-9536(00)00124-6
   He QY, 2010, CHIN J INTEGR MED, V16, P13, DOI 10.1007/s11655-010-0013-3
   Izzo AA, 2009, DRUGS, V69, P1777, DOI 10.2165/11317010-000000000-00000
   Jun Y, 1992, Hygie, V11, P37
   KEJI C, 1981, AM J CHINESE MED, V9, P193, DOI 10.1142/S0192415X81000251
   Li YQ, 2009, CHIN J INTEGR MED, V15, P19, DOI 10.1007/s11655-009-0019-7
   Liu H, 2007, J TRADITIONAL CHINES, V26, P396
   Moosmann B, 2004, LANCET, V363, P892, DOI 10.1016/S0140-6736(04)15739-5
   Moran A, 2010, CIRC-CARDIOVASC QUAL, V3, P243, DOI 10.1161/CIRCOUTCOMES.109.910711
   Moran Andrew, 2008, BMC Public Health, V8, P394, DOI 10.1186/1471-2458-8-394
   Newby LK, 2006, CIRCULATION, V113, P203, DOI 10.1161/CIRCULATIONAHA.105.505636
   Niu SL, 2009, AM HEART J, V157, P709, DOI 10.1016/j.ahj.2008.12.009
   Qin F, 2009, CHIN J INTEGR MED, V15, P472, DOI 10.1007/s11655-009-0472-6
   Tachjian A, 2010, J AM COLL CARDIOL, V55, P515, DOI 10.1016/j.jacc.2009.07.074
   Vigna GB, 2010, EXPERT OPIN PHARMACO, V11, P3041, DOI 10.1517/14656566.2010.513116
   Villegas J F, 2001, Heart Dis, V3, P169, DOI 10.1097/00132580-200105000-00007
   Wang XJ, 2011, J PHARMACEUT BIOMED, V55, P859, DOI 10.1016/j.jpba.2011.01.042
   Wei M, 2008, CHIN J INTERGR MED C, V6, P89
   Wong W, 2011, COMPLEMENT THER MED, V19, P264, DOI 10.1016/j.ctim.2011.07.001
   Wu B, 2007, STROKE, V38, P1973, DOI 10.1161/STROKEAHA.106.473165
   Wu B, 2009, STROKE, V40, pE641, DOI 10.1161/STROKEAHA.109.563072
   Wu ZS, 2001, CIRCULATION, V103, P462
   Xu H, 2008, J ALTERN COMPLEM MED, V14, P3, DOI 10.1089/acm.2006.6329
   Xu Hao, 2008, Zhongguo Zhong Xi Yi Jie He Za Zhi, V28, P934
   [徐浩 XU Hao], 2008, [中华老年医学杂志, Chinese Journal of Geriatrics], V27, P617
   Xu Hao, 2007, Zhongguo Zhong Xi Yi Jie He Za Zhi, V27, P5
   Xue CCL, 2010, J ALTERN COMPLEM MED, V16, P301, DOI 10.1089/acm.2009.0293
   Zhang AH, 2010, PLANTA MED, V76, P2026, DOI 10.1055/s-0030-1250542
   Zhang HT, 2010, CHINESE MED J-PEKING, V123, P2858, DOI 10.3760/cma.j.issn.0366-6999.2010.20.021
   Zhang XH, 2008, HEART, V94, P1126, DOI 10.1136/hrt.2007.132423
   Zhang YC, 2009, CHIN J INTEGR MED, V15, P333, DOI 10.1007/s11655-009-0333-3
   Zhao Dong, 2009, Zhonghua Nei Ke Za Zhi, V48, P806
   靳英, 2009, [中国老年学杂志, Chinese Journal of Gerontology], V29, P1242
NR 46
TC 22
Z9 22
U1 1
U2 24
PU CHINESE CENTER DISEASE CONTROL & PREVENTION
PI BEIJING
PA 155 CHANGBAI RD, CHANGPING DISTRICT, BEIJING, 102206, PEOPLES R CHINA
SN 0895-3988
J9 BIOMED ENVIRON SCI
JI Biomed. Environ. Sci.
PD APR
PY 2013
VL 26
IS 4
BP 303
EP 310
DI 10.3967/0895-3988.2013.04.009
PG 8
WC Environmental Sciences; Public, Environmental & Occupational Health
WE Science Citation Index Expanded (SCI-EXPANDED)
SC Environmental Sciences & Ecology; Public, Environmental & Occupational
   Health
GA 131CF
UT WOS:000317968400009
PM 23534471
DA 2023-11-17
ER

PT J
AU Bao, MH
   Zhang, YW
   Zhou, HH
AF Bao, Mei-hua
   Zhang, Yi-wen
   Zhou, Hong-hao
TI Paeonol suppresses oxidized low-density lipoprotein induced endothelial
   cell apoptosis via activation of LOX-1/p38MAPK/NF-κB pathway
SO JOURNAL OF ETHNOPHARMACOLOGY
LA English
DT Article
DE Paeonol; Endothelial cells; Atherosclerosis; Apoptosis; Lectin-like
   low-density lipoprotein receptor-1
ID NF-KAPPA-B; PROTEIN-KINASE; P38; LDL; RECEPTOR; MAPK; ATHEROSCLEROSIS;
   PHOSPHORYLATION; STIMULATION; DYSFUNCTION
AB Paeonol is an active compound isolated from traditional Chinese medicine, and has been shown to have anti-atherosclerosis, anti-inflammatory, antioxidant effects. The present investigation was undertaken to determine the suppression effects of paeonol on oxidized low-density lipoprotein (ox-LDL) induced endothelial cell line HUVEC apoptosis and to uncover some of the underlying mechanisms of these effects.
   Cell viability and lactate dehydrogenase (LDH) were measured to evaluate the cell injuries. Apoptosis was evaluated by Hoechst 33342 staining and flow cytometry. Intracellular reactive oxygen species (ROS) generation was detected by 2',7'-dichlorofluorescein diacetate (DCFH-DA). Real-time PCR was used to confirm the expression of LOX-1 mRNA. Western blotting was used to evaluate the protein expression of LOX-1 and Bcl-2, as well as caspase-3 cleavage, p38-mitogen-activated protein kinase (p38MAPK) phosphorylation. NF-kappa B nuclear translocation was detected by Western blotting and immunofluorescence. Caspase-3 activity was measured using a colorimetric protease assay kit.
   The results showed that ox-LDL significantly decreased cell viability and increased the LDH release, as well as the apoptotic rate (P < 0.01). Pre-treatment of paeonol resulted in remarkable increase of cell viability, decrease of LDH release and cell apoptosis in a concentration-dependent manner. Besides, ox-LDL caused the up-regulation of LOX-1, the down-regulation of Bcl-2, the phosphorylation of p38MAPK, the translocation of NF-kappa B and the activation of caspase-3. Paeonol pre-treatment reversed these effects introduced by ox-LDL. Moreover, paeonol also showed its inhibition effects on ox-LDL induced ROS overproduction.
   These results indicate the preventive effects of paeonol on ox-LDL induced endothelial cell apoptosis. The effects might, at least partly, be obtained via inhibition of LOX-1-ROS- p38MAPK-NF-kappa B signaling pathway. (C) 2013 Elsevier Ireland Ltd. All rights reserved.
C1 [Bao, Mei-hua; Zhang, Yi-wen; Zhou, Hong-hao] Cent South Univ, Inst Clin Pharmacol, Changsha 410078, Hunan, Peoples R China.
   [Bao, Mei-hua] Changsha Med Univ, Dept Pharm, Changsha, Hunan, Peoples R China.
C3 Central South University; Changsha Medical University
RP Zhou, HH (corresponding author), Cent South Univ, Xiangya Sch Med, Inst Clin Pharmacol, 110 Xiangya Rd, Changsha 410078, Hunan, Peoples R China.
EM hhzhou2003@163.com
RI Zhou, Hong/JKJ-1067-2023
FU Hunan Provincial Department of Education Program [11C0152]; National
   "Significant New Drug Creation" Technology Major Projects [20092 x
   0950L032, 2009ZX09304-003]
FX This work was supported by the Hunan Provincial Department of Education
   Program (No.11C0152), and the National "Significant New Drug Creation"
   Technology Major Projects(20092 x 0950L032, 2009ZX09304-003)
CR Alvarado-Kristensson M, 2004, J EXP MED, V199, P449, DOI 10.1084/jem.20031771
   Bao M, 2006, EUR J PHARMACOL, V547, P22, DOI 10.1016/j.ejphar.2006.07.021
   Cai H, 2000, CIRC RES, V87, P840, DOI 10.1161/01.RES.87.10.840
   Chen F, 2005, CORONARY ARTERY DIS, V16, P191, DOI 10.1097/00019501-200505000-00009
   Chen PS, 2007, J CELL SCI, V120, P2053, DOI 10.1242/jcs.03460
   Chen Q, 2010, INT J HYG ENVIR HEAL, V213, P381, DOI 10.1016/j.ijheh.2010.06.002
   Choi HJ, 2008, EUR J PHARMACOL, V601, P171, DOI 10.1016/j.ejphar.2008.09.032
   Cooke JP, 2003, P NATL ACAD SCI USA, V100, P768, DOI 10.1073/pnas.0430082100
   Dai Min, 2006, Zhongguo Yaolixue Tongbao, V22, P587
   de Nigris F, 2003, TRENDS MOL MED, V9, P351, DOI 10.1016/S1471-4914(03)00139-4
   HOCKENBERY D, 1990, NATURE, V348, P334, DOI 10.1038/348334a0
   Huang B, 2010, CELL SIGNAL, V22, P1282, DOI 10.1016/j.cellsig.2010.03.017
   Jiang C, 2004, NUTR CANCER, V49, P174, DOI 10.1207/s15327914nc4902_9
   Juliann G. K., 2000, CELL BIOSCI, V1, P21
   Kang CD, 1998, NEUROSCI LETT, V256, P37, DOI 10.1016/S0304-3940(98)00751-4
   Kataoka H, 2001, ARTERIOSCL THROM VAS, V21, P955, DOI 10.1161/01.ATV.21.6.955
   Khan MS, 2011, CHEM-BIOL INTERACT, V193, P12, DOI 10.1016/j.cbi.2011.04.007
   Kota V., 2004, FEBS LETT, V570, P189, DOI DOI 10.1016/J.FEBSLET.2004.06.046
   Lau CH, 2007, PHYTOMEDICINE, V14, P778, DOI 10.1016/j.phymed.2007.01.007
   Li DY, 2000, ARTERIOSCL THROM VAS, V20, P1116, DOI 10.1161/01.ATV.20.4.1116
   Li DY, 1998, AM J PHYSIOL-HEART C, V275, pH568, DOI 10.1152/ajpheart.1998.275.2.H568
   Li HK, 2009, PLANTA MED, V75, P7, DOI 10.1055/s-0028-1088332
   Lin SJ, 2004, J MOL CELL CARDIOL, V36, P129, DOI 10.1016/j.yjmcc.2003.10.011
   Liu S, 2010, AM J PHYSIOL-ENDOC M, V299, pE351, DOI 10.1152/ajpendo.00005.2010
   Livak KJ, 2001, METHODS, V25, P402, DOI 10.1006/meth.2001.1262
   Mitra S, 2011, CARDIOVASC DRUG THER, V25, P419, DOI 10.1007/s10557-011-6341-5
   Miyazawa M, 1996, J AGR FOOD CHEM, V44, P1647, DOI 10.1021/jf950792u
   Nakagami H, 2001, DIABETES, V50, P1472, DOI 10.2337/diabetes.50.6.1472
   Nakai M, 2000, BRAIN RES, V859, P207, DOI 10.1016/S0006-8993(00)01959-4
   Nizamutdinova IT, 2007, INT IMMUNOPHARMACOL, V7, P343, DOI 10.1016/j.intimp.2006.11.004
   Osone S, 2004, INT J CANCER, V112, P219, DOI 10.1002/ijc.20412
   Ou HC, 2010, J APPL PHYSIOL, V108, P1745, DOI 10.1152/japplphysiol.00879.2009
   Pan LL, 2009, PHYTOMEDICINE, V16, P1027, DOI 10.1016/j.phymed.2009.04.003
   Qin ZH, 2000, MOL BRAIN RES, V80, P111, DOI 10.1016/S0169-328X(00)00147-9
   Romano S, 2011, CURR OPIN PHARMACOL, V11, P288, DOI 10.1016/j.coph.2011.04.011
   ROSS R, 1993, NATURE, V362, P801, DOI 10.1038/362801a0
   Sawamura T, 1997, NATURE, V386, P73, DOI 10.1038/386073a0
   Sugawara Taku, 2004, NeuroRx, V1, P17, DOI 10.1602/neurorx.1.1.17
   Sun GP, 2008, EUR J PHARMACOL, V584, P246, DOI 10.1016/j.ejphar.2008.02.016
   Tsai HY, 2008, EUR J PHARMACOL, V588, P124, DOI 10.1016/j.ejphar.2008.04.024
   Tseng YT, 2012, SHOCK, V37, P312, DOI 10.1097/SHK.0b013e31823fe939
   URBAN MB, 1991, EMBO J, V10, P1817, DOI 10.1002/j.1460-2075.1991.tb07707.x
   Ushio-Fukai M, 1998, J BIOL CHEM, V273, P15022, DOI 10.1074/jbc.273.24.15022
   Vermeulen L, 2002, BIOCHEM PHARMACOL, V64, P963, DOI 10.1016/S0006-2952(02)01161-9
   Wang YQ, 2012, BIOL PHARM BULL, V35, P767, DOI 10.1248/bpb.35.767
   Wang ZB, 2004, J MOL CELL CARDIOL, V36, P49, DOI 10.1016/j.yjmcc.2003.09.014
   Widlansky ME, 2003, J AM COLL CARDIOL, V42, P1149, DOI 10.1016/S0735-1097(03)00994-X
   Yan ML, 2011, CARDIOVASC DRUG THER, V25, P451, DOI 10.1007/s10557-011-6342-4
   Yoshida H, 1998, BIOCHEM J, V334, P9, DOI 10.1042/bj3340009
   Zhang L, 2012, APOPTOSIS, V17, P25, DOI 10.1007/s10495-011-0653-6
NR 50
TC 57
Z9 69
U1 1
U2 60
PU ELSEVIER IRELAND LTD
PI CLARE
PA ELSEVIER HOUSE, BROOKVALE PLAZA, EAST PARK SHANNON, CO, CLARE, 00000,
   IRELAND
SN 0378-8741
EI 1872-7573
J9 J ETHNOPHARMACOL
JI J. Ethnopharmacol.
PD MAR 27
PY 2013
VL 146
IS 2
BP 543
EP 551
DI 10.1016/j.jep.2013.01.019
PG 9
WC Plant Sciences; Chemistry, Medicinal; Integrative & Complementary
   Medicine; Pharmacology & Pharmacy
WE Science Citation Index Expanded (SCI-EXPANDED)
SC Plant Sciences; Pharmacology & Pharmacy; Integrative & Complementary
   Medicine
GA 117TQ
UT WOS:000316976400013
PM 23357312
DA 2023-11-17
ER

PT J
AU Kim, S
   Kim, CK
   Lee, KS
   Kim, JH
   Hwang, H
   Jeoung, D
   Choe, J
   Won, MH
   Lee, H
   Ha, KS
   Kwon, YG
   Kim, YM
AF Kim, Sookon
   Kim, Chun-Ki
   Lee, Kwang-Soon
   Kim, Ji-Hee
   Hwang, Haejun
   Jeoung, Dooil
   Choe, Jongseon
   Won, Moo-Ho
   Lee, Hansoo
   Ha, Kwon-Soo
   Kwon, Young-Geun
   Kim, Young-Myeong
TI Aqueous extract of unripe <i>Rubus coreanus</i> fruit attenuates
   atherosclerosis by improving blood lipid profile and inhibiting NF-κB
   activation via phase II gene expression
SO JOURNAL OF ETHNOPHARMACOLOGY
LA English
DT Article
DE Atherosclerosis; Lipid profile; Inflammation; Phase II gene; Rubus
   coreanus fruit
ID NITRIC-OXIDE SYNTHASE; HEME OXYGENASE-1; INFLAMMATORY MEDIATORS;
   OXIDATIVE MODIFICATION; CARBON-MONOXIDE; INDUCTION; INVOLVEMENT;
   HYPERCHOLESTEROLEMIA; STRESS; LDL
AB Ethnopharmacological relevance: The fruit of Rubus coreanus has been used as a traditional herbal medicine for alleviation of inflammatory and vascular diseases in Asian countries.
   Aim of the study: The anti-atherogenic effect of unripe Rubus coreanus fruit extract (URFE) and its underlying mechanism were analyzed in mice fed a high-fat diet (HFD) and in cell culture system.
   Materials and methods: Mouse was freely given HFD alone or supplemented with URFE for 14 weeks, followed by analysis of atherosclerotic lesions and serum lipid levels. For in vitro assay, macrophages were pretreated with URFE, followed by stimulation with lipopolysaccharide (LPS). Expression levels of inflammatory genes (TNF-alpha, IL-1 beta, and iNOS) and phase II genes (heme oxygenase-1, glutamate cysteine lygase, and peroxiredoxine-1) as well as intracellular reactive oxygen species (ROS) level and NF-kappa B activation pathway were analyzed in cultured macrophages as well as mouse sera and aortic tissues.
   Results: URFE supplementation reduced HFD-induced atherosclerotic lesion formation which was correlated with decreased levels of lipids, lipid peroxides, and inflammatory mediators (TNF-alpha, IL-1 beta, and nitric oxide) in sera as well as suppression of inflammatory gene in aortic tissues. In addition, pretreatment of macrophages with URFE also suppressed LPS-induced NF-kappa B activation, ROS production, and inflammatory and phase II gene expressions. Inhibition of phase II enzyme and protein activities attenuated the suppressive effects URFE on ROS production, NF-kappa B activation, and inflammatory gene expression.
   Conclusion: These results suggest that URFE attenuates atherosclerosis by improving blood lipid profile and inhibiting NF-kappa B activation via phase II antioxidant gene expression. (C) 2013 Elsevier Ireland Ltd. All rights reserved.
C1 [Kim, Sookon; Kim, Chun-Ki; Lee, Kwang-Soon; Kim, Ji-Hee; Hwang, Haejun; Ha, Kwon-Soo; Kim, Young-Myeong] Kangwon Natl Univ, Sch Med, Dept Mol & Cellular Biochem, Chunchon 200701, South Korea.
   [Jeoung, Dooil; Lee, Hansoo] Kangwon Natl Univ, Div Life Sci, Coll Nat Sci, Chunchon 200701, South Korea.
   [Choe, Jongseon] Kangwon Natl Univ, Sch Med, Dept Microbiol, Chunchon 200701, South Korea.
   [Won, Moo-Ho] Kangwon Natl Univ, Sch Med, Dept Neurobiol, Chunchon 200701, South Korea.
   [Kwon, Young-Geun] Yonsei Univ, Coll Sci, Dept Biochem, Seoul 120749, South Korea.
C3 Kangwon National University; Kangwon National University; Kangwon
   National University; Kangwon National University; Yonsei University
RP Kim, YM (corresponding author), Kangwon Natl Univ, Sch Med, Dept Mol & Cellular Biochem, Chunchon 200701, South Korea.
EM ymkim@kangwon.ac.kr
RI Ha, Kwon-Soo/AAU-4417-2020
OI Ha, Kwon-Soo/0000-0002-4219-1787; Kim, Chunki/0000-0003-2410-9118
FU National Research Foundation of Korea (NRF); Ministry of Education,
   Science and Technology [2011-0028790]; Region Agrifood Lead Cluster
   Promotion Project through Gochang Black Raspberry Research Institute and
   Gochang-gun, Korea; National Research Foundation of Korea [2011-0028790]
   Funding Source: Korea Institute of Science & Technology Information
   (KISTI), National Science & Technology Information Service (NTIS)
FX This work was supported by the National Research Foundation of Korea
   (NRF) Grant funded by the Ministry of Education, Science and Technology
   (2011-0028790) and the 2010 Region Agrifood Lead Cluster Promotion
   Project through Gochang Black Raspberry Research Institute and
   Gochang-gun, Korea.
CR Ali F, 2009, J BIOL CHEM, V284, P18882, DOI 10.1074/jbc.M109.009886
   BAEUERLE PA, 1994, ANNU REV IMMUNOL, V12, P141, DOI 10.1146/annurev.iy.12.040194.001041
   Bhandary B, 2012, BIOL PHARM BULL, V35, P1907, DOI 10.1248/bpb.b12-00022
   Buttery LDK, 1996, LAB INVEST, V75, P77
   Choi JH, 2003, J CARDIOVASC PHARM, V42, P287, DOI 10.1097/00005344-200308000-00019
   Chung IM, 2010, ATHEROSCLEROSIS, V213, P109, DOI 10.1016/j.atherosclerosis.2010.08.052
   de Araujo PRF, 2011, NUTR HOSP, V26, P984, DOI [10.3305/nh.2011.26.5.5145, 10.1590/S0212-16112011000500010]
   Guarrera PM, 2005, FITOTERAPIA, V76, P1, DOI 10.1016/j.fitote.2004.09.006
   Hayashi T, 2006, ATHEROSCLEROSIS, V187, P316, DOI 10.1016/j.atherosclerosis.2005.10.023
   Hayes JD, 2005, ANNU REV PHARMACOL, V45, P51, DOI 10.1146/annurev.pharmtox.45.120403.095857
   Hseu YC, 2012, FOOD CHEM TOXICOL, V50, P1245, DOI 10.1016/j.fct.2012.02.020
   Ihrig M, 2001, ATHEROSCLEROSIS, V156, P103, DOI 10.1016/S0021-9150(00)00636-5
   Joo IW, 2010, YONSEI MED J, V51, P504, DOI 10.3349/ymj.2010.51.4.504
   Kim J, 2004, FASEB J, V18, P714, DOI 10.1096/fj.03-0652fje
   Kim JH, 2008, FREE RADICAL BIO MED, V45, P885, DOI 10.1016/j.freeradbiomed.2008.06.019
   Kim JH, 2012, FREE RADICAL BIO MED, V53, P629, DOI 10.1016/j.freeradbiomed.2012.04.019
   Kim KM, 2008, BIOMED PHARMACOTHER, V62, P630, DOI 10.1016/j.biopha.2008.01.008
   Kim YM, 1996, INFECT IMMUN, V64, P3074, DOI 10.1128/IAI.64.8.3074-3080.1996
   Kim Y, 2010, J ETHNOPHARMACOL, V131, P550, DOI 10.1016/j.jep.2010.07.030
   Kisucka J, 2008, CIRC RES, V103, P598, DOI 10.1161/CIRCRESAHA.108.174870
   Lee G, 2006, EUR J PHARMACOL, V551, P143, DOI 10.1016/j.ejphar.2006.08.061
   Lee SJ, 2006, AM J PHYSIOL-HEART C, V291, pH2836, DOI 10.1152/ajpheart.00113.2006
   Lee WJ, 2010, J VASC SURG, V52, P1290, DOI 10.1016/j.jvs.2010.04.085
   Leung PO, 2011, TOXICOL LETT, V207, P159, DOI 10.1016/j.toxlet.2011.09.004
   Li WG, 2008, BIOCHEM PHARMACOL, V76, P1485, DOI 10.1016/j.bcp.2008.07.017
   Libby P, 2009, J AM COLL CARDIOL, V54, P2129, DOI 10.1016/j.jacc.2009.09.009
   Liu GL, 2009, J ETHNOPHARMACOL, V126, P350, DOI 10.1016/j.jep.2009.08.014
   McKenney JM, 2001, CARDIOVASC DRUG THER, V15, P413, DOI 10.1023/A:1013341606476
   Murase T, 1999, ARTERIOSCL THROM VAS, V19, P1412, DOI 10.1161/01.ATV.19.6.1412
   Na HJ, 2006, INT IMMUNOPHARMACOL, V6, P1597, DOI 10.1016/j.intimp.2006.06.004
   Nam KW, 2005, ATHEROSCLEROSIS, V180, P27, DOI 10.1016/j.atherosclerosis.2004.11.022
   Otterbein LE, 2000, NAT MED, V6, P422, DOI 10.1038/74680
   Park JH, 2006, BIOCHEM BIOPH RES CO, V351, P146, DOI 10.1016/j.bbrc.2006.10.008
   Park PH, 2011, ARCH PHARM RES, V34, P1545, DOI 10.1007/s12272-011-0917-2
   Park SH, 2011, J NUTR, V141, P1931, DOI 10.3945/jn.111.144816
   PARTHASARATHY S, 1990, BIOCHIM BIOPHYS ACTA, V1044, P275, DOI 10.1016/0005-2760(90)90314-N
   Patel AV, 2004, CURR MED CHEM, V11, P1501, DOI 10.2174/0929867043365143
   Piantadosi CA, 2008, FREE RADICAL BIO MED, V45, P562, DOI 10.1016/j.freeradbiomed.2008.05.013
   Ross R, 1999, NEW ENGL J MED, V340, P115, DOI 10.1056/NEJM199901143400207
   Steinberg D, 1997, CIRCULATION, V95, P1062
   TRAENCKNER EBM, 1995, EMBO J, V14, P2876, DOI 10.1002/j.1460-2075.1995.tb07287.x
   Willis D, 1996, NAT MED, V2, P87, DOI 10.1038/nm0196-87
   Yang HM, 2008, PHYTOTHER RES, V22, P102, DOI 10.1002/ptr.2274
NR 43
TC 15
Z9 17
U1 0
U2 17
PU ELSEVIER IRELAND LTD
PI CLARE
PA ELSEVIER HOUSE, BROOKVALE PLAZA, EAST PARK SHANNON, CO, CLARE, 00000,
   IRELAND
SN 0378-8741
EI 1872-7573
J9 J ETHNOPHARMACOL
JI J. Ethnopharmacol.
PD MAR 27
PY 2013
VL 146
IS 2
BP 515
EP 524
DI 10.1016/j.jep.2013.01.016
PG 10
WC Plant Sciences; Chemistry, Medicinal; Integrative & Complementary
   Medicine; Pharmacology & Pharmacy
WE Science Citation Index Expanded (SCI-EXPANDED)
SC Plant Sciences; Pharmacology & Pharmacy; Integrative & Complementary
   Medicine
GA 117TQ
UT WOS:000316976400010
PM 23353895
DA 2023-11-17
ER

PT J
AU Zhong, XN
   Wang, HH
   Lu, ZQ
   Dai, YQ
   Huang, JH
   Qiu, W
   Shu, YQ
   Xu, W
   Cheng, C
   Hu, XQ
AF Zhong Xiao-nan
   Wang Hong-hao
   Lu Zheng-qi
   Dai Yong-qiang
   Huang Jian-hua
   Qiu Wei
   Shu Ya-qing
   Xu Wen
   Cheng Chen
   Hu Xue-qiang
TI Effects of Naoxintong on atherosclerosis and inducible nitric oxide
   synthase expression in atherosclerotic rabbit
SO CHINESE MEDICAL JOURNAL
LA English
DT Article
DE Naoxintong; atherosclerosis; rabbit; inducible nitric oxide synthase
ID CHOLESTEROL-FED RABBITS; NO SYNTHASE; PEROXYNITRITE; INOS; SUPEROXIDE;
   INDUCTION; VESSELS; MICE
AB Background High levels of nitric oxide (NO) produced by inducible NO synthase (iNOS) have been associated with atherosclerosis processes. Naoxintong is a traditional Chinese medicine for treatment of cerebrovascular and cardiovascular disease. The aim of the present study was to detect and quantify changes of iNOS mRNA and NO levels in the vessel wall after the administration of Naoxintong in an atherosclerotic rabbit model.
   Methods Forty New Zealand white rabbits were randomly divided into five groups (n=8). Rabbits were fed a standard diet (group A), an atherogenic diet consisting of 79% standard feed+1% cholesterol+5% lard+15% egg yolk powder (group B), an atherogenic diet with Naoxintong 0.25 mg.kg(-1).d(-1) (group C), an atherogenic diet with Naoxintong 0.5 mg.kg(-1).d(-1) (group D), or atherogenic diet with Naoxintong 1.0 mg.kg(-1).d(-1) (group E) for 12 weeks.
   Results Supplemented administration of Naoxintong led to a down-regulation of cholesterol (CHOL) (P<0.001) and low-density lipoprotein (LDL) (P<0.001). The trend became more notable as the dose of Naoxintong increased; group C vs. group B (CHOL, P=0.568; LDL-cholesterol (LDL-C), P=0.119), group D vs. group B (CHOL, P=0.264; LDL-C, P=0.027), group E vs. group B (CHOL, P=0.028; LDL-C, P=0.002). Atherosclerotic lesions in aorta were reduced in Naoxintong groups (groups C, D, E) compared to group B. Group B had higher iNOS mRNA (P=0.001) and NO level (P <0.001) than group A. Compared with the atherogenic diet fed-rabbits, Naoxintong supplements decreased the expression of iNOS mRNA (P <0.001) and the NO level (P <0.001) in the vessel wall. Groups given a higher Naoxintong dose exhibited greater benefits. iNOS mRNA and NO levels seemed to be reduced in group C, although the difference did not quite reach statistical significance (iNOS mRNA, P=0.130; NO, P=0.038). iNOS mRNA and NO levels significantly decreased in group D (iNOS mRNA, P=0.019; NO, P=0.018) and group E (iNOS mRNA, P=0.004; NO, P <0.001).
   Conclusion Naoxintong has beneficial effects on atherosclerosis treatment by reducing expression of iNOS mRNA and the NO level in the vessel wall.
C1 [Zhong Xiao-nan; Wang Hong-hao; Lu Zheng-qi; Dai Yong-qiang; Qiu Wei; Shu Ya-qing; Xu Wen; Cheng Chen; Hu Xue-qiang] Sun Yat Sen Univ, Affiliated Hosp 3, Dept Neurol, Guangzhou 510630, Guangdong, Peoples R China.
   [Huang Jian-hua] Sun Yat Sen Univ, Affiliated Hosp 3, Dept Clin Lab, Guangzhou 510630, Guangdong, Peoples R China.
C3 Sun Yat Sen University; Sun Yat Sen University
RP Hu, XQ (corresponding author), Sun Yat Sen Univ, Affiliated Hosp 3, Dept Neurol, Guangzhou 510630, Guangdong, Peoples R China.
EM huxueqiangzssy@yahoo.com.cn
RI wei, qiu/M-7363-2015; huang, jian/JMR-4475-2023; Zhong,
   Xiaonan/ABH-8099-2020
OI Zhong, Xiaonan/0000-0001-9853-012X
FU Buchang Pharma, China
FX This study was supported by Buchang Pharma, China.
CR BECKMAN JS, 1990, P NATL ACAD SCI USA, V87, P1620, DOI 10.1073/pnas.87.4.1620
   BECKMANN JS, 1994, BIOL CHEM H-S, V375, P81, DOI 10.1515/bchm3.1994.375.2.81
   Behr D, 1999, ATHEROSCLEROSIS, V142, P335, DOI 10.1016/S0021-9150(98)00254-8
   Boger RH, 1996, ATHEROSCLEROSIS, V127, P1, DOI 10.1016/S0021-9150(96)05953-9
   Buttery LDK, 1996, LAB INVEST, V75, P77
   Cook S, 2003, EUR RESPIR J, V21, P770, DOI 10.1183/09031936.03.00121203
   Dong B, 2008, LIAONING J TRAD CHIN, V35, P494
   Hayashi T, 2006, ATHEROSCLEROSIS, V187, P316, DOI 10.1016/j.atherosclerosis.2005.10.023
   Kuhlencordt PJ, 2001, CIRCULATION, V103, P3099, DOI 10.1161/01.CIR.103.25.3099
   LANG D, 1993, BRIT J PHARMACOL, V108, P290, DOI 10.1111/j.1476-5381.1993.tb12796.x
   Li WJ, 2008, CHINESE MED J-PEKING, V121, P1109
   [刘胜强 LIU Sheng-qiang], 2009, [时珍国医国药, Lishizhen Medicine and Materia Medica Research], V20, P2891
   Liu Y, 2008, SHANDONG MED J CHIN, V48, P48
   Liu Y, 2012, CHIN J INTEGR MED, V18, P83, DOI 10.1007/s11655-012-0996-z
   Nachtigal P, 2005, J PHARM PHARMACOL, V57, P197, DOI 10.1211/0022357055353
   RADI R, 1991, ARCH BIOCHEM BIOPHYS, V288, P481, DOI 10.1016/0003-9861(91)90224-7
   VERBEUREN TJ, 1993, J CARDIOVASC PHARM, V21, P841, DOI 10.1097/00005344-199305000-00023
   Wan X., 2006, SHANDONG MED J CHIN, V46, P24
   Wang F., 2007, CHIN J GERONTOL CHIN, V47, P70
   Wang ZL, 1996, CHINESE MED J-PEKING, V109, P60
   Wilcox JN, 1997, ARTERIOSCL THROM VAS, V17, P2479, DOI 10.1161/01.ATV.17.11.2479
   朱伟, 2009, [中国老年学杂志, Chinese Journal of Gerontology], V29, P3025
   柳青, 2006, [中医杂志, Journal of Traditional Chinese Medicine], V47, P171
NR 23
TC 19
Z9 27
U1 0
U2 22
PU CHINESE MEDICAL ASSOC
PI BEIJING
PA 42 DONGSI XIDAJIE, BEIJING 100710, PEOPLES R CHINA
SN 0366-6999
J9 CHINESE MED J-PEKING
JI Chin. Med. J.
PD MAR 20
PY 2013
VL 126
IS 6
BP 1166
EP 1170
DI 10.3760/cma.j.issn.0366-6999.20122895
PG 5
WC Medicine, General & Internal
WE Science Citation Index Expanded (SCI-EXPANDED)
SC General & Internal Medicine
GA 155XM
UT WOS:000319783700032
PM 23506599
DA 2023-11-17
ER

PT J
AU Wang, L
   Qiu, XM
   Hao, Q
   Li, DJ
AF Wang, L.
   Qiu, X-M
   Hao, Q.
   Li, D-J
TI Anti-inflammatory effects of a Chinese herbal medicine in
   atherosclerosis via estrogen receptor β mediating nitric oxide
   production and NF-κB suppression in endothelial cells
SO CELL DEATH & DISEASE
LA English
DT Article
DE traditional Chinese medicinal formula; atherosclerosis; estrogen
   receptor; nitric oxide; inflammation
ID VASCULAR SMOOTH-MUSCLE; CORONARY CALCIFICATION; CARDIOVASCULAR-DISEASE;
   HORMONE-THERAPY; ER-ALPHA; INFLAMMATION; RABBITS; PREVENTION;
   EXPRESSION; ARGININE
AB Bu-Shen-Ning-Xin Decoction (BSNXD) administration has alleviated the early pathologic damage of atherosclerosis by inhibiting the adhesion molecule expression and upregulating the estrogen receptor (ER) beta expression in endothelial cells, and increasing the serum nitric oxide (NO) level without any effect on serum lipid status, endometrium and fat deposition in liver in ovariectomized rabbits. The BSNXD-derived serum increases ER beta expression in the human umbilical vein endothelial cells (HUVECs), and decreases malondialdehyde (MDA) production, and upregulates eNOS expression then increases NO synthesis through ER beta-dependent pathway. NO not only suppresses the LPS-induced NF-kappa B transcription in HUVECs, but also decreases apoptosis of endothelial cells. The BSNXD-derived serum decreases monocyte chemoattractant protein-1 production, and suppresses cell adhesion molecules (ICAM-1, VCAM-1 and E-selectin) expression in HUVECs injured by oxidized low-density lipoproteins (ox-LDL), and these effects can be abolished by ER beta antagonist (R,RTHC) and NO synthase inhibitor (L-NAME). The BSNXD-derived serum-treated HUVECs supernatant reduces CCR2, LFA-1 and VLA-4 expression in monocytes cell line U937 cells, which in turn inhibits adherence of U937 to injured endothelial cells. NO synthesis increases, and MDA production decreases through ER beta-mediated pathway that suppresses apoptosis and NF-kappa B activity in endothelial cells that downregulates adhesion molecules expression on endothelial cells via ER beta/NO/NF-kappa B pathway, and in turn leukocyte adhesion, which suggests BSNXD potential value in prophylaxis atherosclerosis. Cell Death and Disease (2013) 4, e551; doi:10.1038/cddis.2013.66; published online 21 March 2013
C1 [Wang, L.; Qiu, X-M; Hao, Q.; Li, D-J] Fudan Univ, Shanghai Med Coll, Hosp & Inst Obstet & Gynecol, Dept Obstet & Gynecol,Lab Reprod Immunol,IBS, Shanghai 200011, Peoples R China.
   [Li, D-J] Hainan Med Coll, Affiliated Hosp, Dept Obstet & Gynecol, Haikou, Peoples R China.
C3 Fudan University; Hainan Medical University
RP Li, DJ (corresponding author), Fudan Univ, Shanghai Med Coll, Hosp & Inst Obstet & Gynecol, Dept Obstet & Gynecol,Lab Reprod Immunol,IBS, 413 Zhaozhou Rd, Shanghai 200011, Peoples R China.
EM djli@shmu.edu.cn
RI Wang, Ling/AAD-2596-2020
OI Wang, Ling/0000-0003-4905-9903
FU National Natural Science Foundation of China [30801502]; Shanghai
   Pujiang Program [11PJ1401900]; National Key Research Program of China
   [2006CB944007]; National and Shanghai Leading Academic Discipline
   Project [211XK22]; Program for Outstanding Medical Academic Leader
FX This work was supported by National Natural Science Foundation of China
   No. 30801502 (to L Wang), Shanghai Pujiang Program No. 11PJ1401900 (to L
   Wang), by National Key Research Program of China 2006CB944007, National
   and Shanghai Leading Academic Discipline Project 211XK22, and Program
   for Outstanding Medical Academic Leader (to D-J Li).
CR Arnal JF, 2004, EUR J ENDOCRINOL, V150, P113, DOI 10.1530/eje.0.1500113
   Björkbacka H, 2013, ATHEROSCLEROSIS, V227, P9, DOI 10.1016/j.atherosclerosis.2012.10.074
   Blümel JE, 2000, ATHEROSCLEROSIS, V148, P303, DOI 10.1016/S0021-9150(99)00277-4
   Chen F, 2005, ENDOCRINOLOGY, V146, P4568, DOI 10.1210/en.2005-0368
   Chen MF, 1999, PROSTAG OTH LIPID M, V57, P99, DOI 10.1016/S0090-6980(98)00075-6
   Chen YJ, 2008, ENDOCRINOLOGY, V149, P4658, DOI 10.1210/en.2008-0063
   Chow Moses Sing Sum, 2010, Curr Drug Discov Technol, V7, P1
   Christian RC, 2006, J CLIN ENDOCR METAB, V91, P2713, DOI 10.1210/jc.2005-2672
   Demer L, 2011, CIRC RES, V108, P1482, DOI 10.1161/CIRCRESAHA.110.234245
   Dong W, 2012, PHYTOCHEM ANALYSIS, V23, P657, DOI 10.1002/pca.2370
   Dornas WC, 2010, ARQ BRAS CARDIOL, V95, P272, DOI 10.1590/S0066-782X2010001200020
   Ducasse E, 2006, J SURG RES, V135, P331, DOI 10.1016/j.jss.2006.03.043
   Efferth T, 2007, TRENDS MOL MED, V13, P353, DOI 10.1016/j.molmed.2007.07.001
   Freyschuss A, 2001, BBA-MOL CELL BIOL L, V1534, P129, DOI 10.1016/S1388-1981(01)00186-X
   Hayashi T, 2006, P NATL ACAD SCI USA, V103, P17018, DOI 10.1073/pnas.0607873103
   Hodges YK, 2000, CIRCULATION, V101, P1792, DOI 10.1161/01.CIR.101.15.1792
   Hodgin JB, 2002, ENDOCRINOLOGY, V143, P4495, DOI 10.1210/en.2002-220844
   Hodgin JB, 2001, J CLIN INVEST, V107, P333, DOI 10.1172/JCI11320
   Hodis HN, 2012, CLIMACTERIC, V15, P217, DOI 10.3109/13697137.2012.656401
   Hodis HN, 2003, NEW ENGL J MED, V349, P535, DOI 10.1056/NEJMoa030830
   Holm P, 1999, CIRCULATION, V100, P1727, DOI 10.1161/01.CIR.100.16.1727
   Huang FY, 2012, PLOS ONE, V7, DOI 10.1371/journal.pone.0050351
   Ignarro LJ, 2001, P NATL ACAD SCI USA, V98, P4202, DOI 10.1073/pnas.071054698
   Ignarro Louis J, 2004, Curr Atheroscler Rep, V6, P281, DOI 10.1007/s11883-004-0059-9
   Jackson KC, 2013, AM J PHYSIOL-REG I, V304, pR206, DOI 10.1152/ajpregu.00428.2012
   Lee S, 2006, ATHEROSCLEROSIS, V186, P29, DOI 10.1016/j.atherosclerosis.2005.06.048
   Libby P, 2002, NATURE, V420, P868, DOI [10.1038/nature01323, 10.1161/ATVBAHA.108.179705]
   Liu PY, 2005, J CLIN ENDOCR METAB, V90, P1041, DOI 10.1210/jc.2004-1211
   Liu XD, 2011, J IMMUNOL, V186, P3031, DOI 10.4049/jimmunol.0902687
   Mendelsohn ME, 1999, NEW ENGL J MED, V340, P1801, DOI 10.1056/NEJM199906103402306
   Mendelsohn ME, 2002, AM J CARDIOL, V89, p12E
   Meyer MR, 2006, HYPERTENSION, V47, P1019, DOI 10.1161/01.HYP.0000223064.62762.0b
   Osako MK, 2010, CIRC RES, V107, P466, DOI 10.1161/CIRCRESAHA.110.216846
   Park WH, 2005, PHYTOTHER RES, V19, P846, DOI 10.1002/ptr.1700
   Register TC, 2009, AM J PRIMATOL, V71, P766, DOI 10.1002/ajp.20722
   Rexrode KM, 2007, CLIN CHEM, V53, P1749, DOI 10.1373/clinchem.2007.091454
   Sahara M, 2012, PLOS ONE, V7, DOI 10.1371/journal.pone.0033367
   Scalera F, 2006, BIOCHEM BIOPH RES CO, V345, P1075, DOI 10.1016/j.bbrc.2006.05.015
   Sieveking DP, 2005, INT J CARDIOL, V105, P40, DOI 10.1016/j.ijcard.2004.10.052
   Somponpun S, 2002, ENDOCRINOLOGY, V143, P2899, DOI 10.1210/en.143.8.2899
   Su SL, 2010, J CHROMATOGR B, V878, P355, DOI 10.1016/j.jchromb.2009.11.048
   Sun J, 2001, METHODOLOGY ANIMAL E, P356
   Toth B, 2008, HISTOCHEM CELL BIOL, V130, P399, DOI 10.1007/s00418-008-0426-7
   Tousoulis D, 2011, CURR PHARM DESIGN, V17, P4089, DOI 10.2174/138161211798764843
   Van der Heiden K, 2010, CLIN SCI, V118, P593, DOI 10.1042/CS20090557
   Van-Assche T, 2011, CURR PHARM DESIGN, V17, P4210, DOI 10.2174/138161211798764799
   Wang L, 2009, OSTEOPOROSIS INT, V20, P79, DOI 10.1007/s00198-008-0631-1
   Wang L, 2008, P NATL ACAD SCI USA, V105, P4826, DOI 10.1073/pnas.0712365105
   Wang L, 2011, ATHEROSCLEROSIS, V214, P47, DOI 10.1016/j.atherosclerosis.2010.07.043
   Whayne TF, 2011, INT J ANGIOL, V20, P213, DOI 10.1055/s-0031-1295520
   Yu XP, 2009, INT J EXP PATHOL, V90, P638, DOI 10.1111/j.1365-2613.2009.00687.x
   Zhong WL, 2010, DIABETES RES CLIN PR, V89, P38, DOI 10.1016/j.diabres.2010.03.013
NR 52
TC 47
Z9 49
U1 0
U2 32
PU NATURE PUBLISHING GROUP
PI LONDON
PA MACMILLAN BUILDING, 4 CRINAN ST, LONDON N1 9XW, ENGLAND
SN 2041-4889
J9 CELL DEATH DIS
JI Cell Death Dis.
PD MAR
PY 2013
VL 4
AR e551
DI 10.1038/cddis.2013.66
PG 13
WC Cell Biology
WE Science Citation Index Expanded (SCI-EXPANDED)
SC Cell Biology
GA 116FR
UT WOS:000316868700030
PM 23519120
OA Green Published, gold
DA 2023-11-17
ER

PT J
AU Iijima, H
   Daikonya, A
   Takamatsu, S
   Kanno, A
   Magariyama, K
   Yoshikawa, K
   Takamiya, T
   Ueda, Y
   Yakubo, S
   Matsumoto, T
   Ueno, T
   Yamori, Y
   Fukuda, N
   Kitanaka, S
AF Iijima, Hiroshi
   Daikonya, Akihiro
   Takamatsu, Satoshi
   Kanno, Ai
   Magariyama, Kayoko
   Yoshikawa, Kazuki
   Takamiya, Tomoko
   Ueda, Yukiko
   Yakubo, Shuji
   Matsumoto, Taro
   Ueno, Takahiro
   Yamori, Yukio
   Fukuda, Noboru
   Kitanaka, Susumu
TI Effects of the herbal medicine composition "Saiko-ka-ryukotsu-borei-To"
   on the function of endothelial progenitor cells in hypertensive rats
SO PHYTOMEDICINE
LA English
DT Article
DE Saiko-ka-ryukotsu-borei-To; Endothelial progenitor cell; Oxidative
   stress; IL-6; Spontaneously hypertensive rat
ID CAROTID-ARTERY; SERUM; ANGIOGENESIS; INCREASE; STRESS; NUMBER
AB Endothelial progenitor cells (EPCs) are known to repair vascular injuries. Recent studies suggest that Saiko-ka-ryukotsu-borei-To (SKRBT), a traditional herbal medicine that has been used to treat stress-related neuropsychiatric disorders, has protective effects on cardiovascular diseases such as hypertension and arteriosclerosis. Spontaneously hypertensive rats (SHRs) were fed diets containing lyophilized SKRBT extract for 6 weeks. Peripheral blood mononuclear cells (MNCs) were isolated and cultured to assay EPC colony formation. Oxidative stress in MNCs was evaluated by thiobarbituric acid reactive substance (TBARS) assay and flowcytometric analyses. Treatment with SKRBT increased EPC colony numbers significantly (p < 0.05) with decrease in oxidative stress and without affecting blood pressure in SHRs. Treatment with SKRBT did not reduce the expression of nicotinamide adenine dinucleotide phosphate (NADPH) oxidase subunits in cardiovascular organs. Serum IL-6 level was significantly reduced. SKRBT is a feasible herbal medicine that protects against cardiovascular diseases through an increase in EPC function along with anti-oxidative effects, and may affect the link between chronic inflammation and cardiovascular disease. (C) 2012 Elsevier GmbH. All rights reserved.
C1 [Iijima, Hiroshi; Daikonya, Akihiro; Takamatsu, Satoshi; Kanno, Ai; Magariyama, Kayoko; Yoshikawa, Kazuki; Takamiya, Tomoko; Kitanaka, Susumu] Nihon Univ, Sch Pharm, Chiba, Japan.
   [Ueda, Yukiko; Yakubo, Shuji] Nihon Univ, Sch Med, Div Integrated Herbal Med, Tokyo, Japan.
   [Matsumoto, Taro] Nihon Univ, Sch Med, Div Cell Regenerat & Transplantat, Tokyo, Japan.
   [Ueno, Takahiro] Nihon Univ, Sch Med, Div Nephrol Hypertens & Endocrinol, Tokyo, Japan.
   [Fukuda, Noboru] Mukogawa Womens Univ, Inst World Hlth Dev, Nishinomiya, Hyogo, Japan.
   [Fukuda, Noboru] Nihon Univ, Adv Res Inst Sci & Humanities, Div Life Sci, Tokyo, Japan.
C3 Nihon University; Nihon University; Nihon University; Nihon University;
   Mukogawa Women's University; Nihon University
RP Iijima, H (corresponding author), 7-7-1 Narashinodai, Funabashi, Chiba 2748555, Japan.
EM iijima.hiroshi@nihon-u.ac.jp; kitanaka.susumu@nihon-u.a.c.jp
RI Takamatsu, Satoshi/AAW-5197-2020; Iijima, Hiroshi/HKV-1283-2023
OI Takamatsu, Satoshi/0000-0001-5620-6196; Fukuda,
   Noboru/0000-0003-0098-054X; Iijima, Hiroshi/0000-0001-8402-0292
FU Nihon University Multidisciplinary Research [10-045 (2010)]
FX We thank Dr. Torahiko Tanaka for the immunoassay and Ms. Mayumi Katagawa
   for technical assistance. We also thank Dr. Koichi Matsumoto for the
   initiation of this research, Dr. Tadahiro Yahagi, Dr. Zhigang Yang, Mr.
   Naoyuki Yakura, Ms. Tomomi Mild and Mr. Arata Onuma for their help
   during the start-up of this research. This study was supported by Nihon
   University Multidisciplinary Research Grant #10-045 (2010).
CR Asahara T, 1997, SCIENCE, V275, P964, DOI 10.1126/science.275.5302.964
   Baruscotti I, 2010, HYPERTENSION, V56, P397, DOI 10.1161/HYPERTENSIONAHA.110.153262
   Chung HJ, 2004, J PHARM PHARMACOL, V56, P1323, DOI 10.1211/0022357044274
   Chung HJ, 2003, AM J CHINESE MED, V31, P201, DOI 10.1142/S0192415X03000941
   Chung HJ, 2003, BIOL PHARM BULL, V26, P56, DOI 10.1248/bpb.26.56
   Cominacini L, 2003, J AM COLL CARDIOL, V42, P1838, DOI 10.1016/j.jacc.2003.06.011
   Fan YF, 2008, J CEREBR BLOOD F MET, V28, P90, DOI 10.1038/sj.jcbfm.9600509
   FUSHITANI S, 1995, YAKUGAKU ZASSHI, V115, P611, DOI 10.1248/yakushi1947.115.8_611
   Fuyuno I, 2011, NATURE, V480, pS96, DOI 10.1038/480S96a
   Hattori T, 2010, PHYTOMEDICINE, V17, P170, DOI 10.1016/j.phymed.2009.12.004
   Hill JM, 2003, NEW ENGL J MED, V348, P593, DOI 10.1056/NEJMoa022287
   Honda A, 2009, ATHEROSCLEROSIS, V205, P376, DOI 10.1016/j.atherosclerosis.2008.12.036
   Iwami Y, 2004, J CELL MOL MED, V8, P488, DOI 10.1111/j.1582-4934.2004.tb00473.x
   Iwami Y., 2005, KESSEN SHIKETSU, V16, P297
   Kobayashi N, 2010, AM J HYPERTENS, V23, P1007, DOI 10.1038/ajh.2010.91
   Lavi R, 2010, ARTERIOSCL THROM VAS, V30, P976, DOI 10.1161/ATVBAHA.109.201475
   Matsumura M, 2009, J ATHEROSCLER THROMB, V16, P319, DOI 10.5551/jat.No026
   Mizoguchi K, 2009, J NAT MED-TOKYO, V63, P69, DOI 10.1007/s11418-008-0281-9
   Nomura S, 2001, PHYTOMEDICINE, V8, P165, DOI 10.1078/0944-7113-00035
   Rosenzweig A, 2003, NEW ENGL J MED, V348, P581, DOI 10.1056/NEJMp020175
   SASAKI K, 1995, BIOL PHARM BULL, V18, P563, DOI 10.1248/bpb.18.563
   Vasa M, 2001, CIRC RES, V89, pE1, DOI 10.1161/hh1301.093953
   Werner C, 2007, DIABETES, V56, P2609, DOI 10.2337/db07-0069
   Werner C, 2011, ATHEROSCLEROSIS, V216, P23, DOI 10.1016/j.atherosclerosis.2011.02.011
   Yamada T., 1998, DOUMYAKUKOUKA, V16, P999
   Yao EH, 2008, AM J HYPERTENS, V21, P1062, DOI 10.1038/ajh.2008.233
   Yao EH, 2007, HYPERTENS RES, V30, P1119, DOI 10.1291/hypres.30.1119
   Yoshida Y, 2011, J HYPERTENS, V29, P91, DOI 10.1097/HJH.0b013e32834000e2
   Yoshie F, 2001, PHARMACOL RES, V43, P481, DOI 10.1006/phrs.2001.0804
   Yu Y, 2008, AM J HYPERTENS, V21, P72, DOI 10.1038/ajh.2007.5
NR 30
TC 4
Z9 5
U1 0
U2 8
PU ELSEVIER GMBH
PI MUNICH
PA HACKERBRUCKE 6, 80335 MUNICH, GERMANY
SN 0944-7113
EI 1618-095X
J9 PHYTOMEDICINE
JI Phytomedicine
PD FEB 15
PY 2013
VL 20
IS 3-4
BP 196
EP 201
DI 10.1016/j.phymed.2012.10.014
PG 6
WC Plant Sciences; Chemistry, Medicinal; Integrative & Complementary
   Medicine; Pharmacology & Pharmacy
WE Science Citation Index Expanded (SCI-EXPANDED)
SC Plant Sciences; Pharmacology & Pharmacy; Integrative & Complementary
   Medicine
GA 122LQ
UT WOS:000317320000002
PM 23207252
DA 2023-11-17
ER

PT J
AU Han, SY
   Li, HX
   Ma, X
   Zhang, K
   Ma, ZZ
   Jiang, Y
   Tu, PF
AF Han, Shu-Yan
   Li, Hai-Xia
   Ma, Xu
   Zhang, Ke
   Ma, Zhi-Zhong
   Jiang, Yong
   Tu, Peng-Fei
TI Evaluation of the anti-myocardial ischemia effect of individual and
   combined extracts of <i>Panax notoginseng</i> and <i>Carthamus
   tinctorius</i> in rats
SO JOURNAL OF ETHNOPHARMACOLOGY
LA English
DT Article
DE Panax notoginseng; Carthamus tinctorius; Myocardial infarction; Heart
   function; Oxidative stress; Inflammatory cytokines
ID OXIDATIVE STRESS; CARDIOVASCULAR-DISEASE; HEART-FAILURE; INFARCTION;
   DYSFUNCTION
AB Ethnopharmacological relevance: The decoction of combined Panax notoginseng (Burk) F.H. Chen and Carthamus tinctorius L. has a history of use in traditional medicine for the prevention and treatment of cardiovascular diseases such as angina pectoris and myocardial infarction.
   Aim of the study: In this study, we investigated the effects of individual herbal extracts and combined extracts on anti-myocardial ischemia injuries in vivo, and determined the proper dosage of Panax notoginseng (EPN) combined with Carthamus tinctorius (ECT) that could strengthen their cardioprotective effects. Meanwhile, their potential anti-oxidative stress and anti-inflammation effect were assessed.
   Material and Methods: SD rats were orally given individual EPN 50, 100 mg/kg, ECT 100,200 mg/kg, and different combinations between them. Myocardial infarction was produced by occlusion of the left anterior descending coronary artery for 24 h. Infarct area was determined with 2,3,5-triphenyltetrazolium chloride (TTC) staining. The biomarkers related to myocardial ischemia injury were determined. Simultaneously, hemodynamic parameters were monitored as left ventricular systolic pressure (LVSP), LV end-diastolic pressure (LVEDP) and maximal rate of increase and decrease of left ventricular pressure (dP/dt(max)). The oxidative stress indicators and inflammatory factors were also evaluated.
   Results: The results showed EPN or ECT significantly reduced infarct size, improved cardiac function, decreased levels of creatine kinase (CK) and lactate dehydrogenase (LDH) (all P < 0.05 vs. control). EPN or ECT alone also restrained the oxidative stress related to myocardial ischemia injury as evidenced by decreased malondialdehyde (MDA) and elevated superoxide dismutase (SOD) activity (all P < 0.05 vs. control). However, this cardio-protective effect was further strengthened by their combinations. Among all the combinations, EPN 50 mg/kg plus ECT 200 mg/kg showed predominant potential to reduce infarct size (22.21 +/- 1.72%, P < 0.05 vs. each single, respectively), preserve cardiac function (P < 0.05 vs. ECT 200 mg/kg for LVEDP and -dP/dt(max)) after myocardial ischemia injury in rats. This heart protection was confirmed with the lowered cardiac troponin I (cTnI) (P < 0.05 vs. ECT 200 mg/kg and EPN 50 mg/kg, respectively). Oxidative stress and inflammation are the two key factors in the pathogenesis of myocardial ischemia injury. In the present study, EPN 50 mg/kg plus ECT 200 mg/kg markedly increased SOD and GSH-Px activity (475.30 +/- 23.60 U/ml, P < 0.05 vs. each single, respectively), while elevated MDA level was significantly depressed. Meanwhile, the inflammatory cascade was inhibited as evidenced by decreased cytokines such as tumor necrosis factor-alpha (TNF-alpha), C-reactive protein (CRP) and interleukin-1 beta (IL-1 beta).
   Conclusion: These results demonstrated EPN, Ea and their combinations exhibited significant cardioprotective effects. The findings suggest EPN combined with ECT may be therapeutically more useful for ameliorating anti-myocardial ischemia injuries than individual herbal extract, and EPN 50 mg/kg plus ECT 200 mg/kg is the appropriate combination in the present research. The cardio-protective effect of this combination was achieved partially by decreasing oxidative stress and repressing inflammatory cascade. (C) 2012 Elsevier Ireland Ltd. All rights reserved.
C1 [Han, Shu-Yan; Li, Hai-Xia; Ma, Xu; Zhang, Ke; Jiang, Yong; Tu, Peng-Fei] Peking Univ, Hlth Sci Ctr, Sch Pharmaceut Sci, State Key Lab Nat & Biomimet Drugs, Beijing 100191, Peoples R China.
   [Han, Shu-Yan] Peking Univ, Canc Hosp & Inst, Dept Integrat Chinese & Western Med, Key Lab Carcinogenesis & Translat Res,Minist Educ, Beijing 100142, Peoples R China.
   [Ma, Zhi-Zhong] Peking Univ, Hlth Sci Ctr, Sch Basic Med Sci, Dept Integrat Chinese & Western Med, Beijing 100191, Peoples R China.
C3 Peking University; Peking University; Peking University
RP Tu, PF (corresponding author), Peking Univ, Hlth Sci Ctr, Sch Pharmaceut Sci, State Key Lab Nat & Biomimet Drugs, Beijing 100191, Peoples R China.
EM pengfeitu@vip.163.com
RI Tu, Peng Fei/E-2089-2018; Jiang, Yong/C-4026-2016
OI Jiang, Yong/0000-0002-8450-7786
FU National Science Fund for Distinguished Young Scholars (China)
   [30525043]; National Key Technology R&D Program "New Drug Innovation" of
   China [2012ZX09103201-036]
FX We are grateful for the financial assistance provided by the National
   Science Fund for Distinguished Young Scholars (China) (Grant No.
   30525043), National Key Technology R&D Program "New Drug Innovation" of
   China" (Grant No. 2012ZX09103201-036).
CR Braunersreuther V, 2012, CURR SIGNAL TRANSD T, V7, P89, DOI 10.2174/157436212800376726
   Combinat Pharmacptherapy Publ, 2005, ANN INTERN MED, V143, P593, DOI 10.7326/0003-4819-143-8-200510180-00010
   Dhalla NS, 2000, CARDIOVASC RES, V47, P446, DOI 10.1016/S0008-6363(00)00078-X
   Fan L, 2009, J CHROMATOGR A, V1216, P2063, DOI 10.1016/j.chroma.2008.03.046
   Feng QP, 2001, CIRCULATION, V104, P700, DOI 10.1161/hc3201.092284
   Ferrari R, 2004, CURR PHARM DESIGN, V10, P1699, DOI 10.2174/1381612043384718
   Fu J.H., 2011, INT J TRADIT CHIN ME, V33, P692
   Han Shu-yan, 2011, Zhongguo Yaolixue Yu Dulixue Zazhi, V25, P62, DOI 10.3867/j.issn.1000-3002.2011.01.012
   Han SY, 2010, CHEM BIODIVERS, V7, P383, DOI 10.1002/cbdv.200800313
   Han SY, 2009, PHYTOMEDICINE, V16, P694, DOI 10.1016/j.phymed.2009.02.019
   Hirschfield GM, 2003, QJM-INT J MED, V96, P793, DOI 10.1093/qjmed/hcg134
   Hori M, 2009, CARDIOVASC RES, V81, P457, DOI 10.1093/cvr/cvn335
   Huang CH, 2010, ACTA CARDIOL SIN, V26, P235
   Ishii K, 2009, J AM COLL CARDIOL, V54, P1589, DOI 10.1016/j.jacc.2009.06.030
   Kaminski KA, 2002, INT J CARDIOL, V86, P41, DOI 10.1016/S0167-5273(02)00189-4
   Kawaguchi M, 2011, CIRCULATION, V123, P594, DOI 10.1161/CIRCULATIONAHA.110.982777
   Kloner RA, 2004, J AM COLL CARDIOL, V44, P276, DOI 10.1016/j.jacc.2004.03.068
   Li Xin-zhi, 2006, Zhongguo Yaolixue Tongbao, V22, P533
   Melanson SF, 2005, CARDIOVASC PATHOL, V14, P156, DOI 10.1016/j.carpath.2005.01.007
   Metra M, 2010, INT J CARDIOL, V144, P175, DOI 10.1016/j.ijcard.2010.04.003
   Ng TB, 2006, J PHARM PHARMACOL, V58, P1007, DOI 10.1211/jpp.58.8.0001
   Nian M, 2004, CIRC RES, V94, P1543, DOI 10.1161/01.RES.0000130526.20854.fa
   RAO MR, 1986, J MOL CELL CARDIO S1, V18, P108
   Rhule A, 2006, J ETHNOPHARMACOL, V106, P121, DOI 10.1016/j.jep.2005.12.012
   Rutschow S, 2006, CARDIOVASC RES, V69, P646, DOI 10.1016/j.cardiores.2005.12.009
   Samsamshariat SA, 2005, CARDIOVASC REVASCULA, V6, P121, DOI 10.1016/j.carrev.2005.07.001
   Spinella Marcello, 2002, Altern Med Rev, V7, P130
   Surh Young-Joon, 2011, J Tradit Complement Med, V1, P5
   Urdulashvili T, 2004, CLIN HEMORHEOL MICRO, V30, P399
   Velazquez EJ, 2004, EUR HEART J, V25, P1911, DOI 10.1016/j.ehj.2004.08.006
   Wagner H, 2009, PHYTOMEDICINE, V16, P97, DOI 10.1016/j.phymed.2008.12.018
   Wagner H., 2006, DRUG MONOGRAPHS ANAL, V7
   Wagner H, 2011, FITOTERAPIA, V82, P34, DOI 10.1016/j.fitote.2010.11.016
   Wald NJ, 2003, BMJ-BRIT MED J, V326, P1419, DOI 10.1136/bmj.326.7404.1419
   Wang D, 2012, FOOD CHEM, V132, P1808, DOI 10.1016/j.foodchem.2011.12.010
   Willerson JT, 2004, CIRCULATION, V109, P2, DOI 10.1161/01.CIR.0000129535.04194.38
   Woo CH, 2000, J BIOL CHEM, V275, P32357, DOI 10.1074/jbc.M005638200
   Wu L, 2007, PHYTOMEDICINE, V14, P652, DOI 10.1016/j.phymed.2007.07.060
   YAGI K, 1984, METHOD ENZYMOL, V105, P328
   Zhang NN, 2010, WORLD J CARDIOL, V2, P408, DOI 10.4330/wjc.v2.i12.408
NR 40
TC 63
Z9 76
U1 0
U2 65
PU ELSEVIER IRELAND LTD
PI CLARE
PA ELSEVIER HOUSE, BROOKVALE PLAZA, EAST PARK SHANNON, CO, CLARE, 00000,
   IRELAND
SN 0378-8741
EI 1872-7573
J9 J ETHNOPHARMACOL
JI J. Ethnopharmacol.
PD FEB 13
PY 2013
VL 145
IS 3
BP 722
EP 727
DI 10.1016/j.jep.2012.11.036
PG 6
WC Plant Sciences; Chemistry, Medicinal; Integrative & Complementary
   Medicine; Pharmacology & Pharmacy
WE Science Citation Index Expanded (SCI-EXPANDED)
SC Plant Sciences; Pharmacology & Pharmacy; Integrative & Complementary
   Medicine
GA 090UI
UT WOS:000315005100006
PM 23237935
DA 2023-11-17
ER

PT J
AU Choi, S
   Park, MS
   Lee, YR
   Lee, YC
   Kim, TW
   Do, SG
   Kim, DS
   Jeon, BH
AF Choi, Sunga
   Park, Myoung Soo
   Lee, Yu Ran
   Lee, Young Chul
   Kim, Tae Woo
   Do, Seon-Gil
   Kim, Dong Seon
   Jeon, Byeong Hwa
TI A standardized bamboo leaf extract inhibits monocyte adhesion to
   endothelial cells by modulating vascular cell adhesion protein-1
SO NUTRITION RESEARCH AND PRACTICE
LA English
DT Article
DE Bamboo leaf extracts; anti-inflammation; reactive oxygen species;
   interleukin-6; endothelial cells
ID ICAM-1 EXPRESSION; ATHEROSCLEROSIS; INFLAMMATION; DYSFUNCTION;
   ACCUMULATION; ANTIOXIDANTS; MECHANISMS; FLAVONOIDS; LEUKOCYTES; VCAM-1
AB Bamboo leaves (Phyllostachys pubescens Mazel ex J. Houz (Poacea)) have a long history of food and medical applications in Asia, including Japan and Korea. They have been used as a traditional medicine for centuries. We investigated the mechanism of anti-inflammatory activity of a bamboo leaf extract (BLE) on tumor necrosis factor-alpha (TNF-alpha)-induced monocyte adhesion in human umbilical vein endothelial cells (HUVECs). Exposure of HUVECs to BLE did not inhibit cell viability or cause morphological changes at concentrations ranging from 1 mu g/ml to 1 mg/ml. Treatment with 0.1 mg/ml BLE caused 63% inhibition of monocyte adhesion in TNF-alpha-activated HUVECs, which was associated with 38.4% suppression of vascular cell adhesion molecule-1 expression. Furthermore, TNF-alpha-induced reactive oxygen species generation was decreased to 47.9% in BLE treated TNF-alpha-activated HUVECs. BLE (0.05 mg/ml) also caused about 50% inhibition of interleukin-6 secretion from lipopolysaccharide-stimulated monocyte. The results indicate that BLE may be clinically useful as an anti-inflammatory or anti-oxidant for human cardiovascular disease including atherosclerosis.
C1 [Choi, Sunga; Park, Myoung Soo; Lee, Yu Ran; Jeon, Byeong Hwa] Chungnam Natl Univ, Sch Med, Dept Physiol, Infect Signaling Network Res Ctr, Taejon 301747, South Korea.
   [Choi, Sunga; Park, Myoung Soo; Lee, Yu Ran; Jeon, Byeong Hwa] Chungnam Natl Univ, Sch Med, Dept Physiol, Res Inst Med Sci, Taejon 301747, South Korea.
   [Lee, Young Chul; Kim, Tae Woo; Kim, Dong Seon] Unigen Inc, Cheonan 330863, Chungnam, South Korea.
   [Do, Seon-Gil] Univera Inc, Life Sci Res Inst, Seoul 133120, South Korea.
   [Kim, Dong Seon] Korea Inst Oriental Med, Basic Herbal Med Res Grp, Taejon 305811, South Korea.
C3 Chungnam National University; Chungnam National University; Korea
   Institute of Oriental Medicine (KIOM)
RP Jeon, BH (corresponding author), Chungnam Natl Univ, Sch Med, Dept Physiol, Infect Signaling Network Res Ctr, 6 Munhwa dong, Taejon 301747, South Korea.
EM bhjeon@cnu.ac.kr
RI Choi, Sunga/W-7929-2018; Jeon, Byeong Hwa/D-4160-2012
OI Choi, Sunga/0000-0002-3358-7923; Jeon, Byeong Hwa/0000-0002-3347-2739
FU National Research Foundation of Korea (NRF) [2011-0006231]; Leaders
   Industry University Cooperation Project; Ministry of Education, Science
   & Technology (MEST)
FX This work was supported by a National Research Foundation of Korea (NRF)
   grant (2011-0006231) and a Leaders Industry University Cooperation
   Project funded by the Ministry of Education, Science & Technology
   (MEST).
CR BEVILACQUA MP, 1985, J CLIN INVEST, V76, P2003, DOI 10.1172/JCI112200
   Calabresi PA, 2001, J NEUROIMMUNOL, V115, P161, DOI 10.1016/S0165-5728(01)00253-3
   Campbell JH, 2001, J NUTR, V131, p1006S, DOI 10.1093/jn/131.3.1006S
   Cao LH, 2009, VASC PHARMACOL, V50, P200, DOI 10.1016/j.vph.2009.01.008
   Chen YH, 2001, J CELL BIOCHEM, V82, P512, DOI 10.1002/jcb.1176
   Cho EJ, 2011, KOREAN J PHYSIOL PHA, V15, P339, DOI 10.4196/kjpp.2011.15.6.339
   Eriksson EE, 2001, J EXP MED, V194, P205, DOI 10.1084/jem.194.2.205
   FARUQI RM, 1993, BRIT HEART J, V69, pS19
   FLAVAHAN NA, 1992, CIRCULATION, V85, P1927, DOI 10.1161/01.CIR.85.5.1927
   Gabay C, 2006, ARTHRITIS RES THER, V8, DOI 10.1186/ar1917
   Grassi D, 2008, J NUTR, V138, P1554
   HARRISON DG, 1994, BASIC RES CARDIOL, V89, P87
   HERTOG MGL, 1993, LANCET, V342, P1007, DOI 10.1016/0140-6736(93)92876-U
   Hung CF, 2008, EUR J PHARMACOL, V586, P275, DOI 10.1016/j.ejphar.2008.03.001
   Islam KN, 1998, CIRCULATION, V98, P2255, DOI 10.1161/01.CIR.98.21.2255
   James WG, 2003, J IMMUNOL, V170, P520, DOI 10.4049/jimmunol.170.1.520
   Kim CS, 2006, CARDIOVASC RES, V69, P520, DOI 10.1016/j.cardiores.2005.10.014
   Kim SN, 2006, ANESTHESIOLOGY, V105, P105, DOI 10.1097/00000542-200607000-00019
   Knekt P, 1996, BRIT MED J, V312, P478, DOI 10.1136/bmj.312.7029.478
   Kweon MH, 2001, J AGR FOOD CHEM, V49, P4646, DOI 10.1021/jf010514x
   Lakota K, 2009, MEDIAT INFLAMM, V2009, DOI 10.1155/2009/146872
   Ley K, 2001, J CLIN INVEST, V107, P1209, DOI 10.1172/JCI13005
   Lum H, 2001, AM J PHYSIOL-CELL PH, V280, pC719
   McEver RP, 2001, THROMB HAEMOSTASIS, V86, P746
   Murphy N, 2005, DIS MARKERS, V21, P181, DOI 10.1155/2005/394152
   Park HS, 2007, ARCH PHARM RES, V30, P161, DOI 10.1007/BF02977689
   Roy S, 1999, METHOD ENZYMOL, V300, P395
   Seki T, 2010, ANTICANCER RES, V30, P111
   Shah AJ, 2012, J NAT MED-TOKYO, V66, P119, DOI 10.1007/s11418-011-0561-7
   Steeber DA, 2000, IMMUNOL RES, V22, P299, DOI 10.1385/IR:22:2-3:299
   Wackers FJ, 2001, HEART DIS, P288
   Weber KSC, 1999, EUR J IMMUNOL, V29, P700, DOI 10.1002/(SICI)1521-4141(199902)29:02<700::AID-IMMU700>3.3.CO;2-T
NR 32
TC 19
Z9 19
U1 4
U2 25
PU KOREAN NUTRITION SOC
PI SEOUL
PA 804 KST CTR, 635-4 YEOGSAM-SONG KANGNAM-KU, SEOUL, 135-703, SOUTH KOREA
SN 1976-1457
J9 NUTR RES PRACT
JI Nutr. Res. Pract.
PD FEB
PY 2013
VL 7
IS 1
BP 9
EP 14
DI 10.4162/nrp.2013.7.1.9
PG 6
WC Nutrition & Dietetics
WE Science Citation Index Expanded (SCI-EXPANDED)
SC Nutrition & Dietetics
GA 100LK
UT WOS:000315702500002
PM 23422838
OA Green Published, Green Submitted
DA 2023-11-17
ER

PT J
AU Mukherjee, A
   Sünkel-Laing, B
   Dewhurst, N
AF Mukherjee, A.
   Suenkel-Laing, B.
   Dewhurst, N.
TI 'Broken Heart' syndrome in Scotland: a case of Takotsubo cardiomyopathy
   in a recently widowed lady
SO SCOTTISH MEDICAL JOURNAL
LA English
DT Article
DE Takotsubo cardiomyopathy; stress cardiomyopathy; acute coronary
   syndrome; myocardial infarction; dilated cardiomyopathy
ID ACUTE MYOCARDIAL-INFARCTION; CLINICAL CHARACTERISTICS
AB Takotsubo cardiomyopathy (TCM), first described in Japan in the early 1990s, is a reversible non-ischaemic cardiomyopathy of unclear aetiology characterised by transient left ventricular dysfunction. It mimics acute myocardial infarction with ST segment changes (STEMI), although evidence of occlusive coronary artery disease is absent. TCM is typically triggered by an intense physical or emotional stress event. We report a case of TCM diagnosed in a recently widowed lady in whom a myocardial infarction was initially suspected. This case illustrates the importance of an awareness of this unique clinical entity. Without appreciation of differentiating features, TCM can easily be misdiagnosed as an acute coronary syndrome. Misdiagnosis and the subsequent inappropriate and potentially harmful use of fibrinolytic therapy can be avoided through careful history-taking, clinical examination and appropriate investigations. Although well reported in the medical literature, this case of TCM provides the basis of a timely summary and update on current understanding of this perplexing condition.
C1 [Mukherjee, A.; Suenkel-Laing, B.] Univ Glasgow, Western Infirm, Glasgow G11 6NT, Lanark, Scotland.
   [Dewhurst, N.] Univ Dundee, NHS Tayside, Perth Royal Infirm, Dundee DD1 4HN, Scotland.
C3 University of Glasgow; University of Dundee
RP Mukherjee, A (corresponding author), Univ Glasgow, Western Infirm, Dumbarton Rd, Glasgow G11 6NT, Lanark, Scotland.
EM ankurmukherjee@nhs.net
CR Akashi YJ, 2002, J ELECTROCARDIOL, V35, P351, DOI 10.1054/jelc.2002.36277
   Bybee KA, 2004, ANN INTERN MED, V141, P858, DOI 10.7326/0003-4819-141-11-200412070-00010
   Bybee KA, 2008, CIRCULATION, V118, P397, DOI 10.1161/CIRCULATIONAHA.106.677625
   Donohue D, 2005, HEART FAIL REV, V10, P311, DOI 10.1007/s10741-005-8555-8
   Dote K, 1991, J Cardiol, V21, P203
   Eitel I, 2011, JAMA-J AM MED ASSOC, V306, P277, DOI 10.1001/jama.2011.992
   Eitel I, 2010, EUR RADIOL, V20, P422, DOI 10.1007/s00330-009-1549-5
   Elian D, 2006, CLIN CARDIOL, V29, P9, DOI 10.1002/clc.4960290104
   Friedrich MG, 2008, JACC-CARDIOVASC IMAG, V1, P652, DOI 10.1016/j.jcmg.2008.07.011
   Gianni M, 2006, EUR HEART J, V27, P1523, DOI 10.1093/eurheartj/ehl032
   Kumar G, 2010, INT J CARDIOL, V144, P444, DOI 10.1016/j.ijcard.2009.03.078
   Kurowski V, 2007, CHEST, V132, P809, DOI 10.1378/chest.07-0608
   Sato H, 1990, CLIN ASPECT MYOCARDI, P56
   Ueyama T, 2004, ANN NY ACAD SCI, V1018, P437, DOI 10.1196/annals.1296.054
   Wittstein IS, 2005, NEW ENGL J MED, V352, P539, DOI 10.1056/NEJMoa043046
NR 15
TC 5
Z9 5
U1 0
U2 1
PU SAGE PUBLICATIONS LTD
PI LONDON
PA 1 OLIVERS YARD, 55 CITY ROAD, LONDON EC1Y 1SP, ENGLAND
SN 0036-9330
EI 2045-6441
J9 SCOT MED J
JI Scott. Med. J.
PD FEB
PY 2013
VL 58
IS 1
BP E15
EP E19
DI 10.1177/0036933012474605
PG 5
WC Medicine, General & Internal
WE Science Citation Index Expanded (SCI-EXPANDED)
SC General & Internal Medicine
GA 190IB
UT WOS:000322331500004
PM 23596033
DA 2023-11-17
ER

PT J
AU Omeish, AFY
   Nimri, MAF
AF Omeish, Abdallah Fandi Yousef
   Nimri, Marwan Adeeb Farah
TI Predictors of herbal medicine in patients with coronary artery disease
   in Jordan
SO JOURNAL OF THE PAKISTAN MEDICAL ASSOCIATION
LA English
DT Article
DE Herbal; Coronary; Jordan
ID HEALTH INTERVIEW SURVEY; ALTERNATIVE MEDICINE; UNITED-STATES;
   PREVALENCE; COMPLEMENTARY; ADULTS; TRENDS
AB Objective: To explore the relation between herbal use and 14 independent variables among cardiac patients.
   Methods: The cross-sectional study was conducted through face-to-face interviews of 690 consecutive patients visiting the outpatient department at the Queen Alia Heart Institute from June 1, 2008 to June 1, 2009. Data were collected using a specially-designed questionnaire. Univariate analysis was carried out to explore the relation between herbal use and 14 pre-determined risk factors. Categorical data between the two groups (herb users, non-users) were studied using paired two-tailed Fischer's exact test. Variables were expressed as absolute numbers and percentages. Multivariate logistic regression analysis of significant univariate predictors of herbal use was then performed using the block entry method.
   Results: There were 471 (68.26%) men and 219 (31.73%) women in the study population. Of the total, there were 97 (14.1%) subjects using herbs: 77 (79.4%) men, 20 (20.6%) women (p=0.01). Other factors of statistically significance included history of smoking (p=0.008), urban residence (p=0.005), duration of coronary artery disease <5 years (p=0.03), impaired left ventricular function (p=0.002), lower educational level (p=0.02). Multivariate logistic regression analysis predicted herbal use in all univariate predictors except for the duration of coronary artery disease (p=0.053).
   Conclusion: Specific and appropriate awareness and educational programmes need to be initiated with target audience in mind to optimise safety and efficacy of consumed herbs and to ensure an affordable healthcare system.
C1 [Omeish, Abdallah Fandi Yousef; Nimri, Marwan Adeeb Farah] Queen Alia Heart Inst, Adult Cardiol Dept, Amman, Jordan.
RP Omeish, AFY (corresponding author), Queen Alia Heart Inst, Adult Cardiol Dept, Amman, Jordan.
EM abdallah.omeish@yahoo.com
CR Abu-Irmaileh BE, 2003, J ETHNOPHARMACOL, V89, P193, DOI 10.1016/S0378-8741(03)00283-6
   Al-Dawood K M, 2000, J Family Community Med, V7, P13
   Al-Faris E A, 2000, J Family Community Med, V7, P17
   Al-Saeedi M, 2003, East Mediterr Health J, V9, P99
   Azaizeh H, 2006, EVID-BASED COMPL ALT, V3, P229, DOI 10.1093/ecam/nel034
   Bodeker G, 2002, AM J PUBLIC HEALTH, V92, P1582, DOI 10.2105/AJPH.92.10.1582
   Bruno JJ, 2005, ANN PHARMACOTHER, V39, P643, DOI 10.1345/aph.1E460
   del Mundo WFB, 2002, FAM MED, V34, P206
   Eisenberg DM, 1998, JAMA-J AM MED ASSOC, V280, P1569, DOI 10.1001/jama.280.18.1569
   Forster DA, 2006, BMC PREGNANCY CHILDB, V19, P6, DOI DOI 10.1186/1471-2393-6-21
   Gibson Paul S., 2001, Obstetrics and Gynecology, V97, p44S, DOI 10.1016/S0029-7844(01)01250-9
   Gilani SI, 2009, RAWAL MED J, V34, P102
   Harrison RA, 2004, INT J VITAM NUTR RES, V74, P183, DOI 10.1024/0300-9831.74.3.183
   Kelly JP, 2005, ARCH INTERN MED, V165, P281, DOI 10.1001/archinte.165.3.281
   Kristoffersen SS, 1996, LANCET, V347, P972
   Leung JM, 2001, ANESTH ANALG, V93, P1062, DOI 10.1097/00000539-200110000-00053
   MacLennan AH, 2002, PREV MED, V35, P166, DOI 10.1006/pmed.2002.1057
   Ni HY, 2002, MED CARE, V40, P353, DOI 10.1097/00005650-200204000-00011
   Omeish AF, 2011, J PAK MED ASSOC, V61, P683
   Pereira M, 2009, J HYPERTENS, V27, P963, DOI 10.1097/HJH.0b013e3283282f65
   Pittler MH, 2008, COCHRANE DB SYST REV, DOI 10.1002/14651858.CD005312.pub2
   Siddiqui U, 2004, J CLIN GASTROENTEROL, V38, P605, DOI 10.1097/00004836-200408000-00013
   Wang CZ, 2007, AM J CHINESE MED, V35, P543, DOI 10.1142/S0192415X07005053
   Wolf U, 2006, FORSCH KOMPLEMENTMED, V13, P4, DOI 10.1159/000093488
NR 24
TC 2
Z9 2
U1 0
U2 5
PU PAKISTAN MEDICAL ASSOC
PI KARACHI
PA PMA HOUSE, AGA KHAN III RD, KARACHI, 00000, PAKISTAN
SN 0030-9982
J9 J PAK MED ASSOC
JI J. Pak. Med. Assoc.
PD FEB
PY 2013
VL 63
IS 2
BP 216
EP 219
PG 4
WC Medicine, General & Internal; Medicine, Research & Experimental
WE Science Citation Index Expanded (SCI-EXPANDED)
SC General & Internal Medicine; Research & Experimental Medicine
GA 081JW
UT WOS:000314318900014
PM 23894898
DA 2023-11-17
ER

PT J
AU Wang, SB
   Zhang, WK
   Pang, XB
   Li, L
   He, GR
   Yang, XY
   Fang, LH
   Zhang, JT
   Du, GH
AF Wang, Shoubao
   Zhang, Weiku
   Pang, Xiaobin
   Li, Li
   He, Guorong
   Yang, Xiuying
   Fang, Lianhua
   Zhang, Juntian
   Du, Guanhua
TI EETs mediate cardioprotection of salvianolic acids through MAPK
   signaling pathway
SO ACTA PHARMACEUTICA SINICA B
LA English
DT Article
DE Salvianolic acids; Acute myocardial infarction; EETs/sEH; MAPK
AB Salvianolic acids, including salvianolic acid A (SAA) and salvianolic acid B (SAB), are the main water-soluble bioactive compounds isolated from the Chinese medicinal herb Danshen and have been shown to exert in vitro and in vivo cardiovascular protection. Recent studies suggest that epoxyeicosatrienoic acids (EETs), the primary cytochrome P450 2J (CYP2J) epoxygenase metabolites of arachidonic acid, are involved in the progression of ischemic injury in diverse organs. Here, we investigated the relation between the protective effects of salvianolic acids and EETs/sEH as well as MAPK signaling pathway. In the present study, the rat acute myocardial infarction (AMI) model was established by the left anterior descending coronary artery occlusion. Our results showed that salvianolic acids significantly reduced ST-segment elevation and serum levels of CK-MB, LDH, and ALT in AMI rats, and significantly attenuated the caspase 3 expression and reduced the ratio of Bax/Bcl-2. ELISA measurement showed that salvianolic acids significantly increased the 14,15-EET levels in blood and heart, and attenuated hydrolase activity of sEH in heart of AMI rat. Western blotting analysis suggested that salvianolic acids significantly attenuated the phosphorylation of JNK and p38, and increased phosphorylation of ERK in heart. In conclusion, these results indicate that EETs/sEH and MAPK signaling pathways are important processes in cardioprotection of salvianolic acids. (C) 2012 Institute of Materia Medica, Chinese Academy of Medical Sciences and Chinese Pharmaceutical Association. Production and hosting by Elsevier B.V. All rights reserved.
C1 [Wang, Shoubao; Li, Li; He, Guorong; Yang, Xiuying] Chinese Acad Med Sci, Inst Mat Med, State Key Lab Bioact Subst & Funct Nat Med, Beijing 100050, Peoples R China.
   [Wang, Shoubao; Pang, Xiaobin; Li, Li; He, Guorong; Yang, Xiuying; Fang, Lianhua; Zhang, Juntian; Du, Guanhua] Peking Union Med Coll, Beijing 100050, Peoples R China.
   [Wang, Shoubao; Pang, Xiaobin; Li, Li; He, Guorong; Yang, Xiuying; Fang, Lianhua; Zhang, Juntian; Du, Guanhua] Chinese Acad Med Sci, Inst Mat Med, Beijing Key Lab Drug Target Identificat & Drug Sc, Beijing 100050, Peoples R China.
   [Zhang, Weiku] China Japan Friendship Hosp, Inst Clin Med Sci, Dept Pharmacol, Beijing 100029, Peoples R China.
C3 Chinese Academy of Medical Sciences - Peking Union Medical College;
   Institute of Materia Medica - CAMS; Chinese Academy of Medical Sciences
   - Peking Union Medical College; Peking Union Medical College; Chinese
   Academy of Medical Sciences - Peking Union Medical College; Institute of
   Materia Medica - CAMS; China-Japan Friendship Hospital
RP Du, GH (corresponding author), Chinese Acad Med Sci, Inst Mat Med, Beijing Key Lab Drug Target Identificat & Drug Sc, Beijing 100050, Peoples R China.
EM dugh@imm.ac.cn
RI Li, Li/ACL-0782-2022; LI, LI/GON-7966-2022
FU National Science Foundation for Young Scholars of China [81202538]
FX The study was supported by the National Science Foundation for Young
   Scholars of China (Grant No. 81202538).
CR Bellien J, 2013, J CARDIOVASC PHARM, V61, P188, DOI 10.1097/FJC.0b013e318273b007
   Boarder MR, 1998, TRENDS PHARMACOL SCI, V19, P99, DOI 10.1016/S0165-6147(98)01170-5
   Chen T, 2011, BRAIN RES BULL, V84, P163, DOI 10.1016/j.brainresbull.2010.11.015
   Gross GJ, 2007, J MOL CELL CARDIOL, V42, P687, DOI 10.1016/j.yjmcc.2006.11.020
   Hao YB, 2009, INT J CANCER, V124, P2200, DOI 10.1002/ijc.24160
   Ho JHC, 2011, J BIOMED SCI, V18, DOI 10.1186/1423-0127-18-30
   Liu X, 2010, J GASTROEN HEPATOL, V25, P420, DOI 10.1111/j.1440-1746.2009.05981.x
   Merabet N, 2012, J MOL CELL CARDIOL, V52, P660, DOI 10.1016/j.yjmcc.2011.11.015
   Ni GH, 2011, PHARMAZIE, V66, P153, DOI 10.1692/ph.2011.0709
   Nithipatikom K, 2006, AM J PHYSIOL-HEART C, V291, pH537, DOI 10.1152/ajpheart.00071.2006
   Nithipatikom K, 2010, J CARDIOVASC PHARM T, V15, P112, DOI 10.1177/1074248409358408
   Seubert J, 2004, CIRC RES, V95, P506, DOI 10.1161/01.RES.0000139436.89654.c8
   Tsai MK, 2010, TOXICOL APPL PHARM, V242, P155, DOI 10.1016/j.taap.2009.10.002
   Wang SX, 2010, NEUROCHEM RES, V35, P1029, DOI 10.1007/s11064-010-0151-1
   Wang SB, 2012, J ASIAN NAT PROD RES, V14, P1084, DOI 10.1080/10286020.2012.723200
   Wang ZH, 2013, CURR VASC PHARMACOL, V11, P105, DOI 10.2174/157016113804547593
   Yan XC, 2010, EXP BIOL MED, V235, P623, DOI 10.1258/ebm.2009.009293
   Yang SL, 2007, AM J PHYSIOL-HEART C, V293, pH142, DOI 10.1152/ajpheart.00783.2006
   Zhang SM, 2011, BASIC CLIN PHARMACOL, V108, P390, DOI 10.1111/j.1742-7843.2011.00676.x
   Zhou ZT, 2006, CARCINOGENESIS, V27, P826, DOI 10.1093/carcin/bgi271
NR 20
TC 4
Z9 4
U1 1
U2 7
PU INST MATERIA MEDICA, CHINESE ACAD MEDICAL SCIENCES
PI BEIJING
PA C/O EDITORIAL BOARD OF ACTA PHARMACEUTICA SINICA, 1 XIANNONGTAN ST,
   BEIJING, 100050, PEOPLES R CHINA
SN 2211-3835
EI 2211-3843
J9 ACTA PHARM SIN B
JI Acta Pharm. Sin. B
PD FEB
PY 2013
VL 3
IS 1
BP 25
EP 31
DI 10.1016/j.apsb.2012.12.006
PG 7
WC Pharmacology & Pharmacy
WE Science Citation Index Expanded (SCI-EXPANDED)
SC Pharmacology & Pharmacy
GA VB1FB
UT WOS:000413447000004
OA gold
DA 2023-11-17
ER

PT J
AU Wang, YB
   Liu, YF
   Lu, XT
   Yan, FF
   Wang, B
   Bai, WW
   Zhao, YX
AF Wang, Ying-Bin
   Liu, Yun-Fang
   Lu, Xiao-Ting
   Yan, Fang-Fang
   Wang, Bo
   Bai, Wen-Wu
   Zhao, Yu-Xia
TI Rehmannia Glutinosa Extract Activates Endothelial Progenitor Cells in a
   Rat Model of Myocardial Infarction through a SDF-1 α/CXCR4 Cascade
SO PLOS ONE
LA English
DT Article
ID CORONARY-ARTERY DISEASE; STEM-CELLS; BONE-MARROW; CXCR4 RECEPTOR;
   TRANSPLANTATION; EXPRESSION; BINDING; REPAIR; HEART; DIFFERENTIATION
AB Objectives: Endothelial progenitor cells (EPCs) can be used to repair tissues after myocardial infarction (MI) but EPC activators have adverse reactions. Rehmannia glutinosa is a herb used in traditional Chinese medicine, which can promote bone-marrow proliferation and protect the ischemic myocardium. We investigated the effects of Rehmannia glutinosa extract (RGE) on EPCs in a rat model of MI.
   Methods: A total of 120 male Wistar rats were randomized to 2 groups (n = 60 each) for treatment: high-dose RGE (1.5 g.kg(-1).day(-1) orally) for 8 weeks, then left anterior descending coronary artery ligation, mock surgery or no treatment, then RGE orally for 4 weeks; or normal saline (NS) as the above protocol. The infarct region of the left ventricle was assessed by serial sectioning and morphology. EPCs were evaluated by number and function. Protein and mRNA levels of CD133, vascular endothelial growth factor receptor 2 (VEGFR2), chemokine C-X-C motif receptor 4 (CXCR4), stromal cell-derived factor-1 alpha (SDF-1 alpha) were measured by immunohistochemistry, Western blot and quantitative PCR analysis.
   Results: RGE significantly improved left ventricular function, decreased the ischemic area and the apoptotic index in the infarct myocardium, also decreased the concentration of serum cardiac troponin T and brain natriuretic peptide at the chronic stage after MI (from week 2 to week 4). RGE increased EPC number, proliferation, migration and tube-formation capacity. It was able to up-regulate the expression of angiogenesis-associated ligand/receptor, including CD133, VEGFR2 and SDF-1 alpha/CXCR4. In vitro, the effect of RGE on SDF-1 alpha/CXCR4 cascade was reversed by the CXCR4 specific antagonist AMD3100.
   Conclusion: RGE may enhance the mobilization, migration and therapeutic angiogenesis of EPCs after MI by activating the SDF-1 alpha/CXCR4 cascade.
C1 [Wang, Ying-Bin; Lu, Xiao-Ting; Bai, Wen-Wu] Shandong Univ, Key Lab Cardiovasc Remodeling & Funct Res, Jinan, Shandong, Peoples R China.
   [Wang, Ying-Bin; Yan, Fang-Fang; Wang, Bo; Zhao, Yu-Xia] Shandong Univ, Dept Tradit Chinese Med, Qilu Hosp, Jinan, Shandong, Peoples R China.
   [Liu, Yun-Fang] Shandong Univ, Dept Diag, Coll Med, Jinan, Shandong, Peoples R China.
C3 Shandong University; Shandong University; Shandong University
RP Zhao, YX (corresponding author), Shandong Univ, Dept Tradit Chinese Med, Qilu Hosp, Jinan, Shandong, Peoples R China.
EM yuxia_zhao@126.com
RI yang, qing/JBR-8440-2023; cheng, shu/IZE-4788-2023
FU National 973 Basic Research Program of China [2012CB518603]; National
   Natural Science Foundation of China [30873325, 81100103, 81173251];
   Natural Science Foundation of Shandong Province [ZR2011HQ020,
   ZR2009CM049]; postdoctoral special foundation for innovative projects of
   Shandong Province [201103049]
FX This study was partially supported by grants from the National 973 Basic
   Research Program of China (No. 2012CB518603), National Natural Science
   Foundation of China (Nos. 30873325, 81100103, 81173251), Natural Science
   Foundation of Shandong Province (Nos. ZR2011HQ020, ZR2009CM049), and
   postdoctoral special foundation for innovative projects of Shandong
   Province (No. 201103049). The funders had no role in study design, data
   collection and analysis, decision to publish, or preparation of the
   manuscript.
CR Abbott JD, 2004, CIRCULATION, V110, P3300, DOI 10.1161/01.CIR.0000147780.30124.CF
   Asahara T, 1999, CIRC RES, V85, P221, DOI 10.1161/01.RES.85.3.221
   Caplice NM, 2003, CIRC RES, V92, P6, DOI 10.1161/01.RES.0000052826.35667.40
   Chae HJ, 2005, LIFE SCI, V76, P2027, DOI 10.1016/j.lfs.2004.07.032
   Crump MP, 1997, EMBO J, V16, P6996, DOI 10.1093/emboj/16.23.6996
   Davani S, 2003, CIRCULATION, V108, P253, DOI 10.1161/01.cir.0000089186.09692.fa
   de Lemos JA, 2002, CIRCULATION, V106, P2868, DOI 10.1161/01.CIR.0000042763.07757.C0
   Frederick JR, 2010, CIRCULATION, V122, pS107, DOI 10.1161/CIRCULATIONAHA.109.930404
   Gehling UM, 2000, BLOOD, V95, P3106
   Haider HK, 2008, CIRC RES, V103, P1300, DOI 10.1161/CIRCRESAHA.108.186742
   Hill JM, 2003, NEW ENGL J MED, V348, P593, DOI 10.1056/NEJMoa022287
   Huang XQ, 2003, BIOPHYS J, V84, P171, DOI 10.1016/S0006-3495(03)74840-1
   Iwami Y, 2004, J CELL MOL MED, V8, P488, DOI 10.1111/j.1582-4934.2004.tb00473.x
   Jiang L, 2008, BIOCHEM BIOPH RES CO, V371, P185, DOI 10.1016/j.bbrc.2008.03.129
   Kang HJ, 2004, LANCET, V363, P751, DOI 10.1016/S0140-6736(04)15689-4
   Kawamoto A, 2001, CIRCULATION, V103, P634
   Kucia M, 2005, LEUKEMIA, V19, P1118, DOI 10.1038/sj.leu.2403796
   LIU FJ, 1994, CHIN J PHAM TOXICOL, V8, P118
   Livak KJ, 2001, METHODS, V25, P402, DOI 10.1006/meth.2001.1262
   Méndez-Ferrer S, 2008, NATURE, V452, P442, DOI 10.1038/nature06685
   Orlic D, 2002, CIRC RES, V91, P1092, DOI 10.1161/01.RES.0000046045.00846.B0
   OSHIO H, 1981, Shoyakugaku Zasshi, V35, P291
   Peichev M, 2000, BLOOD, V95, P952, DOI 10.1182/blood.V95.3.952.003k27_952_958
   Peled A, 1999, SCIENCE, V283, P845, DOI 10.1126/science.283.5403.845
   Rae PC, 2011, VASC CELL, V3, DOI 10.1186/2045-824X-3-11
   Rafii S, 2003, NAT MED, V9, P702, DOI 10.1038/nm0603-702
   Rosenkilde MM, J BIOL CHEM, V279, P3033
   Shi AW, 2009, ACTA PHARMACOL SIN, V30, P299, DOI 10.1038/aps.2009.6
   Strauer BE, 2002, CIRCULATION, V106, P1913, DOI 10.1161/01.CIR.0000034046.87607.1C
   Tang YL, 2009, CIRC RES, V104, P1209, DOI 10.1161/CIRCRESAHA.109.197723
   Tepper OM, 2002, CIRCULATION, V106, P2781, DOI 10.1161/01.CIR.0000039526.42991.93
   Torzewski M, 1998, ARTERIOSCL THROM VAS, V18, P369, DOI 10.1161/01.ATV.18.3.369
   Urbich C, 2004, CIRC RES, V95, P343, DOI 10.1161/01.RES.0000137877.89448.78
   Vasa M, 2001, CIRC RES, V89, pE1, DOI 10.1161/hh1301.093953
   Vasa M, 2001, CIRCULATION, V103, P2885, DOI 10.1161/hc2401.092816
   Werner N, 2003, CIRC RES, V93, pE17, DOI 10.1161/01.RES.0000083812.30141.74
   Wojciech W, 2005, FOLIA HISTOCHEM CYTO, V43, P229
   Yu Z, 2001, J TRANDIT CHIN MED, V28, P240
   Zhang L, 2006, EUR J HAEMATOL, V76, P1, DOI 10.1111/j.1600-0609.2005.00579.x
   Zhang RX, 2008, J ETHNOPHARMACOL, V117, P199, DOI 10.1016/j.jep.2008.02.018
NR 40
TC 20
Z9 30
U1 0
U2 21
PU PUBLIC LIBRARY SCIENCE
PI SAN FRANCISCO
PA 1160 BATTERY STREET, STE 100, SAN FRANCISCO, CA 94111 USA
SN 1932-6203
J9 PLOS ONE
JI PLoS One
PD JAN 18
PY 2013
VL 8
IS 1
AR e54303
DI 10.1371/journal.pone.0054303
PG 15
WC Multidisciplinary Sciences
WE Science Citation Index Expanded (SCI-EXPANDED)
SC Science & Technology - Other Topics
GA 075GQ
UT WOS:000313872800038
PM 23349848
OA Green Published, Green Submitted, gold
DA 2023-11-17
ER

PT J
AU Chen, YF
   Wu, KJ
   Wood, WG
AF Chen, Yuh-Fung
   Wu, Kuo-Jen
   Wood, W. Gibson
TI <i>Paeonia lactiflora</i> Extract Attenuating Cerebral Ischemia and
   Arterial Intimal Hyperplasia Is Mediated by Paeoniflorin via Modulation
   of VSMC Migration and Ras/MEK/ERK Signaling Pathway
SO EVIDENCE-BASED COMPLEMENTARY AND ALTERNATIVE MEDICINE
LA English
DT Article
ID SMOOTH-MUSCLE-CELLS; GROWTH-FACTOR; NEOINTIMAL FORMATION; DIRECTED
   MIGRATION; PROLIFERATION; ANGIOPLASTY; INHIBITION; EXPRESSION; INJURY;
   ACTIVATION
AB Paeonia lactiflora is a well-known traditional Chinese medicine. Paeoniflorin is an active component found in Paeonia lactiflora, which is used to treat smooth muscle spasms and pain and to protect the cardiovascular system. The objective of this study was to determine if Paeonia lactiflora would be protective in rodent models of cerebral ischemia and arterial intimal hyperplasia. Paeonia lactiflora extract (PLex) and paeoniflorin (PF) significantly attenuated cerebral infarction in ischemia/reperfusion injury rats and the severity of intimal hyperplasia in mice where the carotid artery was ligated. PLex and PF reduced PDGF-stimulated VSMC proliferation and migration in a dose-dependent manner by MTT, wound healing, and transwell assays. PF significantly reduced protein levels of Ras, MEK, p-MEK and p-ERK, but not MMP-2 and MMP-9. In summary, Paeonia lactiflora reduced cerebral ischemia and arterial intimal hyperplasia which were mainly made via the intermediary of PF. The protective effect of PF was related to the modulation of the Ras/MEK/ERK signaling pathway.
C1 [Chen, Yuh-Fung; Wu, Kuo-Jen] China Med Univ, Dept Pharmacol, Taichung 40402, Taiwan.
   [Chen, Yuh-Fung] China Med Univ Hosp, Dept Pharm, Taichung 40447, Taiwan.
   [Wood, W. Gibson] Univ Minnesota, Dept Pharmacol, Minneapolis, MN 55455 USA.
   [Wood, W. Gibson] Ctr Geriatr Res Educ & Clin, VA Med Ctr, Minneapolis, MN 55455 USA.
C3 China Medical University Taiwan; China Medical University Taiwan; China
   Medical University Hospital - Taiwan; University of Minnesota System;
   University of Minnesota Twin Cities; US Department of Veterans Affairs;
   Veterans Health Administration (VHA); Minneapolis VA Health Care System;
   Geriatric Research Education & Clinical Center
RP Chen, YF (corresponding author), China Med Univ, Dept Pharmacol, 91 Hsueh Shih Rd, Taichung 40402, Taiwan.
EM yfchen@mail.cmu.edu.tw
FU National Sciences Council (Taipei, Taiwan) [NSC96-2320- B-039-014-MY2,
   NSC101-2320-B-039-026]; China Medical University (Taichung, Taiwan)
   [CMU96-201, CMU99-COL-42-1, CMU99-COL-42-2]
FX The authors would like to thank the National Sciences Council (Taipei,
   Taiwan) and China Medical University (Taichung, Taiwan) for supporting
   this work (NSC96-2320- B-039-014-MY2, NSC101-2320-B-039-026, CMU96-201,
   CMU99-COL-42-1, and CMU99-COL-42-2).
CR ASAHARA T, 1995, CIRCULATION, V91, P2793, DOI 10.1161/01.CIR.91.11.2793
   BORNFELDT KE, 1994, J CLIN INVEST, V93, P1266, DOI 10.1172/JCI117081
   Chandrasekar B, 2000, J AM COLL CARDIOL, V35, P555, DOI 10.1016/S0735-1097(99)00596-3
   Chen YF, 1988, CHINESE PHARM J, V40, P11
   Chernov Andrei V, 2011, Biomol Concepts, V2, P135
   Curcio A, 2011, CIRC J, V75, P1287, DOI 10.1253/circj.CJ-11-0366
   Doyle KP, 2008, NEUROPHARMACOLOGY, V55, P310, DOI 10.1016/j.neuropharm.2008.01.005
   Eltzschig HK, 2004, BRIT MED BULL, V70, P71, DOI 10.1093/bmb/ldh025
   FERNS GAA, 1991, SCIENCE, V253, P1129, DOI 10.1126/science.1653454
   Gennaro G, 2004, CIRCULATION, V110, P3367, DOI 10.1161/01.CIR.0000147773.86866.CD
   Graf K, 1997, HYPERTENSION, V29, P334, DOI 10.1161/01.HYP.29.1.334
   HALL PA, 1990, J PATHOL, V162, P285, DOI 10.1002/path.1711620403
   Hasso A N, 1994, Neuroimaging Clin N Am, V4, P733
   Hsieh CL, 2006, J ETHNOPHARMACOL, V106, P208, DOI 10.1016/j.jep.2005.12.027
   ISHIDA H, 1987, CHEM PHARM BULL, V35, P849
   Jin SN, 2012, J ETHNOPHARMACOL, V142, P188, DOI 10.1016/j.jep.2012.04.035
   Kaiser M, 1998, ARTHRITIS RHEUM, V41, P623, DOI 10.1002/1529-0131(199804)41:4<623::AID-ART9>3.0.CO;2-6
   Li TJ, 2007, J PHARMACOL SCI, V105, P34, DOI 10.1254/jphs.FP0070450
   Li YH, 2009, INT HEART J, V50, P207, DOI 10.1536/ihj.50.207
   LIU MW, 1989, CIRCULATION, V79, P1374, DOI 10.1161/01.CIR.79.6.1374
   Lowe HC, 2002, J AM COLL CARDIOL, V39, P183, DOI 10.1016/S0735-1097(01)01742-9
   Munaron L, 2002, INT J MOL MED, V10, P671
   Nawashiro H, 2000, J CEREBR BLOOD F MET, V20, P1040, DOI 10.1097/00004647-200007000-00003
   Newby AC, 2006, CARDIOVASC RES, V69, P614, DOI 10.1016/j.cardiores.2005.08.002
   PAULY RR, 1995, CIRCULATION, V91, P1107, DOI 10.1161/01.CIR.91.4.1107
   Ross R, 1999, NEW ENGL J MED, V340, P115, DOI 10.1056/NEJM199901143400207
   ROSS R, 1993, NATURE, V362, P801, DOI 10.1038/362801a0
   Sakata Y, 2004, ARTERIOSCL THROM VAS, V24, pE34
   SERRUYS PW, 1994, NEW ENGL J MED, V331, P489, DOI 10.1056/NEJM199408253310801
   Sirois MG, 1997, CIRCULATION, V95, P669, DOI 10.1161/01.CIR.95.3.669
   Tang NY, 2010, AM J CHINESE MED, V38, P51, DOI 10.1142/S0192415X10007786
   Tsai HY, 1999, J ETHNOPHARMACOL, V66, P249, DOI 10.1016/S0378-8741(98)00236-0
   Uchida K, 1996, ATHEROSCLEROSIS, V124, P9, DOI 10.1016/0021-9150(95)05742-0
   Wu KJ, 2012, EVID-BASED COMPL ALT, V2012, DOI 10.1155/2012/163106
   Yamboliev IA, 2001, AM J PHYSIOL-CELL PH, V280, pC1680, DOI 10.1152/ajpcell.2001.280.6.C1680
   Yang XP, 2006, ARTERIOSCL THROM VAS, V26, P85, DOI 10.1161/01.ATV.0000191635.00744.b6
   Yellon DM, 2007, NEW ENGL J MED, V357, P2409
   Zhang ZG, 2000, J CLIN INVEST, V106, P829, DOI 10.1172/JCI9369
NR 38
TC 31
Z9 37
U1 0
U2 15
PU HINDAWI LTD
PI LONDON
PA ADAM HOUSE, 3RD FLR, 1 FITZROY SQ, LONDON, W1T 5HF, ENGLAND
SN 1741-427X
EI 1741-4288
J9 EVID-BASED COMPL ALT
JI Evid.-based Complement Altern. Med.
PY 2013
VL 2013
AR 482428
DI 10.1155/2013/482428
PG 12
WC Integrative & Complementary Medicine
WE Science Citation Index Expanded (SCI-EXPANDED)
SC Integrative & Complementary Medicine
GA 166FG
UT WOS:000320539500001
PM 23818926
OA Green Published, Green Submitted, gold
DA 2023-11-17
ER

PT J
AU Cho, YH
   Ku, CR
   Hong, ZY
   Heo, JH
   Kim, EH
   Choi, DH
   Kim, D
   Kim, AJ
   Lee, CS
   Jung, M
   Lee, HC
   Seo, M
   Lee, EJ
AF Cho, Yoon Hee
   Ku, Cheol Ryong
   Hong, Zhen-Yu
   Heo, Ji Hoe
   Kim, Eun Hee
   Choi, Dong Hoon
   Kim, Dongkyu
   Kim, Ae-Jung
   Lee, Cheol Soon
   Jung, Mankil
   Lee, Hyun Chul
   Seo, MiRan
   Lee, Eun Jig
TI Therapeutic Effects of Water Soluble Danshen Extracts on Atherosclerosis
SO EVIDENCE-BASED COMPLEMENTARY AND ALTERNATIVE MEDICINE
LA English
DT Article
ID MUSCLE-CELL PROLIFERATION; LIQUID-CHROMATOGRAPHY; NEOINTIMA FORMATION;
   MIGRATION; INJURY; ANTIPLATELET; ACTIVATION; ARTERY; ACID; TIME
AB Danshen is a traditional Chinese medicine with many beneficial effects on cardiovascular diseases.. e aim of this study was to evaluate the mechanisms responsible for the antiatherogenic effect of water soluble Danshen extracts (DEs). Rat vascular smooth muscle cells (VSMCs) and human umbilical vein endothelial cells (HUVECs) were treated with DE. To evaluate the effects of DE in vivo, carotid balloon injury and tail vein thrombosis were induced in Sprague-Dawley (SD) rats and iliac artery stent was induced in New Zealand white rabbits.. e inhibitory action of DE on platelet aggregation was confirmed with an impedance aggregometer. DE inhibited the production of reactive oxygen species, and the migration and proliferation of platelet-derived growth factor-BB stimulated VSMCs. Furthermore, DE prevented inflammation and apoptosis in HUVECs. Both effects of DE were reconfirmed in both rat models. DE treatment attenuated platelet aggregation in both in vivo and ex vivo conditions. Pretreatment with DE prevented tail vein thrombosis, which is normally induced by kappa-carrageenan injection. Lastly, DE-treated rabbits showed decreased in-stent restenosis of stented iliac arteries. These results suggest that water soluble DE modulates key atherogenic events in VSMCs, endothelial cells, and platelets in both in vitro and in vivo conditions.
C1 [Cho, Yoon Hee; Hong, Zhen-Yu; Kim, Dongkyu; Seo, MiRan] Severance Hosp, Integrat Res Inst Cerebral & Cardiovasc Dis, Seoul 120752, South Korea.
   [Ku, Cheol Ryong; Lee, Hyun Chul; Lee, Eun Jig] Yonsei Univ, Coll Med, Dept Internal Med, Div Endocrinol, Seoul 120752, South Korea.
   [Heo, Ji Hoe; Kim, Eun Hee] Yonsei Univ, Coll Med, Div Neurol, Seoul 120752, South Korea.
   [Choi, Dong Hoon] Yonsei Univ, Coll Med, Dept Internal Med, Div Cardiol, Seoul 120752, South Korea.
   [Jung, Mankil] Yonsei Univ, Dept Chem, Seoul 120752, South Korea.
C3 Yonsei University; Yonsei University Health System; Yonsei University;
   Yonsei University Health System; Yonsei University; Yonsei University
   Health System; Yonsei University; Yonsei University Health System;
   Yonsei University
RP Seo, M (corresponding author), Severance Hosp, Integrat Res Inst Cerebral & Cardiovasc Dis, Seoul 120752, South Korea.
EM seo99@yuhs.ac; ejlee423@yuhs.ac
RI Heo, JoonNyung/ABI-5389-2020
OI Heo, JoonNyung/0000-0001-6287-6348; Lee, Eun Jig/0000-0002-9876-8370;
   Choi, Donghoon/0000-0002-2009-9760; Heo, Ji Hoe/0000-0001-9898-3321; Ku,
   Cheol Ryong/0000-0001-8693-9630
FU Ministry for Health & Welfare Affairs, Republic of Korea [A085136]
FX This work was supported by a Grant (A085136) from the Korea Healthcare
   R&D Project, Ministry for Health & Welfare Affairs, Republic of Korea.
CR Cao J, 2008, BIOMED CHROMATOGR, V22, P164, DOI 10.1002/bmc.911
   Cao J, 2009, BIOMED CHROMATOGR, V23, P397, DOI 10.1002/bmc.1130
   Chen L, 2009, ACTA PHARMACOL SIN, V30, P1245, DOI 10.1038/aps.2009.122
   Cheng TO, 2006, J AM COLL CARDIOL, V47, P1498, DOI 10.1016/j.jacc.2006.01.001
   Cheng TO, 1999, ANN THORAC SURG, V67, P894
   Cheng TO, 2007, INT J CARDIOL, V121, P9, DOI 10.1016/j.ijcard.2007.01.004
   Cheng TO, 2006, INT J CARDIOL, V110, P411, DOI 10.1016/j.ijcard.2005.08.069
   Fan HY, 2010, THROMB RES, V126, pE17, DOI 10.1016/j.thromres.2010.04.006
   Gennaro G, 2004, CIRCULATION, V110, P3367, DOI 10.1161/01.CIR.0000147773.86866.CD
   Hagimori M, 2009, PHARMACOL RES, V60, P320, DOI 10.1016/j.phrs.2009.04.010
   Han JY, 2008, PHARMACOL THERAPEUT, V117, P280, DOI 10.1016/j.pharmthera.2007.09.008
   Jackson SP, 2003, J THROMB HAEMOST, V1, P1602, DOI 10.1046/j.1538-7836.2003.00267.x
   Jagadeesha DK, 2005, AM J PHYSIOL-HEART C, V289, pH1047, DOI 10.1152/ajpheart.01071.2004
   Jang HS, 2009, CATHETER CARDIO INTE, V74, P881, DOI 10.1002/ccd.22047
   Kalyanasundaram A, 2011, NAT REV CARDIOL, V8, P592, DOI 10.1038/nrcardio.2011.128
   Kim JE, 2011, KOREAN J PHYSIOL PHA, V15, P203, DOI 10.4196/kjpp.2011.15.4.203
   Lee S, 2006, ATHEROSCLEROSIS, V186, P29, DOI 10.1016/j.atherosclerosis.2005.06.048
   Moon CY, 2012, BIOCHEM BIOPH RES CO, V423, P116, DOI 10.1016/j.bbrc.2012.05.092
   Nakazawa Gaku, 2008, Expert Rev Cardiovasc Ther, V6, P1379, DOI 10.1586/14779072.6.10.1379
   Nobukata H, 1999, TOXICOL LETT, V104, P93, DOI 10.1016/S0378-4274(98)00354-3
   OHBA M, 1994, J CELL BIOL, V126, P1079, DOI 10.1083/jcb.126.4.1079
   Park J, 2004, AM J TRANSPLANT, V4, P1982, DOI 10.1111/j.1600-6143.2004.00610.x
   POBER JS, 1990, PHYSIOL REV, V70, P427, DOI 10.1152/physrev.1990.70.2.427
   Raines EW, 2004, CYTOKINE GROWTH F R, V15, P237, DOI 10.1016/j.cytogfr.2004.03.004
   ROSS R, 1993, NATURE, V362, P801, DOI 10.1038/362801a0
   SCHWARTZ SM, 1995, CIRC RES, V77, P445, DOI 10.1161/01.RES.77.3.445
   Shiao MS, 2008, BIOFACTORS, V34, P147, DOI 10.1002/biof.5520340206
   Sivritas D, 2011, BASIC RES CARDIOL, V106, P563, DOI 10.1007/s00395-011-0174-z
   Steinkamp-Fenske Katja, 2007, Atherosclerosis, V195, pe104, DOI 10.1016/j.atherosclerosis.2007.03.028
   Wong CK, 2006, ALLERGY, V61, P289, DOI 10.1111/j.1398-9995.2006.00972.x
   YAGI A, 1989, PLANTA MED, P51, DOI 10.1055/s-2006-961824
   Yan ZQ, 1998, CIRC RES, V82, P21
   Zhou LM, 2005, J CLIN PHARMACOL, V45, P1345, DOI 10.1177/0091270005282630
NR 33
TC 23
Z9 23
U1 0
U2 19
PU HINDAWI LTD
PI LONDON
PA ADAM HOUSE, 3RD FLR, 1 FITZROY SQ, LONDON, W1T 5HF, ENGLAND
SN 1741-427X
EI 1741-4288
J9 EVID-BASED COMPL ALT
JI Evid.-based Complement Altern. Med.
PY 2013
VL 2013
AR 623639
DI 10.1155/2013/623639
PG 11
WC Integrative & Complementary Medicine
WE Science Citation Index Expanded (SCI-EXPANDED)
SC Integrative & Complementary Medicine
GA 079DB
UT WOS:000314149300001
PM 23401716
OA gold, Green Published, Green Submitted
DA 2023-11-17
ER

PT J
AU Chung, VCH
   Chen, M
   Ying, Q
   Tam, WWS
   Wu, XY
   Ma, PHX
   Ziea, ETC
   Wong, VCW
   Tang, JL
AF Chung, Vincent C. H.
   Chen, Mao
   Ying, Qin
   Tam, Wilson W. S.
   Wu, Xin Yin
   Ma, Polly H. X.
   Ziea, Eric T. C.
   Wong, Vivian C. W.
   Tang, Jin Ling
TI Add-On Effect of Chinese Herbal Medicine on Mortality in Myocardial
   Infarction: Systematic Review and Meta-Analysis of Randomized Controlled
   Trials
SO EVIDENCE-BASED COMPLEMENTARY AND ALTERNATIVE MEDICINE
LA English
DT Review
ID BIAS; OUTCOMES; DISEASE
AB In China, Chinese herbal medicine (CHM) is widely used as an adjunct to biomedicine (BM) in treating myocardial infarction (MI). This meta-analysis of RCTs evaluated the efficacy of combined CHM-BM in the treatment of MI, compared to BM alone Sixty-five RCTs (12,022 patients) of moderate quality were identified. 6,036 patients were given CHM plus BM, and 5,986 patients used BM only. Combined results showed clear additional effect of CHM-BM treatment in reducing all-cause mortality (relative risk reduction (RRR) = 37%, 95% CI = 28%-45%, I-2 = 0.0%) and mortality of cardiac origin (RRR = 39%, 95% CI = 22%-52%,I-2 = 22.8). Benefits remained a. er random-effect trim and fill adjustment for publication bias (adjusted RRR for all-cause mortality = 29%, 95% CI = 16%-40%; adjusted RRR for cardiac death = 32%, 95% CI = 15%-46%). CHM is also found to be efficacious in lowering the risk of fatal and nonfatal cardiogenic shock, cardiac arrhythmia, myocardial reinfarction, heart failure, angina, and occurrence of total heart events. In conclusion, addition of CHM is very likely to be able to improve survival of MI patients who are already receiving BM. Further confirmatory evaluation via large blinded randomized trials is warranted.
C1 [Chung, Vincent C. H.; Chen, Mao; Ying, Qin; Tam, Wilson W. S.; Wu, Xin Yin; Ma, Polly H. X.; Tang, Jin Ling] Chinese Univ Hong Kong, Jockey Club Sch Publ Hlth & Primary Care, Hong Kong, Hong Kong, Peoples R China.
   [Ziea, Eric T. C.; Wong, Vivian C. W.] Hong Kong Hosp Author, Chinese Med Dept, Hong Kong, Hong Kong, Peoples R China.
C3 Chinese University of Hong Kong
RP Tang, JL (corresponding author), Chinese Univ Hong Kong, Jockey Club Sch Publ Hlth & Primary Care, Hong Kong, Hong Kong, Peoples R China.
EM jltang@cuhk.edu.hk
RI Tam, Wilson/K-1664-2019; TAM, Wilson W.S./H-5890-2019; Chung, Vincent
   CH/K-2447-2013; Tang, JL/G-1759-2013
OI TAM, Wilson W.S./0000-0003-0641-3060; Chung, Vincent
   CH/0000-0002-5947-4492; Ma, Haixia/0000-0003-2906-9936; Mao,
   Chen/0000-0002-6537-6215
FU Chinese Medicine Department, Hong Kong Hospital Authority (CUHK)
   [7050098]
FX This paper is funded by the Chinese Medicine Department, Hong Kong
   Hospital Authority (CUHK Project code: 7050098).
CR Altman DG, 2011, BMJ-BRIT MED J, V343, DOI 10.1136/bmj.d2304
   [Anonymous], J JIAMUSI MED COLL
   [Anonymous], CHINESE J INTEGRATIV
   [Anonymous], 2001, CHINESE J CARDIOLOGY
   [Anonymous], 2007, CHIN J INTEGRATED TR
   [Anonymous], CHINESE J INTEGRATIV
   [Anonymous], MODERN J INTEGRATED
   [Anonymous], ITALIAN HEART J S
   [Anonymous], J EMERGENCY TRADITIO
   [Anonymous], CHINESE J INTEGRATIV
   [Anonymous], CHINESE J INTEGRATIV
   [Anonymous], CHINESE J INTEGRATIV
   [Anonymous], CHINESE J PRACTICAL
   [Anonymous], CHINESE J INFORM TRA
   [Anonymous], J EMERGENCY TRADITIO
   [Anonymous], J EMERGENCY TRADITIO, DOI [10.3969/j.issn.1004-745X.2007.07.032, DOI 10.3969/J.ISSN.1004-745X.2007.07.032]
   [Anonymous], J TRADITIONAL CHINES
   [Anonymous], CHINESE J INTEGRATIV
   [Anonymous], J PRACTICAL TRADITIO
   [Anonymous], J PRACTICAL CHINESE
   [Anonymous], 2006, CHINA MED HERALD CHI
   [Anonymous], CHINESE J DIFFICULT
   [Anonymous], CHINESE J INTEGRATED
   [Anonymous], CHINESE J INTEGRATIV
   [Anonymous], J EMERGENCY TRADITIO
   [Anonymous], TIANJIN PHARM
   [Anonymous], CRITICAL CARE MED
   [Anonymous], J CLIN CARDIOLOGY
   [Anonymous], J TRADITIONAL CHINES
   [Anonymous], CHINESE TRADITIONAL
   [Anonymous], CLIN MED CHINA
   [Anonymous], CHINA MED HERALD
   [Anonymous], CHINESE J INTEGRATIV
   [Anonymous], TIANJIN PHARM
   [Anonymous], J TRADITIONAL CHINES
   [Anonymous], COCHRANE HDB SYSTEMA
   [Anonymous], PROGR MODERN BIOMEDI
   [Anonymous], CHINESE COMMUNITY DO
   [Anonymous], CHINESE TRADITIONAL
   [Anonymous], J EMERGENCY TRADITIO
   [Anonymous], SHANGHAI MED PHARM J
   [Anonymous], J QIQIHAR MED COLL
   [Anonymous], J EMERGENCY TRADITIO
   [Anonymous], BMJ CLIN EVIDENCE
   [Anonymous], ACTA ACAD MED WEIFAN
   [Anonymous], CHINESE J INTEGRATED
   [Anonymous], CHINESE J PRACTICAL
   [Anonymous], CHINA MODERN MED
   [Anonymous], LIAONING J TRADITION
   [Anonymous], CHINA MED HERALD
   [Anonymous], TIANJIN J TRADITIONA
   [Anonymous], J PRACTICAL TRADITIO
   [Anonymous], J TRADITIONAL CHINES
   [Anonymous], HUBEI J TRADITIONAL
   [Anonymous], CHINA J MODERN MED
   [Anonymous], MODERN J INTEGRATED
   [Anonymous], J NEW CHINESE MED
   [Anonymous], CHINESE MED FACTORY
   [Anonymous], J PRACTICAL TRADITIO
   [Anonymous], CHINESE J INTEGRATED
   [Anonymous], COCHRANE DATABASE SY
   [Anonymous], CHIN PHARM ONL
   Cheng YT, 2009, CHINESE MED J-PEKING, V122, P1529, DOI 10.3760/cma.j.issn.0366-6999.2009.13.011
   Du Bao-min, 2006, Zhonghua Nei Ke Za Zhi, V45, P21
   Guo HD, 2010, INT J DIGIT EARTH, V3, P1, DOI 10.1080/17538941003650702
   Higgins JPT, 2003, BMJ-BRIT MED J, V327, P557, DOI 10.1136/bmj.327.7414.557
   Hróbjartsson A, 2012, BMJ-BRIT MED J, V344, DOI 10.1136/bmj.e1119
   Jiang P, 2011, J ETHNOPHARMACOL, V138, P530, DOI 10.1016/j.jep.2011.09.049
   Li G, 1999, Zhongguo Zhong Xi Yi Jie He Za Zhi, V19, P461
   Li Ze-en, 2006, Zhongguo Zhong Xi Yi Jie He Za Zhi, V26, P555
   Lopez AD, 2006, LANCET, V367, P1747, DOI 10.1016/S0140-6736(06)68770-9
   Luo J, 2012, EVID-BASED COMPL ALT, V2012, DOI 10.1155/2012/927392
   Peters JL, 2007, STAT MED, V26, P4544, DOI 10.1002/sim.2889
   RAPAPORT E, 1979, CIRCULATION, V59, P607
   Riley RD, 2011, BMJ-BRIT MED J, V342, DOI 10.1136/bmj.d549
   Shang AJ, 2007, INT J EPIDEMIOL, V36, P1086, DOI 10.1093/ije/dym119
   Shang Hongcai, 2009, J Evid Based Med, V2, P84, DOI 10.1111/j.1756-5391.2009.01004.x
   Tang JL, 2008, LANCET, V372, P1938, DOI 10.1016/S0140-6736(08)61354-9
   Wang NY, 2001, AM J CHINESE MED, V29, P367, DOI 10.1142/S0192415X01000381
   Wood L, 2008, BMJ-BRIT MED J, V336, P601, DOI 10.1136/bmj.39465.451748.AD
   Xu J, 2009, HEALTH POLICY, V90, P133, DOI 10.1016/j.healthpol.2008.09.003
   Xu N, 2011, J PHARMACEUT BIOMED, V55, P101, DOI 10.1016/j.jpba.2010.12.015
   [杨静文 YANG Jingwen], 2006, [中国循环杂志, Chinese Circulation Journal], V21, P276
   [张婧婧 ZHANG Jingjing], 2008, [复杂系统与复杂性科学, Complex Systems and Complexity Science], V5, P68
   Zhang L, 2011, PHARMAZIE, V66, P144, DOI 10.1691/ph.2011.0738
   史俊玲, 2002, [中国中西医结合杂志, Chinese Journal of Integrated Traditional and Western Medicine], V22, P227
   马鲁波, 2006, [中国中西医结合杂志, Chinese Journal of Integrated Traditional and Western Medicine], V26, P167
NR 87
TC 10
Z9 11
U1 0
U2 8
PU HINDAWI LTD
PI LONDON
PA ADAM HOUSE, 3RD FLR, 1 FITZROY SQ, LONDON, W1T 5HF, ENGLAND
SN 1741-427X
EI 1741-4288
J9 EVID-BASED COMPL ALT
JI Evid.-based Complement Altern. Med.
PY 2013
VL 2013
AR 675906
DI 10.1155/2013/675906
PG 12
WC Integrative & Complementary Medicine
WE Science Citation Index Expanded (SCI-EXPANDED)
SC Integrative & Complementary Medicine
GA 073PE
UT WOS:000313754200001
PM 23365612
OA Green Submitted, Green Published, gold
DA 2023-11-17
ER

PT J
AU Guo, R
   Wang, YQ
   Xu, J
   Yan, HX
   Yan, JJ
   Li, FF
   Xu, ZX
   Xu, WJ
AF Guo, Rui
   Wang, Yi-Qin
   Xu, Jin
   Yan, Hai-Xia
   Yan, Jian-Jun
   Li, Fu-Feng
   Xu, Zhao-Xia
   Xu, Wen-Jie
TI Research on Zheng Classification Fusing Pulse Parameters in Coronary
   Heart Disease
SO EVIDENCE-BASED COMPLEMENTARY AND ALTERNATIVE MEDICINE
LA English
DT Article
ID EMBEDDING DIMENSION; RECURRENCE PLOTS; SYSTEMS
AB This study was conducted to illustrate that nonlinear dynamic variables of Traditional Chinese Medicine (TCM) pulse can improve the performances of TCM Zheng classification models. Pulse recordings of 334 coronary heart disease (CHD) patients and 117 normal subjects were collected in this study. Recurrence quantification analysis (RQA) was employed to acquire nonlinear dynamic variables of pulse. TCM Zheng models in CHD were constructed, and predictions using a novel multilabel learning algorithm based on different datasets were carried out. Datasets were designed as follows: dataset1, TCM inquiry information including inspection information; dataset2, time-domain variables of pulse and dataset1; dataset3, RQA variables of pulse and dataset1; and dataset4, major principal components of RQA variables and dataset1. The performances of the different models for Zheng differentiation were compared. The model for Zheng differentiation based on RQA variables integrated with inquiry information had the best performance, whereas that based only on inquiry had the worst performance. Meanwhile, the model based on time-domain variables of pulse integrated with inquiry fell between the above two. This result showed that RQA variables of pulse can be used to construct models of TCM Zheng and improve the performance of Zheng differentiation models.
C1 [Guo, Rui; Wang, Yi-Qin; Xu, Jin; Yan, Hai-Xia; Li, Fu-Feng; Xu, Zhao-Xia; Xu, Wen-Jie] Shanghai Univ Tradit Chinese Med, Ctr TCM Informat Sci & Technol, Lab Informat Access & Synth TCM Diagnost 4, Shanghai 201203, Peoples R China.
   [Yan, Jian-Jun] E China Univ Sci & Technol, Ctr Mechatron Engn, Shanghai 200237, Peoples R China.
C3 Shanghai University of Traditional Chinese Medicine; East China
   University of Science & Technology
RP Wang, YQ (corresponding author), Shanghai Univ Tradit Chinese Med, Ctr TCM Informat Sci & Technol, Lab Informat Access & Synth TCM Diagnost 4, Shanghai 201203, Peoples R China.
EM wangyiqin2380@sina.com; jjyan@ecust.edu.cn
FU Innovation Program of Shanghai Municipal Education Commission [11YZ71];
   National Natural Science Foundation of China [81173199]
FX This work was supported by Innovation Program of Shanghai Municipal
   Education Commission under Grant no. 11YZ71, the National Natural
   Science Foundation of China under Grant no. 81173199. Thanks are due to
   all of volunteers for providing invaluable pulse data.
CR [Anonymous], 1979, Circulation, V59, P607
   [Anonymous], TUTORIAL LEARNING MU
   [Anonymous], J CHINESE INTEGRATIV
   Cao LY, 1997, PHYSICA D, V110, P43, DOI 10.1016/S0167-2789(97)00118-8
   Chen L., 2008, AERONAUTICAL COMPUTI, V38, P41
   ECKMANN JP, 1987, EUROPHYS LETT, V4, P973, DOI 10.1209/0295-5075/4/9/004
   Fei Z. F., 2003, TCM PULSE DIAGNOSIS
   FRASER AM, 1986, PHYS REV A, V33, P1134, DOI 10.1103/PhysRevA.33.1134
   GALLEZ D, 1991, BIOL CYBERN, V64, P381, DOI 10.1007/BF00224705
   Gao JB, 2001, PHYS REV E, V63, DOI 10.1103/PhysRevE.63.066202
   Gao JB, 1999, PHYS REV LETT, V83, P3178, DOI 10.1103/PhysRevLett.83.3178
   Jiang B, 2007, TECHNIQUES AUTOMATIO, V26, P38
   KENNEL MB, 1992, PHYS REV A, V45, P3403, DOI 10.1103/PhysRevA.45.3403
   Li FF, 2008, ZHONG GUO XIN XUE GU, V6, P244
   Liu GP, 2012, EVID-BASED COMPL ALT, V2012, DOI 10.1155/2012/135387
   [陆宏伟 Lu Hongwei], 2004, [航天医学与医学工程, Space Medicine & Medical Engineering], V17, P444
   Luo Z. C., 2006, ENG ANAL PULSE WAVE
   Marwan N, 2002, PHYS REV E, V66, DOI 10.1103/PhysRevE.66.026702
   Marwan N, 2002, PHYS LETT A, V302, P299, DOI 10.1016/S0375-9601(02)01170-2
   Marwan N, 2007, PHYS REP, V438, P237, DOI 10.1016/j.physrep.2006.11.001
   Schapire RE, 2000, MACH LEARN, V39, P135, DOI 10.1023/A:1007649029923
   Shao CX, 2008, J BIOMEDICAL ENG RES, V27, P154
   Wang Y.Q., 2004, DIAGNOSTICS TCM
   Wang YQ, 2011, INT J DATA MIN BIOIN, V5, P369, DOI 10.1504/IJDMB.2011.041554
   WEBBER CL, 1994, J APPL PHYSIOL, V76, P965, DOI 10.1152/jappl.1994.76.2.965
   Xu LS, 2010, J MED SYST, V34, P331, DOI 10.1007/s10916-008-9245-6
   Yan HX, 2005, CHINESE ARCH TRADITI, V23, P129
   ZBILUT JP, 1992, PHYS LETT A, V171, P199, DOI 10.1016/0375-9601(92)90426-M
   Zhang ML, 2015, IEEE T PATTERN ANAL, V37, P107, DOI 10.1109/TPAMI.2014.2339815
NR 29
TC 2
Z9 4
U1 1
U2 20
PU HINDAWI LTD
PI LONDON
PA ADAM HOUSE, 3RD FLR, 1 FITZROY SQ, LONDON, W1T 5HF, ENGLAND
SN 1741-427X
EI 1741-4288
J9 EVID-BASED COMPL ALT
JI Evid.-based Complement Altern. Med.
PY 2013
VL 2013
AR 602672
DI 10.1155/2013/602672
PG 8
WC Integrative & Complementary Medicine
WE Science Citation Index Expanded (SCI-EXPANDED)
SC Integrative & Complementary Medicine
GA 144IM
UT WOS:000318932900001
PM 23737839
OA Green Published, Green Submitted, gold
DA 2023-11-17
ER

PT J
AU Li, SM
   Xu, H
AF Li, Siming
   Xu, Hao
TI Integrative Western and Chinese Medicine on Coronary Heart Disease:
   Where Is the Orientation?
SO EVIDENCE-BASED COMPLEMENTARY AND ALTERNATIVE MEDICINE
LA English
DT Review
ID ACTIVATING BLOOD-CIRCULATION; CARDIOVASCULAR-DISEASE; STASIS;
   INTERVENTION; RESTENOSIS; XUEZHIKANG
AB Coronary heart disease (CHD) is the leading cause of death. As the main treatment of CHD, modern medicine has improved dramatically in recent years. Although researches of TCM and integrative medicine on CHD are witnessed encouraging progress in many respects, the role TCM playing in the prevention and treatment of CHD has been unprecedentedly challenged under such circumstance of the very fast development of modern medicine. In order to share mutual complementary advantages of TCM and western medicine, this review summarizes the relatively prominent researches of TCM and integrative medicine on CHD in recent years, and illuminates the issue of the orientation of the further research of integrative medicine on CHD, including (1) original innovation of TCM etiology and pathogenesis, (2) combination of disease and TCM syndrome, (3) biological basis of TCM syndrome of CHD, (4) clinical design and quality control of integrative medicine research, (5) herb-drug interaction, (6) difficulties and hot issues of modern medicine.
C1 [Li, Siming] Beijing Univ Chinese Med, Grad Sch, Beijing 100029, Peoples R China.
   [Li, Siming; Xu, Hao] China Acad Chinese Med Sci, Xiyuan Hosp, Cardiovasc Dis Ctr, Beijing 100091, Peoples R China.
C3 Beijing University of Chinese Medicine; Xiyuan Hospital, CACMS; China
   Academy of Chinese Medical Sciences
RP Xu, H (corresponding author), China Acad Chinese Med Sci, Xiyuan Hosp, Cardiovasc Dis Ctr, Beijing 100091, Peoples R China.
EM xuhaotcm@hotmail.com
RI xu, hao/GWQ-7394-2022; xu, haodong/IAM-9132-2023; Xu, Hao
   Ran/JED-9378-2023
FU National Key Basic Research Program of China [2006CB504803]; Twelve
   Five-year Plan of China [2013BAI02B01, 2013BAI13B01]
FX The current work was partially supported by the National Key Basic
   Research Program of China (no. 2006CB504803) and the Twelve Five-year
   Plan of China (nos. 2013BAI02B01 and 2013BAI13B01).
CR Bai C.-J., 2005, CHINESE J CLIN REHAB, V9, P145
   Chen KJ, 2012, CHIN J INTEGR MED, V18, P891, DOI 10.1007/s11655-012-1291-5
   Chen Ke-ji, 2011, Zhongguo Zhong Xi Yi Jie He Za Zhi, V31, P313
   Chen KJ, 2006, CHINESE MED J-PEKING, V119, P6, DOI 10.1097/00029330-200601010-00002
   Feng Y, 2012, J ALTERN COMPLEM MED, V18, P318, DOI 10.1089/acm.2011.0187
   Feng Y, 2011, CHIN J INTEGR MED, V17, P333, DOI 10.1007/s11655-011-0615-4
   Fu Chang-Geng, 2012, Zhongguo Zhong Xi Yi Jie He Za Zhi, V32, P1285
   Gao ZY, 2012, J ETHNOPHARMACOL, V141, P578, DOI 10.1016/j.jep.2011.08.071
   Jian Wei-Xiong, 2010, Zhongguo Zhong Xi Yi Jie He Za Zhi, V30, P579
   [李连达 Li Lianda], 2003, [中国新药杂志, Chinese Journal New Drugs], V12, P999
   Li Ou, 2012, Zhongguo Zhong Xi Yi Jie He Za Zhi, V32, P603
   Li S. W., 2011, THESIS BEIJING U TRA
   Li Xue-Feng, 2010, Zhongguo Zhong Xi Yi Jie He Za Zhi, V30, P467
   Lu X. Y., 2012, CHINESE J INTEGRATIV
   Lu ZL, 2008, AM J CARDIOL, V101, P1689, DOI 10.1016/j.amjcard.2008.02.056
   Luo J, 2012, EVID-BASED COMPL ALT, V2012, DOI 10.1155/2012/927392
   Ma Xiao-juan, 2008, Zhong Xi Yi Jie He Xue Bao, V6, P355, DOI 10.3736/jcim20080406
   Mei LiJuan, 2012, Chinese Journal of Integrated Traditional and Western Medicine, V32, P168
   Norol F, 2003, BLOOD, V102, P4361, DOI 10.1182/blood-2003-03-0685
   Qiu Y, 2012, EVID-BASED COMPL ALT, V2012, DOI 10.1155/2012/417387
   Ren Y., 2010, CHINESE J INTEGRATIV, V8, P639
   Ren Y, 2012, EVID-BASED COMPL ALT, V2012, DOI 10.1155/2012/714517
   Schulz KF, 2010, ANN INTERN MED, V152, P726, DOI 10.7326/0003-4819-152-11-201006010-00232
   Shang QH, 2011, CHIN J INTEGR MED, V17, P669, DOI 10.1007/s11655-011-0843-7
   Shi Da-zhuo, 2008, Zhong Xi Yi Jie He Xue Bao, V6, P1105, DOI 10.3736/jcim20091102
   Shi G., 2007, CHINESE ARCH TRADITI, V25, P1675
   Tachjian A, 2010, J AM COLL CARDIOL, V55, P515, DOI 10.1016/j.jacc.2009.07.074
   [谭载友 Tan Zaiyou], 2003, [中国新药杂志, Chinese Journal New Drugs], V12, P529
   Tian Feng, 2010, Zhong Xi Yi Jie He Xue Bao, V8, P301, DOI 10.3736/jcim20100401
   Wald NJ, 2003, BMJ-BRIT MED J, V326, P1419, DOI 10.1136/bmj.326.7404.1419
   Wang J., 2009, J HUBEI U CHINESE ME, V11, P3
   Wang L., 2008, CHIN J INTEGR MED, V6, P379
   Wang Ning-yuan, 2005, Zhongguo Zhong Xi Yi Jie He Za Zhi, V25, P916
   [王显 WANG Xian], 2008, [中华中医药杂志, China Journal of Traditional Chinese Medicine and Pharmacy], V23, P204
   [王晓才 WANG Xiaocai], 2008, [中医杂志, Journal of Traditional Chinese Medicine], V49, P62
   Wei D. X., 2010, J EMERGENCY TRADITIO, V19, P441
   Wen Chuan, 2005, Zhongguo Zhong Xi Yi Jie He Za Zhi, V25, P345
   Wu H. J., 2005, CHIN J INTEGR MED CA, V3, P189
   Wu Huan-Lin, 2007, Zhongguo Zhong Xi Yi Jie He Za Zhi, V27, P498
   Xing Y. W., 2007, CHINESE J INFORM TCM, V14, P20
   Xu H, 2010, CHIN J INTEGR MED, V16, P483, DOI 10.1007/s11655-010-0560-7
   Xu H, 2010, CHIN J INTEGR MED, V16, P195, DOI 10.1007/s11655-010-0195-z
   Xu Hao, 2010, Zhongguo Zhong Xi Yi Jie He Za Zhi, V30, P125
   Xu Hao, 2008, Zhongguo Zhong Xi Yi Jie He Za Zhi, V28, P934
   Xue M, 2013, CHIN J INTEGR MED, V19, P42, DOI 10.1007/s11655-011-0604-7
   Yan XF, 2010, CHIN J INTEGR MED, V16, P542, DOI 10.1007/s11655-010-0570-5
   Yu G. R., 2002, J TRADITIONAL CHINES, V41, P111
   Yu X. T., 2009, CHIN J INTEGR MED CA, V7, P581
   Yuan Z. K., 2012, CHINESE J INTEGRATED, V32, P1314
   Zhao Hui-Hui, 2009, Zhongguo Zhong Xi Yi Jie He Za Zhi, V29, P489
   Zhong J. B., 2006, CHINESE J INFORM TCM, V13, P100
   Zhou Jing-xiang, 2011, Zhongguo Zhong Xi Yi Jie He Za Zhi, V31, P753
   Zhou Ming-xue, 2008, Zhongguo Zhong Xi Yi Jie He Za Zhi, V28, P126
NR 53
TC 10
Z9 10
U1 1
U2 14
PU HINDAWI LTD
PI LONDON
PA ADAM HOUSE, 3RD FLR, 1 FITZROY SQ, LONDON, W1T 5HF, ENGLAND
SN 1741-427X
EI 1741-4288
J9 EVID-BASED COMPL ALT
JI Evid.-based Complement Altern. Med.
PY 2013
VL 2013
AR 459264
DI 10.1155/2013/459264
PG 7
WC Integrative & Complementary Medicine
WE Science Citation Index Expanded (SCI-EXPANDED)
SC Integrative & Complementary Medicine
GA 213MH
UT WOS:000324060900001
PM 24023575
OA Green Submitted, gold, Green Published
DA 2023-11-17
ER

PT J
AU Liu, AH
   Bao, YM
   Wang, XY
   Zhang, ZX
AF Liu, Ai-Hua
   Bao, Yi-Min
   Wang, Xing-Yu
   Zhang, Zhi-Xiong
TI Cardio-Protection by <i>Ginkgo biloba</i> Extract 50 in Rats with Acute
   Myocardial Infarction is Related to Na<SUP>+</SUP>-Ca<SUP>2+</SUP>
   Exchanger
SO AMERICAN JOURNAL OF CHINESE MEDICINE
LA English
DT Article
DE Ginkgo biloba Extract 50; Acute Myocardial Infarction; Myocardial
   Function; Area at Risk; Na+-Ca2+ Exchanger
ID ISCHEMIA/REPERFUSION-INJURY; REPERFUSION INJURY; NA+/CA2+ EXCHANGER; EGB
   761; ISCHEMIA; OVEREXPRESSION; EXPRESSION; TRANSPORT
AB Ginkgo biloba has been used for medical purposes for centuries in traditional Chinese medicine. Ginkgo biloba extract 50 (GBE50) is a new standardized GBE product that matches the standardized German product as EGb761. This paper is aimed at studying the cardio-protection effects of GBE50 Salvia miltiorrhiza on myocardial function, area at risk, myocardial ultra-structure, and expression of calcium handling proteins in rat ischemic myocardium. Myocardium ischemia was induced by the left anterior descending (LAD) coronary artery occlusion and myocardial function was recorded by a transducer advanced into the left ventricle on a computer system. In vitro myocardial infarction was measured by 2,3,5-triphenyltetrazolium chloride (TTC) and Evans blue staining of heart sections. Morphological change was evaluated by electric microscopy and Western blotting was used for protein expression. Hemodynamic experiments in vivo showed that postischemic cardiac contractile function was reduced in ischemic rats. Salvia miltiorrhiza (7.5 g/kg/d x 7) and Ginkgo biloba extract 50 (GBE50) (100 mg/kg/d x 7) improved post-schemic cardiac diastolic dysfunction while not affecting the systolic function. In hearts of GBE50 group and Salvia miltiorrhiza (SM) group, the area at risk was significantly reduced and myocardial structure was better-preserved. Moreover, Na+-Ca2+ exchanger (NCX) expression increase and sarcoplasmic reticulum Ca2+-ATPase 2 (SERCA2), LTCC, and ryanodine receptor 2 (RyR2) expression decreases were smaller than those in ischemia group. There was a significant difference between the GBE50 and ischemia group in NCX expression. GBE50 could improve recovery in contractile function and prevent myocardium from ischemia damage, which may be caused by attenuating the abnormal expression of NCX.
C1 [Liu, Ai-Hua; Bao, Yi-Min; Wang, Xing-Yu; Zhang, Zhi-Xiong] Shanghai Univ Tradit Chinese Med, Dept Physiol, Basic Med Coll, Shanghai, Peoples R China.
C3 Shanghai University of Traditional Chinese Medicine
RP Zhang, ZX (corresponding author), Shanghai Univ Tradit Chinese Med, Dept Physiol, 1200 Cailun Rd, Shanghai, Peoples R China.
EM zixion3@yahoo.com.cn
FU Leading Academic Discipline Project of Shanghai Municipal Education
   Commission [J50301]; Program of Shanghai Municipal Education Commission
   [06cz017]; National Natural Science Foundation of China [81202945]
FX The authors are grateful to their laboratory members for valuable
   suggestions and technical assistance. This research was supported by
   Leading Academic Discipline Project of Shanghai Municipal Education
   Commission (J50301), Program of Shanghai Municipal Education Commission
   (06cz017) and Project 81202945 supported by National Natural Science
   Foundation of China.
CR Bolli R, 2004, CIRC RES, V95, P125, DOI 10.1161/01.RES.0000137171.97172.d7
   Chen L, 2006, AM J PHYSIOL-CELL PH, V290, pC1221, DOI 10.1152/ajpcell.00526.2005
   Cross HR, 1998, CIRC RES, V83, P1215, DOI 10.1161/01.RES.83.12.1215
   Gu XM, 2009, FEBS J, V276, P1450, DOI 10.1111/j.1742-4658.2009.06886.x
   Koh PO, 2011, AM J CHINESE MED, V39, P971, DOI 10.1142/S0192415X11009342
   Lee C, 2005, CAN J CARDIOL, V21, P509
   Liebgott T, 2000, BASIC RES CARDIOL, V95, P368, DOI 10.1007/s003950070035
   Liu Ai-hua, 2010, Zhongguo Yaolixue Tongbao, V26, P329
   Moens AL, 2005, INT J CARDIOL, V100, P179, DOI 10.1016/j.ijcard.2004.04.013
   Rioufol G, 2003, BASIC RES CARDIOL, V98, P59, DOI 10.1007/s00395-003-0380-4
   Rosamond W, 2008, CIRCULATION, V117, pE25, DOI 10.1161/CIRCULATIONAHA.107.187998
   Sallinen P, 2007, MOL CELL BIOCHEM, V303, P97, DOI 10.1007/s11010-007-9460-3
   Sun J, 2005, LIFE SCI, V76, P2849, DOI 10.1016/j.lfs.2004.11.016
   Talukder MAH, 2007, AM J PHYSIOL-HEART C, V293, pH2418, DOI 10.1152/ajpheart.00663.2007
   Talukder MAH, 2009, CARDIOVASC RES, V84, P345, DOI 10.1093/cvr/cvp264
   Thygesen K, 2007, J AM COLL CARDIOL, V50, P2173, DOI 10.1016/j.jacc.2007.09.011
   Verma S, 2002, CIRCULATION, V105, P2332, DOI 10.1161/01.CIR.0000016602.96363.36
   Wang PH, 1998, P NATL ACAD SCI USA, V95, P4556, DOI 10.1073/pnas.95.8.4556
   Wang Xingyu, 2010, Zhongguo Zhong Yao Za Zhi, V35, P1866
   Wei GZ, 2007, EUR J PHARMACOL, V572, P1, DOI 10.1016/j.ejphar.2007.05.065
   Zhao X, 2007, AM J PHYSIOL-HEART C, V292, pH1541, DOI 10.1152/ajpheart.00264.2006
NR 21
TC 20
Z9 27
U1 0
U2 18
PU WORLD SCIENTIFIC PUBL CO PTE LTD
PI SINGAPORE
PA 5 TOH TUCK LINK, SINGAPORE 596224, SINGAPORE
SN 0192-415X
EI 1793-6853
J9 AM J CHINESE MED
JI Am. J. Chin. Med.
PY 2013
VL 41
IS 4
BP 789
EP 800
DI 10.1142/S0192415X13500535
PG 12
WC Integrative & Complementary Medicine; Medicine, General & Internal
WE Science Citation Index Expanded (SCI-EXPANDED)
SC Integrative & Complementary Medicine; General & Internal Medicine
GA 191WE
UT WOS:000322444500005
PM 23895152
DA 2023-11-17
ER

PT J
AU Liu, Q
   Li, JQ
   Wang, J
   Li, JP
   Janicki, JS
   Fan, DP
AF Liu, Qing
   Li, Jiqiang
   Wang, Jing
   Li, Jianping
   Janicki, Joseph S.
   Fan, Daping
TI Effects and Mechanisms of Chinese Herbal Medicine in Ameliorating
   Myocardial Ischemia-Reperfusion Injury
SO EVIDENCE-BASED COMPLEMENTARY AND ALTERNATIVE MEDICINE
LA English
DT Review
ID PROTECTS CARDIAC MYOCYTES; MESENCHYMAL STEM-CELLS;
   PYRUVATE-DEHYDROGENASE ACTIVITY; TOLL-LIKE RECEPTORS; N-TERMINAL KINASE;
   XIN-ER-HAO; SALVIA-MILTIORRHIZA; RAT-HEART; ISCHEMIA/REPERFUSION INJURY;
   OXIDATIVE STRESS
AB Myocardial ischemia-reperfusion (MIR) injury is a major contributor to the morbidity and mortality associated with coronary artery disease, which accounts for approximately 450,000 deaths a year in the United States alone. Chinese herbal medicine, especially combined herbal formulations, has been widely used in traditional Chinese medicine for the treatment of myocardial infarction for hundreds of years. While the efficacy of Chinese herbal medicine is well documented, the underlying molecular mechanisms remain elusive. In this review, we highlight recent studies which are focused on elucidating the cellular and molecular mechanisms using extracted compounds, single herbs, or herbal formulations in experimental settings. These studies represent recent efforts to bridge the gap between the enigma of ancient Chinese herbal medicine and the concepts of modern cell and molecular biology in the treatment of myocardial infarction.
C1 [Liu, Qing; Li, Jianping; Janicki, Joseph S.; Fan, Daping] Univ S Carolina, Sch Med, Dept Cell Biol & Anat, Columbia, SC 29208 USA.
   [Liu, Qing; Li, Jiqiang; Wang, Jing] Guangzhou Univ Chinese Med, Clin Sch Med 2, Guangzhou 510405, Guangdong, Peoples R China.
C3 University of South Carolina System; University of South Carolina
   Columbia; Guangzhou University of Chinese Medicine
RP Fan, DP (corresponding author), Univ S Carolina, Sch Med, Dept Cell Biol & Anat, Columbia, SC 29208 USA.
EM daping.fan@uscmed.sc.edu
RI Liu, Qing/AGK-1980-2022
OI Liu, Qing/0000-0002-2199-2999
FU National Institute of Health [R21AT006767, R01HL116626]
FX This work was supported by Grants from the National Institute of Health
   nos. R21AT006767 and R01HL116626 (to D. Fan).
CR Andrassy M, 2008, CIRCULATION, V117, P3216, DOI 10.1161/CIRCULATIONAHA.108.769331
   Arumugam TV, 2008, EXPERT OPIN THER TAR, V12, P19, DOI 10.1517/14728222.12.1.19
   Au-Yeung KKW, 2007, CAN J PHYSIOL PHARM, V85, P1053, DOI 10.1139/Y07-096
   Babu PP, 2004, PATHOL INT, V54, P896, DOI 10.1111/j.1440-1827.2004.01767.x
   Barut I, 2007, SHOCK, V28, P202, DOI 10.1097/shk.0b013e3180311dee
   Boyd JH, 2006, CARDIOVASC RES, V72, P384, DOI 10.1016/j.cardiores.2006.09.011
   Calderwood SK, 2007, ANN NY ACAD SCI, V1113, P28, DOI 10.1196/annals.1391.019
   Chamberlain G, 2007, STEM CELLS, V25, P2739, DOI 10.1634/stemcells.2007-0197
   Chan E, 2011, AM J CHINESE MED, V39, P693, DOI 10.1142/S0192415X11009135
   Chen GY, 2010, NAT REV IMMUNOL, V10, P826, DOI 10.1038/nri2873
   Chen N, 2010, BIOL PHARM BULL, V33, P825, DOI 10.1248/bpb.33.825
   Chen SY, 2006, J BIOMED SCI, V13, P731, DOI 10.1007/s11373-006-9098-2
   Chiu PY, 2008, REJUV RES, V11, P43, DOI 10.1089/rej.2007.0577
   Chiu PY, 2011, PHYTOMEDICINE, V18, P916, DOI 10.1016/j.phymed.2011.03.006
   Chiu PY, 2004, MOL CELL BIOCHEM, V266, P139, DOI 10.1023/B:MCBI.0000049151.79238.30
   Crow MT, 2004, CIRC RES, V95, P957, DOI 10.1161/01.RES.0000148632.35500.d9
   Cummins EP, 2006, P NATL ACAD SCI USA, V103, P18154, DOI 10.1073/pnas.0602235103
   Das S, 2006, MOL CELL BIOCHEM, V289, P55, DOI 10.1007/s11010-006-9147-1
   Deshmane SL, 2009, J INTERF CYTOK RES, V29, P313, DOI 10.1089/jir.2008.0027
   Ding Cun-Jing, 2007, Zhong Yao Cai, V30, P1105
   Dumitriu IE, 2005, TRENDS IMMUNOL, V26, P381, DOI 10.1016/j.it.2005.04.009
   Eltzschig HK, 2011, NAT MED, V17, P1391, DOI 10.1038/nm.2507
   Fan D, 2012, FIBROGENESIS TISSUE, V5, DOI 10.1186/1755-1536-5-15
   Feng Jin-hong, 2008, Zhongguo Zhong Yao Za Zhi, V33, P1894
   Friehs I, 2006, CIRCULATION, V114, pI290, DOI 10.1161/CIRCULATIONAHA.105.001289
   Fu JJ, 2007, EUR J PHARMACOL, V568, P213, DOI 10.1016/j.ejphar.2007.04.031
   Fukuda S, 2004, J MOL CELL CARDIOL, V36, P547, DOI 10.1016/j.yjmcc.2004.02.002
   Gao Xiu-fang, 2009, Zhong Xi Yi Jie He Xue Bao, V7, P434, DOI 10.3736/jcim20090507
   Ha TZ, 2011, ANTIOXID REDOX SIGN, V15, P1875, DOI 10.1089/ars.2010.3723
   Han SY, 2013, J ETHNOPHARMACOL, V145, P722, DOI 10.1016/j.jep.2012.11.036
   Han SY, 2009, PHYTOMEDICINE, V16, P694, DOI 10.1016/j.phymed.2009.02.019
   Han XH, 2011, J TRADIT CHIN MED, V31, P321, DOI 10.1016/S0254-6272(12)60012-0
   Han Yu-lian, 2007, Zhongguo Zhong Yao Za Zhi, V32, P2404
   Hanawa N, 2008, J BIOL CHEM, V283, P13565, DOI 10.1074/jbc.M708916200
   He HB, 2008, PHARMACOL REP, V60, P369
   Hoffmann J, 2010, THORAC CARDIOV SURG, V58, P136, DOI 10.1055/s-0029-1240758
   Hsu SF, 2006, SHOCK, V26, P210, DOI 10.1097/01.shk.0000223124.49265.10
   Hu D, 2007, EUR J PHARMACOL, V569, P103, DOI 10.1016/j.ejphar.2007.04.038
   Hwa JS, 2012, J ETHNOPHARMACOL, V139, P605, DOI 10.1016/j.jep.2011.12.001
   Hwang PF, 2011, J TRANSL MED, V9, DOI 10.1186/1479-5876-9-92
   Jian J, 2012, PLANTA MED, V78, P1324, DOI 10.1055/s-0032-1314964
   Jiang WL, 2010, PHYTOMEDICINE, V17, P635, DOI 10.1016/j.phymed.2009.10.017
   Jin HJ, 2013, PLOS ONE, V8, DOI 10.1371/journal.pone.0051720
   Kaczorowski DJ, 2009, CURR CARDIOL REV, V5, P196, DOI 10.2174/157340309788970405
   Kanda H, 2004, J BIOCHEM, V136, P1, DOI 10.1093/jb/mvh098
   Kang M, 2006, BIOL PHARM BULL, V29, P483, DOI 10.1248/bpb.29.483
   Kang M, 2007, J ETHNOPHARMACOL, V111, P584, DOI 10.1016/j.jep.2007.01.007
   Kim SC, 2009, CIRC RES, V105, P1186, DOI 10.1161/CIRCRESAHA.109.209643
   Kim YM, 2009, FOOD CHEM TOXICOL, V47, P2097, DOI 10.1016/j.fct.2009.05.031
   Kubavat JB, 2009, J ETHNOPHARMACOL, V124, P162, DOI 10.1016/j.jep.2009.04.004
   Kurian GA, 2012, ASIAN PAC J TROP MED, V5, P448, DOI 10.1016/S1995-7645(12)60076-5
   Kuroda S, 2013, ACTA NEUROBIOL EXP, V73, P57
   Lee WY, 2005, SHOCK, V24, P370, DOI 10.1097/01.shk.0000175895.33415.cd
   Lee YM, 2001, EUR J PHARMACOL, V422, P159, DOI 10.1016/S0014-2999(01)01069-X
   Li CM, 2010, EUR J PHARMACOL, V649, P100, DOI 10.1016/j.ejphar.2010.08.060
   Li CM, 2010, EUR J PHARMACOL, V627, P235, DOI 10.1016/j.ejphar.2009.11.004
   Li Jian, 2005, Zhongguo Zhong Xi Yi Jie He Za Zhi, V25, P445
   Ling HY, 2006, PHYTOTHER RES, V20, P448, DOI 10.1002/ptr.1875
   Ling SH, 2009, PHYTOMEDICINE, V16, P56, DOI 10.1016/j.phymed.2008.09.008
   Liu CH, 2013, EUR J PHARMACOL, V700, P118, DOI 10.1016/j.ejphar.2012.11.028
   Liu Jian-xun, 2005, Zhongguo Zhong Xi Yi Jie He Za Zhi, V25, P228
   Liu XH, 2009, J CARDIOVASC PHARM, V54, P437, DOI 10.1097/FJC.0b013e3181bae160
   Liu Yu, 2009, Zhong Yao Cai, V32, P380
   Lu SP, 2010, INT J BIOL MACROMOL, V47, P681, DOI 10.1016/j.ijbiomac.2010.08.016
   Ma XJ, 2010, CHIN J INTEGR MED, V16, P531, DOI 10.1007/s11655-010-0567-0
   Mak DHF, 2006, PHYTOTHER RES, V20, P561, DOI 10.1002/ptr.1904
   Matsui Y, 2007, CIRC RES, V100, P914, DOI 10.1161/01.RES.0000261924.76669.36
   Miller EJ, 2008, NATURE, V451, P578, DOI 10.1038/nature06504
   Mohanty IR, 2010, J PHARM PHARMACOL, V62, P1175, DOI 10.1111/j.2042-7158.2010.01155.x
   Murphy E, 2008, PHYSIOL REV, V88, P581, DOI 10.1152/physrev.00024.2007
   Nagaya N, 2004, AM J PHYSIOL-HEART C, V287, pH2670, DOI 10.1152/ajpheart.01071.2003
   Nie RQ, 2007, CAN J PHYSIOL PHARM, V85, P1012, DOI 10.1139/Y07-092
   Oyama J, 2004, CIRCULATION, V109, P784, DOI 10.1161/01.CIR.0000112575.66565.84
   Pan Chunshui, 2011, Ther Adv Cardiovasc Dis, V5, P99, DOI 10.1177/1753944710396538
   Qi D, 2009, J CLIN INVEST, V119, P3807, DOI 10.1172/JCI39738
   Ren ZH, 2010, PHYTOMEDICINE, V17, P212, DOI 10.1016/j.phymed.2009.08.010
   Shen HM, 2006, FREE RADICAL BIO MED, V40, P928, DOI 10.1016/j.freeradbiomed.2005.10.056
   Shen YC, 1999, BRIT J PHARMACOL, V128, P1593, DOI 10.1038/sj.bjp.0702958
   Shishido T, 2003, CIRCULATION, V108, P2905, DOI 10.1161/01.CIR.0000101921.93016.1C
   Siu AHL, 2010, PHARM BIOL, V48, P512, DOI 10.3109/13880200903190985
   Sun J, 2005, LIFE SCI, V76, P2849, DOI 10.1016/j.lfs.2004.11.016
   Sun LW, 2012, LIFE SCI, V91, P151, DOI 10.1016/j.lfs.2012.06.026
   Tabibiazar R, 2001, EUR HEART J, V22, P903, DOI 10.1053/euhj.2000.2372
   Tong YH, 2011, PHYTOMEDICINE, V18, P443, DOI 10.1016/j.phymed.2010.10.009
   Vallejo JG, 2011, CLIN SCI, V121, P1, DOI 10.1042/CS20100539
   Vanlangenakker N, 2008, CURR MOL MED, V8, P207, DOI 10.2174/156652408784221306
   Wang B, 2012, CHIN J INTEGR MED, V18, P366, DOI 10.1007/s11655-011-0707-1
   Wang CZ, 2011, AM J CHINESE MED, V39, P661, DOI 10.1142/S0192415X1100910X
   Wang Hong-chao, 2002, Zhongguo Zhong Xi Yi Jie He Za Zhi, V22, P207
   Wang JR, 2012, MOLECULES, V17, P12746, DOI 10.3390/molecules171112746
   Wang Jingying, 2009, Int J Physiol Pathophysiol Pharmacol, V1, P116
   Wang Li, 2007, Zhongguo Zhong Yao Za Zhi, V32, P2174
   Wang Xiao-Yu, 2009, Zhong Yao Cai, V32, P725
   Wang XY, 2011, J ETHNOPHARMACOL, V135, P662, DOI 10.1016/j.jep.2011.03.070
   Wang Y, 2010, SHOCK, V34, P548, DOI 10.1097/SHK.0b013e3181e686f5
   Wang Zhen-Fu, 2011, Zhongguo Ying Yong Sheng Li Xue Za Zhi, V27, P155
   Wong HS, 2013, PHARM BIOL, V51, P64, DOI 10.3109/13880209.2012.710242
   Wu L, 2007, PHYTOMEDICINE, V14, P652, DOI 10.1016/j.phymed.2007.07.060
   Xu T, 2012, EVID-BASED COMPL ALT, V2012, DOI 10.1155/2012/302137
   Xu W, 2009, PHARMAZIE, V64, P332, DOI 10.1691/ph.2009.8771
   Yang RF, 2008, J CARDIOVASC PHARM, V51, P396, DOI 10.1097/FJC.0b013e3181671439
   Yi XQ, 2010, PHYTOMEDICINE, V17, P1006, DOI 10.1016/j.phymed.2010.06.012
   Yin HQ, 2008, J ETHNOPHARMACOL, V118, P133, DOI 10.1016/j.jep.2008.03.022
   Yin Hui-qiu, 2007, Zhongguo Zhong Xi Yi Jie He Za Zhi, V27, P1020
   Yin HQ, 2009, PHYTOTHER RES, V23, P92, DOI 10.1002/ptr.2565
   Ylä-Herttuala S, 2007, J AM COLL CARDIOL, V49, P1015, DOI 10.1016/j.jacc.2006.09.053
   Yu L, 2010, J CELL MOL MED, V14, P2592, DOI 10.1111/j.1582-4934.2010.01127.x
   Yu Zhen, 2007, Zhongguo Zhong Yao Za Zhi, V32, P1695
   Yue QX, 2012, J ETHNOPHARMACOL, V141, P659, DOI 10.1016/j.jep.2011.08.044
   Zhang Da-wu, 2010, Zhongguo Wei Zhong Bing Ji Jiu Yi Xue, V22, P109
   Zhang Na, 2010, Zhongguo Zhong Xi Yi Jie He Za Zhi, V30, P1186
   Zhao Dan-Yang, 2008, Zhong Yao Cai, V31, P1681
   Zhao HW, 2008, TOHOKU J EXP MED, V216, P309, DOI 10.1620/tjem.216.309
   Zhao JL, 2007, PHYTOTHER RES, V21, P926, DOI 10.1002/ptr.2194
   Zhao Y, 2009, MOL CELL NEUROSCI, V41, P186, DOI 10.1016/j.mcn.2009.02.012
   Zhou Jiu-Yao, 2006, Zhong Yao Cai, V29, P1218
   Zhou Q, 2008, J NEUROCHEM, V104, P325, DOI 10.1111/j.1471-4159.2007.04957.x
   Zhou QQ, 2009, FEBS LETT, V583, P1132, DOI 10.1016/j.febslet.2009.02.043
   Zhou R, 2012, J ETHNOPHARMACOL, V139, P440, DOI 10.1016/j.jep.2011.11.030
   Zweier JL, 2006, CARDIOVASC RES, V70, P181, DOI 10.1016/j.cardiores.2006.02.025
NR 120
TC 36
Z9 38
U1 2
U2 26
PU HINDAWI LTD
PI LONDON
PA ADAM HOUSE, 3RD FLR, 1 FITZROY SQ, LONDON, W1T 5HF, ENGLAND
SN 1741-427X
EI 1741-4288
J9 EVID-BASED COMPL ALT
JI Evid.-based Complement Altern. Med.
PY 2013
VL 2013
AR 925625
DI 10.1155/2013/925625
PG 14
WC Integrative & Complementary Medicine
WE Science Citation Index Expanded (SCI-EXPANDED)
SC Integrative & Complementary Medicine
GA 252AD
UT WOS:000326975700001
OA Green Submitted, Green Published, gold
DA 2023-11-17
ER

PT J
AU Liu, Y
   Hao, F
   Zhang, HG
   Cao, DY
   Lu, XL
   Li, XH
AF Liu, Ya
   Hao, Fei
   Zhang, Haigang
   Cao, Dayan
   Lu, Xiaolan
   Li, Xiaohui
TI <i>Panax Notoginseng</i> Saponins Promote Endothelial Progenitor Cell
   Mobilization and Attenuate Atherosclerotic Lesions in Apolipoprotein E
   Knockout Mice
SO CELLULAR PHYSIOLOGY AND BIOCHEMISTRY
LA English
DT Article
DE Atherosclerosis; Panax notoginseng saponins; Endothelial progenitor
   cell; Mobilization
ID SMOOTH-MUSCLE-CELLS; GENE-TRANSFER; STEM; RECRUITMENT; IMPROVES; GROWTH;
   DISEASE; NUMBER; HEART; SDF-1
AB Background: Endothelial progenitor cells (EPCs) derived from the bone marrow (BM) play a key role in the homeostasis of vascular repair by enhanced reendothelialization. Panax notoginseng saponins (PNS), a highly valued traditional Chinese medicine, has been shown to reduce morbidity and mortality from coronary artery disease. The present research was designed to explore the contribution of progenitor cells to the progression of atherosclerotic plaques and the possible modulatory role of PNS in this process. Methods: PNS (60 or 120 mg/ kg via intraperitoneal injection) was administered over 8 weeks in apolipoprotein E knockout mice on an atherogenic diet. The sizes and histochemical alteration of atherosclerotic lesions and numbers of EPCs in BM and peripheral blood were analyzed. The expression of chemokine stromal cell derived factor la (SDF-1a) and its receptor, CXCR4, was monitored as well. Results: PNS significantly reduced the lesion area and intima-to-media ratio compared to vehicle treatment. PNS also augmented endothelialization and reduced the smooth muscle cell (SMCs) content of the lesions. The number of c-kit and sca-1 double-positive progenitor cells and flk-1 and sca-1 double-positive progenitor cells were significantly increased in the BM and the peripheral blood of the PNS-treated groups. PNS treatment increased the plasma levels of SDF-la and SCF as well as the BM levels of matrix metalloproteinase-9 (MMP-9). Moreover, the m RNA levels of S DF-la and protein levels of CXCR4 were both increased in the BM of mice treated with PNS, while SDF-la expression decreased. Conclusion: PNS reduce the size of atherosclerotic plaques, and this effect appears to involve progenitor cell mobilization. SDF-la CXCR4 interactions and the possible modulatory role of PNS in this process may contribute to the increased progenitor cell mobilization. Copyright (C) 2013 S. Karger AG, Basel
C1 [Liu, Ya; Hao, Fei; Cao, Dayan; Li, Xiaohui] Third Mil Med Univ, Coll Pharm, Inst Mat Med, Chongqing 400038, Peoples R China.
   [Liu, Ya; Hao, Fei; Cao, Dayan; Li, Xiaohui] Third Mil Med Univ, Coll Pharm, Dept Pharmaceut, Chongqing 400038, Peoples R China.
   [Hao, Fei] 161 Hosp PLA, Dept Medicament & Instrument, Wuhan, Hubei, Peoples R China.
   [Zhang, Haigang] Third Mil Med Univ, Coll Pharm, Dept Pharmacologys, Chongqing 400038, Peoples R China.
   [Lu, Xiaolan] North Sichuan Med Coll, Affiliated Hosp 1, Dept Clin Lab, Sichuan Nanchong, Peoples R China.
C3 Army Medical University; Army Medical University; Army Medical
   University; North Sichuan Medical University
RP Li, XH (corresponding author), Third Mil Med Univ, Coll Pharm, Inst Mat Med, Chongqing 400038, Peoples R China.
EM liphsub@gmail.com
RI lu, xl/HDO-8340-2022
OI cao, dayan/0000-0001-7648-3668
FU National Natural Science Foundation of China [81001663]
FX This study was supported by the National Natural Science Foundation of
   China (No 81001663).
CR Abbott JD, 2004, CIRCULATION, V110, P3300, DOI 10.1161/01.CIR.0000147780.30124.CF
   Bogoslovsky T, 2011, STROKE, V42, P618, DOI 10.1161/STROKEAHA.110.596007
   Daniel JM, 2010, ARTERIOSCL THROM VAS, V30, P1890, DOI 10.1161/ATVBAHA.110.209692
   De Falco E, 2004, BLOOD, V104, P3472, DOI 10.1182/blood-2003-12-4423
   Dimmeler S, 2010, ARTERIOSCL THROM VAS, V30, P1088, DOI 10.1161/ATVBAHA.109.191668
   Fan JS, 2012, J ETHNOPHARMACOL, V142, P732, DOI 10.1016/j.jep.2012.05.053
   Galasso G, 2013, CIRC RES, V112, P1026, DOI 10.1161/CIRCRESAHA.111.300152
   Gan Li-jun, 2010, Zhongguo Zhong Xi Yi Jie He Za Zhi, V30, P348
   Gao DC, 2008, SCIENCE, V319, P195, DOI 10.1126/science.1150224
   Go AS, 2013, CIRCULATION, V127, pE6, DOI 10.1161/CIR.0b013e31828124ad
   Griese DP, 2003, CIRCULATION, V108, P2710, DOI 10.1161/01.CIR.0000096490.16596.A6
   Hattori K, 2001, BLOOD, V97, P3354, DOI 10.1182/blood.V97.11.3354
   HE CY, 2008, CHINA PHARM, V19, P401
   Heissig B, 2002, CELL, V109, P625, DOI 10.1016/S0092-8674(02)00754-7
   Hillebrands JL, 2001, J CLIN INVEST, V107, P1411, DOI 10.1172/JCI10233
   Hu YH, 2003, CIRCULATION, V108, P3122, DOI 10.1161/01.CIR.0000105722.96112.67
   Iwaguro H, 2002, CIRCULATION, V105, P732, DOI 10.1161/hc0602.103673
   Jackson KA, 2001, J CLIN INVEST, V107, P1395, DOI 10.1172/JCI12150
   Jia Y, 2010, J ETHNOPHARMACOL, V132, P297, DOI 10.1016/j.jep.2010.08.033
   Lamagna C, 2006, J LEUKOCYTE BIOL, V80, P677, DOI 10.1189/jlb.0506309
   Leppänen O, 2004, CIRCULATION, V109, P1140, DOI 10.1161/01.CIR.0000117234.08626.7C
   Lévesque JP, 2003, J CLIN INVEST, V111, P187, DOI 10.1172/JCI200315994
   Liu Y, 2010, BIOL PHARM BULL, V33, P1324, DOI 10.1248/bpb.33.1324
   McQuibban GA, 2001, J BIOL CHEM, V276, P43503, DOI 10.1074/jbc.M107736200
   Miller-Kasprzak E, 2007, ARCH IMMUNOL THER EX, V55, P247, DOI 10.1007/s00005-007-0027-5
   Morishita T, 2012, J ATHEROSCLER THROMB, V19, P149, DOI 10.5551/jat.10074
   Petit I, 2002, NAT IMMUNOL, V3, P687, DOI 10.1038/ni813
   Rauscher FM, 2003, CIRCULATION, V108, P457, DOI 10.1161/01.CIR.0000082924.75945.48
   Schatteman GC, 2000, J CLIN INVEST, V106, P571, DOI 10.1172/JCI9087
   Schmidt-Lucke C, 2005, CIRCULATION, V111, P2981, DOI 10.1161/CIRCULATIONAHA.104.504340
   Sen S, 2011, CLIN SCI, V120, P263, DOI 10.1042/CS20100429
   Urbich C, 2004, CIRC RES, V95, P343, DOI 10.1161/01.RES.0000137877.89448.78
   Walter DH, 2005, CIRC RES, V97, P1142, DOI 10.1161/01.RES.0000193596.94936.2c
   Werner N, 2003, CIRC RES, V93, pE17, DOI 10.1161/01.RES.0000083812.30141.74
   Westenbrink BD, 2007, EUR HEART J, V28, P2018, DOI 10.1093/eurheartj/ehm177
   Xiao QZ, 2007, PLOS ONE, V2, DOI 10.1371/journal.pone.0000975
   Xu L, 2011, J ETHNOPHARMACOL, V137, P226, DOI 10.1016/j.jep.2011.05.020
   Xu QY, 2011, ATHEROSCLEROSIS, V219, P92, DOI 10.1016/j.atherosclerosis.2011.07.118
   Yamaguchi J, 2003, CIRCULATION, V107, P1322, DOI 10.1161/01.CIR.0000055313.77510.22
   Yin YG, 2010, CARDIOVASC PATHOL, V19, P218, DOI 10.1016/j.carpath.2009.04.002
   Young PP, 2007, PROG CARDIOVASC DIS, V49, P421, DOI 10.1016/j.pcad.2007.02.004
   Zampetaki A, 2008, CARDIOVASC RES, V78, P413, DOI 10.1093/cvr/cvn081
   ZENG RH, 2010, GUIDE CHINA MED, V8, P21
   Zhang YG, 2008, CLIN EXP PHARMACOL P, V35, P1238, DOI 10.1111/j.1440-1681.2008.04997.x
NR 44
TC 20
Z9 24
U1 0
U2 17
PU KARGER
PI BASEL
PA ALLSCHWILERSTRASSE 10, CH-4009 BASEL, SWITZERLAND
SN 1015-8987
EI 1421-9778
J9 CELL PHYSIOL BIOCHEM
JI Cell. Physiol. Biochem.
PY 2013
VL 32
IS 4
BP 814
EP 826
DI 10.1159/000354484
PG 13
WC Cell Biology; Physiology
WE Science Citation Index Expanded (SCI-EXPANDED)
SC Cell Biology; Physiology
GA 258MJ
UT WOS:000327463100003
PM 24080960
OA gold
DA 2023-11-17
ER

PT J
AU Liu, Y
   Yin, HJ
   Jiang, YR
   Xue, M
   Guo, CY
   Shi, DZ
   Chen, KJ
AF Liu, Yue
   Yin, Huijun
   Jiang, Yuerong
   Xue, Mei
   Guo, Chunyu
   Shi, Dazhuo
   Chen, Keji
TI Correlation between Platelet Gelsolin and Platelet Activation Level in
   Acute Myocardial Infarction Rats and Intervention Effect of Effective
   Components of Chuanxiong Rhizome and Red Peony Root
SO EVIDENCE-BASED COMPLEMENTARY AND ALTERNATIVE MEDICINE
LA English
DT Article
ID SCAVENGER SYSTEM; AGGREGATION; ASPIRIN
AB The biological role of platelet gelsolin in platelet activation of acute myocardial infarction is not defined. In order to provide a potential new antiplatelet target for Chinese medicine and to elucidate the contribution of Xiongshao capsule, the effective components of Chuanxiong rhizome and red peony root, in this study, we randomly allocated Sprague Dawley rats to left anterior descending coronary artery ligation or sham surgery and different drug prophylaxis as control. We found that gelsolin is highly expressed in platelet rich plasma and lowly expressed in platelet poor plasma, accompanied by the high platelet activation level in model rats; plasma actin filaments and mean fluorescence intensity (MFI) of platelet calcium ion increased and plasma vitamin D binding protein decreased in model rats. Xiongshao capsule could inhibit the gelsolin expression in platelet rich plasma and ischemic heart tissue simultaneously and reduce the level of plasma F-actin and MFI of platelet calcium ion. Our study concludes that platelet gelsolin is an important contributor to platelet activation, and platelet gelsolin inhibition may form a novel target for antiplatelet therapy. Xiongshao capsule may be a promising Chinese medicine drug for antiplatelet and aspirin-like cardioprotection effect.
C1 [Liu, Yue; Yin, Huijun; Jiang, Yuerong; Xue, Mei; Guo, Chunyu; Shi, Dazhuo; Chen, Keji] China Acad Chinese Med Sci, Xiyuan Hosp, Cardiovasc Dis Ctr, Beijing 100091, Peoples R China.
C3 Xiyuan Hospital, CACMS; China Academy of Chinese Medical Sciences
RP Yin, HJ (corresponding author), China Acad Chinese Med Sci, Xiyuan Hosp, Cardiovasc Dis Ctr, Beijing 100091, Peoples R China.
EM huijunyin@yahoo.com.cn
RI Liu, Yue/U-8022-2017
OI Liu, Yue/0000-0002-0084-863X
FU National Natural Science Foundation of China [81073086, 81030063,
   81102845]
FX This study was supported by the National Natural Science Foundation of
   China (nos. 81073086, 81030063, and 81102845).
CR Chen K J, 2008, ZHONGGUO ZHONG XI YI, V5, P389
   Chen KJ, 2006, CHINESE MED J-PEKING, V119, P6, DOI 10.1097/00029330-200601010-00002
   Choi J, 2011, MOL INTERV, V11, P111, DOI 10.1124/mi.11.2.9
   Collins R, 2009, LANCET, V373, P1849, DOI 10.1016/S0140-6736(09)60503-1
   Fujinishi A, 1997, ANGIOLOGY, V48, P515, DOI 10.1177/000331979704800606
   García A, 2010, J THROMB HAEMOST, V8, P1784, DOI 10.1111/j.1538-7836.2010.03949.x
   HADDAD JG, 1990, P NATL ACAD SCI USA, V87, P1381, DOI 10.1073/pnas.87.4.1381
   Huang Y, 2011, CHIN J INTEGR MED, V17, P355, DOI 10.1007/s11655-011-0726-y
   Juurlink DN, 2009, CAN MED ASSOC J, V180, P713, DOI 10.1503/cmaj.082001
   LEE WM, 1992, NEW ENGL J MED, V326, P1335
   Li GH, 2012, MED RES REV, V32, P999, DOI 10.1002/med.20231
   Li GH, 2009, CIRC RES, V104, P896, DOI 10.1161/CIRCRESAHA.108.172882
   [李巍 LI Wei], 2007, [南京医科大学学报. 自然科学版, Acta Universitatis Medicinalis Nanjing], V27, P1080
   Li XF, 2009, MOL CARDIOL CHINA, V9, P326
   Liu Y, 2011, MOL CARDIOL CHINA, V11, P50
   Liu Y, 2012, EVID-BASED COMPL ALT, V2012, DOI 10.1155/2012/184503
   Liu Y, 2012, CHINESE SCI BULL, V57, P631, DOI 10.1007/s11434-011-4926-9
   Liu Y, 2011, CHIN J INTEGR MED, V17, P587, DOI 10.1007/s11655-011-0814-z
   Mega JL, 2009, NEW ENGL J MED, V360, P354, DOI 10.1056/NEJMoa0809171
   Michelson A D, 1999, Curr Opin Hematol, V6, P342, DOI 10.1097/00062752-199909000-00012
   Michelson AD, 2010, NAT REV DRUG DISCOV, V9, P154, DOI 10.1038/nrd2957
   Seshasai SRK, 2012, ARCH INTERN MED, V172, P209, DOI 10.1001/archinternmed.2011.628
   Sun M, 2004, CIRCULATION, V110, P3221, DOI 10.1161/01.CIR.0000147233.10318.23
   Tseeng S, 2008, J CARDIOVASC PHARM T, V13, P5, DOI 10.1177/1074248407310869
   VASCONCELLOS CA, 1993, BLOOD, V82, P3648
   Yoshimura M, 1998, AM J PHYSIOL-REG I, V274, pR548, DOI 10.1152/ajpregu.1998.274.2.R548
   Zhang Da-wu, 2010, Zhongguo Zhong Xi Yi Jie He Za Zhi, V30, P1279
   Zhang Z., 2000, ZHONGGUO SHI YAN FAN, V6, P21
   Zhang Z., 2001, BEIJING ZHONG YI YAO, V24, P25
   [庄明明 Zhuang Mingming], 2005, [西安交通大学学报. 医学版, Journal of Xi'an Jiaotong University.Medical Sciences], V26, P508
NR 30
TC 15
Z9 20
U1 0
U2 19
PU HINDAWI LTD
PI LONDON
PA ADAM HOUSE, 3RD FLR, 1 FITZROY SQ, LONDON, W1T 5HF, ENGLAND
SN 1741-427X
EI 1741-4288
J9 EVID-BASED COMPL ALT
JI Evid.-based Complement Altern. Med.
PY 2013
VL 2013
AR 985746
DI 10.1155/2013/985746
PG 7
WC Integrative & Complementary Medicine
WE Science Citation Index Expanded (SCI-EXPANDED)
SC Integrative & Complementary Medicine
GA 106VM
UT WOS:000316172800001
PM 23533533
OA Green Published, gold, Green Submitted
DA 2023-11-17
ER

PT J
AU Luo, J
   Xu, H
   Chen, KJ
AF Luo, Jing
   Xu, Hao
   Chen, Keji
TI Systematic Review of Compound Danshen Dropping Pill: A Chinese Patent
   Medicine for Acute Myocardial Infarction
SO EVIDENCE-BASED COMPLEMENTARY AND ALTERNATIVE MEDICINE
LA English
DT Review
ID SALVIA-MILTIORRHIZA
AB Objective. This paper systematically evaluated the efficacy and safety of compound Danshen dropping pill (CDDP) in patients with acute myocardial infarction (AMI). Methods. Randomized controlled trials (RCTs), comparing CDDP with no intervention, placebo, or conventional western medicine, were retrieved. Data extraction and analyses were conducted in accordance with the Cochrane standards. We assessed risk of bias for each included study and evaluated the strength of evidence on prespecified outcomes. Results. Seven RCTs enrolling 1215 patients were included. CDDP was associated with statistically significant reductions in the risk of cardiac death and heart failure compared with no intervention based on conventional therapy for AMI. In addition, CDDP was associated with improvement of quality of life and impaired left ventricular ejection fraction. Nevertheless, the safety of CDDP was unproven for the limited data. The quality of evidence for each outcome in the main comparison (CDDP versus no intervention) was "low" or "moderate." Conclusion. CDDP showed some potential benefits for AMI patients, such as the reductions of cardiac death and heart failure. However, the overall quality of evidence was poor, and the safety of CDDP for AMI patients was not confirmed. More evidence from high quality RCTs is warranted to support the use of CDDP for AMI patients.
C1 [Luo, Jing] Beijing Univ Chinese Med, Grad Sch, Beijing 100029, Peoples R China.
   [Xu, Hao; Chen, Keji] China Acad Chinese Med Sci, Cardiovasc Dis Ctr, Xiyuan Hosp, Beijing 100091, Peoples R China.
C3 Beijing University of Chinese Medicine; Xiyuan Hospital, CACMS; China
   Academy of Chinese Medical Sciences
RP Xu, H (corresponding author), China Acad Chinese Med Sci, Cardiovasc Dis Ctr, Xiyuan Hosp, Beijing 100091, Peoples R China.
EM xuhaotcm@hotmail.com; keji_chen@yahoo.com
RI Xu, Hao Ran/JED-9378-2023; 罗, 静/HCH-9782-2022; xu, hao/GWQ-7394-2022;
   xu, haodong/IAM-9132-2023
FU National Key Basic Research Program of China [2006CB504803]; Twelve
   Five-year Plan of China [2013BAI02B01, 2013BAI13B01]
FX The current work was supported by the National Key Basic Research
   Program of China (no. 2006CB504803) and the Twelve Five-year Plan of
   China (nos. 2013BAI02B01 and 2013BAI13B01). The authors thank Jun Xia,
   researcher of Cochrane Schizophrenia Group, for her kind help in the
   writing of this review and Stephanie Sampson, researcher of Cochrane
   Schizophrenia Group, and Yaolong Chen, researcher of Chinese GRADE
   Center, for advice on the quality assessment in the review.
CR Anonymous, 2008, Zhonghua Xinxueguanbing Zazhi, V36, P867
   Anonymous, 2007, Zhonghua Xinxueguanbing Zazhi, V35, P295
   [Anonymous], CHINESE TRADITIONAL
   [Anonymous], P CLIN MED
   [Anonymous], 2012, ACTA UNIVESITATIS TR, DOI DOI 10.16036/J.1008-861X.2012.03.010
   [Anonymous], HEILONGJIANG J TRADI
   [Anonymous], TIANJIN J TRADITIONA
   [Anonymous], 2011, WORLD CHIN MED
   [Anonymous], CHINESE HEART J
   [Anonymous], 2008, GRADEPRO COMPUTER PR
   [Anonymous], COCHRANE HDB SYSTEMA
   [Anonymous], J SHANDONG U TRADIT
   [Anonymous], J CHINESE PHYS
   [Anonymous], CHINESE J CARDIOLOGY
   [Anonymous], RELATIONSHIP SERUM L
   Braunwald E, 2000, CIRCULATION, V102, P1193, DOI 10.1161/01.CIR.102.10.1193
   Chen Ke-ji, 2006, Chin J Integr Med, V12, P161
   Chen KJ, 2012, EVID-BASED COMPL ALT, V2012, DOI 10.1155/2012/125029
   Cheung DWS, 2012, J ETHNOPHARMACOL, V143, P859, DOI 10.1016/j.jep.2012.08.011
   China Society of Cardiology of Chinese Medical Association, 2010, Zhonghua Xin Xue Guan Bing Za Zhi, V38, P675
   Dobos G, 2011, CHIN J INTEGR MED, V17, P11, DOI 10.1007/s11655-011-0601-x
   Ferreira AS, 2011, CHIN J INTEGR MED, V17, P818, DOI 10.1007/s11655-011-0892-y
   Gagnier JJ, 2006, ANN INTERN MED, V144, P364, DOI 10.7326/0003-4819-144-5-200603070-00013
   Higgins JPT, 2003, BMJ-BRIT MED J, V327, P557, DOI 10.1136/bmj.327.7414.557
   Ji XY, 2003, LIFE SCI, V73, P1413, DOI 10.1016/S0024-3205(03)00432-6
   Ji XY, 2000, ACTA PHARMACOL SIN, V21, P1089
   Li G., 2011, CHIN J INTERVENT CAR, V19, P24, DOI DOI 10.3969/J.ISSN.1006-1959.2014.24.681
   [李旭丰 Li Xufeng], 2010, [中国新药杂志, Chinese Journal New Drugs], V19, P1699
   Libby P, 2001, CIRCULATION, V104, P365, DOI 10.1161/01.CIR.104.3.365
   Ma XJ, 2009, CHIN J INTEGR MED, V15, P236, DOI 10.1007/s11655-009-0236-3
   O'Brien KA, 2011, EVID-BASED COMPL ALT, V2011, P1, DOI 10.1093/ecam/nen060
   Schulz KF, 2010, ANN INTERN MED, V152, P726, DOI 10.7326/0003-4819-152-11-201006010-00232
   Sun J, 2005, LIFE SCI, V76, P2849, DOI 10.1016/j.lfs.2004.11.016
   White HD, 2008, LANCET, V372, P570, DOI 10.1016/S0140-6736(08)61237-4
   Xu H, 2011, CHIN J INTEGR MED, V17, P83, DOI 10.1007/s11655-011-0641-2
   Yang ZF, 2005, ARCH INSECT BIOCHEM, V59, P59, DOI 10.1002/arch.20055
   [张俭 ZHANG Jian], 2009, [中国新药杂志, Chinese Journal New Drugs], V18, P465
   冷静, 2011, [华西药学杂志, West China Journal of Pharmaceutical Sciences], V26, P83
NR 38
TC 33
Z9 36
U1 0
U2 38
PU HINDAWI LTD
PI LONDON
PA ADAM HOUSE, 3RD FLR, 1 FITZROY SQ, LONDON, W1T 5HF, ENGLAND
SN 1741-427X
EI 1741-4288
J9 EVID-BASED COMPL ALT
JI Evid.-based Complement Altern. Med.
PY 2013
VL 2013
AR 808076
DI 10.1155/2013/808076
PG 15
WC Integrative & Complementary Medicine
WE Science Citation Index Expanded (SCI-EXPANDED)
SC Integrative & Complementary Medicine
GA 178GF
UT WOS:000321432700001
PM 23843882
OA Green Submitted, gold, Green Published
DA 2023-11-17
ER

PT J
AU Mao, C
   Chung, VCH
   Yuan, JQ
   Yu, YY
   Yang, ZY
   Wu, XY
   Tang, JL
AF Mao, Chen
   Chung, Vincent C. H.
   Yuan, Jin-Qiu
   Yu, Yuan-Yuan
   Yang, Zu-Yao
   Wu, Xin-Yin
   Tang, Jin-Ling
TI Evaluation of the Add-On Effect of Chinese Patent Medicine for Patients
   with Stable or Unstable Angina: A Systematic Review and Meta-Analysis
SO EVIDENCE-BASED COMPLEMENTARY AND ALTERNATIVE MEDICINE
LA English
DT Review
ID MANAGEMENT; QUALITY
AB Chinese herbal medicine (CHM) has been widely used as an adjunct to western medicine in treating angina in China. We carried out this systematic review to evaluate the effectiveness of CHM on top of western medicine for angina. This meta-analysis included 46 randomized control trials with 4212 patients. For trials that included stable angina patients, the CHM group had significant lower incidence of total heart events (relative risk (RR) = 0.50, 95% confidence interval (CI) 0.33-0.78), myocardial infarction (RR = 0.32, 95% CI 0.14-0.72), heart failure (RR = 0.37, 95% CI 0.15-0.91), and angina (RR = 0.46, 95% CI 0.30-0.71) than that of control group. For trials that included unstable angina patients, CHM led to significantly lower occurrence of total heart events (RR = 0.46, 95% CI 0.32-0.66), myocardial infarction (RR = 0.37, 95% CI 0.26-0.54), and angina (RR = 0.36, 95%CI 0.26-0.51). Likewise, for trials that included stable or unstable angina patients, the rates of myocardial infarction (RR = 0.34, 95% CI 0.17-0.68) and angina (RR = 0.46, 95% CI 0.30-0.70) in CHM group were significantly lower than that in control group. In conclusion, CHM is very likely to be able to improve the survival of angina patients who are already receiving western medicine.
C1 [Mao, Chen; Chung, Vincent C. H.; Yuan, Jin-Qiu; Yu, Yuan-Yuan; Yang, Zu-Yao; Wu, Xin-Yin; Tang, Jin-Ling] Chinese Univ Hong Kong, Div Epidemiol, JC Sch Publ Hlth & Primary Care, Prince Wales Hosp,4/F Sch Publ Hlth Bldg, Shatin, Hong Kong, Peoples R China.
   [Mao, Chen; Chung, Vincent C. H.; Yuan, Jin-Qiu; Yu, Yuan-Yuan; Yang, Zu-Yao; Wu, Xin-Yin; Tang, Jin-Ling] Chinese Univ Hong Kong, Shenzhen Municipal Key Lab Hlth Risk Anal, Shenzhen Res Inst, Shenzhen 518000, Guangdong, Peoples R China.
   [Mao, Chen; Yuan, Jin-Qiu; Yu, Yuan-Yuan; Yang, Zu-Yao; Wu, Xin-Yin; Tang, Jin-Ling] Chinese Univ Hong Kong, Hong Kong Branch, Chinese Cochrane Ctr, Fac Med, Shatin, Hong Kong, Peoples R China.
C3 Chinese University of Hong Kong; Prince of Wales Hospital; Chinese
   University of Hong Kong, Shenzhen; CUHK Shenzhen Research Institute;
   Chinese University of Hong Kong
RP Tang, JL (corresponding author), Chinese Univ Hong Kong, Div Epidemiol, JC Sch Publ Hlth & Primary Care, Prince Wales Hosp,4/F Sch Publ Hlth Bldg, Shatin, Hong Kong, Peoples R China.
EM jltang@cuhk.edu.hk
RI Tang, JL/G-1759-2013; Chung, Vincent CH/K-2447-2013; Mao,
   Chen/AAW-2742-2020; Yuan, Jinqiu/A-4867-2018; Mao, Chen/G-9805-2013
OI Chung, Vincent CH/0000-0002-5947-4492; Mao, Chen/0000-0002-6537-6215;
   Mao, Chen/0000-0001-7471-1516
FU Chinese Medicine Department, Hong Kong Hospital Authority (CUHK)
   [7050098]
FX This study is funded by the Chinese Medicine Department, Hong Kong
   Hospital Authority (CUHK Project code: 7050098).
CR [Anonymous], CHINESE J PRACTICAL
   [Anonymous], CHINESE J INTEGRATIV
   [Anonymous], LIAONING J TRADITION
   [Anonymous], J SICHUAN TRADITIONA
   [Anonymous], MODERN J INTEGRATED
   [Anonymous], GUANGMING J CHINESE
   [Anonymous], J HANDAN MED COLL
   [Anonymous], CHINESE J CARDIOVASC
   [Anonymous], CHINESE J INTEGRATIV
   [Anonymous], CHINESE J PRACTICAL
   [Anonymous], J LIAONING COLL TRAD
   [Anonymous], GUANGMING J CHINESE
   [Anonymous], LIAO NING J TRADITIO
   [Anonymous], J EMERGENCY TRADITIO
   [Anonymous], CHINA PRACTICAL MED
   [Anonymous], CHINESE J SCI TECHNI
   [Anonymous], J LIAONING U TRADIT
   [Anonymous], CHINESE ARCH TRADITI
   [Anonymous], CLIN J HEMORRHAGE
   [Anonymous], J PRACTICLA MED
   [Anonymous], CHINA MODERN MED
   [Anonymous], INTERNAL MED CHINA
   [Anonymous], 2007, PRACT PHARM CLIN REM, DOI DOI 10.14053/J.CNKI.PPCR.200706003
   [Anonymous], MODERN J INTEGRATED
   [Anonymous], CHINESE J INTEGRATED
   [Anonymous], MED J CHINESE PEOPLE
   [Anonymous], J QIQIHAR U MED
   [Anonymous], MOD J INTEGR TRADIT
   [Anonymous], CHINESE J INTEGRATIV
   [Anonymous], CHINESE ARCH TRADITI
   [Anonymous], CHINESE J MISDIAGNOS
   [Anonymous], CHINESE MED MODERN D
   [Anonymous], MODERN J INTEGRATED
   [Anonymous], J EMERGENCY TRADITIO
   [Anonymous], CHINESE MED PHARM CL
   [Anonymous], PRACTICAL CLIN J INT
   [Anonymous], CHINA MED HERALD
   [Anonymous], CHINA MODERN MED
   [Anonymous], CHINESE PRIMARY HLTH
   [Anonymous], CHINA MED HERALD
   [Anonymous], CENTRAL PLAINS MED J
   [Anonymous], CHINA MODERN DOCTOR
   [Anonymous], HEILONGJIANG MED
   [Anonymous], HER MED
   [Anonymous], 2010, CHINA MED HERALD
   [Anonymous], MED J CHINESE PEOPLE
   [Anonymous], CHINESE J ETHNOMEDIC
   [Anonymous], CENTRAL PLAINS MED J
   [Anonymous], SHANGHAI MED
   [Anonymous], J EMERGENCY TRADITIO
   [Anonymous], CHINESE J INTEGRATED
   [Anonymous], PEOPLES MILITARY SUR
   [Anonymous], CHINESE J INTEGRATIV
   [曹文斋 Cao Wenzhai], 2005, [中国循证医学杂志, Chinese Journal of Evidence-Based Medicine], V5, P317
   Gray HH, 2010, HEART, V96, P1662, DOI 10.1136/hrt.2010.204511
   Guyatt GH, 2008, BRIT MED J, V336, P924, DOI 10.1136/bmj.39489.470347.AD
   He QY, 2010, CHIN J INTEGR MED, V16, P13, DOI 10.1007/s11655-010-0013-3
   Hemingway H, 2008, CIRCULATION, V117, P1526, DOI 10.1161/CIRCULATIONAHA.107.720953
   Henderson RA, 2012, HEART, V98, P500, DOI 10.1136/heartjnl-2011-301436
   Higgins J, 2012, COCHRANE DB SYST REV, DOI 10.1002/14651858.ED000049
   Javitz HS, 2004, AM J MANAG CARE, V10, pS358
   [贾永亮 JIA Yongliang], 2011, [中国循证医学杂志, Chinese Journal of Evidence-Based Medicine], V11, P919
   Jneid H, 2012, J AM COLL CARDIOL, V60, P645, DOI 10.1016/j.jacc.2012.06.004
   Lampe FC, 2005, BMJ-BRIT MED J, V330, P1046, DOI 10.1136/bmj.330.7499.1046
   Luo J, 2012, EVID-BASED COMPL ALT, V2012, DOI 10.1155/2012/927392
   Moher D, 2010, INT J SURG, V8, P658, DOI [10.1016/j.ijsu.2010.07.299, 10.1186/2046-4053-4-1, 10.1136/bmj.i4086, 10.1016/j.ijsu.2010.02.007]
   Sekhri N, 2007, HEART, V93, P458, DOI 10.1136/hrt.2006.090894
   Spertus JA, 2002, CIRCULATION, V106, P43, DOI 10.1161/01.CIR.0000020688.24874.90
   Wu TX, 2006, COCHRANE DB SYST REV, DOI 10.1002/14651858.CD004474.pub2
   Tang JL, 2008, LANCET, V372, P1938, DOI 10.1016/S0140-6736(08)61354-9
   Wang Hong-ju, 2003, Zhongguo Zhong Xi Yi Jie He Za Zhi, V23, P587
   [查勇 Zha Yong], 2010, [中国药房, China Pharmacy], V21, P4143
   Zhang JH, 2008, MED SCI MONITOR, V14, pRA1
   苏轮, 2009, [中医杂志, Journal of Traditional Chinese Medicine], V50, P247
   李虹, 2008, [广东医学, Guangdong Medical Journal], V29, P1081
NR 75
TC 6
Z9 6
U1 0
U2 12
PU HINDAWI LTD
PI LONDON
PA ADAM HOUSE, 3RD FLR, 1 FITZROY SQ, LONDON, W1T 5HF, ENGLAND
SN 1741-427X
EI 1741-4288
J9 EVID-BASED COMPL ALT
JI Evid.-based Complement Altern. Med.
PY 2013
VL 2013
AR 673193
DI 10.1155/2013/673193
PG 15
WC Integrative & Complementary Medicine
WE Science Citation Index Expanded (SCI-EXPANDED)
SC Integrative & Complementary Medicine
GA 276XP
UT WOS:000328783300001
PM 24416066
OA gold, Green Submitted, Green Published
DA 2023-11-17
ER

PT J
AU Qi, JY
   Yu, J
   Wang, L
   Guo, LH
   Ma, SY
   Huang, DH
   Zhou, M
   Wu, JS
   Zhang, MZ
AF Qi, Jianyong
   Yu, Juan
   Wang, Lei
   Guo, Liheng
   Ma, Shiyu
   Huang, Donghui
   Zhou, Miao
   Wu, Jiashin
   Zhang, Minzhou
TI Tongguan Capsule Protects against Myocardial Ischemia and Reperfusion
   Injury in Mice
SO EVIDENCE-BASED COMPLEMENTARY AND ALTERNATIVE MEDICINE
LA English
DT Article
ID NITRIC-OXIDE SYNTHASE; ASTRAGALOSIDE-IV; INFARCT SIZE; CARDIAC-FUNCTION;
   LATE-PHASE; CARDIOMYOCYTES; TEMPERATURE; EXPRESSION; OCCLUSION; PLAYS
AB Myocardial ischemia/reperfusion (I/R) can induce lethal ventricular arrhythmia and myocardial infarction. One of the clinical strategies for managing patients with high risk of myocardial I/R is to prevent the occurrence of arrhythmias and limit the size of infarction following a coronary episode. Tongguan Capsule (TGC) is one of the popular herbal remedies in treating coronary artery disease in the clinics of Chinese medicine. However, the potential roles and mechanisms of TGC in reducing I/R injury are still unclear. The present study statistically assessed the effectiveness of TGC in reducing I/R injury by comparing the infarct size (IS), risk region (RR), and arrhythmia (in electrocardiogram) among four groups of surgically created mice models of myocardial I/R: SHAM, I/R, VER (I/R with verapamil 20mg/kg pretreatment), and TGC (I/R with TGC 5 g/kg/d pretreatment). We found that IS was significantly smaller in the TGC and VER groups than I/R group, and the incidence of arrhythmias was reduced in the TGC group compared with I/R group, although there were no differences in RR among the four groups. We conclude that TGC is effective in reducing I/R injury in mice. These results provided an experimental basis for clinical application of TGC in reducing I/R injury.
C1 [Qi, Jianyong; Wang, Lei; Guo, Liheng; Ma, Shiyu; Huang, Donghui; Zhang, Minzhou] Guangzhou Univ Chinese Med, Affiliated Hosp 2, Guangdong Prov Hosp Chinese Med, Intens Care Lab, Guangzhou 510120, Guangdong, Peoples R China.
   [Yu, Juan] Guangzhou Univ Chinese Med, Affiliated Hosp 2, Guangdong Prov Hosp Chinese Med, Anim Lab, Guangzhou 510006, Guangdong, Peoples R China.
   [Zhou, Miao] Guangzhou Med Univ, Stomatol Hosp, Dept Oral & Maxillary Surg, Guangzhou 510140, Guangdong, Peoples R China.
   [Wu, Jiashin] Univ S Florida, Tampa, FL 33612 USA.
C3 Guangzhou University of Chinese Medicine; Guangzhou University of
   Chinese Medicine; Guangzhou Medical University; State University System
   of Florida; University of South Florida
RP Zhang, MZ (corresponding author), Guangzhou Univ Chinese Med, Affiliated Hosp 2, Guangdong Prov Hosp Chinese Med, Intens Care Lab, Guangzhou 510120, Guangdong, Peoples R China.
EM minzhouzhang@yahoo.com.cn
RI Wang, Lei/D-5516-2016; Wu, Jiashin/A-5654-2012
OI Wang, Lei/0000-0001-5349-6298; Wu, Jiashin/0000-0002-8003-6235
FU National Scientific Funding of Guangdong [S20120410008010]; Guangdong
   Province Medical Research Foundation [A2013235]; National Scientific
   Funding of China [81173439, 81202782]
FX The authors thank Eric S. Bennett (University of South Florida) for
   general support. This study was supported by National Scientific Funding
   of Guangdong S20120410008010 (to Jianyong Qi), Guangdong Province
   Medical Research Foundation A2013235 (to Jianyong Qi), and National
   Scientific Funding of China 81173439 (to Minzhou Zhang) and 81202782 (to
   Lei Wang).
CR [Anonymous], CHINESE ARCH TRADITI
   Chen BJ, 2010, CHIN J INTEGR MED, V16, P157, DOI 10.1007/s11655-010-0157-1
   Chen J. L., 2007, J GUANGZHOU U TRADIT, V34, P301
   Chen QY, 2012, J FLUORINE CHEM, V133, P9, DOI 10.1016/j.jfluchem.2011.11.008
   Depre C, 2006, CIRC RES, V98, P280, DOI 10.1161/01.RES.0000201284.45482.e8
   Garcia T., 2004, ARRHYTHMIA RECOGNITI
   Go AS, 2013, CIRCULATION, V127, pE6, DOI 10.1161/CIR.0b013e31828124ad
   Guo Y, 2008, J MOL CELL CARDIOL, V44, P496, DOI 10.1016/j.yjmcc.2008.01.003
   Guo YR, 2012, PLOS ONE, V7, DOI 10.1371/journal.pone.0041178
   Guo YR, 1998, AM J PHYSIOL-HEART C, V275, pH1375
   Hale SL, 1997, AM J PHYSIOL-HEART C, V273, pH220, DOI 10.1152/ajpheart.1997.273.1.H220
   Han XH, 2011, J TRADIT CHIN MED, V31, P321, DOI 10.1016/S0254-6272(12)60012-0
   Hutter JJ, 1996, CIRCULATION, V94, P1408, DOI 10.1161/01.CIR.94.6.1408
   JENNINGS RB, 1960, ARCH PATHOL, V70, P68
   Li Jian, 2008, Zhongguo Zhong Xi Yi Jie He Za Zhi, V28, P32
   Li QH, 2011, BASIC RES CARDIOL, V106, P1367, DOI 10.1007/s00395-011-0208-6
   Li ZP, 2002, ACTA PHARMACOL SIN, V23, P898
   Michael LH, 1995, AM J PHYSIOL-HEART C, V269, pH2147, DOI 10.1152/ajpheart.1995.269.6.H2147
   Monassier JP, 2008, ARCH CARDIOVASC DIS, V101, P565, DOI 10.1016/j.acvd.2008.06.013
   Nilsson L, 2012, HEART, V98, P31, DOI 10.1136/heartjnl-2011-300079
   Papp R, 2007, CARDIOVASC RES, V74, P396, DOI 10.1016/j.cardiores.2007.02.021
   Ping PP, 2002, J CLIN INVEST, V109, P499, DOI 10.1172/JCI200213200
   Qi J. Y., 2003, J TRADITIONAL CHINES, V21, P882
   Qi JY, 2010, CLIN EXP PHARMACOL P, V37, P296, DOI 10.1111/j.1440-1681.2009.05282.x
   Qi JY, 2009, GENE THER MOL BIOL, V13A, P71
   Schwartz LM, 1997, J MOL CELL CARDIOL, V29, P1577, DOI 10.1006/jmcc.1997.0391
   Turer AT, 2010, AM J CARDIOL, V106, P360, DOI 10.1016/j.amjcard.2010.03.032
   Ueda N, 2006, AM J PHYSIOL-HEART C, V290, pH607, DOI 10.1152/ajpheart.00699.2005
   Xu XL, 2008, PHARMACOLOGY, V81, P325, DOI 10.1159/000121335
   Xuan YT, 2007, CIRCULATION, V116, P535, DOI 10.1161/CIRCULATIONAHA.107.689471
   Yellon, 2007, NEW ENGL J MED, V357, P1121, DOI [10.1056/NEJMra071667, DOI 10.1056/NEJMRA071667]
   Yin Y, 2013, EUR J PHARMACOL, V699, P219, DOI 10.1016/j.ejphar.2012.11.005
   Yong Z., 2011, J NEW CHINESE MED, V43, P5
   Zhao BL, 1996, BIOCHEM MOL BIOL INT, V38, P1171
NR 34
TC 13
Z9 15
U1 0
U2 13
PU HINDAWI LTD
PI LONDON
PA ADAM HOUSE, 3RD FLR, 1 FITZROY SQ, LONDON, W1T 5HF, ENGLAND
SN 1741-427X
EI 1741-4288
J9 EVID-BASED COMPL ALT
JI Evid.-based Complement Altern. Med.
PY 2013
VL 2013
AR 159237
DI 10.1155/2013/159237
PG 8
WC Integrative & Complementary Medicine
WE Science Citation Index Expanded (SCI-EXPANDED)
SC Integrative & Complementary Medicine
GA 218NK
UT WOS:000324439000001
PM 24073004
OA gold, Green Submitted, Green Published
DA 2023-11-17
ER

PT J
AU Shang, HC
   Zhang, JH
   Yao, C
   Liu, BY
   Gao, XM
   Ren, M
   Cao, HB
   Dai, GH
   Weng, WL
   Zhu, SN
   Wang, H
   Xu, HJ
   Zhang, BL
AF Shang, Hongcai
   Zhang, Junhua
   Yao, Chen
   Liu, Baoyan
   Gao, Xiumei
   Ren, Ming
   Cao, Hongbao
   Dai, Guohua
   Weng, Weiliang
   Zhu, Sainan
   Wang, Hui
   Xu, Hongjuan
   Zhang, Boli
TI Qi-Shen-Yi-Qi Dripping Pills for the Secondary Prevention of Myocardial
   Infarction: A Randomised Clinical Trial
SO EVIDENCE-BASED COMPLEMENTARY AND ALTERNATIVE MEDICINE
LA English
DT Article
ID CARDIOVASCULAR-DISEASE; ANTIPLATELET TARGETS; ASPIRIN RESISTANCE; RISK;
   ASSOCIATION; POLYCAP; DEATH
AB Background. Several types of drugs have been recommended for the secondary prevention of myocardial infarction (MI). However, these conventional strategies have several limitations, such as low adherence, high cost, and side effects during long time use. Novel approaches to this problem are still needed. This trial aimed to test the effectiveness and safety of Qi-Shen-Yi-Qi Dripping Pills (QSYQ), a multi-ingredient Chinese patent medicine, for the secondary prevention of MI. Methods and Findings. A total of 3505 eligible patients were randomly assigned to QSYQ group (1746 patients) or aspirin group (1759). Patients took their treatments for 12 months. The final follow-up visit took place 6 months after the end of the trial drugs. The 12-month and 18-month estimated incidences of the primary outcome were 2.98% and 3.67%, respectively, in the QSYQ group. The figures were 2.96% and 3.81% in the aspirin group. No significant difference was identified between the groups. Conclusions. This trial did not show significant difference of primary and secondary outcomes between aspirin and QSYQ in patients who have had an MI. Though inconclusive, the result suggests that QSYQ has similar effects to aspirin in the secondary prevention of MI.
C1 [Shang, Hongcai; Zhang, Junhua; Gao, Xiumei; Ren, Ming; Cao, Hongbao; Wang, Hui; Xu, Hongjuan; Zhang, Boli] Tianjin Univ Tradit Chinese Med, Tianjin 300193, Peoples R China.
   [Yao, Chen; Zhu, Sainan] Peking Univ First Hosp, Beijing 100034, Peoples R China.
   [Liu, Baoyan] Chinese Acad Tradit Chinese Med, Beijing 100700, Peoples R China.
   [Dai, Guohua] Shandong Univ Tradit Chinese Med, Affiliated Hosp, Jinan 250011, Shandong, Peoples R China.
   [Weng, Weiliang] Xiyuan Hosp, Beijing 100091, Peoples R China.
C3 Tianjin University of Traditional Chinese Medicine; Peking University;
   China Academy of Chinese Medical Sciences; Shandong University of
   Traditional Chinese Medicine; Xiyuan Hospital, CACMS
RP Shang, HC (corresponding author), Tianjin Univ Tradit Chinese Med, 312 Anshanxi Rd, Tianjin 300193, Peoples R China.
EM shanghongcai@foxmail.com; zhangbolipr@163.com
RI zhang, junhua/A-5774-2009; GAO, Xiumei/IWD-8697-2023; li,
   xiao/HKV-8405-2023; li, jian/IAQ-2794-2023; shang, hongcai/H-1257-2014
OI GAO, Xiumei/0000-0002-6617-6645; zhang, Junhua/0000-0003-4043-1967
FU Ministry of Science and Technology of China [2004BA716B01]; State
   Administration of Traditional Chinese Medicine of China [200807004]
FX The Ministry of Science and Technology of China (no. 2004BA716B01) and
   the State Administration of Traditional Chinese Medicine of China
   provided funding for this study (no. 200807004). They had no role in
   study design, data collection, data analysis, data interpretation, or
   writing of the report. The authors are grateful to the participants in
   the study and to the doctors, nurses, and administrative staff in the
   recruiting hospitals. Investigators who recruited at least 10 patients,
   by region and hospital, are as follows: Tianjin-The First Teaching
   Hospital of Tianjin University of TCM (J. Y. Mao, Z. Q. Zhao); The
   Second Affiliated Hospital of Tianjin University of TCM(W. X. Du, Y. Q.
   Zhao, T. Wang, C. Y. Liu); Tianjin Union Medicine Centre (K. Q. Liu, R.
   Wang); Tianjin Nankai Chinese Medicine Hospital (S. Gao, R. Y. Yuan);
   Tianjin WuQing Chinese Medicine Hospital (L. Q. Zhang, X. F. Liu);
   Tianjin Beichen Chinese Medicine Hospital (L. Shi); Tianjin Chinese
   Medicine Hospital (R. H. Fan, J. Zhang); The Second Hospital of Tianjin
   Medical University (L. F. Li, G. P. Li); Jixian People's Hospital (R. C.
   Xu, X. M. Zhou); Tianjin Dagang Hospital (X. Z. Zhou). Shandong-The
   Affiliated Hospital of Shandong University of TCM (H. J. Lin); Rizhao
   Hospital of TCM (X. G. Wang, S. M. Li); Qindao Hospital of TCM (L. B.
   Wei); Zibo Hospital of TCM (S. Q. Wang); Weifang Traditional Chinese
   Medicine Hospital (K. Q. Tang, K. G. Luan); The Affiliated Hospital of
   Medical College Qingdao University (Y. Li); Shandong Provincial Hospital
   (A. Y. Li, G. M. Si); Laiwu People's Hospital (Z. Y. Liang); Jinan
   Municipal Hospital of Traditional Chinese Medicine (H. Xu, X. J. Feng).
   Heilongjiang-First Affiliated Hospital of Heilongjiang University of
   Traditional Chinese Medicine (Y. B. Zhou, B. Chen); Haerbin Hospital of
   Traditional Chinese Medicine (X. K. Liu, H. H. Wu); Qiqihaer Hospital of
   Traditional Chinese Medicine (B. Qi, J. Y. Li); The Third Affiliated
   Hospital of Qiqihaer Medical College (H. M. Liu, S. Sun); Jiamusi
   Hospital of Traditional Chinese Medicine (B. Sun); Mudanjiang Hospital
   of Traditional Chinese Medicine (S. K. Wang, X. F. Zhang).
   Beijing-Peking University First Hospital (X. M. Wang, G. X. Liu);
   Beijing Fu Wai Hospital (J. Z. Qu, L. H. Ma). Gansu-Gansu College of
   Traditional Chinese Medicine (Z. S. Jin, Y. K. Zhang); Gansu Province
   Hospital of Traditional Chinese Medicine (H. D. Deng, S. Zhou); Medical
   Department of Jiayuguan First Hospital; Wuwei People's Hospital (C. Y.
   Li, P. J. Wang); Tianshui Traditional Chinese Medical Hospital (J. C.
   Zhang, B. G. Cao); Jiuquan City People's Hospital (Y. F. Yuan);
   Jiayuguan City Jiugang Hospital (Y. J. Zhao); Gansu Province Cadres
   Medical Care Hospital (W. Huang, R. J. Yang); First Affiliated Hospital
   of Medical College of Shihezi University (W. G. Bian); Qingyang City
   People's Hospital (Z. Z. Liu, Y. F. Li); People's Hospital of Zhangye
   Municipality (G. Y. An, Z. Y. Yan). Liaoning-The Affiliated Hospital of
   Liaoning University of TCM (G. L. Yang, J. Zhang, F. R. Wang); The
   Second Affiliated Hospital of Liaoning University of TCM(B. Dong, D. H.
   Wang); Anshan Traditional Chinese Medical Hospital (J. T. Song, L. Cao);
   Dalian Traditional Chinese Medical Hospital (Y. L. Du, X. X. Yin);
   Dandong Traditional Chinese Medical Hospital (E. Wang, Z. R. Han).
   Jilin-The First Hospital of Jilin University (X. Z. Zhao); Meihekou
   Hospital of Traditional Chinese Medicine (Z. H. Cai, G. J. Wang).
   Xi'an-Xijing Hospital (Z. X. Dai, G. D. Shen); The 323 Liberation Army
   Hospital (H. M. Li); The 451 Liberation Army Hospital (B. X.; Tuo, Y. Y.
   Che); Xi'an Jungong Hospital (B. X. Liu, L. K.). Shanxi-Shanxi
   Traditional Chinese Medical Hospital (T. F. Niu, H. X. Qi); Taiyuan City
   Centre Hospital (X. P. Chen); The Third Hospital of Shanxi Traditional
   Chinese Medical College (L. X. Ji, T. S. Zhang). Inner Mongolia-Inner
   Mongolia Medical College (X. P. Yang); Inner Mongolia Chinese-Mongolian
   Hospital (C. F. Liu, Y. Gao); Inner Mongolia Hospital (Z. Wu, A. G. Li);
   The Affiliated People's Hospital of Inner Mongolia Medical College (G.
   Liu, S. G. Zhang); Baogang Hospital (M. Q. Zhao, M. Sun).
   Hunan-Affiliated Hospital of Hunan Institute of Traditional Chinese
   Medicine (X. J. Hu, H. X. Zhu); The Fourth Hospital of Changsha (J. F.
   Li, Y. M. Yi); Wangyue Subdistrict Community Health Service Centre (S.
   H. Wen, L. Y. Liu). Hebei-Hebei Traditional Chinese Medical Hospital (Z.
   Q. Chen, H. W. Miao); Baiqiuen Peace Hospital (Z. B. Li); Shijiazhuang
   Traditional Chinese Medical Hospital (Z. Liu); Qinhuangdao Traditional
   Chinese Medical Hospital (L. R. Chen, H. Y. Wang). Henan-Nanyang Centre
   Hospital (B. Y. Mao); The First Nanyang People's Hospital (X. D. Zhu);
   Nanyang Traditional Chinese Medical Hospital (L. Q. Liu, D. X. Xie);
   Nanzhao Traditional Chinese Medical Hospital (Y. F. Zhang, J. C. Li);
   Henan Nanyang Zhangzhongjing Hospital (R. Ma). Anhui-Linquan Traditional
   Chinese Medical Institute (L. P. Jiang, Q. L. Zhou). Guangxi-Guangxi
   University of Traditional Chinese Medical (X. M. Fang); The First
   Affiliated Hospital of Guangxi Traditional Chinese Medical University
   (X. B. He); Ruikang Hospital of Guangxi Traditional Chinese Medical
   University (J. S. He, J. H. Yue).
CR Alpert JS, 2000, J AM COLL CARDIOL, V36, P959, DOI 10.1016/S0735-1097(00)00804-4
   Baigent C, 2002, BMJ-BRIT MED J, V324, P71, DOI 10.1136/bmj.324.7329.71
   Collins R, 2009, LANCET, V373, P1849, DOI 10.1016/S0140-6736(09)60503-1
   De Berardis G, 2012, JAMA-J AM MED ASSOC, V307, P2286, DOI 10.1001/jama.2012.5034
   Derry S, 2000, BMJ-BRIT MED J, V321, P1183, DOI 10.1136/bmj.321.7270.1183
   Du W. X., 2008, CHINESE J EVIDENCE B, V28, P41
   [古江勇 GU JiangYong], 2009, [中国科学. B辑, 化学, Science in China. Series B, Chemistry], V39, P1415
   He J, 2005, NEW ENGL J MED, V353, P1124, DOI 10.1056/NEJMsa050467
   Hong Chengtao, 2009, Zhongguo Zhong Yao Za Zhi, V34, P1018
   Hovens MMC, 2007, AM HEART J, V153, P175, DOI 10.1016/j.ahj.2006.10.040
   Krasopoulos G, 2008, BMJ-BRIT MED J, V336, P195, DOI 10.1136/bmj.39430.529549.BE
   Li YF, 2008, J PHARMACEUT BIOMED, V47, P407, DOI 10.1016/j.jpba.2007.12.037
   Lin S. Q., 2012, INT J CARDIOLOGY
   MOHER M, 1995, EVIDENCE EFFECTIVENE
   Rodríguez LAG, 2001, BRIT J CLIN PHARMACO, V52, P563, DOI 10.1046/j.0306-5251.2001.01476.x
   Sanderson JE, 2007, HEART, V93, P1175, DOI 10.1136/hrt.2007.131060
   Sanz G, 2009, NAT CLIN PRACT CARD, V6, P101, DOI 10.1038/ncpcardio1419
   Snoep JD, 2007, ARCH INTERN MED, V167, P1593, DOI 10.1001/archinte.167.15.1593
   Soliman EZ, 2011, TRIALS, V12, DOI 10.1186/1745-6215-12-3
   Wald N, 2009, LANCET, V374, P781, DOI 10.1016/S0140-6736(09)61584-1
   Wald NJ, 2003, BMJ-BRIT MED J, V326, P1419, DOI 10.1136/bmj.326.7404.1419
   Wang Y, 2012, EVID-BASED COMPL ALT, V2012, DOI 10.1155/2012/205451
   White HD, 2008, LANCET, V372, P570, DOI 10.1016/S0140-6736(08)61237-4
   WHO, 2018, FACT SHEET TOP 10 CA
   Xiang Y. Z., 2007, MED RECAPITULATE, V13, P263
   Xiang YZ, 2008, DRUGS, V68, P1647, DOI 10.2165/00003495-200868120-00004
   Xiang YZ, 2008, THROMB RES, V123, P35, DOI 10.1016/j.thromres.2008.05.003
   Yan F. F., 2007, J NANJING U TRADIT C, V23, P295
   Yan F. F., 2007, SHANGHAI J TRADITION, V41, P59
   Yusuf S, 2009, LANCET, V373, P1341, DOI 10.1016/S0140-6736(09)60611-5
   陈静, 2008, [中草药, Chinese Traditional and Herbal Drugs], V39, P96
NR 31
TC 49
Z9 77
U1 0
U2 31
PU HINDAWI LTD
PI LONDON
PA ADAM HOUSE, 3RD FLR, 1 FITZROY SQ, LONDON, W1T 5HF, ENGLAND
SN 1741-427X
EI 1741-4288
J9 EVID-BASED COMPL ALT
JI Evid.-based Complement Altern. Med.
PY 2013
VL 2013
AR 738391
DI 10.1155/2013/738391
PG 9
WC Integrative & Complementary Medicine
WE Science Citation Index Expanded (SCI-EXPANDED)
SC Integrative & Complementary Medicine
GA 192FD
UT WOS:000322468600001
PM 23935677
OA Green Published, Green Submitted, gold
DA 2023-11-17
ER

PT J
AU Shang, QH
   Xu, H
   Liu, ZL
   Chen, KJ
   Liu, JP
AF Shang, Qinghua
   Xu, Hao
   Liu, Zhaolan
   Chen, Keji
   Liu, Jianping
TI Oral <i>Panax notoginseng</i> Preparation for Coronary Heart Disease: A
   Systematic Review of Randomized Controlled Trials
SO EVIDENCE-BASED COMPLEMENTARY AND ALTERNATIVE MEDICINE
LA English
DT Review
ID TRADITIONAL CHINESE MEDICINE; INTEGRATIVE MEDICINE
AB This systematic review aims to evaluate current evidence for the benefit and side effect of oral Panax notoginseng preparation for coronary heart disease (CHD). We included 17 randomized clinical trials (17 papers and 1747 participants). Comparing with no intervention on the basis of conventional therapy, oral Panax notoginseng did not show significant effect on reducing cardiovascular events, but it could alleviate angina pectoris (including improving the symptoms of angina pectoris [RR 1.20; 95% CI 1.12 to 1.28; 7 trials, n = 791], improving electrocardiogram [RR 1.35; 95% CI 1.19 to 1.53; 8 trials, n = 727], decreasing the recurrence of angina pectoris [RR 0.38; 95% CI 0.16 to 0.94; 1 trials, n = 60], duration of angina pectoris [RR -1.88; 95% CI -2.08 to -1.69; 2 trials, n = 292], and dosage of nitroglycerin [MD -1.13; 95% CI -1.70 to -0.56; 2 trials, n = 212]); oral Panax notoginseng had no significant difference compared with isosorbide dinitrate on immediate effect for angina pectoris [RR 0.96; 95% CI 0.81 to 1.15; 1 trial, n = 80]. In conclusion, oral Panax notoginseng preparation could relieve angina pectoris related symptoms. However, the small sample size and potential bias of most trials influence the convincingness of this conclusion. More rigorous trials with high quality are needed to give high level of evidence, especially for the potential benefit of cardiovascular events.
C1 [Shang, Qinghua] Beijing Univ Chinese Med, Beijing 100029, Peoples R China.
   [Shang, Qinghua; Xu, Hao; Chen, Keji] China Acad Chinese Med Sci, Xiyuan Hosp, Beijing 100091, Peoples R China.
   [Liu, Zhaolan; Liu, Jianping] Beijing Univ Chinese Med, Ctr Evidence Based Chinese Med, Beijing, Peoples R China.
C3 Beijing University of Chinese Medicine; Xiyuan Hospital, CACMS; China
   Academy of Chinese Medical Sciences; Beijing University of Chinese
   Medicine
RP Chen, KJ (corresponding author), China Acad Chinese Med Sci, Xiyuan Hosp, Beijing 100091, Peoples R China.
EM keji_chen@yahoo.com; jianping_l@hotmail.com
RI Xu, Hao Ran/JED-9378-2023; xu, haodong/IAM-9132-2023; xu,
   hao/GWQ-7394-2022
FU National Key Basic Research Program of China [2006CB504803]; Twelfth
   Five-year Plan of China [2013BAI02B01, 2013BAI13B01]; Beijing University
   of Chinese Medicine [2011-CXTD-09]; Ministry of Science and Technology
   of China [2011ZX09302-006-01-03(5)]
FX The current work was partially supported by the National Key Basic
   Research Program of China (no. 2006CB504803) and the Twelfth Five-year
   Plan of China (no. 2013BAI02B01 and 2013BAI13B01). Jian-Ping Liu and
   Zhao-Lan Liu was supported by grant number 2011-CXTD-09 from Beijing
   University of Chinese Medicine, and were partially funded by the grant
   number 2011ZX09302-006-01-03(5) by the Ministry of Science and
   Technology of China.
CR *AM HEART ASS, 2007, HEART DIS STROK STAT
   [Anonymous], THESIS GUANGZHOU U C
   [Anonymous], P CLI MED
   [Anonymous], CHIN J MOD DRUG APPL
   Balasubramani SP, 2011, CHIN J INTEGR MED, V17, P88, DOI 10.1007/s11655-011-0659-5
   Bao L. X., 2011, J CHINESE MED, V26, P1371
   Chan P, 2002, ACTA PHARMACOL SIN, V23, P1157
   Chen X. Y., 2008, COCHRANE LIB
   Dobos G, 2011, CHIN J INTEGR MED, V17, P11, DOI 10.1007/s11655-011-0601-x
   Du Z. A., 2009, CHINESE J MODERN DRU, V3, P140
   Duan X, 2008, COCHRANE DB SYST REV, DOI [10.1002/14651858.CD004473.pub2, 10.1002/14651858.CDO04473.pub2]
   Ge L., 2010, HEBEI J TRADITIONAL, V32, P1223
   Guo Jie-Wen, 2010, Zhong Yao Cai, V33, P89
   Ji X. X., 2003, THESIS SHANDONG U CH
   Kuang G., 2011, LINGNAN J EMERGENCY, V6, P455
   Liu Xian, 2008, Zhongguo Zhong Yao Za Zhi, V33, P2950
   Macdonald G, 2012, COCHRANE DB SYST REV, DOI 10.1002/14651858.CD001930.pub3
   Meng H., 2003, ACAD J TRADITIONAL C, V21, P1007
   Robinson N, 2011, CHIN J INTEGR MED, V17, P21, DOI 10.1007/s11655-011-0602-9
   Song W. X., 2005, J EMERGENCY TRADITIO, V14, P707
   Wan JB, 2009, J AGR FOOD CHEM, V57, P6692, DOI 10.1021/jf900529w
   Wan X. F., 2011, PRACTICAL J CARDIAC, V19, P1768
   Wang G, 2006, MED SCI MONITOR, V12, pSR1
   Wang J. J., 2009, SHANDONG MED J, V49, P92
   Wang Q., 2009, COCHRANE LIB
   World Heart Organization, 2003, WORLD HLTH REP 2003
   Wu T. X., 2009, COCHRANE LIB
   Xu H, 2008, J ALTERN COMPLEM MED, V14, P3, DOI 10.1089/acm.2006.6329
   Xu H, 2011, CHIN J INTEGR MED, V17, P83, DOI 10.1007/s11655-011-0641-2
   Yan M., 2005, GANSU J TRADITIONAL, V18, P28
   Yang L. G., 2012, CONT MED, V18, P79
   Yang ZF, 2005, ARCH INSECT BIOCHEM, V59, P59, DOI 10.1002/arch.20055
   Zhang Z.R., 2013, ACAD J SHANGHAI U TR, V27, P45, DOI [10.16306/j.1008, DOI 10.16306/J.1008]
   Zhao L. J., 2012, HEBEI J TRADITIONAL, V34, P1049
   Zhou H., 2009, CHIN J PRACT MED, V36, P82
   Zhuo Q, 2010, COCHRANE DB SYST REV, DOI 10.1002/14651858.CD004468.pub2
   杜武勋, 2010, [时珍国医国药, Lishizhen Medicine and Materia Medica Research], V21, P2560
NR 37
TC 20
Z9 21
U1 1
U2 3
PU HINDAWI LTD
PI LONDON
PA ADAM HOUSE, 3RD FLR, 1 FITZROY SQ, LONDON, W1T 5HF, ENGLAND
SN 1741-427X
EI 1741-4288
J9 EVID-BASED COMPL ALT
JI Evid.-based Complement Altern. Med.
PY 2013
VL 2013
AR 940125
DI 10.1155/2013/940125
PG 12
WC Integrative & Complementary Medicine
WE Science Citation Index Expanded (SCI-EXPANDED)
SC Integrative & Complementary Medicine
GA 212DS
UT WOS:000323963000001
PM 24023585
OA gold, Green Published, Green Submitted
DA 2023-11-17
ER

PT J
AU Shang, QH
   Wang, H
   Li, SM
   Xu, H
AF Shang, Qinghua
   Wang, Hanjay
   Li, Siming
   Xu, Hao
TI The Effect of Sodium Tanshinone IIA Sulfate and Simvastatin on Elevated
   Serum Levels of Inflammatory Markers in Patients with Coronary Heart
   Disease: A Study Protocol for a Randomized Controlled Trial
SO EVIDENCE-BASED COMPLEMENTARY AND ALTERNATIVE MEDICINE
LA English
DT Article
ID LOW-DENSITY-LIPOPROTEIN; SMOOTH-MUSCLE-CELLS; C-REACTIVE PROTEIN;
   ATHEROSCLEROSIS; CHOLESTEROL; THERAPY; STATINS; RISK
AB Background. Coronary heart disease (CHD) due to atherosclerotic inflammation remains a significant threat to global health despite the success of the lipid-lowering, anti-inflammatory statins. Tanshinone IIA, a potent anti-inflammatory compound derived from Traditional Chinese Medicine (TCM), may be able to supplement statins by further reducing levels of circulating inflammatory markers correlated to cardiovascular risk. Here, we present the protocol of a randomized controlled trial (RCT) that will investigate the synergistic effect of sodium tanshinone IIA sulfate and simvastatin on reducing elevated inflammatory markers in patients with CHD. Participants: Seventy-two inpatients with confirmed CHD, elevated serum high-sensitivity C-reactive protein (Hs-CRP) level, and a TCM diagnosis of blood stasis syndrome will be enrolled and randomized 1 : 1 into the control or experimental group. Intervention. All subjects will receive a standard Western therapy including 20 mg simvastatin orally once per evening. Patients in the experimental group will additionally receive a daily 80 mg dose of sodium tanshinone IIA sulfate intravenously, diluted into 250 mL 0.9% NaCl solution. The treatment period will be 14 days. Outcomes. Primary outcome parameter: serum Hs-CRP level. Secondary outcome parameters: other circulating inflammatory markers (including IL-6, TNF alpha, VCAM-1, CD40, sCD40L, MCP-1, and MMP-9), improvement in symptoms of angina and blood stasis syndrome, and safety. This trial is registered with ChiCTR-TRC-12002361.
C1 [Shang, Qinghua; Li, Siming] Beijing Univ Chinese Med, Grad Sch, Beijing 100029, Peoples R China.
   [Shang, Qinghua; Xu, Hao] China Acad Chinese Med Sci, Xiyuan Hosp, Dept Cardiovasc Dis, Beijing 100091, Peoples R China.
   [Wang, Hanjay] Columbia Univ, Coll Phys & Surg, New York, NY 10032 USA.
C3 Beijing University of Chinese Medicine; China Academy of Chinese Medical
   Sciences; Xiyuan Hospital, CACMS; Columbia University
RP Xu, H (corresponding author), China Acad Chinese Med Sci, Xiyuan Hosp, Dept Cardiovasc Dis, Beijing 100091, Peoples R China.
EM xuhaotcm@gmail.com
RI Xu, Hao Ran/JED-9378-2023; xu, hao/GWQ-7394-2022; xu,
   haodong/IAM-9132-2023
OI Wang, Hanjay/0000-0002-2367-5591
FU Jiangsu Carefree Pharmaceutical Co., Ltd.
FX This trial was supported with funding from the Jiangsu Carefree
   Pharmaceutical Co., Ltd.. The authors most gratefully thank the
   physicians and nurses of the Department of Cardiovascular Diseases at
   Xiyuan Hospital as well as the scientists at the Laboratory of
   Cardiovascular Diseases at Xiyuan Hospital, for their involvement in
   carrying out this trial. They also wish to thank Rui Gao and Mingjie Zi
   from the GCP Clinical Center of Xiyuan Hospital for their suggestions
   and insight regarding revision of the study protocol and case report
   form. Qinghua Shang and Hanjay Wang are co-first authors. Qinghua Shang
   is a physician at the Department of Cardiovascular Diseases at Xiyuan
   Hospital, China Academy of Chinese Medical Sciences in Beijing, China,
   and she is also a doctorate student at the Beijing University of Chinese
   Medicine in Beijing, China. Hanjay Wang is a medical student from
   Columbia University's College of Physicians and Surgeons in New York,
   NY, USA, who is a summer research intern at Xiyuan Hospital, China
   Academy of Chinese Medical Sciences in Beijing, China. Siming Li is a
   doctorate student at the Beijing University of Chinese Medicine in
   Beijing, China. Hao Xu is the chief physician and director of the
   Department of Cardiovascular Diseases at Xiyuan Hospital, China Academy
   of Chinese Medical Sciences in Beijing, China.
CR Albert MA, 2001, JAMA-J AM MED ASSOC, V286, P64, DOI 10.1001/jama.286.1.64
   [Anonymous], CARD DIS
   BERLINER JA, 1990, J CLIN INVEST, V85, P1260, DOI 10.1172/JCI114562
   Biasucci LM, 1996, CIRCULATION, V94, P874, DOI 10.1161/01.CIR.94.5.874
   Bureau of Drug Administration of the People's Republic of China, 1993, NEW MED W MED CLIN R
   Cannon CP, 2004, NEW ENGL J MED, V350, P1495, DOI 10.1056/NEJMoa040583
   Chen H., 2009, CHINESE J INTEGRATIV, V7, P1135
   Chen K. J., 1993, STUDY CLIN PRACTICE
   CUSHING SD, 1990, P NATL ACAD SCI USA, V87, P5134, DOI 10.1073/pnas.87.13.5134
   Evans M, 2004, DRUGS, V64, P1181, DOI 10.2165/00003495-200464110-00003
   Gao S, 2012, ATHEROSCLEROSIS, V220, P3, DOI 10.1016/j.atherosclerosis.2011.06.041
   Gao ZY, 2012, J ETHNOPHARMACOL, V141, P578, DOI 10.1016/j.jep.2011.08.071
   GOLDSTEIN JL, 1979, P NATL ACAD SCI USA, V76, P333, DOI 10.1073/pnas.76.1.333
   Gruys E, 2005, J Zhejiang Univ Sci B, V6, P1045, DOI 10.1631/jzus.2005.B1045
   Hansson GK, 2002, CIRC RES, V91, P281, DOI 10.1161/01.RES.0000029784.15893.10
   Hansson GK, 2005, NEW ENGL J MED, V352, P1685, DOI 10.1056/NEJMra043430
   Huo Y, 2001, ACTA PHYSIOL SCAND, V173, P35, DOI 10.1046/j.1365-201X.2001.00882.x
   Law MR, 2003, BRIT MED J, V326, P1423, DOI 10.1136/bmj.326.7404.1423
   Liuzzo G, 1996, CIRCULATION, V94, P2373, DOI 10.1161/01.CIR.94.10.2373
   NIEVELSTEIN PFEM, 1991, ARTERIOSCLER THROMB, V11, P1795, DOI 10.1161/01.ATV.11.6.1795
   Packard RRS, 2008, CLIN CHEM, V54, P24, DOI 10.1373/clinchem.2007.097360
   Paffen E, 2006, CARDIOVASC RES, V71, P30, DOI 10.1016/j.cardiores.2006.03.004
   PALINSKI W, 1989, P NATL ACAD SCI USA, V86, P1372, DOI 10.1073/pnas.86.4.1372
   Qiu XL, 2012, EVID-BASED COMPL ALT, V2012, DOI 10.1155/2012/715790
   Raines EW, 2005, J LIPID RES, V46, P1081, DOI 10.1194/jlr.R500004-JLR200
   RAPAPORT E, 1979, CIRCULATION, V59, P607
   Ridker PM, 2008, NEW ENGL J MED, V359, P2195, DOI 10.1056/NEJMoa0807646
   Ridker PM, 1997, NEW ENGL J MED, V336, P973, DOI 10.1056/NEJM199704033361401
   Rosenson R S, 2001, Am J Cardiovasc Drugs, V1, P411, DOI 10.2165/00129784-200101060-00001
   Schonbeck U, 1997, CIRC RES, V81, P448, DOI 10.1161/01.RES.81.3.448
   Schulz KF, 2010, BMC MED, V8, DOI [10.1186/1741-7015-8-18, 10.1186/1745-6215-11-32]
   Subcommittee of Cardiovascular Diseases of China Society of Integrated Traditional Chinese and Western Medicine, 1991, CHINESE J INTEGRATED, V11, P257, DOI [10.1155/2018/7356546, DOI 10.1155/2018/7356546]
   Tayebjee MH, 2005, AM J CARDIOL, V96, P339, DOI 10.1016/j.amjcard.2005.03.072
   Wang QL., 2007, J CHIN MED, V39, P16, DOI [10.13457/j.Cnki.Jncm.2007.07.011, DOI 10.13457/J.CNKI.JNCM.2007.07.011]
   [王伟莉 Wang Weili], 2010, [中国动脉硬化杂志, Chinese Journal of Arteriosclerosis], V18, P897
   Zheng X. Y., 2002, CHINESE HERBAL MED C
NR 36
TC 26
Z9 27
U1 0
U2 15
PU HINDAWI LTD
PI LONDON
PA ADAM HOUSE, 3RD FLR, 1 FITZROY SQ, LONDON, W1T 5HF, ENGLAND
SN 1741-427X
EI 1741-4288
J9 EVID-BASED COMPL ALT
JI Evid.-based Complement Altern. Med.
PY 2013
VL 2013
AR 756519
DI 10.1155/2013/756519
PG 8
WC Integrative & Complementary Medicine
WE Science Citation Index Expanded (SCI-EXPANDED)
SC Integrative & Complementary Medicine
GA 203BN
UT WOS:000323265300001
PM 23983803
OA Green Published, gold, Green Submitted
DA 2023-11-17
ER

PT J
AU Stumpf, C
   Fan, QL
   Hintermann, C
   Raaz, D
   Kurfürst, I
   Losert, S
   Pflederer, W
   Achenbach, S
   Daniel, WG
   Garlichs, CD
AF Stumpf, Christian
   Fan, Quiaoling
   Hintermann, Christian
   Raaz, Dorette
   Kurfuerst, Ingrid
   Losert, Sigrid
   Pflederer, Wolfgang
   Achenbach, Stephan
   Daniel, Werner G.
   Garlichs, Christoph D.
TI Anti-Inflammatory Effects of Danshen on Human Vascular Endothelial Cells
   in Culture
SO AMERICAN JOURNAL OF CHINESE MEDICINE
LA English
DT Article
DE Danshen; Endothelial Cells; Adhesion Molecules; Cytokines
ID INTERCELLULAR-ADHESION MOLECULE-1; EARLY ATHEROSCLEROTIC LESIONS;
   E-DEFICIENT MICE; P-SELECTIN; INFLAMMATORY DISEASE; CD40-CD40 LIGAND;
   CD40 LIGAND; VCAM-1; EXPRESSION; ICAM-1
AB Inflammation plays a crucial role in the pathophysiology of atherosclerosis. Besides cytokines, chemokines and cell adhesion molecules, CD40 and P-selectin play important roles as key regulators of the inflammatory process in atherosclerosis. Danshen (DS) is commonly used in traditional Chinese medicine for therapy of cardiovascular diseases such as coronary artery disease. The aim of the present study was to evaluate the protective effects of DS with respect to possible anti-inflammatory effects. Human umbilical vein endothelial cells as well as platelets were incubated with an extract of DS or one of its major ingredients salvianolic acid B (Sal B), tanshinone IIA (Tansh) and protocatechuic acid (Protoc) under tumor necrosis factor (TNF)-alpha or ADP stimulation. Expression of CD40 and cellular adhesion molecules (VCAM-1/ICAM-1) were assessed via flow cytometry. Levels of interleukin (IL)-6, IL-8, monocyte-chemoattractant-protein (MCP)-1 as well as soluble VCAM1 and ICAM-1 in the supernatants were examined via luminex based analysis. Treatment with DS attenuated TNF-alpha induced expression of CD40. Furthermore, the expression of VCAM-1 and ICAM-1 as well as the release of soluble VCAM-1 and ICAM-1 were downregulated. In the cell supernatants we also observed a significant reduction of IL-6, IL8 and MCP-1. DS and its major ingredients, Sal B and Protoc, significantly inhibited TNF alpha induced expression and release of adhesion molecules, cytokines and chemokines as well as ADP-induced expression of platelet P-selectin. Because of the key roles of
C1 [Stumpf, Christian] Med Pk Kirschbaumhuegel, Dept Cardiol, Bad Wiessee, Germany.
   [Stumpf, Christian; Hintermann, Christian; Raaz, Dorette; Achenbach, Stephan; Daniel, Werner G.; Garlichs, Christoph D.] Univ Erlangen Nurnberg, Dept Cardiol, D-91054 Erlangen, Germany.
   [Fan, Quiaoling] Nanjing Univ Chinese Med, Nanjing, Jiangsu, Peoples R China.
   [Kurfuerst, Ingrid; Losert, Sigrid; Pflederer, Wolfgang] Clin Tradit Chinese Med, Illertissen, Germany.
C3 University of Erlangen Nuremberg; Nanjing University of Chinese Medicine
RP Stumpf, C (corresponding author), Univ Clin Erlangen, Dept Cardiol, Ulmenweg 18, D-91054 Erlangen, Germany.
EM ch.stumpf@web.de
OI Stumpf, Christian/0000-0001-9276-5489
FU "Forschungsstiftung Medizin" at the University Clinic of Erlangen
FX This study was supported by the "Forschungsstiftung Medizin" at the
   University Clinic of Erlangen.
CR Antoniades C, 2009, J AM COLL CARDIOL, V54, P669, DOI 10.1016/j.jacc.2009.03.076
   Chu Y., J ETHNOPHARMACOL, V137, P1457
   Cybulsky MI, 2001, J CLIN INVEST, V107, P1255, DOI 10.1172/JCI11871
   Dong ZM, 2000, CIRCULATION, V101, P2290, DOI 10.1161/01.CIR.101.19.2290
   Huo YQ, 2000, CIRC RES, V87, P153, DOI 10.1161/01.RES.87.2.153
   Iiyama K, 1999, CIRC RES, V85, P199, DOI 10.1161/01.RES.85.2.199
   JAFFE EA, 1973, J CLIN INVEST, V52, P2745, DOI 10.1172/JCI107470
   Ji XY, 2003, LIFE SCI, V73, P1413, DOI 10.1016/S0024-3205(03)00432-6
   Ley K, 2001, J CLIN INVEST, V107, P1209, DOI 10.1172/JCI13005
   Ling S, 2012, MINI-REV MED CHEM, V12, P175, DOI 10.2174/138955712798995057
   Mach F, 1997, P NATL ACAD SCI USA, V94, P1931, DOI 10.1073/pnas.94.5.1931
   Manka D, 2001, CIRCULATION, V103, P1000
   Michelson AD, 2000, METHODS, V21, P259, DOI 10.1006/meth.2000.1006
   Nakashima Y, 1998, ARTERIOSCL THROM VAS, V18, P842, DOI 10.1161/01.ATV.18.5.842
   Norman KE, 2000, BLOOD, V96, P3585
   Ramos CL, 1999, CIRC RES, V84, P1237, DOI 10.1161/01.RES.84.11.1237
   Ross R, 1999, AM HEART J, V138, pS419, DOI 10.1016/S0002-8703(99)70266-8
   Ross R, 1999, NEW ENGL J MED, V340, P115, DOI 10.1056/NEJM199901143400207
   Stach K, 2012, CARDIOL J, V19, P20, DOI 10.5603/CJ.2012.0005
   Tam WY, 2009, J ALTERN COMPLEM MED, V15, P415, DOI 10.1089/acm.2008.0400
   Tenaglia AN, 1997, AM J CARDIOL, V79, P742, DOI 10.1016/S0002-9149(96)00861-2
   van Kooten C, 2000, J LEUKOCYTE BIOL, V67, P2, DOI 10.1002/jlb.67.1.2
   Wing-Shing Cheung D., J ETHNOPHARMACOL, V143, P859
   Woollard Kevin J., 2007, Inflammation & Allergy Drug Targets, V6, P69, DOI 10.2174/187152807780077345
NR 24
TC 46
Z9 60
U1 1
U2 29
PU WORLD SCIENTIFIC PUBL CO PTE LTD
PI SINGAPORE
PA 5 TOH TUCK LINK, SINGAPORE 596224, SINGAPORE
SN 0192-415X
EI 1793-6853
J9 AM J CHINESE MED
JI Am. J. Chin. Med.
PY 2013
VL 41
IS 5
BP 1065
EP 1077
DI 10.1142/S0192415X13500729
PG 13
WC Integrative & Complementary Medicine; Medicine, General & Internal
WE Science Citation Index Expanded (SCI-EXPANDED)
SC Integrative & Complementary Medicine; General & Internal Medicine
GA 236BT
UT WOS:000325769400008
PM 24117069
DA 2023-11-17
ER

PT J
AU Teng, YH
   Lu, DZ
   Fan, CL
   Dong, YT
   Zhu, J
AF Teng, Yao-hong
   Lu, De-zhao
   Fan, Chun-lei
   Dong, Ya-ting
   Zhu, Ji
TI Proteomic Study on the Protective Effect of Tanshinone HA Against
   Oxidative Injury to Human Umbilical Vein Endothelial Cells by Hydrogen
   Peroxide
SO CURRENT PROTEOMICS
LA English
DT Article
DE HUVEC; H2O2; atherosclerosis; proteome; Tanshinone HA
ID MITOCHONDRIAL HSP70/HSP75; MEDIATED APOPTOSIS; STRESS; IIA; PROHIBITIN;
   CLEAVAGE; DISEASE; OVEREXPRESSION; GALECTIN-1; MECHANISMS
AB Atherosclerosis is considered a chronic inflammatory disease and injury to vascular endothelial cells is an important event at the onset of its pathogenesis. Oxidative stress is regarded as a pivotal pathogenic factor in the development of endothelial cell injury and apoptosis. Tanshinone IIA is considered the main active lipophilic component of the traditional Chinese medicine Danshen. It has been demonstrated that Tanshinone IIA protects endothelial cells from oxidative stress-triggered injury and apoptosis, but many of its anti-oxidant and anti-apoptotic mechanisms still remain to be elucidated.
   In this paper, our results show that HUVECs incubated with 1.1mM H2O2 for 12h had significantly decreased the viability of endothelial cells, which was accompanied with obviously cell apoptosis. However, treatment with Tanshinone IIA (8 mM, 24h) resulted in a significant resistance to H2O2-induced apoptosis. We used 2D-DIGE (Difference in Gel Electrophoresis) analysis followed by MALDI-TOF-TOF-MS to identify the proteins differentially expressed after human umbilical vein endothelial cells (HUVECs) were protected with Tanshinone IIA against oxidative damage by hydrogen peroxide. There were various differently expressed proteins, we picked out 32 proteins to analysis, and discovered that Tanshinone IIA could protect endothelial cells by its anti-inflammatory or antioxidant effects, regulating proliferation and differentiation, maintaining the cytoskeleton, and maintaining intracellular calcium homeostasis.
C1 [Teng, Yao-hong; Lu, De-zhao; Fan, Chun-lei; Dong, Ya-ting; Zhu, Ji] Zhejiang Chinese Med Univ, Coll Life Sci, Hangzhou 310053, Zhejiang, Peoples R China.
C3 Zhejiang Chinese Medical University
RP Lu, DZ (corresponding author), Zhejiang Chinese Med Univ, Coll Life Sci, Hangzhou 310053, Zhejiang, Peoples R China.
EM ludezhao@126.com
RI Dong, Yating/AAR-2051-2021
OI Dong, Yating/0000-0002-0268-2995
FU National Natural Science Foundation of China [81102841]; Zhejiang
   Provincial Natural Science Foundation of China [LY13H270005]
FX This work was supported by National Natural Science Foundation of China
   (No. 81102841) and Zhejiang Provincial Natural Science Foundation of
   China (LY13H270005). The authors declare that we have no financial and
   personal relationships with other people or organizations that can
   inappropriately influence our work.
CR Ande SR, 2012, INT J OBESITY, V36, P1236, DOI 10.1038/ijo.2011.227
   Camby I, 2006, GLYCOBIOLOGY, V16, p137R, DOI 10.1093/glycob/cwl025
   Carvalho AP, 2006, PROG BIOPHYS MOL BIO, V91, P229, DOI 10.1016/j.pbiomolbio.2005.06.012
   Chan P, 2012, AM J CHINESE MED, V40, P1307, DOI 10.1142/S0192415X12500966
   Chen J, 2010, HUM MOL GENET, V19, P2395, DOI 10.1093/hmg/ddq113
   Cheng TO, 2007, INT J CARDIOL, V121, P9, DOI 10.1016/j.ijcard.2007.01.004
   Coulombe PA, 2004, NAT CELL BIOL, V6, P699, DOI 10.1038/ncb0804-699
   Fischer C, 2005, J BIOL CHEM, V280, P37266, DOI 10.1074/jbc.M411580200
   Fritz JH, 2006, NAT IMMUNOL, V7, P1250, DOI 10.1038/ni1412
   Galarneau L, 2007, EXP CELL RES, V313, P179, DOI 10.1016/j.yexcr.2006.10.007
   Gilbert S, 2001, J CELL BIOL, V154, P763, DOI 10.1083/jcb.200102130
   Green KN, 2011, ANN NEUROL, V69, P831, DOI 10.1002/ana.22325
   Higashi Y, 2009, CIRC J, V73, P411, DOI 10.1253/circj.CJ-08-1102
   Hong HJ, 2012, CLIN EXP PHARMACOL P, V39, P63, DOI 10.1111/j.1440-1681.2011.05637.x
   Inada H, 2001, J CELL BIOL, V155, P415, DOI 10.1083/jcb.200103078
   Ivaska J, 2005, EMBO J, V24, P3834, DOI 10.1038/sj.emboj.7600847
   Jia LQ, 2012, J ETHNOPHARMACOL, V143, P100, DOI 10.1016/j.jep.2012.06.007
   Kumemura H, 2008, BIOCHEM BIOPH RES CO, V367, P33, DOI 10.1016/j.bbrc.2007.12.116
   Li F, 2011, PLOS ONE, V6, DOI 10.1371/journal.pone.0021977
   Libby P, 2005, CIRCULATION, V111, P3481, DOI 10.1161/CIRCULATIONAHA.105.537878
   Lin R, 2006, J ETHNOPHARMACOL, V108, P217, DOI 10.1016/j.jep.2006.05.004
   Minuz P, 2006, BRIT J CLIN PHARMACO, V61, P774, DOI 10.1111/j.1365-2125.2006.02681.x
   Mishra S, 2006, J CELL MOL MED, V10, P353, DOI 10.1111/j.1582-4934.2006.tb00404.x
   Mor-Vaknin N., 2013, SCI REP, V10, P1038
   Papaharalambus CA, 2007, TRENDS CARDIOVAS MED, V17, P48, DOI 10.1016/j.tcm.2006.11.005
   Parekh AB, 1997, PHYSIOL REV, V77, P901, DOI 10.1152/physrev.1997.77.4.901
   Rajalingam K, 2005, NAT CELL BIOL, V7, P837, DOI 10.1038/ncb1283
   Sahoo SK, 2010, BMB REP, V43, P158, DOI 10.5483/BMBRep.2010.43.3.158
   Sánchez-Quiles V, 2010, PROTEOMICS, V10, P1609, DOI 10.1002/pmic.200900757
   Shang QH, 2012, EVID-BASED COMPL ALT, V2012, DOI 10.1155/2012/716459
   Tang FT, 2007, VASC PHARMACOL, V46, P427, DOI 10.1016/j.vph.2007.01.001
   Timms JF, 2008, PROTEOMICS, V8, P4886, DOI 10.1002/pmic.200800298
   Uccelletti D, 2005, MOL BIOL CELL, V16, P4636, DOI 10.1091/mbc.E05-02-0138
   Voloboueva LA, 2008, J CEREBR BLOOD F MET, V28, P1009, DOI 10.1038/sj.jcbfm.9600600
   Xu LJ, 2009, J CEREBR BLOOD F MET, V29, P365, DOI 10.1038/jcbfm.2008.125
   Yang X, 2005, AM J PATHOL, V167, P705, DOI 10.1016/S0002-9440(10)62045-7
   Zhou LM, 2005, J CLIN PHARMACOL, V45, P1345, DOI 10.1177/0091270005282630
NR 37
TC 1
Z9 1
U1 0
U2 13
PU BENTHAM SCIENCE PUBL LTD
PI SHARJAH
PA EXECUTIVE STE Y-2, PO BOX 7917, SAIF ZONE, 1200 BR SHARJAH, U ARAB
   EMIRATES
SN 1570-1646
EI 1875-6247
J9 CURR PROTEOMICS
JI Curr. Proteomics
PY 2013
VL 10
IS 4
BP 312
EP 321
DI 10.2174/1570164610999131125102832
PG 10
WC Biochemical Research Methods; Biochemistry & Molecular Biology
WE Science Citation Index Expanded (SCI-EXPANDED)
SC Biochemistry & Molecular Biology
GA AA4XJ
UT WOS:000331099700005
DA 2023-11-17
ER

PT J
AU Tian, XH
   Wu, JH
AF Tian, Xiao-Hong
   Wu, Jian Hui
TI Tanshinone derivatives: a patent review (January 2006-September 2012)
SO EXPERT OPINION ON THERAPEUTIC PATENTS
LA English
DT Review
DE anti-atherosclerosis; anti-cancer; cardioprotection; Danshen;
   neuroprotection; tanshinone IIA; tanshinones
ID CELLS IN-VITRO; DENSITY-LIPOPROTEIN OXIDATION; IIA INDUCES APOPTOSIS;
   BETA-AMYLOID PROTEIN; MINOR-GROOVE-BINDING; SALVIA-MILTIORRHIZA;
   NEO-TANSHINLACTONE; ANTITUMOR AGENTS; PROSTATE-CANCER; CARCINOMA CELLS
AB Introduction: Tanshinone IIA (TSIIA), cryptotanshinone and tanshinone I are major bioactive constituents of Danshen, a Chinese herbal medicine. Sodium tanshinone IIA sulfonate (STS) is a water-soluble derivative of TSIIA and it is currently used for treating cardiovascular diseases in China.
   Areas covered: The article presents a review of the anti-atherosclerosis, cardioprotective effects, neuroprotection and anti-tumor activities of TSIIA and a review of patents on tanshinone derivatives from January 2006 to September 2012.
   Expert opinion: Mechanistic studies have discovered that TSIIA modulates ion channels, kinases, hormone receptors, apoptosis proteins, growth factors, cytokines, microRNA, tumor suppressor and many other targets, revealing an intricate biological network modulated by TSIIA. Many patents have attempted to overcome the low water solubility of TSIIA and tanshinone I by attaching a polar substituent or by a prodrug strategy. However, biological activities of these tanshinone derivatives need to be further evaluated. Given the extensive in vitro and in vivo biological activities of TSIIA, this compound is a promising candidate to be further developed as a novel therapeutics for treating atherosclerosis, cardiovascular diseases, neurodegenerative diseases and cancer.
C1 [Tian, Xiao-Hong; Wu, Jian Hui] McGill Univ, Segal Canc Ctr, Montreal, PQ H3T 1E2, Canada.
   [Tian, Xiao-Hong; Wu, Jian Hui] McGill Univ, Lady Davis Inst Med Res, Sir Mortimer B Davis Jewish Gen Hosp, Montreal, PQ H3T 1E2, Canada.
   [Tian, Xiao-Hong; Wu, Jian Hui] McGill Univ, Dept Oncol, Montreal, PQ H2W 1S6, Canada.
   [Tian, Xiao-Hong; Wu, Jian Hui] McGill Univ, Dept Med, Montreal, PQ H2W 1S6, Canada.
C3 McGill University; McGill University; Lady Davis Institute; McGill
   University; McGill University
RP Wu, JH (corresponding author), McGill Univ, Segal Canc Ctr, 3755 Cote Ste Catherine Rd, Montreal, PQ H3T 1E2, Canada.
EM jian.h.wu@mcgill.ca
FU CIHR/FRSQ of the McGill Integrated Cancer Research [FRN53888]; Peter
   Brodje Lung Cancer Centre; Weekend End Breast Cancer, Sir Mortimer
   B.D-Jewish General Hospital
FX The authors are grateful for a postdoctoral fellowship from the
   CIHR/FRSQ training grant in cancer research FRN53888 of the McGill
   Integrated Cancer Research (to X-H Tian). This work was supported in
   part by operating grants from the Peter Brodje Lung Cancer Centre and
   Weekend End Breast Cancer, Sir Mortimer B.D-Jewish General Hospital (to
   JH Wu).
CR An LK, 2011, Niacin salvia miltiorrhiza phenolic ester derivative, preparation method and application thereof, Patent No. [CN102079774A, 102079774]
   Bi HC, 2008, XENOBIOTICA, V38, P185, DOI [10.1080/00498250701767675, 10.1080/00498250701767675 ]
   Chan P, 2011, EVID-BASED COMPL ALT, V2011, P1, DOI 10.1093/ecam/nep056
   Chen J, 2008, WORLD CHIN J DIGESTO, V16, P2507
   Chen WY, 2012, EUR J PHARMACOL, V674, P359, DOI 10.1016/j.ejphar.2011.10.040
   Chen YL, 2012, PLOS ONE, V7, DOI 10.1371/journal.pone.0040165
   Chen YL, 2012, BIOL PHARM BULL, V35, P164, DOI 10.1248/bpb.35.164
   Cheng CY, 2010, MOL MED REP, V3, P645, DOI 10.3892/mmr_00000310
   Cheng TO, 2007, INT J CARDIOL, V121, P9, DOI 10.1016/j.ijcard.2007.01.004
   Chien SY, 2012, MOL MED REP, V5, P282, DOI 10.3892/mmr.2011.631
   Chiu TL, 2010, INT J MOL MED, V25, P231, DOI 10.3892/ijmm_00000335
   Don MJ, 2005, J NAT PROD, V68, P1066, DOI 10.1021/np0500934
   Dong HM, 2012, MOL BIOL REP, V39, P6495, DOI 10.1007/s11033-012-1477-3
   Dong KN, 2009, PHYTOTHER RES, V23, P608, DOI 10.1002/ptr.2615
   Dong YZ, 2011, NAT PROD REP, V28, P529, DOI 10.1039/c0np00035c
   Fan GW, 2011, J CARDIOVASC PHARM, V57, P340, DOI 10.1097/FJC.0b013e31820a0da1
   Fang ZY, 2008, J ETHNOPHARMACOL, V115, P217, DOI 10.1016/j.jep.2007.09.025
   [符寒 FU Han], 2009, [西安交通大学学报. 医学版, Journal of Xi'an Jiaotong University. Medical Sciences], V30, P115
   Galkina E, 2009, ANNU REV IMMUNOL, V27, P165, DOI 10.1146/annurev.immunol.021908.132620
   Hei MY, 2011, PHYTOTHER RES, V25, P1865, DOI 10.1002/ptr.3500
   Huang ZH, 2011, 3-hydroxytanshinone IIA sodium sulfonate as well as preparation method and application, Patent No. [CN102002092A, 102002092]
   Inácio AR, 2011, J CEREBR BLOOD F MET, V31, P1093, DOI 10.1038/jcbfm.2010.194
   Jia YL, 2012, INT J CARDIOL, V157, P330, DOI 10.1016/j.ijcard.2010.12.073
   Jiang Ping, 2010, Academic Journal of Second Military Medical University, V31, P380, DOI 10.3724/SP.J.1008.2010.00380
   Kwak TW, 2008, Compound for treatment or prevention of prostate-related diseases and pharmaceutical composition of colon delivery system containing the same, Patent No. [WO2008066298A1, 2008066298]
   Lee KH, 2009, Neotanshinlactone and analogs as potent and selective anti-breast cancer agents, Patent No. [US20090118356A1, 20090118356]
   Li J, 2008, Naphthofurans orthoquinone compound, preparation and use thereof, Patent No. [CN101274925, 101274925]
   Liu F, 2012, PLOS ONE, V7, DOI 10.1371/journal.pone.0042138
   Liu JJ, 2006, J BIOMED SCI, V13, P813, DOI 10.1007/s11373-006-9110-x
   Liu LL, 2010, BRAIN RES BULL, V82, P228, DOI 10.1016/j.brainresbull.2010.04.005
   Liu WG, 2012, J MED CHEM, V55, P971, DOI 10.1021/jm2015292
   Liu X., 2007, CN Patent, Patent No. [CN101070338A, 101070338]
   Mei WJ, 2012, Tanshinone II A derivative and preparation method and application thereof, Patent No. [CN101863894A, 101863894]
   Niu XL, 2000, FREE RADICAL RES, V33, P305, DOI 10.1080/10715760000301471
   Pan Chunshui, 2011, Ther Adv Cardiovasc Dis, V5, P99, DOI 10.1177/1753944710396538
   Pan TL, 2010, PROTEOMICS, V10, P914, DOI 10.1002/pmic.200900178
   Patrick GN, 1999, NATURE, V402, P615, DOI 10.1038/45159
   Qian YH, 2012, BRAIN RES BULL, V88, P354, DOI 10.1016/j.brainresbull.2012.03.007
   Qin Y., 2007, CN Patent, Patent No. [CN1955170A, 1955170]
   Qin Y., 2011, CN Patent, Patent No. [CN101974068A, 101974068]
   Qin Y.L., 2006, Patent, Patent No. 1837200
   Qin YL, 2006, Tanshinone IIA derivatives and pharmaceutical application thereof, Patent No. [CN1837198A, 1837198]
   Qin YL, 2006, Hydroxy tanshinone IIA sodium sulfonate and its application, Patent No. [CN1844113A, 1844113]
   Sasaki T, 2011, NEURON, V69, P106, DOI 10.1016/j.neuron.2010.12.004
   Shan HL, 2009, BRIT J PHARMACOL, V158, P1227, DOI 10.1111/j.1476-5381.2009.00377.x
   Shan YF, 2009, ACTA PHARMACOL SIN, V30, P1537, DOI 10.1038/aps.2009.139
   Shanghai Cooperative Group for the Study of Tanshinone IIA, 1984, J TRADIT CHIN MED, V4, P20
   Shi LL, 2012, NEUROCHEM INT, V61, P227, DOI 10.1016/j.neuint.2012.04.019
   Soares J, 2011, BIOORG MED CHEM LETT, V21, P7474, DOI 10.1016/j.bmcl.2011.09.112
   Sorescu D, 2002, CIRCULATION, V105, P1429, DOI 10.1161/01.CIR.0000012917.74432.66
   Steinberg D, 1997, J BIOL CHEM, V272, P20963, DOI 10.1074/jbc.272.34.20963
   Su CC, 2012, MOL MED REP, V5, P1019, DOI 10.3892/mmr.2012.756
   Su CC, 2008, INT J MOL MED, V22, P847, DOI 10.3892/ijmm_00000094
   Sun DD, 2008, EUR J PHARMACOL, V590, P317, DOI 10.1016/j.ejphar.2008.06.005
   Tan XY, 2011, INT J BIOL SCI, V7, P383, DOI 10.7150/ijbs.7.383
   Tang C, 2010, NEUROSCI LETT, V470, P126, DOI 10.1016/j.neulet.2009.12.069
   Tang FT, 2011, EUR J PHARMACOL, V650, P275, DOI 10.1016/j.ejphar.2010.07.038
   Tang FT, 2007, VASC PHARMACOL, V46, P427, DOI 10.1016/j.vph.2007.01.001
   Taplin ME, 2001, J CLIN ENDOCR METAB, V86, P3467, DOI 10.1210/jc.86.8.3467
   Tong YH, 2011, PHYTOMEDICINE, V18, P443, DOI 10.1016/j.phymed.2010.10.009
   Tsai MY, 2011, CANCER LETT, V310, P198, DOI 10.1016/j.canlet.2011.06.031
   Vendrov AE, 2007, ARTERIOSCL THROM VAS, V27, P2714, DOI 10.1161/ATVBAHA.107.152629
   Wang BQ, 2010, J MED PLANTS RES, V4, P2813
   Wang W, 2011, J ETHNOPHARMACOL, V134, P147, DOI 10.1016/j.jep.2010.11.069
   Wang XH, 2004, J MED CHEM, V47, P5816, DOI 10.1021/jm040112r
   Wang XH, 2007, MED RES REV, V27, P133, DOI 10.1002/med.20077
   Wang XH, 2006, J MED CHEM, V49, P5631, DOI 10.1021/jm060184d
   Wang Y., 2011, WORLD CHIN J DIGESTO
   Wang Y, 2009, WORLD CHIN J DIGESTO, V17, P124
   Won SH, 2010, BIOL PHARM BULL, V33, P1828, DOI 10.1248/bpb.33.1828
   Xu ChangLiang, 2009, Journal of China Pharmaceutical University, V40, P565
   Xu SW, 2012, TRANSL RES, V160, P114, DOI 10.1016/j.trsl.2012.01.008
   Xu SW, 2011, ARCH BIOCHEM BIOPHYS, V515, P72, DOI 10.1016/j.abb.2011.08.006
   Xu YX, 2009, TUMORI J, V95, P789, DOI 10.1177/030089160909500623
   Yan MY, 2012, INT J MOL MED, V29, P855, DOI 10.3892/ijmm.2012.908
   Yang BF, 2007, NAT MED, V13, P486, DOI 10.1038/nm1569
   Yang P, 2010, J TRADIT CHIN MED, V30, P259, DOI 10.1016/S0254-6272(10)60053-2
   Zhang HS, 2007, BIOCHEM PHARMACOL, V73, P1358, DOI 10.1016/j.bcp.2007.01.004
   Zhang Y, 2012, ANTI-CANCER DRUG, V23, P212, DOI 10.1097/CAD.0b013e32834e5592
   Zhang Y, 2012, PHARM RES-DORDR, V29, P1595, DOI 10.1007/s11095-012-0670-3
   Zhang Y, 2010, CELL PHYSIOL BIOCHEM, V26, P991, DOI 10.1159/000324012
   Zhang ZC, 2009, BIOCHEM PHARMACOL, V78, P1316, DOI 10.1016/j.bcp.2009.06.110
   Zhang ZC, 2008, BIOL PHARM BULL, V31, P2342, DOI 10.1248/bpb.31.2342
   Zhao A, 2002, CHINA PHARM, V13, P516
   Zhou L., 2009, WORLD CHIN J DIGESTO, V17, P3203
   Zhou LH, 2011, WORLD CHIN J DIGESTO, V19, P1561
   Zhou LM, 2005, J CLIN PHARMACOL, V45, P1345, DOI 10.1177/0091270005282630
   Zhu H, 2005, FEBS LETT, V579, P3029, DOI 10.1016/j.febslet.2005.04.058
NR 88
TC 73
Z9 79
U1 3
U2 91
PU INFORMA HEALTHCARE
PI LONDON
PA TELEPHONE HOUSE, 69-77 PAUL STREET, LONDON EC2A 4LQ, ENGLAND
SN 1354-3776
J9 EXPERT OPIN THER PAT
JI Expert Opin. Ther. Patents
PD JAN
PY 2013
VL 23
IS 1
BP 19
EP 29
DI 10.1517/13543776.2013.736494
PG 11
WC Chemistry, Medicinal; Pharmacology & Pharmacy
WE Science Citation Index Expanded (SCI-EXPANDED)
SC Pharmacology & Pharmacy
GA 056PR
UT WOS:000312503900002
PM 23094864
DA 2023-11-17
ER

PT J
AU Wang, J
   Xiong, XJ
   Feng, B
AF Wang, Jie
   Xiong, Xingjiang
   Feng, Bo
TI Effect of <i>Crataegus</i> Usage in Cardiovascular Disease Prevention:
   An Evidence-Based Approach
SO EVIDENCE-BASED COMPLEMENTARY AND ALTERNATIVE MEDICINE
LA English
DT Review
ID EXTRACT WS(R) 1442; CHRONIC HEART-FAILURE; INDUCED
   MYOCARDIAL-INFARCTION; HAWTHORN EXTRACT; DOUBLE-BLIND; ENDOTHELIAL
   DYSFUNCTION; CARDIAC-HYPERTROPHY; SMOOTH-MUSCLE; NITRIC-OXIDE; EFFICACY
AB Hawthorn (Crataegus oxyacantha) is a widely used Chinese herb for treatment of gastrointestinal ailments and heart problems and consumed as food. In North America, the role of treatment for heart problems dates back to 1800. Currently, evidence is accumulating from various in vivo and in vitro studies that hawthorn extracts exert a wide range of cardiovascular pharmacological properties, including antioxidant activity, positive inotropic effect, anti-inflammatory effect, anticardiac remodeling effect, antiplatelet aggregation effect, vasodilating effect, endothelial protective effect, reduction of smooth muscle cell migration and proliferation, protective effect against ischemia/reperfusion injury, antiarrhythmic effect, lipid-lowering effect and decrease of arterial blood pressure effect. On the other hand, reviews of placebo-controlled trials have reported both subjective and objective improvement in patients with mild forms of heart failure (NYHA I-III), hypertension, and hyperlipidemia. This paper discussed the underlying pharmacology mechanisms in potential cardioprotective effects and elucidated the clinical applications of Crataegus and its various extracts.
C1 [Wang, Jie; Xiong, Xingjiang; Feng, Bo] China Acad Chinese Med Sci, Dept Cardiol, Guanganmen Hosp, Beijing 100053, Peoples R China.
C3 China Academy of Chinese Medical Sciences; Guang'anmen Hospital, CACMS
RP Feng, B (corresponding author), China Acad Chinese Med Sci, Dept Cardiol, Guanganmen Hosp, Beijing 100053, Peoples R China.
EM fengbo263@163.com
RI Xiong, Xingjiang/Q-8626-2019
FU National Basic Research Program of China (973 Program) [2003CB517103];
   National Natural Science Foundation Project of China [90209011]
FX The current work was partially supported by the National Basic Research
   Program of China (973 Program, no. 2003CB517103) and the National
   Natural Science Foundation Project of China (no. 90209011).
CR Ahumada C, 1997, J PHARM PHARMACOL, V49, P329, DOI 10.1111/j.2042-7158.1997.tb06806.x
   Akila M, 2008, VASC PHARMACOL, V49, P173, DOI 10.1016/j.vph.2008.07.007
   Al Makdessi S, 1999, BASIC RES CARDIOL, V94, P71, DOI 10.1007/s003950050128
   Andrew M. S., 2012, AM LIT SCHOLARSHIP, V2010, P37
   [Anonymous], 1990, HERBALGRAM
   Anselm E, 2009, J CARDIOVASC PHARM, V53, P253, DOI 10.1097/FJC.0b013e31819ccfc9
   Asher GN, 2012, BMC COMPLEM ALTERN M, V12, DOI 10.1186/1472-6882-12-26
   Basu S. K., 2007, Australian Journal of Basic and Applied Sciences, V1, P637
   Belz GG, 2002, PHYTOMEDICINE, V9, P581, DOI 10.1078/094471102321616382
   Bernatoniene J, 2009, PHYTOTHER RES, V23, P1701, DOI 10.1002/ptr.2815
   Brixius K, 2006, CARDIOVASC DRUG THER, V20, P177, DOI 10.1007/s10557-006-8723-7
   Bubik MF, 2012, J MOL CELL CARDIOL, V52, P196, DOI 10.1016/j.yjmcc.2011.10.020
   Busse R, 2002, TRENDS PHARMACOL SCI, V23, P374, DOI 10.1016/S0165-6147(02)02050-3
   Chang Q, 2005, J CLIN PHARMACOL, V45, P106, DOI 10.1177/0091270004270500
   Chang Q, 2002, J CLIN PHARMACOL, V42, P605, DOI 10.1177/00970002042006003
   Chang WT, 2005, AM J CHINESE MED, V33, P1, DOI 10.1142/S0192415X05002606
   Cho S, 2002, AM J MED, V113, P580, DOI 10.1016/S0002-9343(02)01322-0
   Chobanian AV, 2003, HYPERTENSION, V42, P1206, DOI 10.1161/01.HYP.0000107251.49515.c2
   Chobanian AV., 2003, HYPERTENSION, V42, P1206, DOI [10.1161/01.HYP.0000107251.49515.c2, DOI 10.1161/01.HYP.0000107251.49515.C2]
   Dahmer S, 2010, AM FAM PHYSICIAN, V81, P465
   Dalli E, 2011, PHYTOMEDICINE, V18, P769, DOI 10.1016/j.phymed.2010.11.011
   Dalli E, 2008, PHARMACOL RES, V57, P445, DOI 10.1016/j.phrs.2008.05.001
   Degenring FH, 2003, PHYTOMEDICINE, V10, P363, DOI 10.1078/0944-7113-00312
   Dutta-Roy AK, 2002, PLATELETS, V13, P67, DOI 10.1080/09537100120111540
   Edwards JE, 2012, PHYTOCHEMISTRY, V79, P5, DOI 10.1016/j.phytochem.2012.04.006
   Eggeling T, 2011, PHYTOMEDICINE, V18, P1214, DOI 10.1016/j.phymed.2011.06.022
   Ernst E, 2005, WIEN MED WOCHENSCHR, V155, P386, DOI 10.1007/s10354-005-0205-1
   European Commission, 1999, EUR INT COAST ZON MA, P1
   Fan CL, 2006, J PHARMACOL SCI, V100, P51, DOI 10.1254/jphs.FP0050748
   Farnsworth N. R., 1995, ESSENTIAL DRUGS MONI, V20, P2
   Frey N, 2003, ANNU REV PHYSIOL, V65, P45, DOI 10.1146/annurev.physiol.65.092101.142243
   Fürst R, 2010, ATHEROSCLEROSIS, V211, P409, DOI 10.1016/j.atherosclerosis.2010.04.003
   FURCHGOTT RF, 1980, NATURE, V288, P373, DOI 10.1038/288373a0
   Furey A, 2008, EUR J HEART FAIL, V10, P1153, DOI 10.1016/j.ejheart.2008.10.003
   Garjani A, 2000, PHYTOTHER RES, V14, P428, DOI 10.1002/1099-1573(200009)14:6&lt;428::AID-PTR618&gt;3.0.CO;2-L
   Gong KZ, 2007, INT J CLIN PRACT, V61, P611, DOI 10.1111/j.1742-1241.2007.01295.x
   Han JY, 2008, PHARMACOL THERAPEUT, V117, P280, DOI 10.1016/j.pharmthera.2007.09.008
   Heber D, 2001, Curr Atheroscler Rep, V3, P93, DOI 10.1007/s11883-001-0016-9
   Holubarsch CJF, 2008, EUR J HEART FAIL, V10, P1255, DOI 10.1016/j.ejheart.2008.10.004
   Horoz M, 2008, INTERNAL MED, V47, P2039, DOI 10.2169/internalmedicine.47.1502
   Hwang HS, 2008, CARDIOVASC DRUG THER, V22, P19, DOI 10.1007/s10557-008-6082-2
   Idris-Khodja N, 2012, PHYTOMEDICINE, V19, P699, DOI 10.1016/j.phymed.2012.04.005
   Jayalakshmi R, 2006, MOL CELL BIOCHEM, V292, P59, DOI 10.1007/s11010-006-9218-3
   Jayalakshmi R, 2004, J PHARM PHARMACOL, V56, P921, DOI 10.1211/0022357023745
   Kearney PM, 2005, LANCET, V365, P217, DOI 10.1016/S0140-6736(05)70151-3
   Kim SH, 2000, LIFE SCI, V67, P121, DOI 10.1016/S0024-3205(00)00608-1
   Koch E., 2011, PLANTA MED, V33, P1
   Koch E., 2010, ENCY DIETARY SUPPLEM, P411
   Koçyildiz ZÇ, 2006, PHYTOTHER RES, V20, P66, DOI 10.1002/ptr.1808
   LANDAU C, 1994, NEW ENGL J MED, V330, P981, DOI 10.1056/NEJM199404073301407
   Li C, 2011, NUTR RES PRACT, V5, P101, DOI 10.4162/nrp.2011.5.2.101
   Liang Y. F., 2004, STRAIT PHARM J, V16, P93
   Long SR, 2006, PHYTOMEDICINE, V13, P643, DOI 10.1016/j.phymed.2006.01.005
   Marty AT, 1999, JAMA-J AM MED ASSOC, V281, P1853
   Mayer TO, 2003, J NEUROL SCI, V207, P5, DOI 10.1016/S0022-510X(02)00348-9
   MEHTA SR, 2002, J INVASIVE CARDIO SE, V14, P27
   Miller A L, 1998, Altern Med Rev, V3, P422
   Miller LG, 1998, ARCH INTERN MED, V158, P2200, DOI 10.1001/archinte.158.20.2200
   Min BS, 2000, ARCH PHARM RES, V23, P155, DOI 10.1007/BF02975505
   Mombouli JV, 1999, J MOL CELL CARDIOL, V31, P61, DOI 10.1006/jmcc.1998.0844
   Muller A, 1996, PHYTOMEDICINE, V3, P257, DOI 10.1016/S0944-7113(96)80063-8
   Müller A, 1999, PLANTA MED, V65, P335, DOI 10.1055/s-1999-13997
   Newman DJ, 2007, J NAT PROD, V70, P461, DOI 10.1021/np068054v
   PALMER RMJ, 1988, NATURE, V333, P664, DOI 10.1038/333664a0
   Pardo-de-Santayana M, 2007, J ETHNOBIOL ETHNOMED, V3, DOI 10.1186/1746-4269-3-27
   Pittler MH, 2008, COCHRANE DB SYST REV, DOI 10.1002/14651858.CD005312.pub2
   Pittler MH, 2003, AM J MED, V114, P665, DOI 10.1016/S0002-9343(03)00131-1
   Poredos P, 2002, INT ANGIOL, V21, P109
   Prinz S, 2007, CHEM BIODIVERS, V4, P2920, DOI 10.1002/cbdv.200790241
   Rajadurai M., 2005, SMJ Singapore Medical Journal, V46, P78
   Rajendran S, 1996, ATHEROSCLEROSIS, V123, P235, DOI 10.1016/0021-9150(96)05813-3
   Rates SMK, 2001, TOXICON, V39, P603, DOI 10.1016/S0041-0101(00)00154-9
   Rayyan S, 2005, PHYTOCHEM ANALYSIS, V16, P334, DOI 10.1002/pca.853
   Rieckeheer E, 2011, PHYTOMEDICINE, V19, P20, DOI 10.1016/j.phymed.2011.08.059
   Rigelsky JM, 2002, AM J HEALTH-SYST PH, V59, P417, DOI 10.1093/ajhp/59.5.417
   Robert M. L., 2012, COMPLEMENTARY ALTERN, V12
   Rodriguez ME, 2008, J MED FOOD, V11, P680, DOI 10.1089/jmf.2008.0080
   Schmidt U, 1994, Phytomedicine, V1, P17, DOI 10.1016/S0944-7113(11)80018-8
   Schröder D, 2003, EUR J HEART FAIL, V5, P319, DOI 10.1016/S1388-9842(02)00237-4
   Schwinger RHG, 2000, J CARDIOVASC PHARM, V35, P700, DOI 10.1097/00005344-200005000-00004
   Shatoor AS, 2013, SAUDI MED J, V34, P123
   Shatoor AS, 2012, THROMB RES, V130, P75, DOI 10.1016/j.thromres.2012.01.001
   Shen Q. L., 2000, STRAIT PHARM J, V12, P85
   Taimor G, 2000, CARDIOVASC RES, V45, P588, DOI 10.1016/S0008-6363(99)00272-2
   Tauchert M, 2002, AM HEART J, V143, P910, DOI 10.1067/mhj.2002.121463
   Topal G, 2013, PHYTOTHER RES, V27, P330, DOI 10.1002/ptr.4726
   Veveris M, 2004, LIFE SCI, V74, P1945, DOI 10.1016/j.lfs.2003.09.050
   Vijayan NA, 2012, MOL CELL BIOCHEM, V367, P1, DOI 10.1007/s11010-012-1251-9
   Volk T, 2000, INFLAMM RES, V49, P185, DOI 10.1007/s000110050579
   Waldron GJ, 1999, CLIN EXP PHARMACOL P, V26, P180, DOI 10.1046/j.1440-1681.1999.03006.x
   Walker AF, 2002, PHYTOTHER RES, V16, P48, DOI 10.1002/ptr.947
   Walker AF, 2006, BRIT J GEN PRACT, V56, P437
   Walsh LJ, 2003, CRIT REV ORAL BIOL M, V14, P188, DOI 10.1177/154411130301400304
   Wang J., 2012, EVID-BASED COMPL ALT, V2012
   WANG J, 2012, EVID-BASED COMPL ALT
   Wang J, 2012, EVID-BASED COMPL ALT, V2012, DOI 10.1155/2012/697237
   Wang J, 2012, EVID-BASED COMPL ALT, V2012, DOI 10.1155/2012/268542
   Wang T, 2011, J AGR FOOD CHEM, V59, P4987, DOI 10.1021/jf1049062
   WHO, 2007, PREV CARD DIS GUID A
   *WHO, 2002, WHO MON SEL MED PLAN, P66
   Willer EA, 2012, J MOL CELL CARDIOL, V53, P567, DOI 10.1016/j.yjmcc.2012.07.002
   Wilson J, 2000, CLIN EXP ALLERGY, V30, P51
   Wittig J, 2002, ARZNEIMITTEL-FORSCH, V52, P89
   Xu H.-E., 2004, SCOPE CHINA, V3
   Xu H, 2011, CHIN J INTEGR MED, V17, P83, DOI 10.1007/s11655-011-0641-2
   Xu H, 2009, AM J CHINESE MED, V37, P903, DOI 10.1142/S0192415X09007302
   Yndestad Arne, 2007, Curr Cardiol Rep, V9, P236, DOI 10.1007/BF02938356
   Zapfe G, 2001, PHYTOMEDICINE, V8, P262, DOI 10.1078/0944-7113-00041
   Zhang ZS, 2002, J NUTR, V132, P5, DOI 10.1093/jn/132.1.5
   Zhao H., 1996, CHINA FRUIT PLANT MO
   Zick SM, 2008, EUR J HEART FAIL, V10, P587, DOI 10.1016/j.ejheart.2008.04.008
   Zick SM, 2009, EUR J HEART FAIL, V11, P990, DOI 10.1093/eurjhf/hfp116
NR 112
TC 59
Z9 61
U1 2
U2 41
PU HINDAWI LTD
PI LONDON
PA ADAM HOUSE, 3RD FLR, 1 FITZROY SQ, LONDON, W1T 5HF, ENGLAND
SN 1741-427X
EI 1741-4288
J9 EVID-BASED COMPL ALT
JI Evid.-based Complement Altern. Med.
PY 2013
VL 2013
AR 149363
DI 10.1155/2013/149363
PG 16
WC Integrative & Complementary Medicine
WE Science Citation Index Expanded (SCI-EXPANDED)
SC Integrative & Complementary Medicine
GA 288VH
UT WOS:000329639500001
OA Green Published, gold, Green Submitted
DA 2023-11-17
ER

PT J
AU Wang, J
   Xiong, XJ
   Feng, B
AF Wang, Jie
   Xiong, Xingjiang
   Feng, Bo
TI Cardiovascular Effects of Salvianolic Acid B
SO EVIDENCE-BASED COMPLEMENTARY AND ALTERNATIVE MEDICINE
LA English
DT Review
ID MAGNESIUM-LITHOSPERMATE-B; SMOOTH-MUSCLE-CELLS; TRADITIONAL CHINESE
   MEDICINE; NITRIC-OXIDE PATHWAY; TNF-ALPHA; IN-VITRO; ANTIOXIDANT
   ACTIVITIES; MYOCARDIAL-INFARCTION; INTEGRATIVE MEDICINE;
   ENDOTHELIAL-CELLS
AB Salvianolic acid B (SAB, Sal B) is the representative component of phenolic acids derived from the dried root and rhizome of Salvia miltiorrhiza Bge (Labiatae) which has been used widely and successfully in Asian countries for clinical therapy of various vascular disturbance-related diseases for hundreds of years. However, its exact cardioprotective components and the underlying mechanism for therapeutic basis are still poorly understood. This paper discussed and elucidated the underlying biological mechanisms and pharmacology of Sal B and their potential cardioprotective effects.
C1 [Wang, Jie; Xiong, Xingjiang; Feng, Bo] China Acad Chinese Med Sci, Dept Cardiol, Guanganmen Hosp, Beijing 100053, Peoples R China.
C3 Guang'anmen Hospital, CACMS; China Academy of Chinese Medical Sciences
RP Feng, B (corresponding author), China Acad Chinese Med Sci, Dept Cardiol, Guanganmen Hosp, Beijing 100053, Peoples R China.
EM fengbo263@163.com
RI Wang, Jintao/HLP-4208-2023; Xiong, Xingjiang/Q-8626-2019
OI Wang, Jintao/0000-0002-7118-4738; Wang, Jie/0000-0001-7870-0646
FU National Basic Research Program of China (973 Program) [2003-CB517103];
   National Natural Science Foundation Project of China [90209011]
FX The current work was partially supported by the National Basic Research
   Program of China (973 Program, no. 2003-CB517103) and the National
   Natural Science Foundation Project of China (no. 90209011).
CR [Anonymous], 2012, INTERNAL MED OPEN AC
   Bando Y, 2004, FASEB J, V18, P1401, DOI 10.1096/fj.03-1161fje
   Bao Y, 2012, ATHEROSCLEROSIS, V223, P152, DOI 10.1016/j.atherosclerosis.2012.05.006
   Blanc A, 2003, INT J MOL MED, V11, P229
   Chang CZ, 2011, ACTA NEUROCHIR, V153, P2211, DOI 10.1007/s00701-011-1082-6
   Chen CG, 2006, ACTA PHARMACOL SIN, V27, P217, DOI 10.1111/j.1745-7254.2006.00225.x
   Chen KJ, 2008, CHIN J INTEGR MED, V14, P163, DOI 10.1007/s11655-008-0163-8
   Chen KJ, 2010, CHIN J INTEGR MED, V16, P100, DOI 10.1007/s11655-010-0100-5
   Chen KJ, 2006, CHINESE MED J-PEKING, V119, P6, DOI 10.1097/00029330-200601010-00002
   Chen SC, 2011, THROMB RES, V128, P560, DOI 10.1016/j.thromres.2011.08.032
   Chen T, 2011, BRAIN RES BULL, V84, P163, DOI 10.1016/j.brainresbull.2010.11.015
   Chen Y, 2003, CHINESE MED J-PEKING, V116, P757
   Chen YH, 2001, J CELL BIOCHEM, V82, P512, DOI 10.1002/jcb.1176
   Chen YC, 2010, ACTA PHARMACOL SIN, V31, P923, DOI 10.1038/aps.2010.102
   Chen YL, 2006, J CELL BIOCHEM, V98, P618, DOI 10.1002/jcb.20793
   Cheng CC, 2012, INT IMMUNOPHARMACOL, V13, P354, DOI 10.1016/j.intimp.2012.04.011
   Du CS, 2010, FRONT PHARMACOL, V1, DOI 10.3389/fphar.2010.00111
   Feldman LJ, 2000, J AM COLL CARDIOL, V35, P1162, DOI 10.1016/S0735-1097(00)00523-4
   Freedman JE, 1997, J CLIN INVEST, V100, P350, DOI 10.1172/JCI119540
   Han JY, 2008, PHARMACOL THERAPEUT, V117, P280, DOI 10.1016/j.pharmthera.2007.09.008
   Han XA, 2011, ACTA PHARMACOL SIN, V32, P38, DOI 10.1038/aps.2010.182
   He HB, 2008, J ETHNOPHARMACOL, V118, P35, DOI 10.1016/j.jep.2008.03.006
   Ho JHC, 2011, J BIOMED SCI, V18, DOI 10.1186/1423-0127-18-30
   Hoffmann SC, 2002, TRANSPLANTATION, V74, P916, DOI 10.1097/00007890-200210150-00003
   Horie Y, 2005, WORLD J GASTROENTERO, V11, P511, DOI 10.3748/wjg.v11.i4.511
   Hu P, 2005, CHEM PHARM BULL, V53, P705, DOI 10.1248/cpb.53.705
   Hung HH, 2001, HISTOL HISTOPATHOL, V16, P175, DOI 10.14670/HH-16.175
   Hur KY, 2008, EUR J PHARMACOL, V586, P226, DOI 10.1016/j.ejphar.2008.02.072
   Hur KY, 2010, ATHEROSCLEROSIS, V211, P69, DOI 10.1016/j.atherosclerosis.2010.01.035
   Jang SI, 2006, EUR J PHARMACOL, V542, P1, DOI 10.1016/j.ejphar.2006.04.044
   Jang SI, 2003, PLANTA MED, V69, P1057, DOI 10.1055/s-2003-45157
   Jia YL, 2012, INT J CARDIOL, V157, P330, DOI 10.1016/j.ijcard.2010.12.073
   Jiang Baohong, 2010, BMC Pharmacology, V10, P10, DOI 10.1186/1471-2210-10-10
   Keji C., 2003, EUROPEAN REV, V11, P225, DOI DOI 10.1017/S106279870300022X
   Kim SH, 2010, CARDIOVASC RES, V87, P713, DOI 10.1093/cvr/cvq089
   Lam FFY, 2006, EUR J PHARMACOL, V553, P240, DOI 10.1016/j.ejphar.2006.09.030
   Lam FFY, 2006, EUR J PHARMACOL, V546, P28, DOI 10.1016/j.ejphar.2006.07.038
   Lay IS, 2003, PLANTA MED, V69, P26, DOI 10.1055/s-2003-37034
   Lee BW, 2011, TOXICOL APPL PHARM, V252, P47, DOI 10.1016/j.taap.2011.01.018
   Li M, 2004, CLIN HEMORHEOL MICRO, V31, P97
   Lin SJ, 2007, J CELL BIOCHEM, V100, P372, DOI 10.1002/jcb.21042
   Liu CS, 2006, ACTA PHARMACOL SIN, V27, P1137, DOI 10.1111/j.1745-7254.2006.00378.x
   Liu CL, 2007, PLOS ONE, V2, DOI 10.1371/journal.pone.0001321
   Liu MY, 2012, CHIN J INTEGR MED, V18, P164, DOI 10.1007/s11655-012-1014-1
   Liu XY, 2009, J ENZYM INHIB MED CH, V24, P663, DOI 10.1080/14756360802323829
   Liu Y, 2012, EVID-BASED COMPL ALT, V2012, DOI 10.1155/2012/184503
   Luo P, 2008, BIOL PHARM BULL, V31, P1381, DOI 10.1248/bpb.31.1381
   Luo WB, 2002, ACTA PHARMACOL SIN, V23, P930
   Lv ZG, 2012, EVID-BASED COMPL ALT, V2012, DOI 10.1155/2012/960128
   Ma C, 2011, PLOS ONE, V6, DOI 10.1371/journal.pone.0014692
   Mu X. Y., 2009, CHINESE MED HERALD, V24, P59
   Oda M, 2006, CLIN HEMORHEOL MICRO, V34, P11
   Pan CH, 2012, VASC PHARMACOL, V56, P98, DOI 10.1016/j.vph.2011.11.008
   Pan Chunshui, 2011, Ther Adv Cardiovasc Dis, V5, P99, DOI 10.1177/1753944710396538
   RADOMSKI MW, 1990, P NATL ACAD SCI USA, V87, P5193, DOI 10.1073/pnas.87.13.5193
   RADOMSKI MW, 1990, BRIT J PHARMACOL, V101, P325, DOI 10.1111/j.1476-5381.1990.tb12709.x
   Reignier J, 1997, J APPL PHYSIOL, V82, P1058, DOI 10.1152/jappl.1997.82.4.1058
   Robinson N, 2011, CHIN J INTEGR MED, V17, P21, DOI 10.1007/s11655-011-0602-9
   Shi CS, 2007, THROMB RES, V119, P769, DOI 10.1016/j.thromres.2006.06.008
   Shi Z. X., 2009, CHINA PHARM, V20, P207
   Sun AJ, 2011, BRIT J PHARMACOL, V164, P2042, DOI 10.1111/j.1476-5381.2011.01518.x
   Sun LQ, 2012, NEUROCHEM RES, V37, P996, DOI 10.1007/s11064-011-0695-8
   Tang MK, 2001, ACTA PHARMACOL SIN, V22, P380
   Tang MK, 2002, JPN J PHARMACOL, V88, P422, DOI 10.1254/jjp.88.422
   Wang CX, 2006, NEUROL RES, V28, P436, DOI 10.1179/016164106X115044
   Wang F, 2009, CLIN HEMORHEOL MICRO, V42, P7, DOI 10.3233/CH-2009-1180
   Wang J, 2012, EVID-BASED COMPL ALT, V2012, DOI 10.1155/2012/697237
   Wang J, 2012, EVID-BASED COMPL ALT, V2012, DOI 10.1155/2012/268542
   Wang J, 2012, EVID-BASED COMPL ALT, V2012, DOI 10.1155/2012/284847
   Wang J, 2011, CHIN J INTEGR MED, V17, P775, DOI 10.1007/s11655-011-0877-x
   Wang SX, 2010, NEUROCHEM RES, V35, P1029, DOI 10.1007/s11064-010-0151-1
   Wang W, 2006, LIFE SCI, V78, P2989, DOI 10.1016/j.lfs.2005.11.024
   Wang YH, 2011, PHYTOMEDICINE, V19, P13, DOI 10.1016/j.phymed.2011.06.024
   Wu Bing, 2007, Asian Journal of Ecotoxicology, V2, P18
   Wu HL, 2009, CARDIOVASC RES, V81, P148, DOI 10.1093/cvr/cvn262
   Wu YP, 2008, THROMB RES, V123, P298, DOI 10.1016/j.thromres.2008.05.020
   Xie LX, 2010, CLIN HEMORHEOL MICRO, V44, P245, DOI 10.3233/CH-2010-1269
   Xing Hui-Chun, 2005, Hepatobiliary Pancreat Dis Int, V4, P274
   Xiong Xing-jiang, 2011, Zhong Xi Yi Jie He Xue Bao, V9, P681
   Xiong XJ, 2011, J TRADIT CHIN MED, V31, P69, DOI 10.1016/S0254-6272(11)60016-2
   Xiong Xing-jiang, 2010, Zhong Xi Yi Jie He Xue Bao, V8, P20, DOI 10.3736/jcim20100104
   Xiong Xingjiang, 2011, Zhongguo Zhong Yao Za Zhi, V36, P3026
   Xu H, 2008, J ALTERN COMPLEM MED, V14, P3, DOI 10.1089/acm.2006.6329
   Xu H, 2012, CHIN J INTEGR MED, V18, P403, DOI 10.1007/s11655-012-1126-7
   Xu H, 2011, CHIN J INTEGR MED, V17, P83, DOI 10.1007/s11655-011-0641-2
   Xu H, 2010, CHIN J INTEGR MED, V16, P483, DOI 10.1007/s11655-010-0560-7
   Xu LL, 2011, PLOS ONE, V6, DOI 10.1371/journal.pone.0024036
   Yang JX, 2010, BASIC CLIN PHARMACOL, V106, P317, DOI 10.1111/j.1742-7843.2009.00490.x
   Yang Li-Min, 2003, Yaoxue Xuebao, V38, P487
   Yang QA, 2010, INT J MOL SCI, V11, P3696, DOI 10.3390/ijms11103696
   Yoon JY, 2004, BRIT J PHARMACOL, V143, P765, DOI 10.1038/sj.bjp.0705969
   Zhang HF, 2010, ACTA PHARMACOL SIN, V31, P665, DOI 10.1038/aps.2010.40
   Zhang HS, 2006, J MOL CELL CARDIOL, V41, P138, DOI 10.1016/j.yjmcc.2006.03.007
   Zhao GR, 2008, FOOD CHEM TOXICOL, V46, P73, DOI 10.1016/j.fct.2007.06.034
   Zhou LM, 2005, J CLIN PHARMACOL, V45, P1345, DOI 10.1177/0091270005282630
   Zhou Z, 2005, J CELL BIOCHEM, V96, P109, DOI 10.1002/jcb.20567
NR 96
TC 57
Z9 58
U1 1
U2 44
PU HINDAWI LTD
PI LONDON
PA ADAM HOUSE, 3RD FLR, 1 FITZROY SQ, LONDON, W1T 5HF, ENGLAND
SN 1741-427X
EI 1741-4288
J9 EVID-BASED COMPL ALT
JI Evid.-based Complement Altern. Med.
PY 2013
VL 2013
AR 247948
DI 10.1155/2013/247948
PG 16
WC Integrative & Complementary Medicine
WE Science Citation Index Expanded (SCI-EXPANDED)
SC Integrative & Complementary Medicine
GA 169ZG
UT WOS:000320818700001
PM 23840250
OA Green Submitted, Green Published, gold
DA 2023-11-17
ER

PT J
AU Wang, J
   Yu, G
AF Wang, Jie
   Yu, Gui
TI A Systems Biology Approach to Characterize Biomarkers for Blood Stasis
   Syndrome of Unstable Angina Patients by Integrating MicroRNA and
   Messenger RNA Expression Profiling
SO EVIDENCE-BASED COMPLEMENTARY AND ALTERNATIVE MEDICINE
LA English
DT Article
ID TRADITIONAL CHINESE MEDICINE; CORONARY-HEART-DISEASE; CELL-CYCLE
   PROGRESSION; ACTIVATING-BLOOD; CIRCULATING MICRORNAS; REGULATES
   APOPTOSIS; PLATELET ACTIVATION; INTERFERON-GAMMA; MONOCYTE ARREST;
   DOWN-REGULATION
AB Blood stasis syndrome (BSS) has been considered to be the major type of syndromes in unstable angina (UA) patients. The aim of this study was to find the systems biology-based microRNA (miRNA) and mRNA expression biomarkers for BSS of UA. We identified 1081 mRNAs and 25 miRNAs differentially expressed between BSS of UA patients and healthy controls by microarrays. We used DAVID, miRTrail, and the protein-protein interactions method to explore the related pathways and networks of differentially expressed miRNAs and mRNAs. By combining the results of pathways and networks, we found that the upregulation of miR-146b-5p may induce the downregulation of CALR to attenuate inflammation and the upregulation of miR-199a-5p may induce the downregulation of TP53 to inhibit apoptosis in BSS of UA patients. The expression patterns of miR-146b-5p, miR-199a-5p, CALR, and TP53 were confirmed by qRT-PCR in an independent validation cohort including BBS of UA patients, non-BBS of UA patients, and healthy controls. miR-146b-5p, miR-199a-5p, CALR, and TP53 could be significant biomarkers of BSS of UA patients. The systems biology-based miRNA and mRNA expression biomarkers for the BSS of UA may be helpful for the further stratification of UA patients when deciding on interventions or clinical trials.
C1 [Wang, Jie; Yu, Gui] China Acad Chinese Med Sci, Guanganmen Hosp, Dept Cardiol, Beijing 100053, Peoples R China.
C3 Guang'anmen Hospital, CACMS; China Academy of Chinese Medical Sciences
RP Yu, G (corresponding author), China Acad Chinese Med Sci, Guanganmen Hosp, Dept Cardiol, Beixiange 5, Beijing 100053, Peoples R China.
EM cliffyugui@sina.com
OI Wang, Jie/0000-0001-7870-0646
FU National Natural Science Foundation Project of China [81173116]
FX The current work was supported by the National Natural Science
   Foundation Project of China (no. 81173116). The funders had no role in
   study design, data collection and analysis, decision to publish, or
   preparation of the paper.
CR Ackah E, 2005, J CLIN INVEST, V115, P2119, DOI 10.1172/JCI24726
   Alexander MR, 2012, J CLIN INVEST, V122, P70, DOI 10.1172/JCI43713
   AMATI B, 1993, EMBO J, V12, P5083, DOI 10.1002/j.1460-2075.1993.tb06202.x
   [Anonymous], 2006, J INTERGR BIOINFORM
   Barabási AL, 2004, NAT REV GENET, V5, P101, DOI 10.1038/nrg1272
   Bartel DP, 2004, CELL, V116, P281, DOI 10.1016/S0092-8674(04)00045-5
   Bhaumik D, 2009, AGING-US, V1, P402, DOI 10.18632/aging.100042
   Bonauer A, 2009, SCIENCE, V324, P1710, DOI 10.1126/science.1174381
   Boyton RJ, 2007, CLIN EXP IMMUNOL, V149, P1, DOI 10.1111/j.1365-2249.2007.03424.x
   Braunwald E, 2012, AM J RESP CRIT CARE, V185, P924, DOI 10.1164/rccm.201109-1745CI
   Chen F, 2005, CORONARY ARTERY DIS, V16, P191, DOI 10.1097/00019501-200505000-00009
   Chen KJ, 2012, CHIN J INTEGR MED, V18, P891, DOI 10.1007/s11655-012-1291-5
   Chen Y, 2008, BLOOD, V111, P1217, DOI 10.1182/blood-2007-07-104133
   Chu FY, 2010, CHIN J INTEGR MED, V16, P399, DOI 10.1007/s11655-010-9999-9
   Clarke MCH, 2006, NAT MED, V12, P1075, DOI 10.1038/nm1459
   ConnellCrowley L, 1997, MOL BIOL CELL, V8, P287, DOI 10.1091/mbc.8.2.287
   Creemers EE, 2012, CIRC RES, V110, P483, DOI 10.1161/CIRCRESAHA.111.247452
   Damås JK, 2002, CIRCULATION, V106, P36, DOI 10.1161/01.CIR.0000020001.09990.90
   de Hoon MJL, 2004, BIOINFORMATICS, V20, P1453, DOI 10.1093/bioinformatics/bth078
   De Las Rivas J, 2012, BRIEF FUNCT GENOMICS, V11, P489, DOI 10.1093/bfgp/els036
   De Palma R, 2006, CIRCULATION, V113, P640, DOI 10.1161/CIRCULATIONAHA.105.537712
   Deveraux QL, 1999, GENE DEV, V13, P239, DOI 10.1101/gad.13.3.239
   Eid RE, 2009, CIRCULATION, V119, P1424, DOI 10.1161/CIRCULATIONAHA.108.827618
   Eliceiri BP, 1999, MOL CELL, V4, P915, DOI 10.1016/S1097-2765(00)80221-X
   Fan TJ, 2005, ACTA BIOCH BIOPH SIN, V37, P719, DOI 10.1111/j.1745-7270.2005.00108.x
   Feng Y, 2011, CHIN J INTEGR MED, V17, P333, DOI 10.1007/s11655-011-0615-4
   Ferreira AS, 2011, CHIN J INTEGR MED, V17, P818, DOI 10.1007/s11655-011-0892-y
   Fichtlscherer S, 2010, CIRC RES, V107, P677, DOI 10.1161/CIRCRESAHA.109.215566
   Gardai SJ, 2003, CELL, V115, P13, DOI 10.1016/S0092-8674(03)00758-X
   GENG YJ, 1995, AM J PATHOL, V147, P251
   Golomb BA, 2012, ARCH INTERN MED, V172, P1180, DOI 10.1001/archinternmed.2012.2171
   GORDON D, 1990, P NATL ACAD SCI USA, V87, P4600, DOI 10.1073/pnas.87.12.4600
   Gupta RK, 2008, CELL CYCLE, V7, P2401, DOI 10.4161/cc.6407
   Hesselgesser J, 1998, J BIOL CHEM, V273, P15687, DOI 10.1074/jbc.273.25.15687
   Hoekstra M, 2010, BIOCHEM BIOPH RES CO, V394, P792, DOI 10.1016/j.bbrc.2010.03.075
   Huang DW, 2009, NAT PROTOC, V4, P44, DOI 10.1038/nprot.2008.211
   Hulsmans M, 2012, PLOS ONE, V7, DOI 10.1371/journal.pone.0032794
   Hulsmans M, 2012, PLOS ONE, V7, DOI 10.1371/journal.pone.0030414
   Huo YQ, 2001, J CLIN INVEST, V108, P1307, DOI 10.1172/JCI200112877
   Inohara N, 1998, J BIOL CHEM, V273, P12296, DOI 10.1074/jbc.273.20.12296
   Issbrücker K, 2002, FASEB J, V16, P262, DOI 10.1096/fj.02-0329fje
   Janssens S, 2003, MOL CELL, V11, P293, DOI 10.1016/S1097-2765(03)00053-4
   Jiang YR, 2012, CHIN J INTEGR MED, V18, P30, DOI 10.1007/s11655-011-0849-1
   Kanehisa M, 2012, NUCLEIC ACIDS RES, V40, pD109, DOI 10.1093/nar/gkr988
   Kim AH, 2001, MOL CELL BIOL, V21, P893, DOI 10.1128/MCB.21.3.893-901.2001
   Kirii H, 2003, ARTERIOSCL THROM VAS, V23, P656, DOI 10.1161/01.ATV.0000064374.15232.C3
   Korn T, 2007, NATURE, V448, P484, DOI 10.1038/nature05970
   Kutuk O, 2006, APOPTOSIS, V11, P1661, DOI 10.1007/s10495-006-9402-7
   Kuzniatsova N, 2012, ANN MED, V44, P773, DOI 10.3109/07853890.2011.605388
   Laczny C, 2012, BMC BIOINFORMATICS, V13, DOI 10.1186/1471-2105-13-36
   Lewis BP, 2005, CELL, V120, P15, DOI 10.1016/j.cell.2004.12.035
   Li LQ, 2006, NAT IMMUNOL, V7, P1157, DOI 10.1038/ni1398
   Libby P, 2001, AM J CARDIOL, V88, p3J
   Lim S, 2008, MOL CELLS, V25, P390
   Lin CY, 2008, NUCLEIC ACIDS RES, V36, pW438, DOI 10.1093/nar/gkn257
   Liu HY, 2012, CHIN J INTEGR MED, V18, P423, DOI 10.1007/s11655-012-0966-5
   Liu XJ, 2009, CIRC RES, V104, P476, DOI 10.1161/CIRCRESAHA.108.185363
   Liu XH, 2008, SHOCK, V29, P140, DOI 10.1097/shk.0b013e318123e822
   Liu Y, 2012, EVID-BASED COMPL ALT, V2012, DOI 10.1155/2012/184503
   Liu Y, 2011, CHIN J INTEGR MED, V17, P587, DOI 10.1007/s11655-011-0814-z
   Liu YF, 2007, J ALTERN COMPLEM MED, V13, P571, DOI 10.1089/acm.2007.6226
   Liuzzo G, 2001, CIRCULATION, V103, P1509
   Lu AP, 2012, CHIN J INTEGR MED, V18, P883, DOI 10.1007/s11655-012-1290-6
   Lu AP, 2011, CHIN J INTEGR MED, V17, P811, DOI 10.1007/s11655-011-0891-z
   Ma XJ, 2009, CHIN J INTEGR MED, V15, P101, DOI 10.1007/s11655-009-0101-4
   Magalhaes JG, 2011, EUR J IMMUNOL, V41, P1445, DOI 10.1002/eji.201040827
   Maiuri MC, 2009, CELL CYCLE, V8, P1571, DOI 10.4161/cc.8.10.8498
   Maragkakis M, 2009, NUCLEIC ACIDS RES, V37, pW273, DOI 10.1093/nar/gkp292
   Michalak M, 1999, BIOCHEM J, V344, P281, DOI 10.1042/0264-6021:3440281
   Nagata T, 2003, ARTERIOSCL THROM VAS, V23, P588, DOI 10.1161/01.ATV.0000060891.31516.24
   NEPOM GT, 1991, ANNU REV IMMUNOL, V9, P493
   Nolan T, 2006, NAT PROTOC, V1, P1559, DOI 10.1038/nprot.2006.236
   O'Neill LA, 2011, NAT REV IMMUNOL, V11, P163, DOI 10.1038/nri2957
   Ozeren A, 2003, MEDIAT INFLAMM, V12, P361, DOI 10.1080/09629350310001633360
   Passer BJ, 2003, P NATL ACAD SCI USA, V100, P2284, DOI 10.1073/pnas.0530298100
   POWER CA, 1994, GENE, V151, P333, DOI 10.1016/0378-1119(94)90682-3
   Qamar A, 2012, CURR OPIN LIPIDOL, V23, P548, DOI 10.1097/MOL.0b013e328359b0a6
   Qin F, 2009, CHIN J INTEGR MED, V15, P472, DOI 10.1007/s11655-009-0472-6
   Qiu XL, 2012, EVID-BASED COMPL ALT, V2012, DOI 10.1155/2012/715790
   Rane S, 2009, CIRC RES, V104, P879, DOI 10.1161/CIRCRESAHA.108.193102
   Recchiuti A, 2011, FASEB J, V25, P544, DOI 10.1096/fj.10-169599
   Ren B, 2002, GENE DEV, V16, P245, DOI 10.1101/gad.949802
   Saldanha AJ, 2004, BIOINFORMATICS, V20, P3246, DOI 10.1093/bioinformatics/bth349
   Simon AD, 2000, J THROMB THROMBOLYS, V9, P217, DOI 10.1023/A:1018758409934
   Skålhegg BS, 2000, FRONT BIOSCI-LANDMRK, V5, pD678, DOI 10.2741/Skalhegg
   Smith DF, 2005, AM J PHYSIOL-HEART C, V289, pH1976, DOI 10.1152/ajpheart.00153.2005
   Smoot ME, 2011, BIOINFORMATICS, V27, P431, DOI 10.1093/bioinformatics/btq675
   Snowden AW, 2000, MOL CELL BIOL, V20, P2676, DOI 10.1128/MCB.20.8.2676-2686.2000
   Tabas I, 2010, NAT REV IMMUNOL, V10, P36, DOI 10.1038/nri2675
   Taganov KD, 2006, P NATL ACAD SCI USA, V103, P12481, DOI 10.1073/pnas.0605298103
   Taurino C, 2010, CLIN SCI, V119, P335, DOI 10.1042/CS20100043
   Valenzuela-Fernández A, 2002, J BIOL CHEM, V277, P15677, DOI 10.1074/jbc.M111388200
   van Rooij E, 2012, NAT REV DRUG DISCOV, V11, P860, DOI 10.1038/nrd3864
   Vaseva AV, 2009, BBA-BIOENERGETICS, V1787, P414, DOI 10.1016/j.bbabio.2008.10.005
   Wang J, 1988, Zhong Xi Yi Jie He Za Zhi, V8, P585
   Wang SS, 2008, DEV CELL, V15, P261, DOI 10.1016/j.devcel.2008.07.002
   Whitman SC, 2004, ARTERIOSCL THROM VAS, V24, P1049, DOI 10.1161/01.ATV.0000124923.95545.2c
   Wright RS, 2011, CIRCULATION, V123, P2022, DOI 10.1161/CIR.0b013e31820f2f3e
   Wu G, 2010, ASIAN POLIT ECON SEC, P53
   Xue M, 2013, CHIN J INTEGR MED, V19, P42, DOI 10.1007/s11655-011-0604-7
   Xue M, 2008, CHIN J INTEGR MED, V14, P267, DOI 10.1007/s11655-008-0267-1
   Yao KW, 2011, J TRADIT CHIN MED, V31, P273, DOI 10.1016/S0254-6272(12)60003-X
   Yao KW, 2011, CHIN J INTEGR MED, V17, P200, DOI 10.1007/s11655-011-0667-5
   Yilmaz A, 2007, EXP MOL PATHOL, V82, P245, DOI 10.1016/j.yexmp.2006.10.008
   Yuan XM, 2010, ATHEROSCLEROSIS, V210, P392, DOI 10.1016/j.atherosclerosis.2009.11.048
   Zettler ME, 2003, AM J PHYSIOL-HEART C, V284, pH644, DOI 10.1152/ajpheart.00494.2001
   Zhang HS, 2000, CELL, V101, P79, DOI 10.1016/S0092-8674(00)80625-X
   Zhang JH, 2008, MED SCI MONITOR, V14, pRA1
   Zhang YC, 2008, CHIN J INTEGR MED, V14, P281, DOI 10.1007/s11655-008-0281-3
   Zhang YJ, 2010, MOL CELL, V39, P133, DOI 10.1016/j.molcel.2010.06.010
   Zlotnik A, 2000, IMMUNITY, V12, P121, DOI 10.1016/S1074-7613(00)80165-X
NR 111
TC 18
Z9 26
U1 1
U2 31
PU HINDAWI LTD
PI LONDON
PA ADAM HOUSE, 3RD FLR, 1 FITZROY SQ, LONDON, W1T 5HF, ENGLAND
SN 1741-427X
EI 1741-4288
J9 EVID-BASED COMPL ALT
JI Evid.-based Complement Altern. Med.
PY 2013
VL 2013
AR 510208
DI 10.1155/2013/510208
PG 21
WC Integrative & Complementary Medicine
WE Science Citation Index Expanded (SCI-EXPANDED)
SC Integrative & Complementary Medicine
GA 153BY
UT WOS:000319577400001
PM 23762142
OA Green Published, Green Submitted, gold
DA 2023-11-17
ER

PT J
AU Wang, LL
   Li, Z
   Zhao, XP
   Liu, W
   Liu, YF
   Yang, JH
   Li, X
   Fan, XH
   Cheng, YY
AF Wang, Linli
   Li, Zheng
   Zhao, Xiaoping
   Liu, Wei
   Liu, Yufeng
   Yang, Jihong
   Li, Xiang
   Fan, Xiaohui
   Cheng, Yiyu
TI A Network Study of Chinese Medicine Xuesaitong Injection to Elucidate a
   Complex Mode of Action with Multicompound, Multitarget, and Multipathway
SO EVIDENCE-BASED COMPLEMENTARY AND ALTERNATIVE MEDICINE
LA English
DT Article
AB Chinese medicine has evolved from thousands of years of empirical applications and experiences of combating diseases. It has become widely recognized that the Chinese medicine acts through complex mechanisms featured as multicompound, multitarget and multipathway. However, there is still a lack of systematic experimental studies to elucidate the mechanisms of Chinese medicine. In this study, the differentially expressed genes (DEGs) were identified from myocardial infarction rat model treated with Xuesaitong Injection (XST), a Chinese medicine consisting of the total saponins from Panax notoginseng (Burk.) F. H. Chen (Chinese Sanqi). A network-based approach was developed to combine DEGs related to cardiovascular diseases (CVD) with lines of evidence from the literature mining to investigate the mechanism of action (MOA) of XST on antimyocardial infarction. A compound-target-pathway network of XST was constructed by connecting compounds to DEGs validated with literature lines of evidence and the pathways that are functionally enriched. Seventy potential targets of XST were identified in this study, of which 32 were experimentally validated either by our in vitro assays or by CVD-related literatures. This study provided for the first time a network view on the complex MOA of antimyocardial infarction through multiple targets and pathways.
C1 [Wang, Linli; Liu, Wei; Liu, Yufeng; Yang, Jihong; Li, Xiang; Fan, Xiaohui; Cheng, Yiyu] Zhejiang Univ, Coll Pharmaceut Sci, Pharmaceut Informat Inst, Hangzhou 310058, Zhejiang, Peoples R China.
   [Li, Zheng; Zhao, Xiaoping] Tianjin Univ Tradit Chinese Med, State Key Lab Modern Chinese Med, Tianjin 300193, Peoples R China.
   [Zhao, Xiaoping] Zhejiang Chinese Med Univ, Coll Preclin Med, Hangzhou 310053, Zhejiang, Peoples R China.
C3 Zhejiang University; Tianjin University of Traditional Chinese Medicine;
   Zhejiang Chinese Medical University
RP Fan, XH (corresponding author), Zhejiang Univ, Coll Pharmaceut Sci, Pharmaceut Informat Inst, Hangzhou 310058, Zhejiang, Peoples R China.
EM fanxh@zju.edu.cn; chengyy@zju.edu.cn
RI FAN, Xiaohui/F-6458-2010; Zhao, xiaoping/ABE-3908-2020
OI FAN, Xiaohui/0000-0002-6336-3007; 
FU National Basic Research Program of China [2012CB518405]; National
   Natural Science Foundation of China [81273991]; Fundamental Research
   Funds for the Central Universities
FX This work was financially supported by the National Basic Research
   Program of China (no. 2012CB518405), the National Natural Science
   Foundation of China (no. 81273991), and the Fundamental Research Funds
   for the Central Universities. The rat experiment was carried out in
   Tianjin Institute of Pharmaceutical Research by Prof. Zhuanyou Zhao's
   lab, and Microarray test was performed in National Engineering Center
   for Biochip at Shanghai by Dr. Huasheng Xiao's team.
CR Ai Wen-bing, 2004, Zhongguo Zhong Xi Yi Jie He Za Zhi, V24, P213
   [Anonymous], 2007, ASIAN TRADITIONAL ME
   Arrell DK, 2010, CLIN PHARMACOL THER, V88, P120, DOI 10.1038/clpt.2010.91
   Balin C., 2007, GUIZHOU MED J, V1, P4
   Barabási AL, 2011, NAT REV GENET, V12, P56, DOI 10.1038/nrg2918
   Chen LL, 2010, MOL BIOL REP, V37, P3067, DOI 10.1007/s11033-009-9879-6
   Chen SL, 2012, EXPERT OPIN BIOL TH, V12, P823, DOI 10.1517/14712598.2012.683858
   Cheung F, 2011, NATURE, V480, pS82, DOI 10.1038/480S82a
   Cohen ED, 2008, DEVELOPMENT, V135, P789, DOI 10.1242/dev.016865
   De-liang Y., 2007, PRACTICAL CLIN MED, V12, P12
   Deng Yin-quan, 2005, Chin J Integr Med, V11, P11
   Efferth T, 2011, CURR DRUG TARGETS, V12, P122, DOI 10.2174/138945011793591626
   Goodwin A. M., 2002, Angiogenesis, V5, P1, DOI 10.1023/A:1021563510866
   Graziose Rocky, 2010, Curr Drug Discov Technol, V7, P2
   Han D, 2012, CHINESE SCI BULL, V57, P3541, DOI 10.1007/s11434-012-5226-8
   He Wei, 2006, Chin J Integr Med, V12, P203
   Hopkins AL, 2007, NAT BIOTECHNOL, V25, P1110, DOI 10.1038/nbt1007-1110
   Huilian G., 2003, J MED FORUM, V6, P6
   Kangyu C., 2003, J EMERGENCY TRADITIO, V3, P33
   Lee S, 2007, CELL, V130, P691, DOI 10.1016/j.cell.2007.06.054
   Lee WW, 2012, J AM COLL CARDIOL, V59, P153, DOI 10.1016/j.jacc.2011.08.066
   Li S, 2011, BMC SYST BIOL, V5, DOI 10.1186/1752-0509-5-S1-S10
   Lin JM, 2011, MOL MED REP, V4, P1283, DOI 10.3892/mmr.2011.577
   Lisewski U, 2008, J EXP MED, V205, P2369, DOI 10.1084/jem.20080897
   Liu S, 2008, J SEP SCI, V31, P2113, DOI 10.1002/jssc.200800134
   Meng WX, 2009, CSH PERSPECT BIOL, V1, DOI 10.1101/cshperspect.a002899
   Ogata H, 1999, NUCLEIC ACIDS RES, V27, P29, DOI 10.1093/nar/27.1.29
   Pan Si-Yuan, 2011, Evid Based Complement Alternat Med, V2011, P403709, DOI 10.1093/ecam/neq056
   Pawlinski R, 2009, J THROMB HAEMOST, V7, P288, DOI 10.1111/j.1538-7836.2008.03257.x
   Ruiz-Ortega M, 2007, CARDIOVASC RES, V74, P196, DOI 10.1016/j.cardiores.2007.02.008
   Shannon P, 2003, GENOME RES, V13, P2498, DOI 10.1101/gr.1239303
   Shi CB, 2009, STROKE, V40, P1252, DOI 10.1161/STROKEAHA.108.532036
   Tao WY, 2013, J ETHNOPHARMACOL, V145, P1, DOI 10.1016/j.jep.2012.09.051
   Tong WD, 2003, ENVIRON HEALTH PERSP, V111, P1819, DOI 10.1289/ehp.6497
   Twigger S, 2002, NUCLEIC ACIDS RES, V30, P125, DOI 10.1093/nar/30.1.125
   Wang S., 2007, MED RECAPITULATE, V8, P37
   Wang Y, 2012, EVID-BASED COMPL ALT, V2012, DOI 10.1155/2012/698531
   Webster KA, 2012, FUTUR CARDIOL, V8, P863, DOI [10.2217/fca.12.58, 10.2217/FCA.12.58]
   Wu LH, 2013, EVID-BASED COMPL ALT, V2013, DOI 10.1155/2013/915343
   Xu J., 2009, J GERIATR CARDIOL, V6, P56
   Xu YB, 2009, CURR OPIN PHARMACOL, V9, P214, DOI 10.1016/j.coph.2008.11.004
   Yao H, 2011, CHIN MED-UK, V6, DOI 10.1186/1749-8546-6-9
   Zhang LC, 2012, PLOS ONE, V7, DOI 10.1371/journal.pone.0039542
   Zhang SS, 2003, J CLIN INVEST, V111, P833, DOI 10.1172/JCI200316290
   Zhang Y, 2011, J MOL CELL CARDIOL, V50, P471, DOI 10.1016/j.yjmcc.2010.11.006
   Zhao J, 2010, BRIEF BIOINFORM, V11, P417, DOI 10.1093/bib/bbp063
NR 46
TC 35
Z9 42
U1 1
U2 50
PU HINDAWI LTD
PI LONDON
PA ADAM HOUSE, 3RD FLR, 1 FITZROY SQ, LONDON, W1T 5HF, ENGLAND
SN 1741-427X
EI 1741-4288
J9 EVID-BASED COMPL ALT
JI Evid.-based Complement Altern. Med.
PY 2013
VL 2013
AR 652373
DI 10.1155/2013/652373
PG 8
WC Integrative & Complementary Medicine
WE Science Citation Index Expanded (SCI-EXPANDED)
SC Integrative & Complementary Medicine
GA 213NW
UT WOS:000324065500001
OA Green Published, gold, Green Submitted
DA 2023-11-17
ER

PT J
AU Wei, XH
   Liu, YY
   Li, Q
   Yan, L
   Hu, BH
   Pan, CS
   Li, ZX
   Chang, X
   Fan, JY
   Zhao, N
   Sun, K
   Huang, P
   Wang, CS
   Fan, TP
   Han, JY
AF Wei, Xiao-Hong
   Liu, Yu-Ying
   Li, Quan
   Yan, Li
   Hu, Bai-He
   Pan, Chun-Shui
   Li, Zhi-Xin
   Chang, Xin
   Fan, Jing-Yu
   Zhao, Na
   Sun, Kai
   Huang, Ping
   Wang, Chuan-She
   Fan, Tai-Ping
   Han, Jing-Yan
TI Treatment with Cardiotonic Pills® after Ischemia-Reperfusion Ameliorates
   Myocardial Fibrosis in Rats
SO MICROCIRCULATION
LA English
DT Article
DE chemokines; cardiac microcirculation; myocardial infarction; leukocytes
ID S19 RIBOSOMAL-PROTEIN; SALVIANOLIC-ACID-B; INDUCED MICROCIRCULATORY
   DISTURBANCE; MONOCYTE CHEMOTACTIC FACTOR; HEPATIC STELLATE CELLS;
   TGF-BETA; CARDIAC FIBROBLASTS; FIBROTIC RESPONSE; PANAX-NOTOGINSENG;
   CHINESE MEDICINE
AB Objective The present study was designed to evaluate whether CP was beneficial in alleviating myocardial fibrosis following I/R injury. Methods SpragueDawley rats were subjected to 30 minutes occlusion of the LADCA, followed by reperfusion. CP (0.4 or 0.8 g/kg) was daily administered starting from three hour after reperfusion until day 6. Coronary venular diameter, RBC velocity, albumin leakage, MBF, heart function, myocardial infarction and fibrosis size, myocardium ultrastructure, MPO activity, and MDA level were evaluated. The expression of MCP-1, RP S19, TGF-beta 1, P-Smad3, Smad4, MMP-9 and a-SMA, and the infiltration of leukocytes were examined. Results CP post-treatment ameliorated I/R-induced myocardial RBC velocity reduction, MBF decrease, cardiac dysfunction, and albumin leakage increase. Moreover, myocardial infarction and fibrosis size, MPO activity, MDA level, the expression of RP S19, TGF-beta 1, P-Smad3, Smad4, MMP-9 and a-SMA, the number of CD68-positive cells increased significantly after I/R, and myocardium collagen deposition was observed on day 6 after reperfusion. All the alterations after I/R were significantly ameliorated by CP. Conclusions Post-treatment with CP ameliorates I/R-induced myocardial fibrosis, suggesting that CP may be applied as an option for preventing cardiac remodeling after I/R injury.
C1 [Wei, Xiao-Hong; Liu, Yu-Ying; Li, Quan; Yan, Li; Hu, Bai-He; Pan, Chun-Shui; Li, Zhi-Xin; Chang, Xin; Fan, Jing-Yu; Zhao, Na; Sun, Kai; Huang, Ping; Wang, Chuan-She; Han, Jing-Yan] Peking Univ, Tasly Microcirculat Res Ctr, Hlth Sci Ctr, Beijing 100191, Peoples R China.
   [Wei, Xiao-Hong; Liu, Yu-Ying; Li, Quan; Yan, Li; Hu, Bai-He; Pan, Chun-Shui; Li, Zhi-Xin; Chang, Xin; Fan, Jing-Yu; Zhao, Na; Sun, Kai; Huang, Ping; Wang, Chuan-She; Han, Jing-Yan] State Adm Tradit Chinese Med, Key Lab Microcirculat, Beijing, Peoples R China.
   [Fan, Tai-Ping] Univ Cambridge, Dept Pharmacol, Trinity Coll, Cambridge CB2 1QJ, England.
   [Han, Jing-Yan] Peking Univ, Sch Basic Med Sci, Dept Integrat Chinese & Western Med, Beijing 100191, Peoples R China.
C3 Peking University; University of Cambridge; Peking University
RP Han, JY (corresponding author), Peking Univ, Sch Basic Med Sci, Dept Integrat Chinese & Western Med, 38 Xueyuan Rd, Beijing 100191, Peoples R China.
EM hanjingyan@bjmu.edu.cn
RI Fan, Tai-Ping/AAB-2773-2019; han, jingyan/HJG-6568-2022
FU Production of New Medicine Program of Ministry of the Science and
   Technology of the People's Republic of China [2008ZX09401]
FX This work was supported by the Production of New Medicine Program of
   Ministry of the Science and Technology of the People's Republic of China
   [2008ZX09401]. The authors acknowledge the gift of rabbit anti-RP S19
   antibody from Professor Yamamoto (Kumamoto University, Japan). We also
   thank Professor Sarah Y. Yuan and Dr. Michael Guo (Division of Research
   University of California Davis School of Medicine Department of Surgery)
   for providing amendment opinions.
CR Boden WE, 2007, NEW ENGL J MED, V356, P1503, DOI 10.1056/NEJMoa070829
   Bujak M, 2007, CARDIOVASC RES, V74, P184, DOI 10.1016/j.cardiores.2006.10.002
   Frangogiannis NG, 2004, INFLAMM RES, V53, P585, DOI 10.1007/s00011-004-1298-5
   Frangogiannis NG, 2007, THROMB HAEMOSTASIS, V97, P738, DOI 10.1160/TH07-01-0022
   Geng JW, 2010, EUR J PHARMACOL, V634, P162, DOI 10.1016/j.ejphar.2010.02.022
   Guo J, 2008, SHOCK, V29, P205, DOI 10.1097/SHK.0b013e318070c61a
   Han JY, 2009, AM J PHYSIOL-GASTR L, V296, pG36, DOI 10.1152/ajpgi.90284.2008
   Han JY, 2001, AM J PHYSIOL-GASTR L, V280, pG939, DOI 10.1152/ajpgi.2001.280.5.G939
   Hishikari K, 2009, CARDIOVASC RES, V81, P123, DOI 10.1093/cvr/cvn254
   Hori M, 2009, CARDIOVASC RES, V81, P457, DOI 10.1093/cvr/cvn335
   Horino K, 1998, LAB INVEST, V78, P603
   Jia YL, 2012, INT J CARDIOL, V157, P330, DOI 10.1016/j.ijcard.2010.12.073
   Kakkar AK, 2004, CURR OPIN PHARMACOL, V4, P154, DOI 10.1016/j.coph.2004.01.003
   Kohno T, 2008, CIRC J, V72, P1685, DOI 10.1253/circj.CJ-08-0115
   Leask A, 2007, CARDIOVASC RES, V74, P207, DOI 10.1016/j.cardiores.2006.07.012
   Li XY, 2011, SHOCK, V36, P289, DOI 10.1097/SHK.0b013e3182222915
   Lin YL, 2006, J ETHNOPHARMACOL, V105, P215, DOI 10.1016/j.jep.2005.10.021
   Lu T, 2008, DRUG METAB DISPOS, V36, P1578, DOI 10.1124/dmd.108.021592
   Lv ZG, 2010, J ETHNOPHARMACOL, V132, P384, DOI 10.1016/j.jep.2010.05.026
   Nishiura H, 1996, J BIOL CHEM, V271, P878, DOI 10.1074/jbc.271.2.878
   Oda Y, 2008, J BIOCHEM, V144, P371, DOI 10.1093/jb/mvn077
   Ojha N, 2008, AM J PHYSIOL-HEART C, V294, pH2435, DOI 10.1152/ajpheart.01190.2007
   Park WH, 2005, LIFE SCI, V76, P1675, DOI 10.1016/j.lfs.2004.07.030
   Ren Guofeng, 2003, Current Drug Targets - Inflammation and Allergy, V2, P242, DOI 10.2174/1568010033484098
   Roy S, 2006, PHYSIOL GENOMICS, V25, P364, DOI 10.1152/physiolgenomics.00013.2006
   Ruiz-Ortega M, 2007, CARDIOVASC RES, V74, P196, DOI 10.1016/j.cardiores.2007.02.008
   Shi L, 2005, VIRCHOWS ARCH, V447, P747, DOI 10.1007/s00428-005-0012-5
   Stawowy P, 2004, CARDIOVASC RES, V63, P87, DOI 10.1016/j.cardiores.2004.03.010
   Sun K, 2007, LIFE SCI, V81, P509, DOI 10.1016/j.lfs.2007.06.008
   Wang G, 2006, MED SCI MONITOR, V12, pSR1
   Wang YH, 2011, PHYTOMEDICINE, V19, P13, DOI 10.1016/j.phymed.2011.06.024
   Xia Y, 2009, HISTOCHEM CELL BIOL, V131, P471, DOI 10.1007/s00418-008-0541-5
   Xu XS, 2009, SHOCK, V32, P201, DOI [10.1097/SHK.0b013e3181996d61, 10.1097/SHK.0b013e3181971f47]
   Yuan Q, 2009, SHOCK, V32, P310, DOI 10.1097/SHK.0b013e31819c36e8
   Yue QX, 2012, J ETHNOPHARMACOL, V141, P659, DOI 10.1016/j.jep.2011.08.044
   Zhao N, 2010, AM J PHYSIOL-HEART C, V298, pH1166, DOI 10.1152/ajpheart.01186.2009
NR 36
TC 29
Z9 36
U1 0
U2 29
PU WILEY
PI HOBOKEN
PA 111 RIVER ST, HOBOKEN 07030-5774, NJ USA
SN 1073-9688
EI 1549-8719
J9 MICROCIRCULATION
JI Microcirculation
PD JAN
PY 2013
VL 20
IS 1
BP 17
EP 29
DI 10.1111/micc.12002
PG 13
WC Hematology; Peripheral Vascular Disease
WE Science Citation Index Expanded (SCI-EXPANDED)
SC Hematology; Cardiovascular System & Cardiology
GA 071MC
UT WOS:000313595900002
PM 22913380
DA 2023-11-17
ER

PT J
AU Wu, AM
   Zhai, JY
   Zhang, DM
   Lou, LX
   Zhu, HY
   Gao, YH
   Chai, LM
   Xing, YW
   Lv, XY
   Zhu, LQ
   Zhao, MJ
   Wang, SR
AF Wu, Aiming
   Zhai, Jianying
   Zhang, Dongmei
   Lou, Lixia
   Zhu, Haiyan
   Gao, Yonghong
   Chai, Limin
   Xing, Yanwei
   Lv, Xiying
   Zhu, Lingqun
   Zhao, Mingjing
   Wang, Shuoren
TI Effect of Wenxin Granule on Ventricular Remodeling and Myocardial
   Apoptosis in Rats with Myocardial Infarction
SO EVIDENCE-BASED COMPLEMENTARY AND ALTERNATIVE MEDICINE
LA English
DT Article
ID RENIN-ANGIOTENSIN SYSTEM; POSTINFARCTION HEART; INHIBITION; OUTCOMES;
   FAILURE; CHINESE
AB Aim. To determine the effect of a Chinese herbal compound named Wenxin Granule on ventricular remodeling and myocardial apoptosis in rats with myocardial infarction (MI). Methods. Male Sprague-Dawley (SD) rats were randomly divided into four groups: the control group, the model group, the metoprolol group, and the Wenxin Granule group (WXKL group) with sample size (n) of 7 rats in each group. An MI model was established in all rats by occlusion of the left anterior descending coronary artery (the control group was without occlusion). Wenxin Granule (1.35 g/kg/day), metoprolol (12 mg/kg/day), and distilled water (5 mL/kg/day for the control and model groups) were administered orally for 4 weeks. Ultrasonic echocardiography was used to examine cardiac structural and functional parameters. Myocardial histopathological changes were observed using haematoxylin and eosin (H&E) dyeing. Myocardial apoptosis was detected by terminal deoxynucleotidyl transferase mediated dUTP nick end labeling (TUNEL) staining. Serum angiotensin II (Ang II) concentration was measured using the enzyme-linked immunosorbent assay (ELISA). Results. It was found that Wenxin Granule could partially reverse ventricular remodeling, improve heart function, alleviate the histopathological damage, inhibit myocardial apoptosis, and reduce Ang II concentration in rats with MI. Conclusions. The results of the current study suggest that Wenxin Granule may be a potential alternative and complementary medicine for the treatment of MI.
C1 [Wu, Aiming; Zhang, Dongmei; Lou, Lixia; Gao, Yonghong; Chai, Limin; Lv, Xiying; Zhu, Lingqun; Zhao, Mingjing; Wang, Shuoren] Beijing Univ Chinese Med, Dongzhimen Hosp, Minist Educ & Beijing, Key Lab Chinese Internal Med, Beijing 100700, Peoples R China.
   [Zhai, Jianying] Natl Engn Res Ctr R&D TCM Multiingredient Drugs, Beijing 100079, Peoples R China.
   [Zhu, Haiyan] Beijing Univ Chinese Med, Dongzhimen Hosp, Inst Cardiovasc Dis, Beijing 100700, Peoples R China.
   [Xing, Yanwei] Chinese Acad Chinese Med Sci, GuangAn Men Hosp, Beijing 100053, Peoples R China.
C3 Beijing University of Chinese Medicine; Beijing University of Chinese
   Medicine; China Academy of Chinese Medical Sciences
RP Zhao, MJ (corresponding author), Beijing Univ Chinese Med, Dongzhimen Hosp, Minist Educ & Beijing, Key Lab Chinese Internal Med, Beijing 100700, Peoples R China.
EM mjgx2004@163.com; doctor_wang@sohu.com
RI zhu, xueqiong/U-1320-2019; Wu, Ai-Ming/J-3485-2013
OI zhu, xueqiong/0000-0002-8389-928X; Wu, Ai-Ming/0000-0002-2746-5532
FU National Natural Science Foundation Project of China [81202685]; Beijing
   Municipal Commission of Education Build Project of China (Beijing
   University of Chinese Medicine)
FX This paper was partially supported by the National Natural Science
   Foundation Project of China (no. 81202685) and Beijing Municipal
   Commission of Education Build Project of China (2012 Beijing University
   of Chinese Medicine).
CR Abbate A, 2003, J AM COLL CARDIOL, V41, P753, DOI 10.1016/S0735-1097(02)02959-5
   Abbate A, 2002, J CELL PHYSIOL, V193, P145, DOI 10.1002/jcp.10174
   Baklanov D. V., J AM COLL CARDIOLOGY, V61, P420
   Cimmino G, 2011, INT J CARDIOL, V153, P256, DOI 10.1016/j.ijcard.2010.08.018
   Dai WD, 2011, POSTGRAD MED, V123, P49, DOI 10.3810/pgm.2011.03.2263
   Falsini G, 2008, J CARDIOVASC MED, V9, P245, DOI 10.2459/JCM.0b013e328224b959
   FISHBEIN MC, 1978, AM J PATHOL, V90, P57
   Gajarsa JJ, 2011, HEART FAIL REV, V16, P13, DOI 10.1007/s10741-010-9181-7
   Gupta Supriya, 2012, Indian J Physiol Pharmacol, V56, P28
   Han SY, 2013, J ETHNOPHARMACOL, V145, P722, DOI 10.1016/j.jep.2012.11.036
   Hojo Y, 2012, J CARDIOL, V60, P91, DOI 10.1016/j.jjcc.2012.05.014
   Jayasankar V, 2005, J CARDIAC SURG, V20, P93, DOI 10.1111/j.0886-0440.2005.200373.x
   Kajstura J, 1997, J MOL CELL CARDIOL, V29, P859, DOI 10.1006/jmcc.1996.0333
   Kang PM, 2000, CIRC RES, V86, P1107
   Kirkpatrick James N, 2012, Curr Heart Fail Rep, V9, P328, DOI 10.1007/s11897-012-0116-6
   Lacey L, 2005, EUR J HEART FAIL, V7, P677, DOI 10.1016/j.ejheart.2004.10.020
   Leri A, 1998, J CLIN INVEST, V101, P1326, DOI 10.1172/JCI316
   Li YQ, 2009, CHIN J INTEGR MED, V15, P19, DOI 10.1007/s11655-009-0019-7
   Liu Weimin, 2012, Zhongguo Zhong Yao Za Zhi, V37, P109
   Mangiapane S, 2011, DTSCH ARZTEBL INT, V108, P856, DOI 10.3238/arztebl.2011.0856
   McManus DD, 2011, AM J CARDIOL, V108, P477, DOI 10.1016/j.amjcard.2011.03.074
   Park JJ, 2012, CHIN J INTEGR MED, V18, P405, DOI 10.1007/s11655-012-1110-2
   Qiu Sheng-lei, 2009, Zhong Xi Yi Jie He Xue Bao, V7, P616, DOI 10.3736/jcim20090704
   Ricci R., 2001, AM HEART J, V142
   Rumana N, 2008, AM J EPIDEMIOL, V167, P1358, DOI 10.1093/aje/kwn064
   Sam F, 2000, AM J PHYSIOL-HEART C, V279, pH422, DOI 10.1152/ajpheart.2000.279.1.H422
   Shah AM, 2011, AM HEART J, V162, P685, DOI 10.1016/j.ahj.2011.07.015
   Spinelli L, 2013, INT J CARDIOVAS IMAG, V29, P787, DOI 10.1007/s10554-012-0159-5
   [苏娜 SU Na], 2010, [中国药房, China Pharmacy], V21, P637
   Tsai KH, 2013, FOOD CHEM, V138, P1856, DOI 10.1016/j.foodchem.2012.11.056
   Wang J, 2012, EVID-BASED COMPL ALT, V2012, DOI 10.1155/2012/268542
   Wang Min, 2006, Zhongguo Zhong Xi Yi Jie He Za Zhi, V26, P445
   Wang W., EUROPEAN J IN PRESS
   Wang X, 2013, MOL MED REP, V7, P519, DOI 10.3892/mmr.2012.1195
   Xing Y., 2013, EVID-BASED COMPL ALT, V2013
   Yi S., 2012, CHINESE J INTEGRATIV, V10, P467
   Zhou YC, 2012, EVID-BASED COMPL ALT, V2012, DOI 10.1155/2012/385247
NR 37
TC 15
Z9 18
U1 1
U2 19
PU HINDAWI LTD
PI LONDON
PA ADAM HOUSE, 3RD FLR, 1 FITZROY SQ, LONDON, W1T 5HF, ENGLAND
SN 1741-427X
EI 1741-4288
J9 EVID-BASED COMPL ALT
JI Evid.-based Complement Altern. Med.
PY 2013
VL 2013
AR 967986
DI 10.1155/2013/967986
PG 10
WC Integrative & Complementary Medicine
WE Science Citation Index Expanded (SCI-EXPANDED)
SC Integrative & Complementary Medicine
GA 206MO
UT WOS:000323525900001
PM 23997803
OA gold, Green Published, Green Submitted
DA 2023-11-17
ER

PT J
AU Wu, XY
   Tang, JL
   Mao, C
   Yuan, JQ
   Qin, Y
   Chung, VCH
AF Wu, Xin-Yin
   Tang, Jin-Ling
   Mao, Chen
   Yuan, Jin-Qiu
   Qin, Ying
   Chung, Vincent C. H.
TI Systematic Reviews and Meta-Analyses of Traditional Chinese Medicine
   Must Search Chinese Databases to Reduce Language Bias
SO EVIDENCE-BASED COMPLEMENTARY AND ALTERNATIVE MEDICINE
LA English
DT Review
ID QUALITY
AB Systematic reviews (SRs) that fail to search non-English databases may miss relevant studies and cause selection bias. The bias may be particularly severe in SRs of traditional Chinese medicine (TCM) as most randomized controlled trials (RCT) in TCM are published and accessible only in Chinese. In this study we investigated how often Chinese databases were not searched in SRs of TCM, how many trials were missed, and whether a bias may occur if Chinese databases were not searched. We searched 5 databases in English and 3 in Chinese for RCTs of Chinese herbal medicine for coronary artery disease and found that 96.64% (115/119) eligible studies could be identified only from Chinese databases. In a random sample of 80 Cochrane reviews on TCM, we found that Chinese databases were only searched in 43 or 53.75%, in which almost all the included studies were identified from Chinese databases. We also compared SRs of the same topic and found that they may draw a different conclusion if Chinese databases were not searched. In conclusion, an overwhelmingly high percentage of eligible trials on TCM could only be identified in Chinese databases. Reviewers in TCM are suggested to search Chinese databases to reduce potential selection bias.
C1 [Wu, Xin-Yin; Tang, Jin-Ling; Mao, Chen; Yuan, Jin-Qiu; Qin, Ying; Chung, Vincent C. H.] Chinese Univ Hong Kong, Div Epidemiol, JC Sch Publ Hlth & Primary Care, Prince Wales Hosp, Shatin, Hong Kong, Peoples R China.
   [Wu, Xin-Yin; Tang, Jin-Ling; Mao, Chen; Yuan, Jin-Qiu; Chung, Vincent C. H.] Chinese Univ Hong Kong, Shenzhen Municipal Key Lab Hlth Risk Anal, Shenzhen Res Inst, Shenzhen, Guangdong, Peoples R China.
   [Tang, Jin-Ling; Mao, Chen; Chung, Vincent C. H.] Chinese Univ Hong Kong, Fac Med, Hong Kong Branch, Chinese Cochrane Ctr, Shatin, Hong Kong, Peoples R China.
C3 Chinese University of Hong Kong; Prince of Wales Hospital; CUHK Shenzhen
   Research Institute; Chinese University of Hong Kong, Shenzhen; Chinese
   University of Hong Kong
RP Tang, JL (corresponding author), Chinese Univ Hong Kong, Div Epidemiol, JC Sch Publ Hlth & Primary Care, Prince Wales Hosp, 4-F,Sch Publ Hlth Bldg, Shatin, Hong Kong, Peoples R China.
EM jltang@cuhk.edu.hk
RI Tang, JL/G-1759-2013; Mao, Chen/AAW-2742-2020; Yuan, Jinqiu/A-4867-2018;
   Mao, Chen/G-9805-2013; Chung, Vincent CH/K-2447-2013
OI Mao, Chen/0000-0002-6537-6215; Mao, Chen/0000-0001-7471-1516; Chung,
   Vincent CH/0000-0002-5947-4492
FU Chinese Medicine Department of Hong Kong Hospital Authority (CUHK
   Project) [7050098]; Hong Kong Cochrane Branch (CUHK Project) [6901965]
FX This paper was funded by the Chinese Medicine Department of Hong Kong
   Hospital Authority (CUHK Project Code: 7050098) and Hong Kong Cochrane
   Branch (CUHK Project Code: 6901965).
CR Adams Denise, 2012, J Evid Based Med, V5, P89, DOI 10.1111/j.1756-5391.2012.01173.x
   [Anonymous], LIAONING J TRADITION
   [Anonymous], CHINESE J PRACTICAL
   [Anonymous], CHIN PHARM ONL
   [Anonymous], J EMERGENCY TRADITIO
   [Anonymous], J PRACTICLA MED
   [Anonymous], CHINA MODERN MED
   [Anonymous], INTERNAL MED CHINA
   [Anonymous], CHINESE MED MODERN D
   [Anonymous], CHINA MODERN DOCTOR
   Chen X. X., 2009, CHINESE J ETHNOMEDIC, V50, P104
   Chung VCH, 2013, EVID-BASED COMPL ALT, V2013, DOI 10.1155/2013/675906
   DICKERSIN K, 1994, BMJ-BRIT MED J, V309, P1286, DOI 10.1136/bmj.309.6964.1286
   Dickersin K., 1998, EPIDEMIOLOGICAL PRAC, P121
   Egger E, 1997, LANCET, V350, P326, DOI 10.1016/S0140-6736(97)02419-7
   GREGOIRE G, 1995, J CLIN EPIDEMIOL, V48, P159, DOI 10.1016/0895-4356(94)00098-B
   He QY, 2010, CHIN J INTEGR MED, V16, P13, DOI 10.1007/s11655-010-0013-3
   Hua N., 2007, MED J CHINESE PEOPLE, V18, P195
   Jun P., 2005, CHINESE J PRACTICAL, V18, P1288
   Jüni P, 2002, INT J EPIDEMIOL, V31, P115, DOI 10.1093/ije/31.1.115
   Lawson ML, 2005, J CLIN EPIDEMIOL, V58, P777, DOI 10.1016/j.jclinepi.2004.08.022
   Macdonald G, 2012, COCHRANE DB SYST REV, DOI 10.1002/14651858.CD001930.pub3
   McCarney R W, 2004, Cochrane Database Syst Rev, pCD000008
   Moher D, 2000, J CLIN EPIDEMIOL, V53, P964, DOI 10.1016/S0895-4356(00)00188-8
   Pham B, 2005, J CLIN EPIDEMIOL, V58, P769, DOI 10.1016/j.jclinepi.2004.08.021
   Shea BJ, 2007, BMC MED RES METHODOL, V7, DOI 10.1186/1471-2288-7-10
   Yu Lu, 2010, Zhongguo Zhen Jiu, V30, P787
NR 27
TC 28
Z9 28
U1 0
U2 12
PU HINDAWI LTD
PI LONDON
PA ADAM HOUSE, 3RD FLR, 1 FITZROY SQ, LONDON, W1T 5HF, ENGLAND
SN 1741-427X
EI 1741-4288
J9 EVID-BASED COMPL ALT
JI Evid.-based Complement Altern. Med.
PY 2013
VL 2013
AR 812179
DI 10.1155/2013/812179
PG 7
WC Integrative & Complementary Medicine
WE Science Citation Index Expanded (SCI-EXPANDED)
SC Integrative & Complementary Medicine
GA 237QR
UT WOS:000325886100001
PM 24223063
OA gold, Green Published, Green Submitted
DA 2023-11-17
ER

PT J
AU Xiang, L
   Jiang, P
   Wang, SP
   Hu, YH
   Liu, XJ
   Yue, RC
   Zhang, WD
   Liu, RH
AF Xiang, Li
   Jiang, Peng
   Wang, Shuping
   Hu, Yaohua
   Liu, Xiaojun
   Yue, Rongcai
   Zhang, Weidong
   Liu, Runhui
TI Metabolomic Strategy for Studying the Intervention and the Synergistic
   Effects of the Shexiang Baoxin Pill for Treating Myocardial Infarction
   in Rats
SO EVIDENCE-BASED COMPLEMENTARY AND ALTERNATIVE MEDICINE
LA English
DT Article
ID TRADITIONAL CHINESE MEDICINE; PLASMA HOMOCYSTEINE; SYSTEMS BIOLOGY;
   ACID; CHROMATOGRAPHY; ISOPROTERENOL; PLATELET; ISCHEMIA; EFFICACY; HEART
AB Ametabolomic approach has been developed for evaluating the therapeutic effects of the bioactive components and the synergistic efficacy of the Shexiang Baoxin Pill (SBP) on myocardial infarction (MI) in rats. The MI rats were administered the SBP, muscone, cinnamic acid, bufalin, ginsenoside Re, ginsenoside Rb1, cholic acid, borneol, and a combined version of these bioactive components (SFSBP). Liquid chromatography/quadrupole time-of-flight mass spectrometry (LC-Q-TOF/MS) was used to obtain the mass data from the rats' serum. The number of biomarkers that were reversed by SFSBP was greater than any of the monotherapy groups. The PLS-DA score plots demonstrated that the SFSBP group results were located closer to the sham group than any of the monotherapy groups and that the SBP group was located closer to the sham group than the SFSBP treatment group. The reversing results observed with SFSBP showed synergistic effects when compared with those of the individual bioactive components that were used as monotherapy. Meanwhile, the SBP displayed superior regulation efficacy to SFSBP in MI rats, indicating that there must be other active components in the SBP that were responsible for the treatment of MI that were not included in the SFSBP treatment.
C1 [Xiang, Li; Jiang, Peng; Wang, Shuping; Hu, Yaohua; Liu, Xiaojun; Yue, Rongcai; Zhang, Weidong; Liu, Runhui] Second Mil Med Univ, Sch Pharm, Shanghai 200433, Peoples R China.
   [Zhang, Weidong] Shanghai Jiao Tong Univ, Sch Pharm, Shanghai 200030, Peoples R China.
   [Zhang, Weidong] King Saud Univ, Dept Pharmacognosy, Riyadh 11451, Saudi Arabia.
C3 Naval Medical University; Shanghai Jiao Tong University; King Saud
   University
RP Zhang, WD (corresponding author), Second Mil Med Univ, Sch Pharm, 325 Guohe Rd, Shanghai 200433, Peoples R China.
EM wdzhangy@hotmail.com; lyliurh@126.com
RI xiang, li/JAN-7100-2023; LI, Jing/HNB-5575-2023; xiang,
   li/JDN-4098-2023; Zhang, Weidong/E-6563-2016
OI Zhang, Weidong/0000-0002-2433-6823
FU NSFC [81102865, 81230090]; Global Research Network for Medicinal Plants
   (GRNMP); King Saud University; Shanghai Leading Academic Discipline
   Project [B906]; FP7-PEOPLEIRSES (TCMCANCER) [230232]; Key laboratory of
   drug research for special environments; PLA; Shanghai Engineering
   Research Center for the Preparation of Bioactive Natural Products
   [10DZ2251300]; Scientific Foundation of Shanghai China [09DZ1975700,
   09DZ1971500, 10DZ1971700]
FX This work was supported by the NSFC (81102865), NSFC (81230090),
   partially supported by the Global Research Network for Medicinal Plants
   (GRNMP) and by King Saud University, the Shanghai Leading Academic
   Discipline Project (B906), FP7-PEOPLEIRSES-2008 (TCMCANCER Project
   230232), the Key laboratory of drug research for special environments,
   PLA, the Shanghai Engineering Research Center for the Preparation of
   Bioactive Natural Products (10DZ2251300), and the Scientific Foundation
   of Shanghai China (09DZ1975700, 09DZ1971500, and 10DZ1971700).
CR [Anonymous], J PRACTICAL CHINESE
   Bochkov VN, 2002, NATURE, V419, P77, DOI 10.1038/nature01023
   BOUSHEY CJ, 1995, JAMA-J AM MED ASSOC, V274, P1049, DOI 10.1001/jama.274.13.1049
   Cheifetz IM, 1997, ANN THORAC SURG, V64, P735, DOI 10.1016/S0003-4975(97)00527-4
   Cohen I, 2002, SEMIN ONCOL, V29, P563, DOI 10.1053/sonc.2002.50005
   Egerton W, 1996, AM J CARDIOL, V77, P759, DOI 10.1016/S0002-9149(97)89213-2
   Fruhwirth GO, 2006, BBA-MOL CELL BIOL L, V1761, P1060, DOI 10.1016/j.bbalip.2006.06.001
   Gonthier MP, 2003, J NUTR, V133, P461, DOI 10.1093/jn/133.2.461
   GRAEBER JE, 1982, PEDIATR RES, V16, P490, DOI 10.1203/00006450-198206000-00018
   GUTH BD, 1990, CIRCULATION, V81, P1948, DOI 10.1161/01.CIR.81.6.1948
   Hartwich J, 2002, PLATELETS, V13, P141, DOI 10.1080/09533710022149368
   Jiang P, 2011, MOL BIOSYST, V7, P824, DOI 10.1039/c0mb00110d
   Jiang P, 2009, BIOMED CHROMATOGR, V23, P1333, DOI 10.1002/bmc.1258
   Johnson RJ, 2003, HYPERTENSION, V41, P1183, DOI 10.1161/01.HYP.0000069700.62727.C5
   Kang YJ, 2008, EXP BIOL MED, V233, P1059, DOI 10.3181/0802-MR-47
   KREISBERG RA, 1980, ANN INTERN MED, V92, P227, DOI 10.7326/0003-4819-92-2-227
   Lee K H, 2000, Public Health Nutr, V3, P515
   Li XM, 2009, J ALLERGY CLIN IMMUN, V123, P297, DOI 10.1016/j.jaci.2008.12.026
   Liang XP, 2011, J PROTEOME RES, V10, P790, DOI 10.1021/pr1009299
   LINDGREN A, 1995, STROKE, V26, P795, DOI 10.1161/01.STR.26.5.795
   Lu YH, 2011, J ETHNOPHARMACOL, V134, P45, DOI 10.1016/j.jep.2010.11.048
   Lv YH, 2010, J PHARMACEUT BIOMED, V52, P129, DOI 10.1016/j.jpba.2009.12.016
   Nicholson JK, 2008, NATURE, V455, P1054, DOI 10.1038/4551054a
   Salameh F, 2008, J ALTERN COMPLEM MED, V14, P1043, DOI 10.1089/acm.2008.0162
   Sampson A. P., 2001, Clinical and Experimental Allergy Reviews, V1, P170, DOI 10.1046/j.1472-9725.2001.00034.x
   SAUGSTAD OD, 1975, ACTA OBSTET GYN SCAN, P26
   SAUGSTAD OD, 1975, PEDIATR RES, V9, P158, DOI 10.1203/00006450-197504000-00002
   SHEEHAN MP, 1992, LANCET, V340, P13, DOI 10.1016/0140-6736(92)92424-E
   Song H.T., 2002, PHARM J CHIN PEOPLES, V18, P137
   Tan GG, 2012, MOL BIOSYST, V8, P548, DOI 10.1039/c1mb05324h
   Tyler V E, 2000, Public Health Nutr, V3, P447, DOI 10.1017/S1368980000000525
   Verpoorte R, 2005, J ETHNOPHARMACOL, V100, P53, DOI 10.1016/j.jep.2005.05.033
   Wang JW, 2002, J MOL CELL CARDIOL, V34, P847, DOI 10.1006/jmcc.2002.2023
   WEXLER BC, 1968, ANGIOLOGY, V19, P665, DOI 10.1177/000331976801901103
   Wu Duo-Jiao, 2005, Zhongguo Zhong Xi Yi Jie He Za Zhi, V25, P350
   Xiang L, 2012, MOL BIOSYST, V8, P2434, DOI 10.1039/c2mb25172h
   Yan S, 2009, J ANAL CHEM+, V64, P149, DOI 10.1134/S1061934809020105
   Yan SK, 2006, CHEM PHARM BULL, V54, P1058, DOI 10.1248/cpb.54.1058
   Ye RY., 2006, ZHEJIANG J INTEGR TR, V16, P734
   Ytrehus K, 2006, DRUG DISCOV TODAY, V3, P263, DOI [10.1016/j.ddmod.2006.10.013, DOI 10.1016/J.DDMOD.2006.10.013]
   Zhang HY, 2009, TALANTA, V79, P254, DOI 10.1016/j.talanta.2009.03.045
NR 41
TC 13
Z9 17
U1 0
U2 30
PU HINDAWI LTD
PI LONDON
PA ADAM HOUSE, 3RD FLR, 1 FITZROY SQ, LONDON, W1T 5HF, ENGLAND
SN 1741-427X
EI 1741-4288
J9 EVID-BASED COMPL ALT
JI Evid.-based Complement Altern. Med.
PY 2013
VL 2013
AR 823121
DI 10.1155/2013/823121
PG 11
WC Integrative & Complementary Medicine
WE Science Citation Index Expanded (SCI-EXPANDED)
SC Integrative & Complementary Medicine
GA 103JH
UT WOS:000315911700001
PM 23533524
OA Green Submitted, gold, Green Published
DA 2023-11-17
ER

PT J
AU Xin, X
   Zou, HM
   Zheng, NN
   Xu, XC
   Liu, YM
   Wang, XX
   Wu, HB
   Lu, LN
   Su, J
   Qiu, MF
   Wang, XY
AF Xin, Xue
   Zou, Haimiao
   Zheng, Ningning
   Xu, Xinchun
   Liu, Yinmin
   Wang, Xiaoxian
   Wu, Hongbing
   Lu, Lina
   Su, Jing
   Qiu, Mingfeng
   Wang, Xiaoyan
TI Metabonomic Strategy to the Evaluation of Chinese Medicine Compound
   Danshen Dripping Pills Interfering Myocardial Ischemia in Rats
SO EVIDENCE-BASED COMPLEMENTARY AND ALTERNATIVE MEDICINE
LA English
DT Article
ID SALVIANOLIC ACID; INFARCTION; PLASMA; BLOOD; HEART
AB Coronary heart disease (CHD) is one of the highest mortality diseases in the world. Traditional Chinese medicine compound Danshen dripping pills (CDDPs) have currently made a great achievement in treating CHD. However, the therapeutic mechanism of CDDP is often poorly interpreted. In this study, a GC-MS-based metabonomic study was conducted to assess the holistic efficacy of CDDP for myocardial infarction in male Sprague-Dawley rats, which were divided into the control group, the sham group, the model group, the control + CDDP group, and the model + CDDP, with CDDP at a dose of 107 mg/kg.d (equal to 1.8 mL/kg.d). The metabonomic findings demonstrated great differences of metabolic pattern among sham, model, and the model + CDDP in the orthogonal partial least squares discriminant analysis (OPLS-DA) models, which coordinated well with the assessment of plasma biochemistry and histopathological assay. Differentially expressed metabolites suggested that energy metabolism, glycolysis, and lipid metabolism might be disrupted by myocardial infarction. Both the potential metabolic biomarkers and the biochemical histopathological indices were regulated effectively by CDDP.
C1 [Xin, Xue; Zou, Haimiao; Liu, Yinmin; Wang, Xiaoxian; Wu, Hongbing; Lu, Lina; Su, Jing; Qiu, Mingfeng] Shanghai Jiao Tong Univ, Sch Pharm, Shanghai 200240, Peoples R China.
   [Zheng, Ningning] Shanghai Univ Tradit Chinese Med, Res Ctr Tradit Chinese Med & Syst Biol, Shanghai 201203, Peoples R China.
   [Xu, Xinchun] Xuhui Dist Cent Hosp Tradit Chinese Med, Shanghai 200031, Peoples R China.
   [Wang, Xiaoyan] Shanghai Jiao Tong Univ, Shanghai Ctr Syst Biomed, Key Lab Syst Biomed, Minist Educ, Shanghai 200240, Peoples R China.
C3 Shanghai Jiao Tong University; Shanghai University of Traditional
   Chinese Medicine; Shanghai Jiao Tong University
RP Qiu, MF (corresponding author), Shanghai Jiao Tong Univ, Sch Pharm, Shanghai 200240, Peoples R China.
EM mfqiu@sjtu.edu.cn; cathywxy@126.com
FU National Natural Science and Technology Foundation [30772789]
FX This work was financially supported by the National Natural Science and
   Technology Foundation project (30772789).
CR [Anonymous], 2010, CHINESE PHARMACOPEIA, V1
   [Anonymous], 2010, CHINA J PHARM EC, V4, P94
   Chu Y, 2011, J ETHNOPHARMACOL, V137, P1457, DOI 10.1016/j.jep.2011.08.035
   Dong L, 2007, ANAL CHIM ACTA, V585, P76, DOI 10.1016/j.aca.2006.12.024
   Dyck JRB, 2004, CIRC RES, V94, pE78, DOI 10.1161/01.RES.0000129255.19569.8f
   Hayashi T, 1982, Rinsho Byori, V30, P861
   [简维雄 Jian Weixiong], 2010, [中医杂志, Journal of Traditional Chinese Medicine], V51, P729
   Khazanov VA, 2008, B EXP BIOL MED+, V146, P218, DOI 10.1007/s10517-008-0259-3
   Kibos Ambrose, 2011, Acute Card Care, V13, P136, DOI 10.3109/17482941.2011.606477
   KODAMA K, 1989, JPN J MED, V28, P202, DOI 10.2169/internalmedicine1962.28.202
   Lao YM, 2009, BRIT J PHARMACOL, V157, P1128, DOI 10.1111/j.1476-5381.2009.00257.x
   Lewis GD, 2008, J CLIN INVEST, V118, P3503, DOI 10.1172/JCI35111
   Li HK, 2007, J PROTEOME RES, V6, P1364, DOI 10.1021/pr060513q
   Li M, 2008, CLIN HEMORHEOL MICRO, V38, P177
   Li YB, 2007, YAKUGAKU ZASSHI, V127, P1473, DOI 10.1248/yakushi.127.1473
   Liang XP, 2011, J PROTEOME RES, V10, P790, DOI 10.1021/pr1009299
   Lu Y H, 2007, CHINESE J CLIN PHARM, V12, P1144
   Parang P, 2005, J CARDIOVASC PHARM T, V10, P217, DOI 10.1177/107424840501000402
   Robertson DG, 2007, J PROTEOME RES, V6, P526, DOI 10.1021/pr060535c
   Ruan JQ, 2010, J AGR FOOD CHEM, V58, P5770, DOI 10.1021/jf1005885
   Schettler V, 1999, Ther Apher, V3, P219
   Shah SH, 2010, CIRC-CARDIOVASC GENE, V3, P207, DOI 10.1161/CIRCGENETICS.109.852814
   Su Xianming, 2005, J Tradit Chin Med, V25, P50
   Wang JW, 2002, J MOL CELL CARDIOL, V34, P847, DOI 10.1006/jmcc.2002.2023
   Wang SB, 2009, EUR J PHARMACOL, V615, P125, DOI 10.1016/j.ejphar.2009.04.061
   Wang XJ, 2011, J PHARMACEUT BIOMED, V55, P859, DOI 10.1016/j.jpba.2011.01.042
   Wolff Andrew A, 2002, Heart Fail Rev, V7, P187, DOI 10.1023/A:1015384710373
   [袁如玉 YUAN Ru-yu], 2009, [中国新药杂志, Chinese Journal New Drugs], V18, P377
   Zhang AH, 2010, PLANTA MED, V76, P2026, DOI 10.1055/s-0030-1250542
   [张红栓 ZHANG Hong-shuan], 2010, [中国中医基础医学杂志, Chinese Journal of Basic Medicine in Traditional Chinese Medicine], V16, P126
   Zhang Q, 2007, J CHROMATOGR B, V854, P20, DOI 10.1016/j.jchromb.2007.03.048
   Zhang S, 2010, INT J BIOL MACROMOL, V46, P363, DOI 10.1016/j.ijbiomac.2010.01.008
   Zhang ZY, 2010, J PROTEOME RES, V9, P4861, DOI 10.1021/pr100480r
   Zheng XH, 2007, J SEP SCI, V30, P851, DOI 10.1002/jssc.200600287
NR 34
TC 21
Z9 25
U1 3
U2 43
PU HINDAWI LTD
PI LONDON
PA ADAM HOUSE, 3RD FLR, 1 FITZROY SQ, LONDON, W1T 5HF, ENGLAND
SN 1741-427X
EI 1741-4288
J9 EVID-BASED COMPL ALT
JI Evid.-based Complement Altern. Med.
PY 2013
VL 2013
AR 718305
DI 10.1155/2013/718305
PG 10
WC Integrative & Complementary Medicine
WE Science Citation Index Expanded (SCI-EXPANDED)
SC Integrative & Complementary Medicine
GA 144IZ
UT WOS:000318934200001
OA Green Published, gold, Green Submitted
DA 2023-11-17
ER

PT J
AU Xing, YW
   Gao, YH
   Chen, JX
   Zhu, HY
   Wu, AM
   Yang, Q
   Teng, F
   Zhang, DM
   Xing, YH
   Gao, K
   He, QY
   Zhang, ZP
   Wang, J
   Shang, HC
AF Xing, Yanwei
   Gao, Yonghong
   Chen, Jianxin
   Zhu, Haiyan
   Wu, Aiming
   Yang, Qing
   Teng, Fei
   Zhang, Dong-mei
   Xing, Yanhui
   Gao, Kuo
   He, Qingyong
   Zhang, Zhenpeng
   Wang, Jie
   Shang, Hongcai
TI Wenxin-Keli Regulates the Calcium/Calmodulin-Dependent Protein Kinase II
   Signal Transduction Pathway and Inhibits Cardiac Arrhythmia in Rats with
   Myocardial Infarction
SO EVIDENCE-BASED COMPLEMENTARY AND ALTERNATIVE MEDICINE
LA English
DT Article
ID SARCOPLASMIC-RETICULUM; RYANODINE RECEPTOR; HEART-FAILURE; CA2+;
   CALMODULIN; MORTALITY; PHOSPHORYLATION; PHOSPHOLAMBAN; DYSFUNCTION;
   MORBIDITY
AB Wenxin-Keli (WXKL) is a Chinese herbal compound reported to be of benefit in the treatment of cardiac arrhythmia, cardiac inflammation, and heart failure. Amiodarone is a noncompetitive inhibitor of the alpha- and beta-adrenergic receptors and prevents calcium influx in the slow-response cells of the sinoatrial and atrioventricular nodes. Overexpression of Ca2+/calmodulin-dependent protein kinase II (CaMKII) in transgenic mice results in heart failure and arrhythmias. We hypothesised that administration of WXKL and amiodarone can reduce the incidence of arrhythmias by regulating CaMKII signal transduction. A total of 100 healthy Sprague Dawley rats were used in the study. The rats were randomly divided into four groups (a sham group, a myocardial infarction (MI) group, a WXKL-treated group, and an amiodarone-treated group). A myocardial infarction model was established in these rats by ligating the left anterior descending coronary artery for 4 weeks. Western blotting was used to assess CaMKII, p-CaMKII (Thr-286), PLB, p-PLB (Thr-17), RYR2, and FK binding protein 12.6 (FKBP12.6) levels. The Ca2+ content in the sarcoplasmic reticulum (SR) and the calcium transient amplitude were studied by confocal imaging using the fluorescent indicator Fura-4. In conclusion, WXKL may inhibit heart failure and cardiac arrhythmias by regulating the CaMKII signal transduction pathway similar to amiodarone.
C1 [Xing, Yanwei; Teng, Fei; He, Qingyong; Zhang, Zhenpeng; Wang, Jie] Chinese Acad Chinese Med Sci, Guanganmen Hosp, Beijing 100053, Peoples R China.
   [Gao, Yonghong; Zhu, Haiyan; Wu, Aiming; Zhang, Dong-mei] Beijing Univ Chinese Med, Key Lab Chinese Internal Med, Minist Educ, Dongzhimen Hosp, Beijing 100700, Peoples R China.
   [Chen, Jianxin; Gao, Kuo] Beijing Univ Chinese Med, Beijing 100029, Peoples R China.
   [Yang, Qing] Ningxia Med Univ, Coll Tradit Chinese Med, Yinchuan 750004, Peoples R China.
   [Xing, Yanhui] China Acad Chinese Med Sci, Inst Informat Tradit Chinese Med, Beijing 100700, Peoples R China.
   [Shang, Hongcai] Tianjin Univ Tradit Chinese Med, Tianjin 300193, Peoples R China.
C3 China Academy of Chinese Medical Sciences; Guang'anmen Hospital, CACMS;
   Beijing University of Chinese Medicine; Beijing University of Chinese
   Medicine; Ningxia Medical University; China Academy of Chinese Medical
   Sciences; Institute of Information on Traditional Chinese Medicine,
   CACMS; Tianjin University of Traditional Chinese Medicine
RP Wang, J (corresponding author), Chinese Acad Chinese Med Sci, Guanganmen Hosp, Beijing 100053, Peoples R China.
EM doctorcardio@163.com; doctorshanghc@163.com
RI Wu, Ai-Ming/J-3485-2013; zhu, xueqiong/U-1320-2019; shang,
   hongcai/H-1257-2014; Chen, Jianxin/G-5881-2015
OI Wu, Ai-Ming/0000-0002-2746-5532; zhu, xueqiong/0000-0002-8389-928X;
   Chen, Jianxin/0000-0003-4067-5638; Wang, Jie/0000-0001-7870-0646
FU National Science Foundation of China [81001514]; Beijing Nova program
   [2011110]
FX This work was supported by the National Science Foundation of China
   under Grant no. 81001514 and Beijing Nova program under Grant no.
   2011110.
CR Ai X, 2005, CIRC RES, V97, P1314, DOI 10.1161/01.RES.0000194329.41863.89
   Anderson ME, 2002, J CARDIOVASC ELECTR, V13, P195, DOI 10.1046/j.1540-8167.2002.00195.x
   Anderson ME, 1998, J PHARMACOL EXP THER, V287, P996
   Blayney LM, 2009, PHARMACOL THERAPEUT, V123, P151, DOI 10.1016/j.pharmthera.2009.03.006
   Brittsan AG, 2000, J MOL CELL CARDIOL, V32, P2131, DOI 10.1006/jmcc.2000.1270
   Burashnikov A, 2012, HEART RHYTHM, V9, P125, DOI 10.1016/j.hrthm.2011.08.027
   Chelu MG, 2009, J CLIN INVEST, V119, P1940, DOI 10.1172/JCI37059
   Couchonnal LF, 2008, PHYSIOLOGY, V23, P151, DOI 10.1152/physiol.00043.2007
   Curran J, 2007, CIRC RES, V100, P391, DOI 10.1161/01.RES.0000258172.74570.e6
   ECHT DS, 1991, NEW ENGL J MED, V324, P781, DOI 10.1056/NEJM199103213241201
   Hjalmarson Å, 1999, LANCET, V353, P2001
   Hoch B., CIRCULATION RES, V84, P713
   Hund TJ, 2005, HEART RHYTHM, V2, P641, DOI 10.1016/j.hrthm.2005.04.009
   Kirchhefer U, 1999, CARDIOVASC RES, V42, P254, DOI 10.1016/S0008-6363(98)00296-X
   Maier LS, 2007, CARDIOVASC RES, V73, P631, DOI 10.1016/j.cardiores.2006.11.005
   Maier LS, 2003, CIRC RES, V92, P904, DOI 10.1161/01.RES.0000069685.20258.F1
   Marks AR, 2002, FRONT BIOSCI-LANDMRK, V7, pD970, DOI 10.2741/marks
   Marx SO, 2000, CELL, V101, P365, DOI 10.1016/S0092-8674(00)80847-8
   Marx SO, 1998, SCIENCE, V281, P818, DOI 10.1126/science.281.5378.818
   Marx SO, 2001, CIRC RES, V88, P1151, DOI 10.1161/hh1101.091268
   Na T, 2007, N-S ARCH PHARMACOL, V375, P39, DOI 10.1007/s00210-007-0134-1
   Okuda S, 2004, CIRCULATION, V109, P911, DOI 10.1161/01.CIR.0000115526.92541.D2
   Packer M, 1996, NEW ENGL J MED, V334, P1349, DOI 10.1056/NEJM199605233342101
   Pereira L, 2007, J PHYSIOL-LONDON, V583, P685, DOI 10.1113/jphysiol.2007.133066
   Rosamond W, 2007, CIRCULATION, V115, pE69, DOI 10.1161/CIRCULATIONAHA.106.179918
   Sossalla S, 2008, J MOL CELL CARDIOL, V45, P32, DOI 10.1016/j.yjmcc.2008.03.006
   Su N., 2010, CHINA PHARM, V21, P4
   van Oort RJ, 2010, CIRCULATION, V122, P2669, DOI 10.1161/CIRCULATIONAHA.110.982298
   Venetucci LA, 2008, CARDIOVASC RES, V77, P285, DOI 10.1093/cvr/cvm009
   Waldo AL, 1996, LANCET, V348, P7, DOI 10.1016/S0140-6736(96)02149-6
   Wu YJ, 2002, CIRCULATION, V106, P1288, DOI 10.1161/01.CIR.0000027583.73268.E7
   Xing YW, 2012, J ETHNOPHARMACOL, V141, P674, DOI 10.1016/j.jep.2011.08.051
   Zhang R, 2005, NAT MED, V11, P409, DOI 10.1038/nm1215
   Zhang T, 2003, CIRC RES, V92, P912, DOI 10.1161/01.RES.0000069686.31472.C5
NR 34
TC 20
Z9 20
U1 0
U2 35
PU HINDAWI LTD
PI LONDON
PA ADAM HOUSE, 3RD FLR, 1 FITZROY SQ, LONDON, W1T 5HF, ENGLAND
SN 1741-427X
EI 1741-4288
J9 EVID-BASED COMPL ALT
JI Evid.-based Complement Altern. Med.
PY 2013
VL 2013
AR 464508
DI 10.1155/2013/464508
PG 15
WC Integrative & Complementary Medicine
WE Science Citation Index Expanded (SCI-EXPANDED)
SC Integrative & Complementary Medicine
GA 162DJ
UT WOS:000320244400001
PM 23781262
OA Green Submitted, gold, Green Published
DA 2023-11-17
ER

PT J
AU Yang, XY
   Zhao, N
   Liu, YY
   Hu, BH
   Sun, K
   Chang, X
   Wei, XH
   Fan, JY
   Han, JY
AF Yang, Xiao-Yuan
   Zhao, Na
   Liu, Yu-Ying
   Hu, Bai-He
   Sun, Kai
   Chang, Xin
   Wei, Xiao-Hong
   Fan, Jing-Yu
   Han, Jing-Yan
TI Inhibition of NADPH Oxidase Mediates Protective Effect of Cardiotonic
   Pills against Rat Heart Ischemia/Reperfusion Injury
SO EVIDENCE-BASED COMPLEMENTARY AND ALTERNATIVE MEDICINE
LA English
DT Article
ID SALVIA-MILTIORRHIZA; NAD(P)H OXIDASE; MICROCIRCULATORY DISTURBANCE;
   INFLAMMATORY RESPONSE; MYOCARDIAL-INFARCTION; ENDOTHELIAL-CELLS;
   BLOOD-PRESSURE; ISCHEMIA; EXPRESSION; FIBROSIS
AB Cardiotonic pill (CP) is a compound Chinese medicine currently used in China for treatment of ischemic angina pectoris. Our previous results indicated that a single dosing of CP pretreatment at 0.8 g/kg attenuates ischemia/reperfusion-(I/R-) induced myocardial injury and cardiac microcirculatory disturbance. The present study aimed to investigate the effect of CP at low dosage in a multiple dosing manner and to uncover the mechanism of antioxidative activity of CP. Male Sprague-Dawley rats were subjected to left anterior descending artery occlusion for 30 min followed by 60 min reperfusion. CP was administrated daily by gavage for six days at 0.1, 0.4, and 0.8 g/kg/day before I/R. Results showed that multiple dosing of CP at three doses significantly reduced I/R-induced myocardial injury, microcirculatory disturbance, and oxidative stress. CP dramatically inhibited I/R-induced nicotinamide adenosine dinucleotide phosphate (NADPH) oxidase subunit gp91(phox) expression and p67(phox) and p47(phox) translocation from cytosol to cell membrane. Translocation of cytosolic subunits to membrane is required for the activation of NADPH oxidase. These data suggested that multiple dosing of CP at doses ranging from 0.1 to 0.8 g/kg/day reduced I/R-induced rat myocardial injury and microcirculatory disturbance, which was mediated by inhibition of NADPH oxidase activation.
C1 [Yang, Xiao-Yuan; Zhao, Na; Liu, Yu-Ying; Hu, Bai-He; Sun, Kai; Chang, Xin; Wei, Xiao-Hong; Fan, Jing-Yu; Han, Jing-Yan] Peking Univ, Hlth Sci Ctr, Tasly Microcirculat Res Ctr, Beijing 100191, Peoples R China.
   [Yang, Xiao-Yuan; Han, Jing-Yan] Peking Univ, Sch Basic Med Sci, Dept Integrat Tradit Chinese & Western Med, Beijing 100191, Peoples R China.
   [Han, Jing-Yan] State Adm Tradit Chinese Med, Key Lab Microcirculat, Beijing 100191, Peoples R China.
   [Han, Jing-Yan] State Adm Tradit Chinese Med, Key Lab Stasis & Phlegm, Beijing 100191, Peoples R China.
C3 Peking University; Peking University
RP Han, JY (corresponding author), Peking Univ, Hlth Sci Ctr, Tasly Microcirculat Res Ctr, Beijing 100191, Peoples R China.
EM hanjingyan@bjmu.edu.cn
RI han, jingyan/HJG-6568-2022
FU Ministry of Science and Technology of China [2008ZX09401]; National
   Natural Science Foundation of China [812736370]
FX This work was supported by the Production of New Medicine Program of
   Ministry of Science and Technology of China (2008ZX09401) and the
   National Natural Science Foundation of China (812736370) for Jing-Yan
   Han.
CR *AM HEART ASS, 2006, LEARN LIV KNOW FACTS
   AMBROSIO G, 1986, CIRCULATION, V74, P1424, DOI 10.1161/01.CIR.74.6.1424
   Bedard K, 2007, PHYSIOL REV, V87, P245, DOI 10.1152/physrev.00044.2005
   Day BJ, 2004, DRUG DISCOV TODAY, V9, P557, DOI 10.1016/S1359-6446(04)03139-3
   Diatchuk V, 1997, J BIOL CHEM, V272, P13292, DOI 10.1074/jbc.272.20.13292
   ENTMAN ML, 1994, CARDIOVASC RES, V28, P1301, DOI 10.1093/cvr/28.9.1301
   Fan R, 2012, EVID-BASED COMPL ALT, V2012, DOI 10.1155/2012/607584
   Frangogiannis NG, 2002, CARDIOVASC RES, V53, P31, DOI 10.1016/S0008-6363(01)00434-5
   Frantz S, 2006, BASIC RES CARDIOL, V101, P127, DOI 10.1007/s00395-005-0568-x
   Fukui T, 2001, BIOCHEM BIOPH RES CO, V281, P1200, DOI 10.1006/bbrc.2001.4493
   Gao S, 2012, ATHEROSCLEROSIS, V220, P3, DOI 10.1016/j.atherosclerosis.2011.06.041
   Görlach A, 2000, CIRC RES, V87, P26, DOI 10.1161/01.RES.87.1.26
   GRIENDLING KK, 1994, CIRC RES, V74, P1141, DOI 10.1161/01.RES.74.6.1141
   Guzik TJ, 2006, DRUG DISCOV TODAY, V11, P524, DOI 10.1016/j.drudis.2006.04.003
   Hamilton KL, 2007, MED SCI SPORT EXER, V39, P1544, DOI 10.1249/mss.0b013e3180d099e8
   Han JY, 2008, PHARMACOL THERAPEUT, V117, P280, DOI 10.1016/j.pharmthera.2007.09.008
   Han JY, 2009, AM J PHYSIOL-GASTR L, V296, pG36, DOI 10.1152/ajpgi.90284.2008
   Hoffmeyer MR, 2000, CIRC RES, V87, P812, DOI 10.1161/01.RES.87.9.812
   HOLLAND JA, 1999, ENDOTHELIUM, V7, P109
   Ikeda Y, 2001, CARDIOVASC RES, V49, P69, DOI 10.1016/S0008-6363(00)00226-1
   Ji XY, 2000, ACTA PHARMACOL SIN, V21, P1089
   Johar S, 2006, FASEB J, V20, P1546, DOI 10.1096/fj.05-4642fje
   Karthik D, 2011, J CARDIOVASC PHARM, V58, P514, DOI 10.1097/FJC.0b013e31822c265d
   Kim KS, 1998, J CLIN INVEST, V101, P1821, DOI 10.1172/JCI1830
   Krijnen PAJ, 2003, J CLIN PATHOL, V56, P194, DOI 10.1136/jcp.56.3.194
   Kunwar A, 2011, J MED APPL SCI, V1, P53, DOI DOI 10.1007/s11746-998-0032-9
   Landmesser U, 2003, J CLIN INVEST, V111, P1201, DOI 10.1172/JCI200314172
   Liu YY, 2009, CLIN HEMORHEOL MICRO, V43, P263, DOI 10.3233/CH-2009-1238
   Lonn E, 2005, JAMA-J AM MED ASSOC, V293, P1338, DOI 10.1001/jama.293.11.1338
   Looi YH, 2008, HYPERTENSION, V51, P319, DOI 10.1161/HYPERTENSIONAHA.107.101980
   Loukogeorgakis SP, 2010, CIRCULATION, V121, P2310, DOI 10.1161/CIRCULATIONAHA.108.814731
   Mathew B.B., 2011, J PHARM RES, V4, P4340
   McCord JM, 2004, DRUG DISCOV TODAY, V9, P781, DOI 10.1016/S1359-6446(04)03211-8
   McNally JS, 2003, AM J PHYSIOL-HEART C, V285, pH2290, DOI 10.1152/ajpheart.00515.2003
   Nyska A, 2002, TOXICOL PATHOL, V30, P620, DOI 10.1080/01926230290166724
   Pagliaro P, 2011, ANTIOXID REDOX SIGN, V14, P833, DOI 10.1089/ars.2010.3245
   Powers SK, 2007, MED SCI SPORT EXER, V39, P1529, DOI 10.1249/mss.0b013e3180d099c1
   Qiao ZY, 2011, MOLECULES, V16, P10002, DOI 10.3390/molecules161210002
   Qin FZ, 2007, FREE RADICAL BIO MED, V43, P271, DOI 10.1016/j.freeradbiomed.2007.04.021
   Rahman A, 1998, AM J PHYSIOL-LUNG C, V275, pL533, DOI 10.1152/ajplung.1998.275.3.L533
   Rey FE, 2001, CIRC RES, V89, P408, DOI 10.1161/hh1701.096037
   Son HY, 2009, J PHARMACOL SCI, V109, P368, DOI 10.1254/jphs.08197FP
   STOLK J, 1994, AM J RESP CELL MOL, V11, P95, DOI 10.1165/ajrcmb.11.1.8018341
   Tsai MK, 2010, TOXICOL APPL PHARM, V242, P155, DOI 10.1016/j.taap.2009.10.002
   Valagussa F, 1999, LANCET, V354, P447, DOI 10.1016/S0140-6736(99)07072-5
   Vinten-Johansen J, 2004, CARDIOVASC RES, V61, P481, DOI 10.1016/j.cardiores.2003.10.011
   Webster KA, 2012, FUTUR CARDIOL, V8, P863, DOI [10.2217/fca.12.58, 10.2217/FCA.12.58]
   Wei XH, 2013, MICROCIRCULATION, V20, P17, DOI 10.1111/micc.12002
   Xiao L, 2002, AM J PHYSIOL-CELL PH, V282, pC926, DOI 10.1152/ajpcell.00254.2001
   Xie XS, 2009, CHIN J INTEGR MED, V15, P133, DOI 10.1007/s11655-009-0133-9
   Zhao GR, 2008, FOOD CHEM TOXICOL, V46, P73, DOI 10.1016/j.fct.2007.06.034
   Zhao N, 2010, AM J PHYSIOL-HEART C, V298, pH1166, DOI 10.1152/ajpheart.01186.2009
   Zhou H, 2013, J IMMUNOL, V190, P115, DOI 10.4049/jimmunol.1202136
NR 53
TC 11
Z9 14
U1 0
U2 5
PU HINDAWI LTD
PI LONDON
PA ADAM HOUSE, 3RD FLR, 1 FITZROY SQ, LONDON, W1T 5HF, ENGLAND
SN 1741-427X
EI 1741-4288
J9 EVID-BASED COMPL ALT
JI Evid.-based Complement Altern. Med.
PY 2013
VL 2013
AR 728020
DI 10.1155/2013/728020
PG 15
WC Integrative & Complementary Medicine
WE Science Citation Index Expanded (SCI-EXPANDED)
SC Integrative & Complementary Medicine
GA 170KU
UT WOS:000320850100001
PM 23840265
OA Green Published, Green Submitted, gold
DA 2023-11-17
ER

PT J
AU Yang, XC
   Xiong, XJ
   Wang, HR
   Yang, GY
   Wang, J
AF Yang, Xiaochen
   Xiong, Xingjiang
   Wang, Heran
   Yang, Guoyan
   Wang, Jie
TI Xuesaitong Soft Capsule (Chinese Patent Medicine) for the Treatment of
   Unstable Angina Pectoris: A Meta-Analysis and Systematic Review
SO EVIDENCE-BASED COMPLEMENTARY AND ALTERNATIVE MEDICINE
LA English
DT Review
ID PANAX-NOTOGINSENG; HYPERTENSION
AB Objective. To provide a systematic review to evaluate the effectiveness and safety of Xuesaitong soft capsule (XST) in treating unstable angina (UA). Methods. An extensive search of 6 medical databases was performed up to August 2013. Randomized controlled trials (RCTs) involving XST alone or combined with conventional drugs versus conventional drugs were included. A meta-analysis of reduction of angina symptoms and electrocardiogram (ECG) improvement was performed to evaluate the effects of XST on UA. Results. After researching, a total of 6 RCTs with 716 participants were included. Our review showed that XST combined with conventional drugs had significant effect on relieving angina symptoms (RR: 1.14 [1.07, 1.22]; P = 0.0001) and improving ECG (RR: 1.26 [1.12, 1.42]; P = 0.0001) compared with conventional drugs alone. Conclusions. XST appears to have beneficial effects on improvement of ECG, reduction of angina symptoms, and decreasing the frequency and duration of angina attack in participants with UA. However, the findings should be interpreted with caution due to the poor methodological quality of the included trials.
C1 [Yang, Xiaochen; Xiong, Xingjiang; Wang, Jie] China Acad Chinese Med Sci, Guanganmen Hosp, Dept Cardiol, Beijing 100053, Peoples R China.
   [Wang, Heran] Cent South Univ, Canc Res Inst, Changsha 410078, Hunan, Peoples R China.
   [Yang, Guoyan] Beijing Univ Chinese Med, Ctr Evidence Based Chinese Med, Beijing 100029, Peoples R China.
C3 Guang'anmen Hospital, CACMS; China Academy of Chinese Medical Sciences;
   Central South University; Beijing University of Chinese Medicine
RP Wang, J (corresponding author), China Acad Chinese Med Sci, Guanganmen Hosp, Dept Cardiol, Beixiange 5, Beijing 100053, Peoples R China.
EM wangjie_gamyy@126.com
RI Yang, Xiaochen/IVH-7618-2023; Xiong, Xingjiang/Q-8626-2019; Yang,
   Guoyan/AAG-7873-2021
OI Yang, Guoyan/0000-0002-8012-2379
FU National Basic Research Program of China (973 Program) [2003CB517103];
   National Natural Science Foundation Project of China [90209011]
FX The current work was partially supported by the National Basic Research
   Program of China (973 Program, no. 2003CB517103) and the National
   Natural Science Foundation Project of China (no. 90209011).
CR [Anonymous], 2012, INTERNAL MED OPEN AC
   [Anonymous], CHIN J MOD DRUG APPL
   BAR FW, 1992, CIRCULATION, V86, P131, DOI 10.1161/01.CIR.86.1.131
   Braunwald E, 2000, CIRCULATION, V102, P1193, DOI 10.1161/01.CIR.102.10.1193
   Braunwald E, 2013, CIRCULATION, V127, P2452, DOI 10.1161/CIRCULATIONAHA.113.001258
   Chen SX, 2011, J ETHNOPHARMACOL, V137, P263, DOI 10.1016/j.jep.2011.05.011
   Du Z. A., 2009, CHINESE J MODERN DRU, V3, P140
   Ge L., 2010, HEBEI J TRADITIONAL, V32, P1223
   Guo Jie-Wen, 2010, Zhong Yao Cai, V33, P89
   Han SY, 2013, J ETHNOPHARMACOL, V145, P722, DOI 10.1016/j.jep.2012.11.036
   Higgins J. P. T., 2011, REV MANAGER REVMAN V
   Kong Y. Z., 2006, YUNNAN J TRADITIONAL, V27, P24
   Lau AJ, 2009, J ETHNOPHARMACOL, V125, P380, DOI 10.1016/j.jep.2009.07.038
   Liang S. C., 2008, J PRACTICAL TRADITIO, V24, P564
   Liu GL, 2009, J ETHNOPHARMACOL, V126, P350, DOI 10.1016/j.jep.2009.08.014
   *MIN HLTH PEOPL RE, 1993, CLIN RES GUID NEW TR
   Pan CS, 2012, VASC PHARMACOL, V56, P150, DOI 10.1016/j.vph.2011.12.006
   Patrono C, 2004, CHEST, V126, p234S, DOI 10.1378/chest.126.3_suppl.234S
   RAPAPORT E, 1979, CIRCULATION, V59, P607
   Thygesen K, 2007, J AM COLL CARDIOL, V50, P2173, DOI 10.1016/j.jacc.2007.09.011
   Turner L., 2012, COCHRANE DATABASE SY, V14
   Wang J, 2012, EVID-BASED COMPL ALT, V2012, DOI 10.1155/2012/268542
   Wiviott SD, 2004, AM FAM PHYSICIAN, V70, P525
   Wu Q. Y., 2009, GUIDING J TCM, V15, P24
   Xia W, 2011, PHYTOMEDICINE, V18, P516, DOI 10.1016/j.phymed.2010.09.007
   Xiong P, 2006, CHIN REMEDIES CLIN, V6, P879
   Xiong X. D., 2001, J EMERGENCY TRADITIO, V10, P186
   Xiong XJ, 2013, HYPERTENS RES, V36, P570, DOI 10.1038/hr.2013.18
   Yu D., 2010, CLIN MED APPL, V02, P38
   王振涛, 2004, [中国中西医结合杂志, Chinese Journal of Integrated Traditional and Western Medicine], V24, P652
NR 30
TC 10
Z9 10
U1 0
U2 13
PU HINDAWI LTD
PI LONDON
PA ADAM HOUSE, 3RD FLR, 1 FITZROY SQ, LONDON, W1T 5HF, ENGLAND
SN 1741-427X
EI 1741-4288
J9 EVID-BASED COMPL ALT
JI Evid.-based Complement Altern. Med.
PY 2013
VL 2013
AR 948319
DI 10.1155/2013/948319
PG 7
WC Integrative & Complementary Medicine
WE Science Citation Index Expanded (SCI-EXPANDED)
SC Integrative & Complementary Medicine
GA 289YK
UT WOS:000329718300001
OA Green Submitted, gold, Green Published
DA 2023-11-17
ER

PT J
AU Zhang, WT
   Gao, K
   Liu, JW
   Zhao, HH
   Wang, J
   Li, YB
   Murtaza, G
   Chen, JX
   Wang, W
AF Zhang, Wenting
   Gao, Kuo
   Liu, Jingwei
   Zhao, Huihui
   Wang, Juan
   Li, Yubo
   Murtaza, Ghulam
   Chen, Jianxin
   Wang, Wei
TI A REVIEW OF THE PHARMACOLOGICAL MECHANISM OF TRADITIONAL CHINESE
   MEDICINE IN THE INTERVENTION OF CORONARY HEART DISEASE AND STROKE
SO AFRICAN JOURNAL OF TRADITIONAL COMPLEMENTARY AND ALTERNATIVE MEDICINES
LA English
DT Review
DE Buyang Huanwu Decoction (BHD); Brain-Heart concurrent treatment;
   Pharmaceutical effect mechanism; Material basis
AB In recent years, several researches have showed that Buyang Huanwu Decoction (BHD) possesses multiple target points in the intervention of diseases, and has same treatment effects on cerebrovascular diseases and cardiovascular diseases. But, there was no full report about the mechanistic and material basis in Brain-Heart concurrent treatment. The objective of the present study was to examine the pharmacological mechanism of traditional Chinese medicine in the intervention of coronary heart disease and stroke. We combined the HIT, PubChem, David Database resource and the networked pharmacology method to ultimately find out BHD's thirty-five potential brain-heart concurrent treatment target points, and preliminarily reveal BHD's material basis for treatment of cerebrovascular diseases and cardiovascular diseases. Finally, the study provided new information with the guidance meanings.
C1 [Zhang, Wenting; Gao, Kuo; Liu, Jingwei; Zhao, Huihui; Wang, Juan; Li, Yubo; Chen, Jianxin; Wang, Wei] Beijing Univ Chinese Med, Beijing 100029, Peoples R China.
   [Murtaza, Ghulam] COMSATS Inst Informat Technol, Dept Pharmaceut Sci, Abbottabad, Pakistan.
C3 Beijing University of Chinese Medicine; COMSATS University Islamabad
   (CUI)
RP Zhang, WT (corresponding author), Beijing Univ Chinese Med, 11 Bei San Huan Dong Lu, Beijing 100029, Peoples R China.
EM gmdogar356@gamil.coms; Cjx@bucm.edu.cn; Wangwei@bucm.edu.cn
RI ZHAO, HUIHUI/A-4628-2009; Murtaza, Ghulam/AAK-6538-2020; Chen,
   Jianxin/G-5881-2015; zhang, yu/HNS-5948-2023
OI ZHAO, HUIHUI/0000-0002-3936-777X; Chen, Jianxin/0000-0003-4067-5638; 
FU National "Twelfth Five-Year" Plan for Science and Technology Support
   [2012BAI29B07]; National Science and Technology Special Significant New
   Drugs Creation [2012ZX09103-201-011]; National Science Foundation of
   China [81173463]; New Century Excellent Talent Support Plan of the
   Ministry of Education [NCET-11-0607]; Beijing Science & Technology Star
   [2011069]; Foundation of Beijing University of Chinese Medicine Basic
   Scientific Research Business Expenses [2011-CXTD-06]
FX This work was supported by National "Twelfth Five-Year" Plan for Science
   and Technology Support (No.2012BAI29B07); National Science and
   Technology Special Significant New Drugs Creation
   (No.2012ZX09103-201-011); National Science Foundation of China
   (81173463); the New Century Excellent Talent Support Plan of the
   Ministry of Education with grant no. NCET-11-0607; the Beijing Science &
   Technology Star (2011069); and the Foundation of Beijing University of
   Chinese Medicine Basic Scientific Research Business Expenses with grant
   no. 2011-CXTD-06.
CR Di C, 2013, CHINA J CHIN MAT MED, V38, P93
   Haibo L., 2012, TRAD CHINESE HERBS, V43, P2099
   Hongbin X., 2005, TRAD CHIN MED, V22, P52
   Huanmei Z., 2009, J TROP MED, V9, P285
   Huijuan F., 2007, SHANXI TRAD CHIN MED, V28, P1409
   Lie J., 2011, DIAGN THEORY PRAC, V10, P179
   Meikui Z., 2002, CHINAS BASIC MED J T, V8, P74
   Wanxia W., 2008, COMBINE TRAD CHINESE, V6, P574
   Xiaoqing Y., 2005, CHINAS TRAD CHIN MED, V14, P342
   Yunke Z., 2006, CHINESE MED RES, V19, P9
   Zehong X., 2006, REV TRAD CHIN MED, V12, P97
NR 11
TC 16
Z9 19
U1 0
U2 28
PU AFRICAN NETWORKS ETHNOMEDICINES
PI ILE-IFE
PA OBAFEMI AWOLOWO UNIV,CLEMENT O ADEWUNMI, DRUG RES PROD UNIT, FAC
   PHARMACY, ILE-IFE, 00000, NIGERIA
SN 0189-6016
J9 AFR J TRADIT COMPLEM
JI Afr. J. Tradit. Complement. Alt. M.
PY 2013
VL 10
IS 6
BP 532
EP 537
DI 10.4314/ajtcam.v10i6.24
PG 6
WC Integrative & Complementary Medicine
WE Science Citation Index Expanded (SCI-EXPANDED)
SC Integrative & Complementary Medicine
GA 229QY
UT WOS:000325283400024
PM 24311882
OA hybrid, Green Published
DA 2023-11-17
ER

PT J
AU Zhao, JF
   Leu, SJJ
   Shyue, SK
   Su, KH
   Wei, J
   Lee, TS
AF Zhao, Jin-Feng
   Leu, Shr-Jeng Jim
   Shyue, Song-Kun
   Su, Kuo-Hui
   Wei, Jeng
   Lee, Tzong-Shyuan
TI Novel Effect of Paeonol on the Formation of Foam Cells: Promotion of
   LXRα-ABCA1-Dependent Cholesterol Efflux in Macrophages
SO AMERICAN JOURNAL OF CHINESE MEDICINE
LA English
DT Article
DE Paeonol; Foam Cell; LXR alpha; ABCA1; Atherosclerosis.
ID ATHEROSCLEROSIS; EXPRESSION; ALPHA; INFLAMMATION; METABOLISM;
   ACTIVATION; RECEPTORS; TARGET; ABCG1; CD36
AB Paeonol, a phenolic component purified from Paeonia suffruticosa (Cortex Moutan), is used in traditional Chinese medicine to treat inflammatory diseases. However, little is known about the effect of paeonol on cholesterol metabolism. We investigated the efficacy of paeonol on cholesterol metabolism and the underlying mechanism in macrophages and apolipoprotein E deficient (apoE(-/-)) mice. Treatment with paeonol markedly attenuated cholesterol accumulation induced by oxidized LDL in macrophages, which was due to increased cholesterol efflux. Additionally, paeonol enhanced the mRNA and protein expression of ATP-binding membrane cassette transport protein A1 (ABCA1) but did not alter the protein level of ABCG1 or other scavenger receptors. Inhibition of ABCA1 activity with a pharmacological inhibitor, neutralizing antibody or small interfering RNA (siRNA), negated the effects of paeonol on cholesterol efflux and cholesterol accumulation. Furthermore, paeonol induced the nuclear translocation of liver X receptor alpha (LXR alpha) by increasing its activity. siRNA knockdown of LXR alpha abolished the paeonol-induced upregulation of ABCA1, promotion of cholesterol efflux and suppression of cholesterol accumulation. Moreover, atherosclerotic lesions, hyperlipidemia and systemic inflammation were reduced
C1 [Zhao, Jin-Feng; Su, Kuo-Hui; Lee, Tzong-Shyuan] Natl Yang Ming Univ, Dept Physiol, Taipei 11221, Taiwan.
   [Leu, Shr-Jeng Jim] Natl Yang Ming Univ, Dept Biotechnol & Lab Sci Med, Taipei 11221, Taiwan.
   [Shyue, Song-Kun] Acad Sinica, Inst Biomed Sci, Div Cardiovasc, Taipei 11529, Taiwan.
   [Wei, Jeng] Cheng Hsin Gen Hosp, Ctr Heart, Taipei 11221, Taiwan.
C3 National Yang Ming Chiao Tung University; National Yang Ming Chiao Tung
   University; Academia Sinica - Taiwan; Cheng Hsin General Hospital
RP Lee, TS (corresponding author), Natl Yang Ming Univ, Dept Physiol, 155,Sec 2,Linong St, Taipei 11221, Taiwan.
EM chghjw@yahoo.com.tw; tslee@ym.edu.tw
RI Su, Kuo-Hui/K-2234-2016; Shyue, Song-Kun/Q-2583-2018; Lee,
   Tzong-Shyuan/AAE-5803-2020
OI Su, Kuo-Hui/0000-0002-0834-8568; Shyue, Song-Kun/0000-0002-1057-8696;
   Lee, Tzong-Shyuan/0000-0002-9593-4062
FU Cheng-Hsin General Hospital [98F117CY01, 100F117CY18]; National Science
   Council [NSC-101-2628-B-010-001-MY2, NSC-99-2320-B-010-017-MY3]; VGHUST
   Joint Research Program, Tsou's Foundation [VGHUST 100-G7-4-4]; Yen Tjing
   Ling Medical Foundation, Taiwan [CI-99-15, CI-100-26]
FX This study was supported by grants from the Cheng-Hsin General Hospital
   (98F117CY01 and 100F117CY18), the National Science Council
   (NSC-101-2628-B-010-001-MY2; NSC-99-2320-B-010-017-MY3), the VGHUST
   Joint Research Program, Tsou's Foundation (VGHUST 100-G7-4-4) and Yen
   Tjing Ling Medical Foundation (CI-99-15 and CI-100-26), Taiwan. The
   authors thank Laura Smales for help in language editing.
CR Berliner JA, 1996, FREE RADICAL BIO MED, V20, P707, DOI 10.1016/0891-5849(95)02173-6
   Chae HS, 2009, AM J CHINESE MED, V37, P181, DOI 10.1142/S0192415X0900676X
   Chen CY, 2011, J NUTR BIOCHEM, V22, P1015, DOI 10.1016/j.jnutbio.2010.08.014
   Chen YC, 2008, HEPATO-GASTROENTEROL, V55, P467
   Cheng LC, 2011, FREE RADICAL BIO MED, V50, P47, DOI 10.1016/j.freeradbiomed.2010.10.706
   Cheng PY, 2006, FREE RADICAL BIO MED, V40, P1313, DOI 10.1016/j.freeradbiomed.2005.11.024
   Febbraio M, 2001, J CLIN INVEST, V108, P785, DOI 10.1172/JCI14006
   Glass CK, 2001, CELL, V104, P503, DOI 10.1016/S0092-8674(01)00238-0
   Hsieh CL, 2006, J ETHNOPHARMACOL, V106, P208, DOI 10.1016/j.jep.2005.12.027
   Hu SL, 2010, J ETHNOPHARMACOL, V128, P100, DOI 10.1016/j.jep.2009.12.034
   Huang H, 2008, INFLAMM RES, V57, P189, DOI 10.1007/s00011-007-7190-3
   Joseph SB, 2003, NAT MED, V9, P213, DOI 10.1038/nm820
   Joyce CW, 2002, P NATL ACAD SCI USA, V99, P407, DOI 10.1073/pnas.012587699
   Kamada N, 2001, J Atheroscler Thromb, V8, P1
   Kawai Y, 2008, BIOCHEM BIOPH RES CO, V374, P527, DOI 10.1016/j.bbrc.2008.07.086
   Kennedy MA, 2005, CELL METAB, V1, P121, DOI 10.1016/j.cmet.2005.01.002
   Kunjathoor VV, 2002, J BIOL CHEM, V277, P49982, DOI 10.1074/jbc.M209649200
   Laffitte BA, 2001, MOL CELL BIOL, V21, P7558, DOI 10.1128/MCB.21.22.7558-7568.2001
   Li AC, 2002, NAT MED, V8, P1235, DOI 10.1038/nm1102-1235
   Li HK, 2009, PLANTA MED, V75, P7, DOI 10.1055/s-0028-1088332
   Li N, 2010, WORLD J GASTROENTERO, V16, P4483, DOI 10.3748/wjg.v16.i35.4483
   Li YJ, 2010, VASC PHARMACOL, V53, P169, DOI 10.1016/j.vph.2010.07.001
   Lu KY, 2010, CIRCULATION, V121, P1828, DOI 10.1161/CIRCULATIONAHA.109.876839
   McNeish J, 2000, P NATL ACAD SCI USA, V97, P4245, DOI 10.1073/pnas.97.8.4245
   Ogborne RM, 2005, ARTERIOSCL THROM VAS, V25, P2100, DOI 10.1161/01.ATV.0000183745.37161.6e
   Out R, 2006, ARTERIOSCL THROM VAS, V26, P2295, DOI 10.1161/01.ATV.0000237629.29842.4c
   Pan LL, 2009, PHYTOMEDICINE, V16, P1027, DOI 10.1016/j.phymed.2009.04.003
   Rahaman SO, 2006, CELL METAB, V4, P211, DOI 10.1016/j.cmet.2006.06.007
   SCOTT BC, 1994, FREE RADICAL RES, V20, P119, DOI 10.3109/10715769409147509
   Sevov M, 2006, BIOCHEM BIOPH RES CO, V348, P1047, DOI 10.1016/j.bbrc.2006.07.155
   Sun GP, 2008, DIS ESOPHAGUS, V21, P723, DOI 10.1111/j.1442-2050.2008.00840.x
   Trigatti B, 1999, P NATL ACAD SCI USA, V96, P9322, DOI 10.1073/pnas.96.16.9322
   Tsai JY, 2010, CARDIOVASC RES, V88, P415, DOI 10.1093/cvr/cvq226
   Wang Steven, 2010, Curr Drug Discov Technol, V7, P67
   Xiao Y, 2008, BIOMED CHROMATOGR, V22, P527, DOI 10.1002/bmc.964
   Xie Y, 2008, J PHARMACEUT BIOMED, V46, P748, DOI 10.1016/j.jpba.2007.11.046
   Zelcer N, 2006, J CLIN INVEST, V116, P607, DOI 10.1172/JCI27883
NR 37
TC 35
Z9 38
U1 1
U2 20
PU WORLD SCIENTIFIC PUBL CO PTE LTD
PI SINGAPORE
PA 5 TOH TUCK LINK, SINGAPORE 596224, SINGAPORE
SN 0192-415X
EI 1793-6853
J9 AM J CHINESE MED
JI Am. J. Chin. Med.
PY 2013
VL 41
IS 5
BP 1079
EP 1096
DI 10.1142/S0192415X13500730
PG 18
WC Integrative & Complementary Medicine; Medicine, General & Internal
WE Science Citation Index Expanded (SCI-EXPANDED)
SC Integrative & Complementary Medicine; General & Internal Medicine
GA 236BT
UT WOS:000325769400009
PM 24117070
DA 2023-11-17
ER

PT J
AU Zheng, GH
   Liu, JP
   Chu, JF
   Mei, LJ
   Chen, HY
AF Zheng, Guo Hua
   Liu, Jian Ping
   Chu, Jian Feng
   Mei, Lijuan
   Chen, Hai Ying
TI Xiongshao for restenosis after percutaneous coronary intervention in
   patients with coronary heart disease
SO COCHRANE DATABASE OF SYSTEMATIC REVIEWS
LA English
DT Review
ID PACLITAXEL-ELUTING STENT; BARE-METAL STENTS; METAANALYSIS; STATISTICS;
   MECHANISMS; OUTCOMES; MODELS; TERM
AB Background
   Percutaneous coronary intervention (PCI) with stent placement is a standard treatment for coronary heart disease (CHD). In-stent restenosis after PCI remains an important clinical problem. Xiongshao capsule has been reported to be beneficial in preventing restenosis after PCI in CHD patients. However, the strength of evidence to support its use is unclear.
   Objectives
   To systematically assess the efficacy and safety of Chinese herbal medicine Xiongshao capsule in preventing restenosis after PCI in patients with CHD.
   Search methods
   We searched the Cochrane Central Register of Controlled Trials (CENTRAL) in The Cochrane Library (Issue 3 of 2012), MEDLINE (OVID) (1948 to week 1 March 2012), EMBASE (OVID) (1980 to week 10 2012), ISI Web of Science with Conference Proceedings (1970 to 14 March 2012), LILACS (1982 to 15 March 2012), Chinese biomedical literature database (1980 to May 2012), China National Knowledge Infrastructure (1994 to May 2012), Chinese Medical Current Contents (1994 to May 2012), VIP Database for Chinese Technical Periodicals (1989 to May 2012), Chinese Master's Theses Full-Text Database (1994 to May 2012), China Doctor Dissertation Full-Text Database (1994 to May 2012), and China Proceedings of Conference Full-Text Database (1994 to May 2012). We also searched ongoing trials and research registries.
   Selection criteria
   All randomised controlled trials comparing Xiongshao capsule alone/plus conventional western medicine with the same conventional western medicine alone/plus placebo in participants with CHD who met the recognised diagnostic criteria and had successfully undergone a PCI procedure were included.
   Data collection and analysis
   Two review authors independently selected trials and extracted data. Two review authors independently assessed the risk of bias of included trials using The Cochrane Collaboration tool, and any disagreements were resolved by discussion with a third review author. Data were pooled for meta-analysis using the fixed-effect model, and the results were expressed as risk ratios (RRs) with 95% confidence intervals (CIs).
   Main results
   Four trials involving 649 participants were included in this review. Two of these trials (459 participants) were designed as randomised, double-blind, placebo-controlled trials with an adequate methodological description; the other two trials (190 participants) described an inadequate methodological design. All four trials with 649 participants were included in the meta-analysis. Significant differences were noted in rates of restenosis, recurrence angina pectoris, and serious cardiovascular adverse events between Xiongshao capsule plus conventional western medicine and the same conventional western medicine alone; RR values (95% CIs) were 0.41 (0.22 to 0.75), 0.47 (0.31 to 0.72), and 0.47 (0.25 to 0.90), respectively. Xiongshao capsule plus conventional western medicine showed more significant reductions in restenosis (RR 0.52, 95% CI 0.33 to 0.80), recurrence angina pectoris (RR 0.26, 95% CI 0.18 to 0.38), and serious cardiovascular adverse events (RR 0.45, 95% CI 0.28 to 0.70) than the same conventional western medicine plus placebo. Safety outcomes and adverse events of the Xiongshao capsule were reported in two trials, which reported no adverse events.
   Authors' conclusions
   The summary estimates indicate a protective effect of Xiongshao on restenosis and suggest that Xiongshao capsule may be used to prevent restenosis after a PCI procedure in CHD patients. However, this evidence is derived from small randomised trials, all conducted in China, and two of the included trials showed important methodological limitations that undermine the validity of the findings. Additional high-quality research trials with sufficient sample size are required.
C1 [Zheng, Guo Hua; Chu, Jian Feng; Mei, Lijuan] Fujian Univ Tradit Chinese Med, Ctr Evidence Based Chinese Med, Fuzhou 350108, Fujian, Peoples R China.
   [Liu, Jian Ping] Beijing Univ Chinese Med, Ctr Evidence Based Chinese Med, Beijing, Peoples R China.
   [Chen, Hai Ying] Fujian Univ Tradit Chinese Med, Dept Cardiol, Affiliated Hosp 1, Fuzhou 350108, Fujian, Peoples R China.
C3 Fujian University of Traditional Chinese Medicine; Beijing University of
   Chinese Medicine; Fujian University of Traditional Chinese Medicine
RP Zheng, GH (corresponding author), Fujian Univ Tradit Chinese Med, Ctr Evidence Based Chinese Med, 1 Huatuo Rd, Fuzhou 350108, Fujian, Peoples R China.
EM zhgh_1969@yahoo.com.cn
RI liu, xy/JEP-3175-2023; liu, xinyu/IWD-6630-2023; Zheng, Guo
   hua/E-8256-2013
OI Zheng, Guo hua/0000-0002-4229-7346; Liu, Jianping/0000-0002-0320-061X
FU National Natural Science Foundation of China, China [81072726]; National
   Natural Science Foundation of China
FX SOURCE OF SUPPORT; Internal sources; National Natural Science Foundation
   of China (Grant No: 81072726), China. Supported by The National Natural
   Science Foundation of China
CR Altman DG, 2001, BRIT MED J, V323, P446, DOI 10.1136/bmj.323.7310.446
   [Anonymous], 2006, Herz, V31, P259
   Anonymous, 2009, Zhonghua Xinxueguanbing Zazhi, V37, P4, DOI 10.3760/cma.j.issn.0253-3758.2009.01.003
   [Anonymous], J TRADITIONAL CHINES
   [Anonymous], ZHEJIANG J INTEGRATE
   [Anonymous], 2011, COCHRANE DB SYST REV, DOI DOI 10.1002/9780470712184
   [Anonymous], CHINESE J INTEGRATED
   [Anonymous], CHINESE PHARM B
   [Anonymous], J HEBEI U NATURAL SC
   [Anonymous], J SE U
   [Anonymous], CHINESE J INTEGRATIV
   [Anonymous], J GUANGXI MED U
   [Anonymous], P 6 NAT C BLOOD STAT
   Aziz Shahid, 2007, J Invasive Cardiol, V19, pE96
   Bauters C, 1996, CARDIOVASC RES, V31, P835
   Bayata S, 2010, ANATOL J CARDIOL, V10, P405, DOI 10.5152/akd.2010.137
   Camenzind E, 2006, NEW ENGL J MED, V355, P2149, DOI 10.1056/NEJMe068215
   CARTER AJ, 1994, J AM COLL CARDIOL, V24, P1398, DOI 10.1016/0735-1097(94)90126-0
   Cassar A, 2009, MAYO CLIN PROC, V84, P1130, DOI 10.4065/mcp.2009.0391
   CASSCELLS W, 1994, TEX HEART I J, V21, P68
   Chen KJ, 2006, CHINESE MED J-PEKING, V119, P6, DOI 10.1097/00029330-200601010-00002
   Chen KJ, 2005, P 1 INT FOR DEV TRAD, P1032
   Chen KJ, 2002, B MED RES, V31, P21
   Chen KJ, 2001, P ANN M CHIN SCI TEC, P71
   Chen KJ, 2006, CHIN J CARDIOL S, V34, P446
   Costa MA, 2005, CIRCULATION, V111, P2257, DOI 10.1161/01.CIR.0000163587.36485.A7
   Grech ED, 2003, BRIT MED J, V326, P1137, DOI 10.1136/bmj.326.7399.1137
   Grines CL, 2007, J AM COLL CARDIOL, V49, P734, DOI 10.1016/j.jacc.2007.01.003
   Gupta M, 2010, J INVASIVE CARDIOL, V22, P220
   Hamid Huda, 2007, Mcgill J Med, V10, P105
   [何劲松 He Jinsong], 2010, [中医杂志, Journal of Traditional Chinese Medicine], V51, P423
   Huang HY, 2002, CHIN TRADIT PATENT M, V24, P704
   Joost A, 2010, WORLD J CARDIOL, V2, P257, DOI 10.4330/wjc.v2.i9.257
   Kim HL, 2008, INT J CARDIOL, V123, P353, DOI 10.1016/j.ijcard.2006.11.182
   Kirtane AJ, 2009, CIRCULATION, V119, P3198, DOI 10.1161/CIRCULATIONAHA.108.826479
   Lagerqvist B, 2007, NEW ENGL J MED, V356, P1009, DOI 10.1056/NEJMoa067722
   Lau J, 1997, ANN INTERN MED, V127, P820, DOI 10.7326/0003-4819-127-9-199711010-00008
   Lei Yan, 2002, Zhongguo Zhong Xi Yi Jie He Za Zhi, V22, P270
   Lemos PA, 2004, J AM COLL CARDIOL, V43, P704, DOI 10.1016/j.jacc.2003.12.022
   Li Li-zhi, 2008, Zhongguo Zhong Xi Yi Jie He Za Zhi, V28, P1100
   Li WH, 2006, CHINESE MED, V37, P9
   Liang GQ, 2010, CJTCM, V22, P374
   Liistro F, 2001, HEART, V86, P262, DOI 10.1136/heart.86.3.262
   Liu Y, 2012, CHINA HLTH IND, V9, P17
   Liu ZL, 2010, COCHRANE DB SYST REV, DOI [10.1002/14651858.CD006789, DOI 10.1002/14651858.CD006789]
   Lu Xiao-Yan, 2006, Zhongguo Zhong Xi Yi Jie He Za Zhi, V26, P13
   [鹿小燕 Lu Xiaoyan], 2006, [中国动脉硬化杂志, Chinese Journal of Arteriosclerosis], V14, P461
   Lu XY, 2004, THESIS ACAD CHINESE, P57
   Lu XY, 2007, P INT C BLOOD STAS S, P110
   Lu XY, 2007, P 3 WORLD INT MED C, P257
   Luo YY, 2006, CHINESE J INFORM TCM, V13, P35
   Ma XD, 2010, INT J CLIN EXP MED, V3, P192
   Macdonald G, 2012, COCHRANE DB SYST REV, DOI 10.1002/14651858.CD001930.pub3
   Meng Qing-Jie, 2008, Zhongguo Zhong Yao Za Zhi, V33, P962
   Mitra AK, 2006, J CLIN PATHOL, V59, P232, DOI 10.1136/jcp.2005.025742
   Moses JW, 2003, NEW ENGL J MED, V349, P1315, DOI 10.1056/NEJMoa035071
   Perkins LEL, 2010, VET PATHOL, V47, P58, DOI 10.1177/0300985809352978
   Petitti DB, 1994, STAT METHODS METAANA
   Reddy KS, 2004, NEW ENGL J MED, V350, P2438, DOI 10.1056/NEJMp048024
   Ren Ding, 2010, China Journal of Traditional Chinese Medicine and Pharmacy, V25, P1518
   Ren Yi, 2008, Zhongguo Zhong Xi Yi Jie He Za Zhi, V28, P597
   SERRUYS PW, 1994, NEW ENGL J MED, V331, P489, DOI 10.1056/NEJM199408253310801
   Shang QH, 2011, CHIN J INTEGR MED, V17, P669, DOI 10.1007/s11655-011-0843-7
   Sterne JAC, 2001, J CLIN EPIDEMIOL, V54, P1046, DOI 10.1016/S0895-4356(01)00377-8
   Stone GW, 2004, NEW ENGL J MED, V350, P221, DOI 10.1056/NEJMoa032441
   Tang HQ, 2010, SHANXI J TCM, V26, P48
   Teirstein PS, 1997, NEW ENGL J MED, V336, P1697, DOI 10.1056/NEJM199706123362402
   ten Berg JM, 2001, CURR CONTR TRIALS C, V2, P129
   Thom T, 2006, CIRCULATION, V113, pE85, DOI 10.1161/CIRCULATIONAHA.105.171600
   Vaknin-Assa H, 2010, ISR MED ASSOC J, V12, P273
   Wang WX, 2001, CHIN TRADIT PAT MED, V23
   [王显 Wang Xian], 2002, [中国中西医结合杂志, Chinese Journal of Integrated Traditional and Western Medicine], V22, P809
   Xu Feng-qin, 2004, Zhongguo Zhong Xi Yi Jie He Za Zhi, V24, P331
   Xu FQ, 2004, CHINESE J INTEGRATIV, V10, P14
   Xu H, 2001, Zhongguo Zhong Xi Yi Jie He Za Zhi, V21, P591
   Xu H, 2000, Zhongguo Zhong Xi Yi Jie He Za Zhi, V20, P757
   Xu H, 2000, Zhongguo Zhong Xi Yi Jie He Za Zhi, V20, P494
   Xu H, 2002, P 2 WORLD INT MED C, P125
   Xu Hao, 2007, Zhongguo Zhong Xi Yi Jie He Za Zhi, V27, P8
   Xu Honghai, 2003, Proceedings of the ICOPE-03. International Conference on Power Engineering - 03, P3
   Yu B, 1998, J CHINESE INTEGRATIV, V18, P585
   Zheng GH, 2012, EVID-BASED COMPL ALT, V2012, P1
NR 82
TC 7
Z9 9
U1 1
U2 17
PU WILEY
PI HOBOKEN
PA 111 RIVER ST, HOBOKEN 07030-5774, NJ USA
SN 1469-493X
EI 1361-6137
J9 COCHRANE DB SYST REV
JI Cochrane Database Syst Rev.
PY 2013
IS 5
AR CD009581
DI 10.1002/14651858.CD009581.pub2
PG 46
WC Medicine, General & Internal
WE Science Citation Index Expanded (SCI-EXPANDED)
SC General & Internal Medicine
GA 169DW
UT WOS:000320758700030
PM 23728695
DA 2023-11-17
ER

PT J
AU Guo, R
   Wang, YQ
   Yan, JJ
   Yan, HX
AF Guo, Rui
   Wang, Yiqin
   Yan, Jianjun
   Yan, Hanxia
TI Recurrence quantification analysis on pulse morphological changes in
   patients with coronary heart disease
SO JOURNAL OF TRADITIONAL CHINESE MEDICINE
LA English
[truncated: 432,240 more chars]
