# Supplementary material for: Exploring global research trends in Chinese medicine for atherosclerosis: a bibliometric study 2012–2023
Source: Front Cardiovasc Med. 2024 Jun 17;11:1400130. doi: 10.3389/fcvm.2024.1400130 (PMC11216286; doi:10.3389/fcvm.2024.1400130)
Supplement: Supplementary file 2 [file Datasheet1.zip › Data Sheet 1_v1/TCM and AS/tcm-download_501-1000.txt.txt]

FN Clarivate Analytics Web of Science
VR 1.0
PT J
AU Li, YZ
   Tao, TQ
   Song, DD
   He, T
   Liu, XH
AF Li, Yuzhen
   Tao, Tianqi
   Song, Dandan
   He, Tao
   Liu, Xiuhua
TI Effects of Xuefu Zhuyu Granules on Patients with Stable Coronary Heart
   Disease: A Double-Blind, Randomized, and Placebo-Controlled Study
SO OXIDATIVE MEDICINE AND CELLULAR LONGEVITY
LA English
DT Article
ID PERIPHERAL-BLOOD PERFUSION; SYSTEMIC-SCLEROSIS; ARTERY-DISEASE;
   MANAGEMENT; GUIDELINE; DECOCTION; DIAGNOSIS; UPDATE
AB Despite advances in the drug treatment strategy for stable coronary heart disease (CHD), the mortality of CHD continues to rise. New or adjuvant treatments would be desirable for CHD. Xuefu Zhuyu granules are derived from the formula of traditional Chinese medicine. To determine whether Xuefu Zhuyu granules might have adjuvant effects on stable CHD, we conducted a controlled clinical trial. Patients with stable CHD were enrolled and randomly assigned to receive Xuefu Zhuyu granules or placebo for 12 weeks in addition to their standard medications for the treatment of CHD. The primary endpoints comprise the Canadian Cardiovascular Society Angina Grading Scale (CCS class), echocardiographic measures, Seattle Angina Questionnaire (SAQ), and coronary artery CT. The secondary endpoints included the parameters of nailfold capillary measurement and cutaneous blood perfusion (CBP). After 12 weeks of follow-up, there was a great improvement of the Canadian Cardiovascular Society Angina Grading Scale (CCS class) in the Xuefu Zhuyu group compared with the placebo group (p<0.01). Also, a decrease was found in the percentage of patients with CCS class II in the Xuefu Zhuyu group between follow-up at 12 weeks and baseline (p<0.01). We observed a significant increase in SAQ scores of physical limitation (p<0.01) and treatment satisfaction (p<0.05) in patients receiving Xuefu Zhuyu treatment at 12 weeks in comparison with those at baseline, but not in placebo treatment (p>0.05). Amelioration in coronary artery stenosis in the Xuefu Zhuyu group was noted (p<0.05). Xuefu Zhuyu granule treatment led to great improvements in cutaneous blood perfusion at follow-up of 12 weeks compared with placebo (p<0.05). These findings suggest that on a background of standard medications, Xuefu Zhuyu granules have the ability to further improve the prognosis of patients with stable CHD.
C1 [Li, Yuzhen; Tao, Tianqi; Song, Dandan; He, Tao; Liu, Xiuhua] Peoples Liberat Army Gen Hosp, Dept Pathophysiol, Grad Sch, Beijing 100853, Peoples R China.
C3 Chinese People's Liberation Army General Hospital
RP Liu, XH (corresponding author), Peoples Liberat Army Gen Hosp, Dept Pathophysiol, Grad Sch, Beijing 100853, Peoples R China.
EM yuzlif96@163.com; ttqtxt@163.com; songdd0815@163.com; 364796729@qq.com;
   xiuhualiu98@163.com
RI wen, liang/JNR-7720-2023; ZHOU, YUN/ISA-9160-2023; Liu,
   Xiu/IYJ-9134-2023; WANG, JIAXUAN/JMP-8599-2023; XIE,
   WANYING/JNR-9259-2023; wang, zhiwen/JDV-9990-2023
OI ZHOU, YUN/0009-0003-5061-8730; 
FU National Basic Research Program of China [2015CB554402]; National
   Natural Science Foundation of China [31971049, 81970246]
FX This work was supported by grants from the National Basic Research
   Program of China (2015CB554402) and National Natural Science Foundation
   of China (31971049 and 81970246).
CR Al-Badri A, 2019, ARTERIOSCL THROM VAS, V39, P1492, DOI 10.1161/ATVBAHA.119.312378
   Benjamin EJ, 2017, CIRCULATION, V135, pE146, DOI [10.1161/CIR.0000000000000485, 10.1161/CIR.0000000000000558, 10.1161/CIR.0000000000000530]
   Bosch AJ, 2017, BMC CARDIOVASC DISOR, V17, DOI 10.1186/s12872-017-0732-x
   Camici PG, 2015, NAT REV CARDIOL, V12, P48, DOI 10.1038/nrcardio.2014.160
   Chu FY, 2010, CHIN J INTEGR MED, V16, P399, DOI 10.1007/s11655-010-9999-9
   Cutolo M, 2010, J RHEUMATOL, V37, P1174, DOI 10.3899/jrheum.091356
   de Moraes R, 2016, BMC CARDIOVASC DISOR, V16, DOI 10.1186/s12872-016-0191-9
   de Waard GA, 2016, J AM HEART ASSOC, V5, DOI 10.1161/JAHA.116.004482
   Doenst T, 2013, CIRC RES, V113, P709, DOI 10.1161/CIRCRESAHA.113.300376
   Fihn SD, 2012, J AM COLL CARDIOL, V60, pE44, DOI 10.1016/j.jacc.2012.07.013
   He HQ, 2018, TRIALS, V19, DOI 10.1186/s13063-018-2908-9
   Herrmann J, 2012, EUR HEART J, V33, P2771, DOI 10.1093/eurheartj/ehs246
   Ladapo JA, 2015, INT J CARDIOL, V195, P250, DOI 10.1016/j.ijcard.2015.05.033
   Lambrecht V, 2016, ANN RHEUM DIS, V75, P1263, DOI 10.1136/annrheumdis-2015-208857
   Levine GN, 2016, CIRCULATION, V134, pE123, DOI 10.1161/CIR.0000000000000404
   Li XL, 2013, J AM COLL CARDIOL, V62, P1065, DOI 10.1016/j.jacc.2013.05.035
   Lu XY, 2018, CHIN J INTEGR MED, V24, P905, DOI 10.1007/s11655-018-2564-7
   Murray CJL, 2012, LANCET, V380, P2197, DOI 10.1016/S0140-6736(12)61689-4
   Pries AR, 2017, EUR HEART J, V38, P478, DOI 10.1093/eurheartj/ehv760
   Serné EH, 2001, HYPERTENSION, V38, P238, DOI 10.1161/01.HYP.38.2.238
   SPERTUS JA, 1995, J AM COLL CARDIOL, V25, P333, DOI 10.1016/0735-1097(94)00397-9
   Tan SQ, 2017, BMC COMPLEM ALTERN M, V17, DOI 10.1186/s12906-017-1857-2
   Tao TQ, 2019, FRONT PHARMACOL, V10, DOI 10.3389/fphar.2019.00985
   Verheye S, 2015, NEW ENGL J MED, V372, P519, DOI 10.1056/NEJMoa1402556
   Wang Bao-Xiang, 2006, Zhong Xi Yi Jie He Xue Bao, V4, P256, DOI 10.3736/jcim20060307
   Wang Jie, 2013, Evid Based Complement Alternat Med, V2013, P896467, DOI 10.1155/2013/896467
   Zhao JJ, 2020, EVID-BASED COMPL ALT, V2020, DOI 10.1155/2020/5419016
   Zhao JN, 2019, MEDICINE, V98, DOI 10.1097/MD.0000000000016539
   Zheng Guo-ling, 2009, Zhongguo Zhong Xi Yi Jie He Za Zhi, V29, P65
   Zhou YN, 2014, J ETHNOPHARMACOL, V153, P659, DOI 10.1016/j.jep.2014.03.019
NR 30
TC 7
Z9 8
U1 2
U2 18
PU HINDAWI LTD
PI LONDON
PA ADAM HOUSE, 3RD FLR, 1 FITZROY SQ, LONDON, W1T 5HF, ENGLAND
SN 1942-0900
EI 1942-0994
J9 OXID MED CELL LONGEV
JI Oxidative Med. Cell. Longev.
PD JUL 16
PY 2021
VL 2021
AR 8877296
DI 10.1155/2021/8877296
PG 9
WC Cell Biology
WE Science Citation Index Expanded (SCI-EXPANDED)
SC Cell Biology
GA TT7MP
UT WOS:000680529100003
PM 34326921
OA Green Published, gold
DA 2023-11-17
ER

PT J
AU Jia, LY
   Cao, GY
   Li, J
   Gan, L
   Li, JX
   Lan, XY
   Meng, ZQ
   He, X
   Zhang, CF
   Wang, CZ
   Yuan, CS
AF Jia, Li-ying
   Cao, Gui-yun
   Li, Jia
   Gan, Lu
   Li, Jin-xin
   Lan, Xin-yi
   Meng, Zhao-qing
   He, Xin
   Zhang, Chun-feng
   Wang, Chong-Zhi
   Yuan, Chun-Su
TI Investigating the Pharmacological Mechanisms of SheXiang XinTongNing
   Against Coronary Heart Disease Based on Network Pharmacology and
   Experimental Evaluation
SO FRONTIERS IN PHARMACOLOGY
LA English
DT Article
DE coronary heart disease; network pharmacology; pharmacological
   mechanisms; experimental evaluation; apoptosis
ID HERBAL MEDICINES; DECOCTION; APOPTOSIS
AB SheXiang XinTongNing (XTN), which is composed of six traditional Chinese herbs, is a commercially available Chinese patent medicine that has been widely used as the treatment of coronary heart disease (CHD). Its mechanisms against coronary heart disease, however, remain largely unknown. This study aimed to investigate the pharmacological mechanisms of XTN against CHD via network pharmacology and experimental evaluation. In this study, GO enrichment and KEGG pathway enrichment were firstly performed for acquiring the potentially active constituents of XTN, the candidate targets related to coronary heart disease, the drug-components-targets network as well as the protein-protein interaction network and further predicting the mechanisms of XTN against coronary heart disease. Subsequently, a series of in vitro experiments, specifically MTT assay, flow cytometry and Real-time quantitative polymerase chain reaction analysis, and a succession of in vivo experiments, including Tunel staining and immunohistochemical staining were conducted for further verification. Results showed that Bcl-2, IGF1, CASP3 were the key candidate targets which significantly associated with multiple pathways, namely PI3K-Akt signaling pathway and MAPK signaling pathway. It indicated that the potential mechanism of XTN against CHD may be predominantly associated with cell apoptosis. The in vitro experimental results showed that XTN treatment remarkably decreased the apoptotic rate and Bax/Bcl-2 ratio of H9c2 cells. Histological results confirmed that XTN not only effectively alleviated oxidative damage caused by myocardial ischemia but inhibited cell apoptosis. Given the above, through the combined utilization of virtual screening and experimental verification, the findings suggest that XTN makes a significant contribution in protecting the heart from oxidative stress via regulating apoptosis pathways, which lays the foundations and offers an innovative idea for future research.
C1 [Jia, Li-ying; Li, Jia; Gan, Lu; Lan, Xin-yi; Zhang, Chun-feng] China Pharmaceut Univ, Sch Tradit Chinese Pharm, Nanjing, Peoples R China.
   [Cao, Gui-yun; Li, Jin-xin; Meng, Zhao-qing] Shandong Hongjitang Pharmaceut Grp Co Ltd, Inst Tradit Chinese Med, Jinan, Peoples R China.
   [He, Xin] Chinese Univ Hong Kong, Fac Med, Sch Biomed Sci, Shatin, Peoples R China.
   [Wang, Chong-Zhi; Yuan, Chun-Su] Univ Chicago, Tang Ctr Herbal Med Res, Chicago, IL 60637 USA.
   [Wang, Chong-Zhi; Yuan, Chun-Su] Univ Chicago, Dept Anesthesia & Crit Care, Chicago, IL 60637 USA.
C3 China Pharmaceutical University; Chinese University of Hong Kong;
   University of Chicago; University of Chicago
RP Zhang, CF (corresponding author), China Pharmaceut Univ, Sch Tradit Chinese Pharm, Nanjing, Peoples R China.; Meng, ZQ (corresponding author), Shandong Hongjitang Pharmaceut Grp Co Ltd, Inst Tradit Chinese Med, Jinan, Peoples R China.; He, X (corresponding author), Chinese Univ Hong Kong, Fac Med, Sch Biomed Sci, Shatin, Peoples R China.
EM mengzq@linuo.com; Xhe06@qub.ac.uk; cpuzcfktz@163.com
RI LAN, XIN/GRX-8159-2022
FU National Key R and D Program of China [2018YFC1707105]; Funding of
   Double First-rate Discipline Innovation Team [CPU2018GF05]
FX This work was financially supported by National Key R and D Program of
   China (2018YFC1707105), and The Funding of Double First-rate Discipline
   Innovation Team (CPU2018GF05).
CR Ahmadian E, 2018, MAT SCI ENG C-MATER, V93, P465, DOI 10.1016/j.msec.2018.08.027
   Chen LD, 2018, J ETHNOPHARMACOL, V219, P359, DOI 10.1016/j.jep.2017.12.011
   Chowdhury R, 2018, BMJ-BRIT MED J, V362, DOI 10.1136/bmj.k3310
   Clerkin KJ, 2020, CIRCULATION, V141, P1648, DOI 10.1161/CIRCULATIONAHA.120.046941
   Deng S, 2019, BIOMED PHARMACOTHER, V110, P602, DOI 10.1016/j.biopha.2018.11.103
   Do R, 2013, NAT GENET, V45, P1345, DOI 10.1038/ng.2795
   Gao L, 2018, SCI REP-UK, V8, DOI 10.1038/s41598-017-18325-7
   Hackshaw A, 2018, BMJ-BRIT MED J, V360, DOI [10.1136/bmj.j5855, 10.1136/bmj.k1611]
   Han Y, 2012, PLOS ONE, V7, DOI 10.1371/journal.pone.0038627
   Hsue PY, 2019, NAT REV CARDIOL, V16, P745, DOI 10.1038/s41569-019-0219-9
   Jänicke RU, 1998, J BIOL CHEM, V273, P9357, DOI 10.1074/jbc.273.16.9357
   Letnes JM, 2019, EUR HEART J, V40, P1633, DOI 10.1093/eurheartj/ehy708
   Li LR, 2019, AM J CHINESE MED, V47, P495, DOI 10.1142/S0192415X19500253
   Li S, 2021, WORLD J TRAD CHINESE, V7, P146, DOI 10.4103/wjtcm.wjtcm_11_21
   Liu LH, 2018, CHIN MED-UK, V13, DOI 10.1186/s13020-018-0201-1
   Luo KQ, 2015, CELL BIOCHEM BIOPHYS, V71, P735, DOI 10.1007/s12013-014-0257-1
   Luo Y, 2020, AM J CHINESE MED, V48, P1, DOI 10.1142/S0192415X20500019
   Mao X, 2019, PHYTOMEDICINE, V54, P159, DOI 10.1016/j.phymed.2018.09.018
   Mao XW, 2015, SCI REP-UK, V5, DOI 10.1038/srep11155
   Niture SK, 2012, J BIOL CHEM, V287, P9873, DOI 10.1074/jbc.M111.312694
   Rawshani A, 2018, LANCET, V392, P477, DOI 10.1016/S0140-6736(18)31506-X
   Roger VL, 2007, MED CLIN N AM, V91, P537, DOI 10.1016/j.mcna.2007.03.007
   Sanchis-Gomar F, 2016, ANN TRANSL MED, V4, DOI 10.21037/atm.2016.06.33
   Sheng SJ, 2014, J ETHNOPHARMACOL, V154, P735, DOI 10.1016/j.jep.2014.04.048
   Tan CN, 2019, PHYTOMEDICINE, V54, P231, DOI 10.1016/j.phymed.2018.09.200
   Timmis A, 2018, EUR HEART J, V39, P508, DOI 10.1093/eurheartj/ehx628
   Tomioka H, 2017, AM J CHINESE MED, V45, P1597, DOI 10.1142/S0192415X17500860
   Townsend N, 2016, EUR HEART J, V37, P3232, DOI [10.1093/eurheartj/ehy342, 10.1093/eurheartj/ehw334]
   Wang MM, 2020, FRONT CELL NEUROSCI, V14, DOI 10.3389/fncel.2020.00134
   Wang ZH, 2019, FRONT PHARMACOL, V10, DOI 10.3389/fphar.2019.01065
   Wu LM, 2007, J PHARM PHARMACOL, V59, P695, DOI 10.1211/jpp.59.5.0010
   Yang M, 2013, EVID-BASED COMPL ALT, V2013, DOI 10.1155/2013/731969
   Yang Y, 2018, J FUNCT FOODS, V47, P143, DOI 10.1016/j.jff.2018.02.030
   Yu GH, 2019, BIOMED PHARMACOTHER, V117, DOI 10.1016/j.biopha.2019.109094
   Zheng YY, 2020, NAT REV CARDIOL, V17, P259, DOI 10.1038/s41569-020-0360-5
   Zhu HL, 2016, SCI REP-UK, V6, DOI 10.1038/srep26859
   Zhu M, 2010, J SEP SCI, V33, P3335, DOI 10.1002/jssc.201000340
NR 37
TC 4
Z9 4
U1 2
U2 18
PU FRONTIERS MEDIA SA
PI LAUSANNE
PA AVENUE DU TRIBUNAL FEDERAL 34, LAUSANNE, CH-1015, SWITZERLAND
EI 1663-9812
J9 FRONT PHARMACOL
JI Front. Pharmacol.
PD JUL 14
PY 2021
VL 12
AR 698981
DI 10.3389/fphar.2021.698981
PG 14
WC Pharmacology & Pharmacy
WE Science Citation Index Expanded (SCI-EXPANDED)
SC Pharmacology & Pharmacy
GA TU0HH
UT WOS:000680722200001
PM 34335263
OA Green Published, gold
DA 2023-11-17
ER

PT J
AU He, L
   Zhao, RS
   Wang, YH
   Liu, HB
   Wang, XH
AF He, Lei
   Zhao, Rusheng
   Wang, Youheng
   Liu, Huibing
   Wang, Xuehui
TI Research Progress on Catalpol as Treatment for Atherosclerosis
SO FRONTIERS IN PHARMACOLOGY
LA English
DT Review
DE atherosclerosis; catalpol; inflammation; oxidative stress; cell
   senescence; SIRT1
ID ENDOPLASMIC-RETICULUM STRESS; DNA-DAMAGE; APOPTOSIS; ACTIVATION; SIRT1;
   BCL-2
AB Coronary atherosclerotic heart disease, cerebrovascular disease, and peripheral artery disease are common diseases with high morbidity and mortality rates and must be addressed. Their most frequent complications, including myocardial infarction and stroke, are caused by spontaneous thrombotic occlusion and are the most frequent cause of death worldwide. Atherosclerosis (AS) is the most widespread underlying pathological change for the above diseases. Therefore, drugs that interfere with this pathophysiological process must be incorporated in the treatment. Chinese traditional and herbal drugs can effectively treat AS. With the development of traditional Chinese medicine, the active ingredients in common Chinese medicinal materials must be thoroughly purified prior to their application in western medicine. Various proprietary Chinese medicine preparations with remarkable effects have been used in AS treatment. Catalpol, the active component of Rehmannia glutinosa, belongs to iridoid terpene and has anti-inflammatory, antioxidant, insulin resistance improvement, and other related effects. Several reviews have been conducted on this compound and its actions against osteoporosis, neurodegenerative diseases, Alzheimer's disease (AD), Parkinson's disease (PD) and diabetes and its complications. The current review focused on catalpol's effect on atherosclerotic plaque formation in different animal models. The potential mechanisms of catalpol to ameliorate AS were also summarized in terms of oxidative stress, inflammation, cell aging, apoptosis, and activation of the silent information regulator factor 2-related enzyme 1 (SIRT1) pathway.
C1 [He, Lei; Zhao, Rusheng; Wang, Youheng; Liu, Huibing; Wang, Xuehui] Xinxiang Med Univ, Heart Ctr, Dept Cardiol, Affiliated Hosp 1, Xinxiang, Henan, Peoples R China.
   [Liu, Huibing] Henan Normal Univ, Coll Life Sci, Xinxiang, Henan, Peoples R China.
C3 Xinxiang Medical University; Henan Normal University
RP Liu, HB; Wang, XH (corresponding author), Xinxiang Med Univ, Heart Ctr, Dept Cardiol, Affiliated Hosp 1, Xinxiang, Henan, Peoples R China.; Liu, HB (corresponding author), Henan Normal Univ, Coll Life Sci, Xinxiang, Henan, Peoples R China.
EM lhb100214@126.com; 121045@xxmu.edu.cn
FU Science and Technology Tackling Project of Science and Technology
   Department of Henan Province [182102310182]; Medical Science and
   Technology Project of Henan Province [SB201901060]; Research and
   Innovation Support Program for Graduate Students [YJSCX202024Y]
FX This work was supported by Science and Technology Tackling Project of
   Science and Technology Department of Henan Province (No. 182102310182),
   Medical Science and Technology Project of Henan Province (SB201901060),
   and Research and Innovation Support Program for Graduate Students
   (YJSCX202024Y).
CR Al Suwaidi J, 2000, CIRCULATION, V101, P948, DOI 10.1161/01.CIR.101.9.948
   Bai Y, 2019, MOLECULES, V24, DOI 10.3390/molecules24183302
   BENNETT MR, 1995, J CLIN INVEST, V95, P2266, DOI 10.1172/JCI117917
   Botto N, 2001, MUTAT RES-GEN TOX EN, V493, P23, DOI 10.1016/S1383-5718(01)00162-0
   Bressler J, 2015, BMC MED GENET, V16, DOI 10.1186/s12881-015-0194-x
   Chen Q, 2021, FRONT PHARMACOL, V12, DOI 10.3389/fphar.2021.655081
   Daiber A, 2017, BRIT J PHARMACOL, V174, P1591, DOI 10.1111/bph.13517
   Datta SR, 1997, CELL, V91, P231, DOI 10.1016/S0092-8674(00)80405-5
   de Lange T, 2005, GENE DEV, V19, P2100, DOI 10.1101/gad.1346005
   Dinda B, 2019, EUR J MED CHEM, V169, P185, DOI 10.1016/j.ejmech.2019.03.009
   Fei BG, 2018, MED SCI MONITOR, V24, P3184, DOI 10.12659/MSM.907569
   Fu K, 2014, INT IMMUNOPHARMACOL, V23, P400, DOI 10.1016/j.intimp.2014.07.011
   Gallino A, 2014, EUR HEART J, V35, P1112, DOI 10.1093/eurheartj/ehu071
   Gori T, 2011, ANN MED, V43, P259, DOI 10.3109/07853890.2010.543920
   Hu HM, 2019, INFLAMMATION, V42, P64, DOI 10.1007/s10753-018-0873-9
   Hu LG, 2010, EUR J PHARMACOL, V628, P155, DOI 10.1016/j.ejphar.2009.11.046
   Jiang Tao, 2008, Progress in Modern Biomedicine, V8, P1039
   Kelley N, 2019, INT J MOL SCI, V20, DOI 10.3390/ijms20133328
   Kitada M, 2016, AGING-US, V8, P2290, DOI 10.18632/aging.101068
   Kruk ME, 2018, LANCET, V392, P2203, DOI [10.1016/S0140-6736(18)31668-4, 10.1016/s0140-6736(18)31668-4]
   Libby P, 2011, NATURE, V473, P317, DOI 10.1038/nature10146
   Lim DW, 2013, MOLECULES, V18, P5804, DOI 10.3390/molecules18055804
   Liu AM, 2021, BIOENGINEERED, V12, P183, DOI 10.1080/21655979.2020.1863015
   Liu CY, 2017, J ETHNOPHARMACOL, V198, P351, DOI 10.1016/j.jep.2017.01.021
   Liu JY, 2016, AM J TRANSL RES, V8, P4278
   Liu JY, 2015, PLANTA MED, V81, P175, DOI 10.1055/s-0034-1396240
   Lu JP, 2014, J HUAZHONG U SCI-MED, V34, P821, DOI 10.1007/s11596-014-1359-0
   Lund G, 2011, CURR ATHEROSCLER REP, V13, P208, DOI 10.1007/s11883-011-0174-3
   Lutgens E, 1999, CARDIOVASC RES, V41, P473, DOI 10.1016/S0008-6363(98)00311-3
   Matthews C, 2006, CIRC RES, V99, P156, DOI 10.1161/01.RES.0000233315.38086.bc
   Miao Guo-Ying, 2016, Asian Pac J Cancer Prev, V17, P1993
   Ochoa CD, 2018, MOL ASPECTS MED, V63, P18, DOI 10.1016/j.mam.2018.03.002
   Ogami M, 2004, ARTERIOSCL THROM VAS, V24, P546, DOI 10.1161/01.ATV.0000117200.46938.e7
   Olivetti G, 1997, NEW ENGL J MED, V336, P1131, DOI 10.1056/NEJM199704173361603
   Randolph GJ, 2014, CIRC RES, V114, P1757, DOI 10.1161/CIRCRESAHA.114.301174
   Ridker PM, 2008, NEW ENGL J MED, V359, P2195, DOI 10.1056/NEJMoa0807646
   Sisinni L, 2019, INT J MOL SCI, V20, DOI 10.3390/ijms20040857
   Stein S, 2010, AGING-US, V2, P353, DOI 10.18632/aging.100162
   Steven S, 2015, INT J MOL SCI, V16, P18185, DOI 10.3390/ijms160818185
   Suematsu N, 2007, CIRCULATION, V115, P255, DOI 10.1161/CIRCULATIONAHA.106.652693
   Tao JH, 2016, J CHROMATOGR B, V1009, P163, DOI 10.1016/j.jchromb.2015.12.007
   UshioFukai M, 1996, J BIOL CHEM, V271, P23317, DOI 10.1074/jbc.271.38.23317
   Varma-Doyle AV, 2021, J NEUROL SCI, V420, DOI 10.1016/j.jns.2020.117202
   Xiang ZD, 2021, CURR DRUG METAB, V22, P173, DOI 10.2174/1389200221999201125205515
   Xiong SQ, 2015, CELL REP, V12, P1391, DOI 10.1016/j.celrep.2015.07.047
   Xiong YJ, 2017, PHARMACOL RES, V123, P73, DOI 10.1016/j.phrs.2017.05.030
   Yu X, 2013, PLOS ONE, V8, DOI 10.1371/journal.pone.0054265
   Zamzami N, 1998, ONCOGENE, V16, P1055, DOI 10.1038/sj.onc.1201864
   Zhang JN, 2019, BRIT J PHARMACOL, V176, P4558, DOI 10.1111/bph.14822
   Zhang YK, 2018, OXID MED CELL LONGEV, V2018, DOI 10.1155/2018/2876350
   Zhu TT, 2014, MEDIAT INFLAMM, V2014, DOI 10.1155/2014/819053
NR 51
TC 10
Z9 10
U1 6
U2 28
PU FRONTIERS MEDIA SA
PI LAUSANNE
PA AVENUE DU TRIBUNAL FEDERAL 34, LAUSANNE, CH-1015, SWITZERLAND
EI 1663-9812
J9 FRONT PHARMACOL
JI Front. Pharmacol.
PD JUL 13
PY 2021
VL 12
AR 716125
DI 10.3389/fphar.2021.716125
PG 9
WC Pharmacology & Pharmacy
WE Science Citation Index Expanded (SCI-EXPANDED)
SC Pharmacology & Pharmacy
GA TP4VU
UT WOS:000677595400001
PM 34326774
OA Green Published, gold
DA 2023-11-17
ER

PT J
AU Li, FH
   Guo, SW
   Zhan, TW
   Mo, HR
   Chen, X
   Wang, H
   Wei, LL
   Feng, PF
   Wu, JG
   Li, P
AF Li, Fang-He
   Guo, Shu-Wen
   Zhan, Tian-Wei
   Mo, Han-Rong
   Chen, Xi
   Wang, Hui
   Wei, Lu-Lu
   Feng, Peng-Fei
   Wu, Jian-Gong
   Li, Ping
TI Integrating network pharmacology and experimental evidence to decipher
   the cardioprotective mechanism of Yiqihuoxue decoction in rats after
   myocardial infarction
SO JOURNAL OF ETHNOPHARMACOLOGY
LA English
DT Article
DE Ischemic heart disease; Yiqihuoxue decoction; Network pharmacology;
   Apoptosis; Bioinformatics analysis
ID BLOOD STASIS SYNDROME; ENERGY-METABOLISM; REDOX-REGULATION; QI
   DEFICIENCY; HEART-DISEASE; APOPTOSIS; AUTOPHAGY; ISCHEMIA
AB Ethnopharmacological relevance: "Qi deficiency and blood stasis" syndrome is one of the most common syndromes treated with Traditional Chinese Medicine among ischemic heart disease (IHD) patients in clinic. As a Chinese herbal formula with the function of tonifying Qi and activating blood, Yiqihuoxue Decoction (YQHX) has been frequently proven to be effective in the clinical treatment of IHD. Aim of the study: The cardioprotective mechanisms of YQHX in treating ischemic heart disease were investigated, with emphasis on the key targets and pathways. Materials and methods: In the present study, the potential targets of compounds identified in YQHX were predicted using PharmMapper, Symmap, and STITCH databases, and a "herb-compound-target" network was constructed using Cytoscape. Subsequently, the GO and KEGG functional enrichment analyses were analyzed using the DAVID database. Furthermore, a protein-protein interaction network was constructed using STRING to obtain the key target information. Besides, we used a myocardial ischemia rat model to investigate the cardioprotective effects of YQHX. Transmission electron microscopy and Western blotting were used to observe apoptotic bodies and confirm protein expressions of key candidate targets, respectively. Results: Network pharmacology showed that a total of 141 potential targets were obtained from these databases. The functional analysis results revealed that the targets of YQHX were largely associated with apoptosis, and the PI3K-AKT and MAPK pathways might represent key functional pathways. The hub genes of network include ALB, TP53, AKT1, TNF, VEGFA, EGFR, MAPK1, CASP3, JUN, FN1, MMP9, and MAPK8. In vivo, YQHX significantly improved cardiac function and suppressed apoptosis in ischemic rat myocardium. Furthermore, YQHX could significantly upregulate Nrf2 and HO-1 expression, and inhibit JNK phosphorylation. Conclusions: Based on network pharmacology and experimental evidence, this study proves that the cardioprotective effects and mechanisms of YQHX depend on multi-component, multi-target, and multi-pathway. In particular, YQHX exerts anti-apoptotic effects potentially by regulating the Nrf2/HO-1 and JNK-MAPK pathways.
C1 [Li, Fang-He; Chen, Xi; Wang, Hui; Wei, Lu-Lu; Feng, Peng-Fei] Beijing Univ Chinese Med, Sch Tradit Chinese Med, Beijing 100029, Peoples R China.
   [Li, Fang-He; Li, Ping] Beijing Univ Chinese Med, Affiliated Hosp 3, Beijing 100029, Peoples R China.
   [Guo, Shu-Wen] Beijing Univ Chinese Med, Fangshan Hosp, Beijing 102400, Peoples R China.
   [Zhan, Tian-Wei] Jiangxi Univ Tradit Chinese Med, Coll Sci & Technol, Nanchang 330000, Jiangxi, Peoples R China.
   [Mo, Han-Rong] Capital Med Univ, Beijing Friendship Hosp, Beijing 100029, Peoples R China.
   [Wu, Jian-Gong] Peking Univ, Dept Tradit Chinese Med, Peoples Hosp, Beijing 100029, Peoples R China.
C3 Beijing University of Chinese Medicine; Beijing University of Chinese
   Medicine; Beijing University of Chinese Medicine; Jiangxi University of
   Traditional Chinese Medicine; Capital Medical University; Peking
   University
RP Li, P (corresponding author), Beijing Univ Chinese Med, Affiliated Hosp 3, Beijing 100029, Peoples R China.; Guo, SW (corresponding author), Beijing Univ Chinese Med, Fangshan Hosp, Beijing 102400, Peoples R China.
EM guo1163@163.com; pearll2008@126.com
RI wei, lulu/ABA-2551-2020
OI wei, lulu/0000-0003-4657-9479
FU National Natural Science Founda-tion of China [81774031]; China
   Postdoctoral Science Founda-tion [2019M660573]; China Postdoctoral
   Science Foundation [2019TQ0043]
FX This study was supported by the National Natural Science Founda-tion of
   China (No. 81774031) , the China Postdoctoral Science Founda-tion
   (2019M660573) , and the China Postdoctoral Science Foundation
   (2019TQ0043) .
CR Abbate A, 2006, INT J BIOCHEM CELL B, V38, P1834, DOI 10.1016/j.biocel.2006.04.010
   Amberger JS, 2015, NUCLEIC ACIDS RES, V43, pD789, DOI 10.1093/nar/gku1205
   Bader GD, 2003, BMC BIOINFORMATICS, V4, DOI 10.1186/1471-2105-4-2
   Baldi A, 2002, J MOL CELL CARDIOL, V34, P165, DOI 10.1006/jmcc.2001.1498
   Barancík M, 2016, PHYSIOL RES, V65, pS1, DOI 10.33549/physiolres.933403
   Dong Y, 2019, J MOL CELL CARDIOL, V136, P27, DOI 10.1016/j.yjmcc.2019.09.001
   Franke TF, 2003, ONCOGENE, V22, P8983, DOI 10.1038/sj.onc.1207115
   Hayakawa K, 2003, CIRCULATION, V108, P104, DOI 10.1161/01.CIR.0000074225.62168.68
   Kawashiri M, 2015, J CARDIOVASC PHARM, V65, P601, DOI 10.1097/FJC.0000000000000231
   Lee AY, 2018, J ETHNOPHARMACOL, V221, P151, DOI 10.1016/j.jep.2018.04.027
   Li F., 2018, J TRADITIONAL CHIN M, V5, P271, DOI [10.1016/j.jtcms.2018.07.002, DOI 10.1016/J.JTCMS.2018.07.002]
   Li FH, 2020, CHIN J NAT MEDICINES, V18, P779, DOI 10.1016/S1875-5364(20)60018-8
   Li FH, 2018, BMC COMPLEM ALTERN M, V18, DOI 10.1186/s12906-018-2319-1
   Li S, 2013, CHIN J NAT MEDICINES, V11, P110, DOI [10.3724/SP.J.1009.2013.00110, 10.1016/S1875-5364(13)60037-0]
   Lin HQ, 2017, J ETHNOPHARMACOL, V199, P205, DOI 10.1016/j.jep.2017.01.044
   Loboda A, 2016, CELL MOL LIFE SCI, V73, P3221, DOI 10.1007/s00018-016-2223-0
   Moe Gordon W., 2002, Pathophysiology, V8, P183, DOI 10.1016/S0928-4680(02)00008-1
   Nam LB, 2019, ARCH BIOCHEM BIOPHYS, V678, DOI 10.1016/j.abb.2019.108184
   New DC, 2007, FEBS J, V274, P6025, DOI 10.1111/j.1742-4658.2007.06116.x
   Nicolosi GL, 2009, EUR HEART J, V30, P1656, DOI 10.1093/eurheartj/ehp139
   Ou LL, 2017, INT J NANOMED, V12, P6633, DOI 10.2147/IJN.S140526
   Poornima P, 2016, PHARMACOL RES, V111, P290, DOI 10.1016/j.phrs.2016.06.018
   Razavi HM, 2005, PHARMACOL THERAPEUT, V106, P147, DOI 10.1016/j.pharmthera.2004.11.006
   Sciarretta S, 2018, J AM COLL CARDIOL, V71, P1999, DOI 10.1016/j.jacc.2018.02.066
   Shati AA, 2019, SYST BIOL REPROD MED, V65, P236, DOI 10.1080/19396368.2018.1541114
   Shi XQ, 2019, J ETHNOPHARMACOL, V235, P227, DOI 10.1016/j.jep.2019.01.027
   Sui XB, 2014, CANCER LETT, V344, P174, DOI 10.1016/j.canlet.2013.11.019
   Takemura G, 2018, HEART FAIL REV, V23, P759, DOI 10.1007/s10741-018-9708-x
   Tang Y, 2015, BIOSYSTEMS, V127, P67, DOI 10.1016/j.biosystems.2014.11.005
   Teringova E, 2017, J TRANSL MED, V15, DOI 10.1186/s12967-017-1191-y
   Torres M, 2003, BIOFACTORS, V17, P287, DOI 10.1002/biof.5520170128
   Wang Y, 2013, CHIN J INTEGR MED, V19, P616, DOI 10.1007/s11655-012-1230-8
   Wang Y, 2013, EVID-BASED COMPL ALT, V2013, DOI 10.1155/2013/824960
   Wu JG, 2017, J TRADIT CHIN MED, V37, P378
   Wu Y, 2019, NUCLEIC ACIDS RES, V47, pD1110, DOI 10.1093/nar/gky1021
   Zhang B.Y., J TRADITIONAL CHINES, V6, P164
   Zhang H, 2010, J ETHNOPHARMACOL, V130, P98, DOI 10.1016/j.jep.2010.04.017
   Zhang JY, 2019, FRONT PHARMACOL, V10, DOI 10.3389/fphar.2019.00650
   Zhang RZ, 2019, FRONT PHARMACOL, V10, DOI 10.3389/fphar.2019.00123
   Zheng C.L., 2012, CHIN J INFORM TRADIT, V19
   Zhou MG, 2019, LANCET, V394, P1145, DOI 10.1016/S0140-6736(19)30427-1
NR 41
TC 9
Z9 9
U1 0
U2 45
PU ELSEVIER IRELAND LTD
PI CLARE
PA ELSEVIER HOUSE, BROOKVALE PLAZA, EAST PARK SHANNON, CO, CLARE, 00000,
   IRELAND
SN 0378-8741
EI 1872-7573
J9 J ETHNOPHARMACOL
JI J. Ethnopharmacol.
PD OCT 28
PY 2021
VL 279
AR 114062
DI 10.1016/j.jep.2021.114062
EA JUL 2021
PG 13
WC Plant Sciences; Chemistry, Medicinal; Integrative & Complementary
   Medicine; Pharmacology & Pharmacy
WE Science Citation Index Expanded (SCI-EXPANDED)
SC Plant Sciences; Pharmacology & Pharmacy; Integrative & Complementary
   Medicine
GA UA4HJ
UT WOS:000685121600005
PM 33771641
DA 2023-11-17
ER

PT J
AU Li, YY
   Ji, XY
   Wu, HN
   Li, X
   Zhang, HM
   Tang, DL
AF Li, Yingying
   Ji, Xinyu
   Wu, Haonan
   Li, Xiang
   Zhang, Huamin
   Tang, Danli
TI Mechanisms of traditional Chinese medicine in modulating gut microbiota
   metabolites-mediated lipid metabolism
SO JOURNAL OF ETHNOPHARMACOLOGY
LA English
DT Review
DE Gut microbiota metabolites; Lipid metabolism; Traditional Chinese
   medicine; Pharmacological target; Dyslipidemia
ID CHAIN FATTY-ACIDS; TRIMETHYLAMINE-N-OXIDE; DIET-INDUCED OBESITY; HEPATIC
   STEATOSIS; REDUCES OBESITY; BILE-ACIDS; ENERGY-EXPENDITURE; MICE;
   RECEPTOR; ATHEROSCLEROSIS
AB Ethnopharmacological relevance: The gut microbiome plays an important role in advancing the process of host lipid metabolism directly or indirectly. Traditional Chinese medicine (TCM) can improve the intestinal environment by intervening with gut microbiota metabolites to potentially regulate lipid levels. However, the underlying mechanisms remain unclear. Therefore, we examined the current databases to search for studies related to influence of TCM on the gut microbiota metabolites-mediated lipid metabolism. Aim of the study: This paper aims to review the TCM that could regulate lipid metabolism mediated by microbial metabolites and their pharmacological targets and provides perspectives for future investigation. Methods: Electronic databases including PubMed, Web of Science, EMBASE, the Cochrane Library, Chinese Biological Medicine Database, and China National Knowledge Infrastructure were searched up to April 2021 to identify eligible studies. Results: A total of 30 active compounds, five Chinese herbal formulae, and three proprietary Chinese medicines were included in this review. We found that TCM can effectively improve lipid metabolism by increasing short chain fatty acids (SCFA) levels, regulating bile acid (BA) metabolism, reducing the production of trimethylamine N-oxide (TMAO), alleviating the release of inflammatory factors, and altering branched-chain amino acids (BCAA) biosynthesis. This process is accompanied by changes in the structure of the gut microbiota, blood lipids, and expression of lipid metabolism genes. Conclusion: In summary, studies on the regulation of lipid metabolism by microbial metabolites in TCM will provide a new approach for better management of dyslipidemia, which may facilitate future clinical treatments.
C1 [Li, Yingying; Wu, Haonan; Tang, Danli] China Acad Chinese Med Sci, Expt Res Ctr, 16 Dongzhimen Nei Nan Xiao Jie, Beijing 100700, Peoples R China.
   [Ji, Xinyu] China Acad Chinese Med Sci, Inst Basic Res Clin Med, Beijing 100700, Peoples R China.
   [Li, Xiang] China Acad Chinese Med Sci, Inst Informat Tradit Chinese Med, Beijing 100700, Peoples R China.
   [Zhang, Huamin] China Acad Chinese Med Sci, Inst Chinese Med, Beijing 100700, Peoples R China.
C3 China Academy of Chinese Medical Sciences; Experimental Research Center,
   CACMS; China Academy of Chinese Medical Sciences; Institute of Basic
   Research In Clinical Medicine, CACMS; China Academy of Chinese Medical
   Sciences; Institute of Information on Traditional Chinese Medicine,
   CACMS; China Academy of Chinese Medical Sciences
RP Tang, DL (corresponding author), China Acad Chinese Med Sci, Expt Res Ctr, 16 Dongzhimen Nei Nan Xiao Jie, Beijing 100700, Peoples R China.; Zhang, HM (corresponding author), China Acad Chinese Med Sci, Inst Chinese Mat Med, 16 Dongzhimen Nei Nan Xiao Jie, Beijing 100700, Peoples R China.
EM zhanghm@mail.cintem.ac.cn; tangdanli@merc.ac.cn
FU National Natural Science Foundation of China (CN) [81973722, 81873199]
FX This work was supported by the National Natural Science Foundation of
   China (CN) [No.81973722, No.81873199] .
CR Abbasi J, 2019, JAMA-J AM MED ASSOC, V321, P2149, DOI 10.1001/jama.2019.3910
   [Anonymous], 2006, J CLIN INVEST, DOI [10.1172/JCI28898, DOI 10.1172/JCI28898]
   Arner P, 2011, NATURE, V478, P110, DOI 10.1038/nature10426
   Bennett BJ, 2013, CELL METAB, V17, P49, DOI 10.1016/j.cmet.2012.12.011
   Bian M, 2020, BIOMED PHARMACOTHER, V131, DOI 10.1016/j.biopha.2020.110719
   Blacher E, 2019, NATURE, V572, P474, DOI 10.1038/s41586-019-1443-5
   Boets E, 2017, J PHYSIOL-LONDON, V595, P541, DOI 10.1113/JP272613
   Campbell CL, 2019, DIABET METAB SYND OB, V12, P97, DOI 10.2147/DMSO.S192228
   Carpino G, 2020, HEPATOLOGY, V72, P470, DOI 10.1002/hep.31056
   Chambers ES, 2018, DIABETES OBES METAB, V20, P1034, DOI 10.1111/dom.13159
   Chambers ES, 2015, GUT, V64, P1744, DOI 10.1136/gutjnl-2014-307913
   Chang CJ, 2018, INT J OBESITY, V42, P231, DOI 10.1038/ijo.2017.149
   Chang CJ, 2015, NAT COMMUN, V6, DOI 10.1038/ncomms8489
   Chassaing B, 2015, AM J PHYSIOL-GASTR L, V309, pG528, DOI 10.1152/ajpgi.00172.2015
   Chen ML, 2016, MBIO, V7, DOI 10.1128/mBio.02210-15
   Chen MY, 2018, FRONT MICROBIOL, V9, DOI 10.3389/fmicb.2018.02380
   Chen S, 2018, J AM COLL CARDIOL, V71, P1553, DOI 10.1016/j.jacc.2018.01.072
   Chiang JYL, 2015, HEPATOLOGY, V61, P1118, DOI 10.1002/hep.27616
   Clemente-Postigo M, 2019, AM J PHYSIOL-ENDOC M, V316, pE319, DOI 10.1152/ajpendo.00277.2018
   Collins R, 2016, LANCET, V388, P2532, DOI 10.1016/S0140-6736(16)31357-5
   Dao MC, 2016, GUT, V65, P426, DOI 10.1136/gutjnl-2014-308778
   de la Cuesta-Zuluaga J, 2017, DIABETES CARE, V40, P54, DOI 10.2337/dc16-1324
   den Besten G, 2015, DIABETES, V64, P2398, DOI 10.2337/db14-1213
   den Besten G, 2013, J LIPID RES, V54, P2325, DOI 10.1194/jlr.R036012
   Di Ciaula A, 2017, ANN HEPATOL, V16, pS4, DOI 10.5604/01.3001.0010.5493
   Donepudi AC, 2017, HEPATOLOGY, V65, P813, DOI 10.1002/hep.28707
   Dong YH, 2019, FOOD FUNCT, V10, P3880, DOI [10.1039/c9fo00583h, 10.1039/C9FO00583H]
   Duparc T, 2017, GUT, V66, P620, DOI 10.1136/gutjnl-2015-310904
   Duvallet C, 2017, NAT COMMUN, V8, DOI 10.1038/s41467-017-01973-8
   Fang J, 2017, EVID-BASED COMPL ALT, V2017, DOI 10.1155/2017/2945803
   Feng Q, 2017, ONCOTARGET, V8, P27820, DOI 10.18632/oncotarget.15482
   Feng WW, 2019, PHARMACOL RES, V142, P176, DOI 10.1016/j.phrs.2019.02.024
   Fu XD, 2019, CRIT REV FOOD SCI, V59, pS130, DOI 10.1080/10408398.2018.1542587
   Fu ZF, 2020, INT J BIOL MACROMOL, V149, P732, DOI 10.1016/j.ijbiomac.2020.01.216
   FUNK JL, 1993, ATHEROSCLEROSIS, V98, P67, DOI 10.1016/0021-9150(93)90224-I
   Ge HF, 2008, ENDOCRINOLOGY, V149, P4519, DOI 10.1210/en.2008-0059
   Grundy SM, 2019, CIRCULATION, V139, pE1046, DOI 10.1161/CIR.0000000000000624
   Gu W, 2020, BIOMED PHARMACOTHER, V125, DOI 10.1016/j.biopha.2020.109910
   Gu XR, 2021, ALZHEIMERS RES THER, V13, DOI 10.1186/s13195-021-00779-7
   Ha CWY, 2020, CELL, V183, P666, DOI 10.1016/j.cell.2020.09.009
   Haro C, 2016, PLOS ONE, V11, DOI 10.1371/journal.pone.0154090
   Hartmann P, 2018, HEPATOLOGY, V67, P2150, DOI 10.1002/hep.29676
   He ZY, 2019, J FUNCT FOODS, V52, P25, DOI 10.1016/j.jff.2018.10.022
   Huang FJ, 2019, NAT COMMUN, V10, DOI 10.1038/s41467-019-12896-x
   Huang XQ, 2019, BIOMED PHARMACOTHER, V118, DOI 10.1016/j.biopha.2019.109258
   Iván J, 2017, STEM CELLS DEV, V26, P1724, DOI 10.1089/scd.2017.0035
   Ji XY, 2019, BIOMED PHARMACOTHER, V118, DOI 10.1016/j.biopha.2019.109338
   Jia QJ, 2020, PHARMACOL RES, V151, DOI 10.1016/j.phrs.2019.104552
   Ju MZ, 2019, EUR J PHARMACOL, V857, DOI 10.1016/j.ejphar.2019.172457
   Kim BS, 2014, J ETHNOPHARMACOL, V152, P532, DOI 10.1016/j.jep.2014.01.038
   Kimura I, 2013, NAT COMMUN, V4, DOI 10.1038/ncomms2852
   Ko CW, 2020, NAT REV GASTRO HEPAT, V17, P169, DOI 10.1038/s41575-019-0250-7
   Koeth RA, 2019, J CLIN INVEST, V129, P373, DOI 10.1172/JCI94601
   Koeth RA, 2013, NAT MED, V19, P576, DOI 10.1038/nm.3145
   Koh A, 2016, CELL, V165, P1332, DOI 10.1016/j.cell.2016.05.041
   Komaroff AL, 2018, JAMA-J AM MED ASSOC, V319, P2381, DOI 10.1001/jama.2018.5240
   Kopin L, 2017, ANN INTERN MED, V167, pITC81, DOI 10.7326/AITC201712050
   Lauterbach MA, 2019, IMMUNITY, V51, P997, DOI 10.1016/j.immuni.2019.11.009
   Le JM, 2019, ACTA PHARM SIN B, V9, P758, DOI 10.1016/j.apsb.2019.01.014
   Leng J, 2020, PHYTOMEDICINE, V66, DOI 10.1016/j.phymed.2019.153135
   Leung C, 2016, NAT REV GASTRO HEPAT, V13, P412, DOI 10.1038/nrgastro.2016.85
   Li L, 2018, CELL PHYSIOL BIOCHEM, V45, P2021, DOI 10.1159/000487980
   Li M, 2016, J TRANSL MED, V14, DOI 10.1186/s12967-016-0987-5
   Li N, 2019, BIOMED PHARMACOTHER, V116, DOI 10.1016/j.biopha.2019.109044
   Li Q, 2019, NUTRIENTS, V11, DOI 10.3390/nu11051017
   Li XW, 2013, PLOS ONE, V8, DOI 10.1371/journal.pone.0067880
   Li XW, 2018, MOLECULES, V23, DOI 10.3390/molecules23123245
   Li Y, 2017, PROG LIPID RES, V66, P42, DOI 10.1016/j.plipres.2017.04.002
   Liang S, 2018, EVID-BASED COMPL ALT, V2018, DOI 10.1155/2018/5378961
   Liang X, 2020, NUTRITION, V79-80, DOI 10.1016/j.nut.2020.110941
   Liu J, 2018, PHARMACOL RES, V134, P40, DOI 10.1016/j.phrs.2018.05.012
   Lu SH, 2018, BIOMED RES INT, V2018, DOI 10.1155/2018/3589874
   Lukovac S, 2014, MBIO, V5, DOI 10.1128/mBio.01438-14
   Luo DS, 2020, BIOMED PHARMACOTHER, V121, DOI 10.1016/j.biopha.2019.109550
   Lv ZY, 2021, BIOMED PHARMACOTHER, V134, DOI 10.1016/j.biopha.2020.111100
   Mao KR, 2018, NATURE, V554, P255, DOI 10.1038/nature25437
   Matheus VA, 2017, EXP BIOL MED, V242, P1214, DOI 10.1177/1535370217708188
   Matziouridou C, 2016, MOL NUTR FOOD RES, V60, P1150, DOI 10.1002/mnfr.201500738
   Mei XR, 2016, J AGR FOOD CHEM, V64, P7502, DOI 10.1021/acs.jafc.6b03474
   Mueller M, 2015, J HEPATOL, V62, P1398, DOI 10.1016/j.jhep.2014.12.034
   Nagata S, 2017, BENEF MICROBES, V8, P535, DOI 10.3920/BM2016.0170
   Ni YH, 2019, NUTR RES, V64, P93, DOI 10.1016/j.nutres.2019.01.005
   Nicholson JK, 2012, SCIENCE, V336, P1262, DOI 10.1126/science.1223813
   Nie J, 2019, J APPL MICROBIOL, V127, P1824, DOI 10.1111/jam.14441
   Nie QX, 2019, CRIT REV FOOD SCI, V59, P848, DOI 10.1080/10408398.2018.1536646
   Pan YY, 2018, FOOD FUNCT, V9, P6269, DOI 10.1039/c8fo01116h
   Pathak P, 2020, AM J PHYSIOL-HEART C, V318, pH1474, DOI 10.1152/ajpheart.00584.2019
   Pedersen HK, 2016, NATURE, V535, P376, DOI 10.1038/nature18646
   Petersen C, 2019, SCIENCE, V365, P340, DOI 10.1126/science.aat9351
   Qayyum F, 2018, EUR HEART J, V39, P2106, DOI 10.1093/eurheartj/ehy068
   Qin JJ, 2012, NATURE, V490, P55, DOI 10.1038/nature11450
   Rastelli M, 2019, ENDOCR REV, V40, P1271, DOI 10.1210/er.2018-00280
   Rizzolo D, 2019, HEPATOLOGY, V70, P389, DOI 10.1002/hep.30612
   Sanchez HN, 2020, NAT COMMUN, V11, DOI 10.1038/s41467-019-13603-6
   Schiattarella GG, 2017, EUR HEART J, V38, P2948, DOI 10.1093/eurheartj/ehx342
   Schoeler M, 2019, REV ENDOCR METAB DIS, V20, P461, DOI 10.1007/s11154-019-09512-0
   Shan BX, 2020, PSYCHONEUROENDOCRINO, V117, DOI 10.1016/j.psyneuen.2020.104699
   Shen H, 2018, J ETHNOPHARMACOL, V216, P47, DOI 10.1016/j.jep.2018.01.021
   Shen SH, 2020, BMC COMPLEMENT MED, V20, DOI 10.1186/s12906-020-2835-7
   Song MY, 2015, NUTR RES, V35, P655, DOI 10.1016/j.nutres.2015.05.001
   Su D, 2020, PHYTOMEDICINE, V76, DOI 10.1016/j.phymed.2020.153265
   Sui H, 2020, CELL COMMUN SIGNAL, V18, DOI 10.1186/s12964-020-00596-9
   Sun SS, 2019, CHIN J NAT MEDICINES, V17, P3, DOI 10.1016/S1875-5364(19)30003-2
   Tan XY, 2019, MOL NUTR FOOD RES, V63, DOI 10.1002/mnfr.201900257
   Tang WHW, 2013, NEW ENGL J MED, V368, P1575, DOI 10.1056/NEJMoa1109400
   Tannock GW, 2021, APPL ENVIRON MICROB, V87, DOI [10.1128/AEM.02757-20, 10.10.1128/AEM.02757-20]
   Tian Y, 2019, DRUG METAB DISPOS, V47, P86, DOI 10.1124/dmd.118.083691
   Tong AJ, 2020, J FOOD BIOCHEM, V44, DOI 10.1111/jfbc.13109
   Tung YC, 2018, FOOD FUNCT, V9, P3363, DOI [10.1039/c7fo02066j, 10.1039/C7FO02066J]
   Tung YC, 2016, MOLECULES, V21, DOI 10.3390/molecules21111419
   Ufnal M, 2015, NUTRITION, V31, P1317, DOI 10.1016/j.nut.2015.05.006
   Vítek L, 2017, ANN HEPATOL, V16, pS43, DOI 10.5604/01.3001.0010.5496
   von Kügelgen A, 2020, CELL, V180, P348, DOI 10.1016/j.cell.2019.12.006
   Wang P, 2020, FREE RADICAL BIO MED, V156, P83, DOI 10.1016/j.freeradbiomed.2020.04.013
   Wang P, 2020, INT J OBESITY, V44, P213, DOI 10.1038/s41366-019-0332-1
   Wang W., 2018, BRIT J PHARMACOL
   Wang WJ, 2018, BRIT J PHARMACOL, V175, P469, DOI 10.1111/bph.14095
   Wang ZN, 2011, NATURE, V472, P57, DOI 10.1038/nature09922
   Watanabe M, 2006, NATURE, V439, P484, DOI 10.1038/nature04330
   Wei XY, 2018, SCI REP-UK, V8, DOI 10.1038/s41598-018-22094-2
   Whitt J, 2018, GASTROENTEROLOGY, V155, P501, DOI 10.1053/j.gastro.2018.04.017
   Wu JF, 2020, FOOD FUNCT, V11, P9585, DOI [10.1039/d0fo02379e, 10.1039/D0FO02379E]
   Wu M, 2020, FRONT PHARMACOL, V11, DOI 10.3389/fphar.2020.00223
   Wu TR, 2019, GUT, V68, P248, DOI 10.1136/gutjnl-2017-315458
   Wu ZC, 2020, BIOMED PHARMACOTHER, V125, DOI 10.1016/j.biopha.2020.109934
   Xia B, 2020, LIPIDS HEALTH DIS, V19, DOI 10.1186/s12944-020-1202-5
   Xiao SW, 2019, J ETHNOPHARMACOL, V241, DOI 10.1016/j.jep.2019.112032
   Xiong Q., 2018, FOOD FUNCT, V9, P87, DOI [10.1039/C7FO01155E, DOI 10.1039/C7FO01155E]
   Xu PF, 2017, BBA-GEN SUBJECTS, V1861, P2690, DOI 10.1016/j.bbagen.2017.07.013
   Yan ZH, 2020, SCI REP-UK, V10, DOI 10.1038/s41598-020-67362-2
   Yao Y, 2020, PHYTOMEDICINE, V77, DOI 10.1016/j.phymed.2020.153268
   Yue SJ, 2019, AM J PHYSIOL-ENDOC M, V316, pE73, DOI 10.1152/ajpendo.00256.2018
   Zarrinpar A, 2018, NAT COMMUN, V9, DOI 10.1038/s41467-018-05336-9
   Zhang CH, 2019, INT J MOL SCI, V20, DOI 10.3390/ijms20205150
   Zhang HY, 2021, BIOMED PHARMACOTHER, V133, DOI 10.1016/j.biopha.2020.110857
   Zhang WJ, 2019, FRONT PHARMACOL, V10, DOI 10.3389/fphar.2019.01128
   Zhang X, 2015, SCI REP-UK, V5, DOI 10.1038/srep14405
   Zhang YX, 2021, J ETHNOPHARMACOL, V266, DOI 10.1016/j.jep.2020.113436
   Zhang YF, 2020, NAT COMMUN, V11, DOI 10.1038/s41467-020-18414-8
   Zhao MM, 2020, GASTROENTEROLOGY, V158, P2266, DOI 10.1053/j.gastro.2020.02.033
   Zhao S, 2020, NATURE, V579, P586, DOI 10.1038/s41586-020-2101-7
   Zhao WW, 2019, PHYTOMEDICINE, V63, DOI 10.1016/j.phymed.2019.153039
   Zhou PP, 2019, MOLECULES, V24, DOI 10.3390/molecules24071268
   Zhou X, 2018, MICROBIOME, V6, DOI 10.1186/s40168-018-0441-4
   Zhu BR, 2020, FRONT PHARMACOL, V11, DOI 10.3389/fphar.2020.570555
   Zhu WF, 2016, CELL, V165, P111, DOI 10.1016/j.cell.2016.02.011
NR 146
TC 17
Z9 17
U1 6
U2 53
PU ELSEVIER IRELAND LTD
PI CLARE
PA ELSEVIER HOUSE, BROOKVALE PLAZA, EAST PARK SHANNON, CO, CLARE, 00000,
   IRELAND
SN 0378-8741
EI 1872-7573
J9 J ETHNOPHARMACOL
JI J. Ethnopharmacol.
PD OCT 5
PY 2021
VL 278
AR 114207
DI 10.1016/j.jep.2021.114207
EA JUL 2021
PG 14
WC Plant Sciences; Chemistry, Medicinal; Integrative & Complementary
   Medicine; Pharmacology & Pharmacy
WE Science Citation Index Expanded (SCI-EXPANDED)
SC Plant Sciences; Pharmacology & Pharmacy; Integrative & Complementary
   Medicine
GA UU0RM
UT WOS:000698512600005
PM 34000365
DA 2023-11-17
ER

PT J
AU Li, YX
   Zhang, Z
   Li, S
   Yu, TT
   Jia, ZQ
AF Li, Yuxin
   Zhang, Zhang
   Li, Sen
   Yu, Tingting
   Jia, Zhaoqi
TI Therapeutic Effects of Traditional Chinese Medicine on Cardiovascular
   Diseases: the Central Role of Calcium Signaling
SO FRONTIERS IN PHARMACOLOGY
LA English
DT Review
DE traditional Chinese medicine; cardiovascular diseases; calcium
   signaling; cardiomyocytes; endothelial cells; vascular smooth muscle
   cells
ID SMILAX-GLABRA FLAVONOIDS; CORONARY-HEART-DISEASE; ELATA MIQ SEEM;
   CARDIAC-HYPERTROPHY; MYOCARDIAL-INFARCTION; WENXIN KELI; DIABETIC
   CARDIOMYOPATHY; ACTIVE INGREDIENTS; NA+/CA2+ EXCHANGER; ANGIOTENSIN-II
AB Calcium, as a second messenger, plays an important role in the pathogenesis of cardiovascular diseases (CVDs). The malfunction of calcium signaling in endothelial cells and vascular smooth muscle cells promotes hypertension. In cardiomyocytes, calcium overload induces apoptosis, leading to myocardial infarction and arrhythmias. Moreover, the calcium-calcineurin-nuclear factor of activated T cells (NFAT) pathway is essential for expressing the cardiac pro-hypertrophic gene. Heart failure is also characterized by reduced calcium transient amplitude and enhanced sarcoplasmic reticulum (SR) calcium leakage. Traditional Chinese medicine (TCM) has been used to treat CVDs for thousands of years in China. Because of its multicomponent and multitarget characteristics, TCM's unique advantages in CVD treatment are closely related to the modulation of multiple calcium handling proteins and calcium signaling pathways in different types of cells involved in distinct CVDs. Thus, we systematically review the diverse mechanisms of TCM in regulating calcium pathways to treat various types of CVDs, ranging from hypertrophic cardiomyopathy to diabetic heart disease.
C1 [Li, Yuxin; Zhang, Zhang; Li, Sen; Yu, Tingting; Jia, Zhaoqi] Beijing Univ Chinese Med, Sch Life Sci, Beijing, Peoples R China.
C3 Beijing University of Chinese Medicine
RP Li, S (corresponding author), Beijing Univ Chinese Med, Sch Life Sci, Beijing, Peoples R China.
EM senli@bucm.edu.cn
RI li, Yu/HCI-9086-2022; Li, yuxin/GSD-1668-2022; lin, qing/JED-5250-2023;
   wu, yunhui/JGD-6838-2023
OI Zhang, Zhang/0000-0001-9596-5670
FU National Natural Science Foundation of China [81703942, 81973698]; Young
   Elite Scientists Sponsorship Program by CACM [2019-QNRC2-B08]; Science
   Fund for Distinguished Young Scholars in BUCM [BUCM-2019-JCRC004]; BUCM
   research start-up fund
FX This study is supported by the National Natural Science Foundation of
   China (Grant No. 81703942 and 81973698), Young Elite Scientists
   Sponsorship Program by CACM (Grant No. 2019-QNRC2-B08), Science Fund for
   Distinguished Young Scholars in BUCM (Grant No. BUCM-2019-JCRC004) and
   BUCM research start-up fund (to SL).
CR Adaramoye OA, 2009, J ETHNOPHARMACOL, V124, P457, DOI 10.1016/j.jep.2009.05.021
   Aoyagi T, 2011, CURR PHARM DESIGN, V17, P1818, DOI 10.2174/138161211796390976
   Athithtan L, 2019, WORLD J DIABETES, V10, P490, DOI 10.4239/wjd.v10.i10.490
   Balke CW, 1998, CARDIOVASC RES, V37, P290, DOI 10.1016/S0008-6363(97)00272-1
   Balse E, 2012, PHYSIOL REV, V92, P1317, DOI 10.1152/physrev.00041.2011
   Bansilal S, 2015, INT J CARDIOL, V201, pS1, DOI 10.1016/S0167-5273(15)31026-3
   Bentzon JF, 2014, CIRC RES, V114, P1852, DOI 10.1161/CIRCRESAHA.114.302721
   Bernardo BC, 2010, PHARMACOL THERAPEUT, V128, P191, DOI 10.1016/j.pharmthera.2010.04.005
   Bers DM, 2008, ANNU REV PHYSIOL, V70, P23, DOI 10.1146/annurev.physiol.70.113006.100455
   Pontes VCB, 2019, J ETHNOPHARMACOL, V237, P74, DOI 10.1016/j.jep.2019.03.050
   Braile M, 2020, INT J MOL SCI, V21, DOI 10.3390/ijms21155294
   Cai YQ, 2015, J ETHNOPHARMACOL, V169, P435, DOI 10.1016/j.jep.2015.04.026
   Bernardes MJC, 2013, J ETHNOPHARMACOL, V145, P227, DOI 10.1016/j.jep.2012.10.057
   Cartwright EJ, 2011, BIOFACTORS, V37, P175, DOI 10.1002/biof.149
   Chen HH, 2020, J ETHNOPHARMACOL, V248, DOI 10.1016/j.jep.2019.112306
   Chen WH, 2010, EUR J PHARMACOL, V647, P139, DOI 10.1016/j.ejphar.2010.08.024
   Chen Y, 2014, EVID-BASED COMPL ALT, V2014, DOI 10.1155/2014/242589
   Chen Y, 2013, EVID-BASED COMPL ALT, V2013, DOI 10.1155/2013/572078
   Cheng JY, 2019, PAK J PHARM SCI, V32, P131
   Cheng Y, 2018, EVID-BASED COMPL ALT, V2018, DOI 10.1155/2018/2545024
   Cox EJ, 2014, PLOS ONE, V9, DOI 10.1371/journal.pone.0092903
   Cui HZ, 2013, J ETHNOPHARMACOL, V148, P624, DOI 10.1016/j.jep.2013.05.014
   Dai HL, 2014, ENVIRON TOXICOL PHAR, V38, P263, DOI 10.1016/j.etap.2014.05.008
   Danesh J, 2004, NEW ENGL J MED, V350, P1387, DOI 10.1056/NEJMoa032804
   Dewenter M, 2017, CIRC RES, V121, P1000, DOI 10.1161/CIRCRESAHA.117.310355
   Dharmashankar K, 2010, CURR HYPERTENS REP, V12, P448, DOI 10.1007/s11906-010-0150-2
   Drazner MH, 2011, CIRCULATION, V123, P327, DOI 10.1161/CIRCULATIONAHA.108.845792
   Duan L, 2018, PHYTOMEDICINE, V47, P23, DOI 10.1016/j.phymed.2018.04.044
   Eisner D, 2014, EXP PHYSIOL, V99, P1273, DOI 10.1113/expphysiol.2013.077305
   Feletou M., 2011, INTEGRATED SYSTEMS P
   Fernandez-de Gortari E, 2018, J BIOL CHEM, V293, P12405, DOI 10.1074/jbc.RA118.003752
   Filippini A, 2019, INT J MOL SCI, V20, DOI 10.3390/ijms20184525
   Firth AL, 2013, KOREAN J PHYSIOL PHA, V17, P1, DOI 10.4196/kjpp.2013.17.1.1
   Gan RT, 2011, PLANTA MED, V77, P1477, DOI 10.1055/s-0030-1270742
   Gomez D, 2012, CARDIOVASC RES, V95, P156, DOI 10.1093/cvr/cvs115
   Guan SJ, 2015, PHYTOTHER RES, V29, P533, DOI 10.1002/ptr.5278
   Han X, 2019, FOOD SCI NUTR, V7, P1344, DOI 10.1002/fsn3.968
   Hao HF, 2019, J ETHNOPHARMACOL, V238, DOI 10.1016/j.jep.2019.111847
   Hao PP, 2017, J AM COLL CARDIOL, V69, P2952, DOI 10.1016/j.jacc.2017.04.041
   Hou TT, 2019, N-S ARCH PHARMACOL, V392, P585, DOI 10.1007/s00210-018-01611-0
   Hu F, 2012, PHYTOMEDICINE, V19, P1051, DOI 10.1016/j.phymed.2012.07.007
   Hu ST, 2016, PHYSIOL RES, V65, P43, DOI 10.33549/physiolres.933052
   Hu Shengshou G.R, 2019, SUMMARY 2018 REPORT
   Iaizzo P.A, GAP JUNCTIONS CELL T
   Iemitsu M, 2001, AM J PHYSIOL-REG I, V281, pR2029, DOI 10.1152/ajpregu.2001.281.6.R2029
   Jiang H, 2018, MED SCI MONITOR, V24, P6322, DOI 10.12659/MSM.908912
   Jiang ZH, 2020, SCI REP-UK, V10, DOI 10.1038/s41598-020-63498-3
   Jiao L, 2019, CELL DEATH DIS, V10, DOI 10.1038/s41419-019-2136-6
   Jin SN, 2012, J ETHNOPHARMACOL, V142, P188, DOI 10.1016/j.jep.2012.04.035
   Kalyanasundaram A, 2013, CARDIOVASC RES, V98, P297, DOI 10.1093/cvr/cvs334
   KAMM KE, 1985, ANNU REV PHARMACOL, V25, P593, DOI 10.1146/annurev.pharmtox.25.1.593
   Kokubo Y, 2017, ADV EXP MED BIOL, V956, P419, DOI 10.1007/5584_2016_99
   Lam P, 2016, INT J MOL SCI, V17, DOI 10.3390/ijms17040465
   Landstrom AP, 2017, CIRC RES, V120, P1969, DOI 10.1161/CIRCRESAHA.117.310083
   Lei W, 2018, J CHROMATOGR B, V1092, P220, DOI 10.1016/j.jchromb.2018.06.015
   Li F, 2018, CELL PHYSIOL BIOCHEM, V45, P1455, DOI 10.1159/000487572
   Li H., 2019, TRANSL SURG, V4, P22, DOI [10.4103/ts.ts_4_19, DOI 10.4103/TS.TS_4_19]
   Li MN, 2018, FRONT CARDIOVASC MED, V5, DOI 10.3389/fcvm.2018.00151
   Li MT, 2020, J APPL TOXICOL, V40, P780, DOI 10.1002/jat.3943
   Li N, 2007, CHINESE MED J-PEKING, V120, P1068, DOI 10.1097/00029330-200706020-00008
   Li SM, 2019, CHIN J INTEGR MED, V25, P3, DOI 10.1007/s11655-018-2995-1
   Li XL, 2013, J AM COLL CARDIOL, V62, P1065, DOI 10.1016/j.jacc.2013.05.035
   Li XL, 2009, BIOL PHARM BULL, V32, P1521, DOI 10.1248/bpb.32.1521
   Li Zhengtao, 2017, Afr J Tradit Complement Altern Med, V14, P241, DOI 10.21010/ajtcam.v14i2.26
   Lin YL, 2010, PHYTOMEDICINE, V17, P760, DOI 10.1016/j.phymed.2010.01.003
   Liu AH, 2013, AM J CHINESE MED, V41, P789, DOI 10.1142/S0192415X13500535
   Liu CQ, 2016, FRONT PHARMACOL, V7, DOI 10.3389/fphar.2016.00469
   Liu F, 2018, CHIN J NAT MEDICINES, V16, P302, DOI 10.1016/S1875-5364(18)30060-8
   Liu F, 2017, PHYTOTHER RES, V31, P507, DOI 10.1002/ptr.5787
   Liu Q, 2015, EVID-BASED COMPL ALT, V2015, DOI 10.1155/2015/752610
   Liu Y, 2017, INT J MOL MED, V40, P913, DOI 10.3892/ijmm.2017.3050
   Liu YT, 2016, SCI REP-UK, V6, DOI 10.1038/srep30208
   Liu ZY, 2017, CHINESE MED J-PEKING, V130, P179, DOI 10.4103/0366-6999.197999
   Louch WE, 2015, J PHYSIOL-LONDON, V593, P1047, DOI 10.1113/jphysiol.2014.274712
   Luo AT, 2017, PACE, V40, P1412, DOI 10.1111/pace.13206
   Luo M, 2013, CIRC RES, V113, P690, DOI 10.1161/CIRCRESAHA.113.301651
   Maillet M, 2013, NAT REV MOL CELL BIO, V14, P38, DOI 10.1038/nrm3495
   Marchand A, 2012, ADV EXP MED BIOL, V740, P795, DOI 10.1007/978-94-007-2888-2_35
   Marks AR, 2003, J CLIN INVEST, V111, P597, DOI 10.1172/JCI200318067
   Mukherjee R, 1998, J MOL CELL CARDIOL, V30, P1899, DOI 10.1006/jmcc.1998.0755
   Mustroph J, 2017, PHARMACOL THERAPEUT, V176, P22, DOI 10.1016/j.pharmthera.2016.10.006
   Nakayama H, 2010, CIRC RES, V107, P659, DOI 10.1161/CIRCRESAHA.110.220038
   Pan Min-Hsiung, 2011, J Tradit Complement Med, V1, P8
   Pan ZW, 2010, N-S ARCH PHARMACOL, V381, P137, DOI 10.1007/s00210-009-0484-y
   Park KC, 2017, CARDIOVASC RES, V113, P1708, DOI 10.1093/cvr/cvx183
   Pereira L, 2014, CELL CALCIUM, V56, P372, DOI 10.1016/j.ceca.2014.08.004
   Poirier P, 2000, DIABETES CARE, V23, P1441, DOI 10.2337/diacare.23.9.1441
   Pott C, 2011, CURR DRUG TARGETS, V12, P737, DOI 10.2174/138945011795378559
   Qi MY, 2008, J PHARM PHARMACOL, V60, P1687, DOI 10.1211/jpp/60.12.0016
   Rohde D, 2015, FUTUR CARDIOL, V11, P309, DOI [10.2217/FCA.15.18, 10.2217/fca.15.18]
   Roifman I, 2011, CAN J CARDIOL, V27, P174, DOI 10.1016/j.cjca.2010.12.040
   Roth GA, 2017, J AM COLL CARDIOL, V70, P1, DOI 10.1016/j.jacc.2017.04.052
   Sena CM, 2013, BBA-MOL BASIS DIS, V1832, P2216, DOI 10.1016/j.bbadis.2013.08.006
   Sethwala AM, 2021, HEART LUNG CIRC, V30, P197, DOI 10.1016/j.hlc.2020.09.003
   Shou QY, 2013, J ETHNOPHARMACOL, V150, P389, DOI 10.1016/j.jep.2013.08.009
   Siu AHL, 2010, PHARM BIOL, V48, P512, DOI 10.3109/13880200903190985
   Smith GL, 2019, CIRCULATION, V139, P2358, DOI 10.1161/CIRCULATIONAHA.118.039329
   Spatz ES, 2018, CIRC-CARDIOVASC QUAL, V11, DOI 10.1161/CIRCOUTCOMES.117.004190
   Spieker L E, 2006, Handb Exp Pharmacol, P249
   Takeuchi K, 2004, CARDIOVASC RES, V62, P194, DOI 10.1016/j.cardiores.2003.12.028
   Tan XY, 2011, INT J BIOL SCI, V7, P383, DOI 10.7150/ijbs.7.383
   Tarride Jean-Eric, 2009, Can J Cardiol, V25, pe195
   Thackeray JT, 2020, Q J NUCL MED MOL IM, V64, P1, DOI 10.23736/S1824-4785.20.03247-1
   Tham YK, 2015, ARCH TOXICOL, V89, P1401, DOI 10.1007/s00204-015-1477-x
   Tian GH, 2018, FRONT PHARMACOL, V9, DOI 10.3389/fphar.2018.01005
   Touyz RM, 2018, CARDIOVASC RES, V114, P529, DOI 10.1093/cvr/cvy023
   Vanhoutte PM, 2017, ACTA PHYSIOL, V219, P22, DOI 10.1111/apha.12646
   Vassalle M, 2004, J BIOMED SCI, V11, P542, DOI 10.1159/000079666
   Wang DD, 2018, BIOTECHNOL ADV, V36, P1586, DOI 10.1016/j.biotechadv.2018.04.006
   Wang J, 2015, J CELL MOL MED, V19, P2607, DOI 10.1111/jcmm.12645
   Wang M, 2014, J ETHNOPHARMACOL, V155, P240, DOI 10.1016/j.jep.2014.05.024
   Wang RR, 2011, CHINESE MED J-PEKING, V124, P3105, DOI 10.3760/cma.j.issn.0366-6999.2011.19.028
   Wang RY, 2019, STEM CELL RES THER, V10, DOI 10.1186/s13287-018-1126-4
   Wang TY, 2017, MOL BIOSYST, V13, P1018, DOI 10.1039/c7mb00003k
   Wang W, 2006, LIFE SCI, V78, P2989, DOI 10.1016/j.lfs.2005.11.024
   Wang WJ, 2014, PHYTOMEDICINE, V21, P195, DOI 10.1016/j.phymed.2013.08.028
   Wang X, 2013, MOL MED REP, V7, P519, DOI 10.3892/mmr.2012.1195
   Wang XL, 2017, J TRADIT CHIN MED, V37, P756
   Wang Y, 2012, EVID-BASED COMPL ALT, V2012, DOI 10.1155/2012/698531
   Wei YD, 2012, EVID-BASED COMPL ALT, V2012, DOI 10.1155/2012/131830
   Wheeler-Jones CPD, 2005, HEART, V91, P1366, DOI 10.1136/hrt.2005.072280
   Wilkins BJ, 2004, BIOCHEM BIOPH RES CO, V322, P1178, DOI 10.1016/j.bbrc.2004.07.121
   Wilson C, 2019, HYPERTENSION, V74, P1200, DOI 10.1161/HYPERTENSIONAHA.119.13791
   Wolf D, 2019, CIRC RES, V124, P315, DOI 10.1161/CIRCRESAHA.118.313591
   Woodcock EA, 2005, INT J BIOCHEM CELL B, V37, P1746, DOI 10.1016/j.biocel.2005.04.011
   World Health Organization, CARD DIS CVDS
   Xi SG, 2009, EXP MOL MED, V41, P538, DOI 10.3858/emm.2009.41.8.059
   Xia P, 2016, BIOMED RES INT, V2016, DOI 10.1155/2016/9583268
   Xing YW, 2013, EVID-BASED COMPL ALT, V2013, DOI 10.1155/2013/464508
   Xiong XJ, 2013, EVID-BASED COMPL ALT, V2013, DOI 10.1155/2013/275279
   Xu T, 2012, EVID-BASED COMPL ALT, V2012, DOI 10.1155/2012/302137
   Xue XL, 2013, PACE, V36, P732, DOI 10.1111/pace.12109
   Yang GL, 2018, PHYTOMEDICINE, V42, P18, DOI 10.1016/j.phymed.2018.03.014
   Yang HJ, 2020, FRONT PHARMACOL, V11, DOI 10.3389/fphar.2020.00993
   Yang S, 2020, LIFE SCI, V245, DOI 10.1016/j.lfs.2020.117357
   Yang Y, 2017, INT J MOL SCI, V18, DOI 10.3390/ijms18091825
   Yang Y, 2018, J CHROMATOGR B, V1079, P85, DOI 10.1016/j.jchromb.2018.01.038
   Ye BH, 2018, KOREAN J PHYSIOL PHA, V22, P437, DOI 10.4196/kjpp.2018.22.4.437
   Yin Y, 2019, BRIT J PHARMACOL, V176, P3364, DOI 10.1111/bph.14766
   Yu TT, 2013, BMC COMPLEM ALTERN M, V13, DOI 10.1186/1472-6882-13-173
   Yu X, 2017, BMC COMPLEM ALTERN M, V17, DOI 10.1186/s12906-017-1829-6
   Zaheer M., 2016, HYPERTENSION CARDIOV, P201, DOI DOI 10.1007/978-3-319-39599-9%5F14
   Zaza A, 2018, ARRHYTH ELECTROPHYSI, V7, P232, DOI 10.15420/aer.2018.12.3
   Zhang Chen, 2014, BMC Complement Altern Med, V14, P474, DOI 10.1186/1472-6882-14-474
   Zhang DY, 2020, CIRCULATION, V142, P1821, DOI 10.1161/CIRCULATIONAHA.120.046685
   Zhang HP, 2017, EVID-BASED COMPL ALT, V2017, DOI 10.1155/2017/1021284
   Zhao FL, 2016, LIFE SCI, V145, P213, DOI 10.1016/j.lfs.2015.12.036
   Zhao MM, 2017, AM J CHINESE MED, V45, P863, DOI 10.1142/S0192415X1750046X
   Zheng R, 2018, FRONT PHYSIOL, V9, DOI 10.3389/fphys.2018.00487
   Zhou YQ, 2019, EUR J PHARMACOL, V854, P365, DOI 10.1016/j.ejphar.2019.04.049
   Zhou ZY, 2019, FRONT PHARMACOL, V10, DOI 10.3389/fphar.2019.00336
   Zhu JQ, 2019, J ETHNOPHARMACOL, V239, DOI 10.1016/j.jep.2019.01.001
NR 152
TC 4
Z9 5
U1 2
U2 40
PU FRONTIERS MEDIA SA
PI LAUSANNE
PA AVENUE DU TRIBUNAL FEDERAL 34, LAUSANNE, CH-1015, SWITZERLAND
EI 1663-9812
J9 FRONT PHARMACOL
JI Front. Pharmacol.
PD JUL 9
PY 2021
VL 12
AR 682273
DI 10.3389/fphar.2021.682273
PG 16
WC Pharmacology & Pharmacy
WE Science Citation Index Expanded (SCI-EXPANDED)
SC Pharmacology & Pharmacy
GA TM9MA
UT WOS:000675869600001
PM 34305595
OA Green Published, gold
DA 2023-11-17
ER

PT J
AU Xie, MT
   Tao, WL
   Wu, FJ
   Wu, KL
   Huang, XJ
   Ling, GS
   Zhao, CAY
   Lv, Q
   Wang, QJ
   Zhou, XH
   Chen, Y
   Yuan, Q
   Chen, YC
AF Xie, Miaotian
   Tao, Weili
   Wu, Fengjia
   Wu, Kunlin
   Huang, Xiujie
   Ling, Gensong
   Zhao, Chuanyi
   Lv, Qian
   Wang, Qiongjin
   Zhou, Xianhuan
   Chen, Ying
   Yuan, Qin
   Chen, Yicun
TI Anti-hypertensive and cardioprotective activities of traditional Chinese
   medicine-derived polysaccharides: A review
SO INTERNATIONAL JOURNAL OF BIOLOGICAL MACROMOLECULES
LA English
DT Review
DE Polysaccharide; Anti-hypertensive; Cardioprotective
ID CHAIN FATTY-ACIDS; JI-ER-KANG; WATER-SOLUBLE POLYSACCHARIDES; INDUCED
   CARDIAC-HYPERTROPHY; HEART-FAILURE; OXIDATIVE STRESS; GUT MICROBIOTA;
   BLOOD-PRESSURE; CARDIOVASCULAR-DISEASES; MYOCARDIAL-INFARCTION
AB Cardiovascular diseases (CVDs), a leading cause of death in modern society, have become a major public health issue globally. Although numerous approaches have been proposed to reduce morbidity and mortality, the pursuit of pharmaceuticals with more preventive and/or therapeutic value remains a focus of attention. Being a vast treasure trove of natural drug molecules, Traditional Chinese Medicine (TCM) has a long history of clinical use in the prophylaxis and remedy of CVDs. Increasing lines of preclinical evidence have demonstrated the effectiveness of TCM-derived polysaccharides on hindering the progression of CVDs, e.g. hypertension, myocardial infarction. However, to the best of our knowledge, there are few reviews on the application of TCMderived polysaccharides in combating CVDs. Hence, we provide an overview of primary literature on the antihypertensive and cardioprotective activities of herbal polysaccharides. Additionally, we also discuss the current limitations and propose a new hypothesis about how polysaccharides exert cardiovascular effects based on the metabolism of polysaccharides.
C1 [Xie, Miaotian; Wu, Fengjia; Wu, Kunlin; Huang, Xiujie; Ling, Gensong; Zhou, Xianhuan; Chen, Ying; Yuan, Qin; Chen, Yicun] Shantou Univ Med Coll, Shantou 515041, Guangdong, Peoples R China.
   [Tao, Weili; Zhao, Chuanyi; Lv, Qian; Wang, Qiongjin; Chen, Yicun] Shantou Univ Med Coll, Dept Pharmacol, Shantou 515041, Guangdong, Peoples R China.
C3 Shantou University; Shantou University
RP Chen, YC (corresponding author), Shantou Univ Med Coll, Shantou 515041, Guangdong, Peoples R China.
EM chenyicun@yeah.net
OI Wu, Kunlin/0009-0002-5669-8906
FU Guangdong Province Special Funds for Science and Technology of China
   [[2019] 113-66]; Guangdong Collaborative Innovation and Environment
   Construction Foundation of China [2016B090918129]; Shantou Science and
   Technology Project [[2019] 77-5, [2018] 155-11]; Undergraduate Training
   Program for Innovation and Entrepreneurship [201910560244]
FX This work is supported by Guangdong Province Special Funds for Science
   and Technology of China (No. [2019] 113-66); Guangdong Collaborative
   Innovation and Environment Construction Foundation of China (No.
   2016B090918129); Shantou Science and Technology Project (No. [2019]
   77-5); Shantou Science and Technology Project (No. [2018] 155-11); and
   Undergraduate Training Program for Innovation and Entrepreneurship
   (201910560244).
CR Ahmad MF, 2018, BIOMED PHARMACOTHER, V107, P507, DOI 10.1016/j.biopha.2018.08.036
   [Anonymous], 2014, OXID MED CELL LONGEV, DOI DOI 10.1155/2014/674219
   Anyun S., 1997, J BEIJING MED U, V05, P429
   Bartlett JJ, 2017, J MOL CELL CARDIOL, V104, P1, DOI 10.1016/j.yjmcc.2017.01.007
   Bartolomaeus H, 2019, CIRCULATION, V139, P1407, DOI 10.1161/CIRCULATIONAHA.118.036652
   Ben Romdhane M, 2017, FOOD CHEM, V216, P355, DOI 10.1016/j.foodchem.2016.08.056
   BLASCHEK W, 1992, CARBOHYD RES, V231, P293, DOI 10.1016/0008-6215(92)84026-O
   Bouaziz F, 2017, INT J BIOL MACROMOL, V95, P667, DOI 10.1016/j.ijbiomac.2016.11.104
   Brown EM, 2014, NUTR REV, V72, P205, DOI 10.1111/nure.12091
   Cao DJ, 2011, P NATL ACAD SCI USA, V108, P4123, DOI 10.1073/pnas.1015081108
   Cao Y, 2017, ONCOTARGET, V8, P4837, DOI 10.18632/oncotarget.13596
   Chambers Edward S, 2018, Curr Nutr Rep, V7, P198, DOI 10.1007/s13668-018-0248-8
   Chen Dan, 2015, Zhongguo Zhong Xi Yi Jie He Za Zhi, V35, P1090
   Chen W, 2010, ACTA DIABETOL, V47, pS35, DOI 10.1007/s00592-009-0116-5
   Chen XM, 2011, CARBOHYD POLYM, V83, P749, DOI 10.1016/j.carbpol.2010.08.050
   Chen YF, 2015, CARDIOVASC DIABETOL, V14, DOI 10.1186/s12933-015-0262-8
   Choi JI, 2011, FOOD CHEM, V129, P520, DOI 10.1016/j.foodchem.2011.03.078
   Dai HL, 2014, ENVIRON TOXICOL PHAR, V38, P263, DOI 10.1016/j.etap.2014.05.008
   Danial NN, 2004, CELL, V116, P205, DOI 10.1016/S0092-8674(04)00046-7
   Del Re DP, 2019, PHYSIOL REV, V99, P1763, DOI 10.1152/physrev.00022.2018
   Ding L, 2019, BMC COMPLEM ALTERN M, V19, DOI 10.1186/s12906-019-2539-z
   Ding Y, 2019, INT J BIOL MACROMOL, V125, P751, DOI 10.1016/j.ijbiomac.2018.12.081
   Dong QQ, 2016, INT J BIOL MACROMOL, V92, P431, DOI 10.1016/j.ijbiomac.2016.07.052
   Du B, 2015, TRENDS FOOD SCI TECH, V41, P49, DOI 10.1016/j.tifs.2014.09.002
   Duan L, 2018, PHYTOMEDICINE, V47, P23, DOI 10.1016/j.phymed.2018.04.044
   Eltzschig HK, 2011, NAT MED, V17, P1391, DOI 10.1038/nm.2507
   Feil R, 2003, CIRC RES, V93, P907, DOI 10.1161/01.RES.0000100390.68771.CC
   Flather MD, 2000, LANCET, V355, P1575, DOI 10.1016/S0140-6736(00)02212-1
   Fleming I, 2003, AM J PHYSIOL-REG I, V284, pR1, DOI 10.1152/ajpregu.00323.2002
   Frangogiannis NG, 2015, COMPR PHYSIOL, V5, P1841, DOI 10.1002/cphy.c150006
   Frank A, 2012, SEMIN CARDIOTHORAC V, V16, P123, DOI 10.1177/1089253211436350
   Gao Y, 2019, CRIT REV FOOD SCI, V59, pS244, DOI [10.1080/10408398.2018.1496320, 10.1079/PAVSNNR201813022]
   Getachew AT, 2019, INT J BIOL MACROMOL, V121, P852, DOI 10.1016/j.ijbiomac.2018.10.091
   Gong GP, 2018, INT J BIOL MACROMOL, V109, P611, DOI 10.1016/j.ijbiomac.2017.12.017
   Gu W, 2020, BIOMED PHARMACOTHER, V125, DOI 10.1016/j.biopha.2020.109910
   Gullón B, 2015, FOOD FUNCT, V6, P525, DOI [10.1039/c4fo00857j, 10.1039/C4FO00857J]
   Guo K, 2014, J ETHNOPHARMACOL, V155, P1227, DOI 10.1016/j.jep.2014.07.006
   Hage FG, 2014, J HUM HYPERTENS, V28, P410, DOI 10.1038/jhh.2013.111
   Han RH, 2016, INT IMMUNOPHARMACOL, V38, P306, DOI 10.1016/j.intimp.2016.06.014
   Hao PP, 2017, J AM COLL CARDIOL, V69, P2952, DOI 10.1016/j.jacc.2017.04.041
   Haynes MP, 2000, CIRC RES, V87, P677, DOI 10.1161/01.RES.87.8.677
   He XR, 2018, FOOD CHEM, V245, P899, DOI 10.1016/j.foodchem.2017.11.084
   Hou CY, 2020, INT J BIOL MACROMOL, V153, P248, DOI 10.1016/j.ijbiomac.2020.02.315
   Hu J, 2018, PHYTOMEDICINE, V42, P245, DOI 10.1016/j.phymed.2018.03.036
   Hwang SR, 2014, EXPERT OPIN DRUG DEL, V11, P1955, DOI 10.1517/17425247.2014.945420
   Ibáñez B, 2015, J AM COLL CARDIOL, V65, P1455, DOI 10.1016/j.jacc.2015.02.032
   Jia S, 2017, INT J MOL SCI, V18, DOI 10.3390/ijms18122555
   Jia Y X, 1998, Sheng Li Xue Bao, V50, P309
   Jiang MH, 2010, EXPERT OPIN THER TAR, V14, P1367, DOI 10.1517/14728222.2010.531010
   Jiao R, 2016, AM J CHINESE MED, V44, P463, DOI 10.1142/S0192415X16500269
   Jin ML, 2017, INT J BIOL MACROMOL, V94, P1, DOI 10.1016/j.ijbiomac.2016.09.099
   Joseph P, 2017, CIRC RES, V121, P677, DOI 10.1161/CIRCRESAHA.117.308903
   Kelly CJ, 2015, CELL HOST MICROBE, V17, P662, DOI 10.1016/j.chom.2015.03.005
   Kimura I, 2011, P NATL ACAD SCI USA, V108, P8030, DOI 10.1073/pnas.1016088108
   Koh A, 2016, CELL, V165, P1332, DOI 10.1016/j.cell.2016.05.041
   Koppel N, 2017, SCIENCE, V356, DOI 10.1126/science.aag2770
   Layne K, 2017, BRIT J CLIN PHARMACO, V83, P20, DOI 10.1111/bcp.13013
   Lee OH, 2012, INT J MOL SCI, V13, P698, DOI 10.3390/ijms13010698
   Li LF, 2019, J AGR FOOD CHEM, V67, P5968, DOI 10.1021/acs.jafc.9b01489
   Li QJ, 2019, BIOMED PHARMACOTHER, V110, P20, DOI 10.1016/j.biopha.2018.11.012
   Li Q, 2017, CARBOHYD POLYM, V169, P304, DOI 10.1016/j.carbpol.2017.04.034
   Li XF, 2016, FOOD FUNCT, V7, P2398, DOI 10.1039/c6fo00288a
   Li YJ, 2015, INT J BIOL MACROMOL, V77, P307, DOI 10.1016/j.ijbiomac.2015.03.039
   Lim SH, 2017, NUTR RES, V45, P19, DOI 10.1016/j.nutres.2017.07.003
   Lim SH, 2010, J KOREAN SOC APPL BI, V53, P570, DOI 10.3839/jksabc.2010.088
   Lin XA, 2010, BIOMED CHROMATOGR, V24, P820, DOI 10.1002/bmc.1369
   Liu JJ, 2014, EXPERT OPIN INV DRUG, V23, P523, DOI 10.1517/13543784.2014.892582
   Liu QQ, 2019, EXP THER MED, V18, P509, DOI 10.3892/etm.2019.7612
   Liu YM, 2019, CARBOHYD POLYM, V205, P500, DOI 10.1016/j.carbpol.2018.10.041
   Luan AN, 2015, ENVIRON TOXICOL PHAR, V39, P1081, DOI 10.1016/j.etap.2015.03.014
   Madan S, 2020, EUR J HEART FAIL, V22, P629, DOI 10.1002/ejhf.1792
   Marques FZ, 2017, CIRCULATION, V135, P964, DOI [10.1161/CIRCULATIONAHA.116.024545, 10.1161/circulationaha.116.024545]
   Mei SB, 2019, TOXICOL LETT, V307, P41, DOI 10.1016/j.toxlet.2019.02.013
   Mendis S, 2011, GLOBAL ATLAS CARDIOV
   Meng LZ, 2014, J FUNCT FOODS, V9, P242, DOI 10.1016/j.jff.2014.04.029
   Meng Y, 2020, BIOMACROMOLECULES, V21, P1653, DOI 10.1021/acs.biomac.9b01644
   [缪化春 MIAO Huachun], 2006, [高血压杂志, Chinese Journal of Hypertension], V14, P531
   Morrish NJ, 2001, DIABETOLOGIA, V44, pS14, DOI 10.1007/PL00002934
   Mueller A, 2000, GLYCOBIOLOGY, V10, P339, DOI 10.1093/glycob/10.4.339
   Nakamura M, 2018, NAT REV CARDIOL, V15, P387, DOI 10.1038/s41569-018-0007-y
   Natarajan N, 2016, PHYSIOL GENOMICS, V48, P826, DOI 10.1152/physiolgenomics.00089.2016
   Neri M, 2015, CURR VASC PHARMACOL, V13, P26, DOI 10.2174/15701611113119990003
   Oparil S, 2003, ANN INTERN MED, V139, P761, DOI 10.7326/0003-4819-139-9-200311040-00011
   Palleschi A, 2005, CARBOHYD RES, V340, P2154, DOI 10.1016/j.carres.2005.06.026
   PALMER RMJ, 1987, NATURE, V327, P524, DOI 10.1038/327524a0
   Patel BM, 2018, CARDIOVASC TOXICOL, V18, P1, DOI 10.1007/s12012-017-9406-2
   Patil NP, 2018, FRONT CARDIOVASC MED, V5, DOI 10.3389/fcvm.2018.00153
   Pluznick JL, 2013, P NATL ACAD SCI USA, V110, P4410, DOI 10.1073/pnas.1215927110
   Pop C, 2020, MOLECULES, V25, DOI 10.3390/molecules25030466
   Raish M, 2017, INT J BIOL MACROMOL, V97, P544, DOI 10.1016/j.ijbiomac.2017.01.074
   Rastogi S, 2016, PHYTOMEDICINE, V23, P1082, DOI 10.1016/j.phymed.2015.10.012
   Reis JF, 2016, J TRANSL MED, V14, DOI 10.1186/s12967-016-1076-5
   RIBEIRO MO, 1992, HYPERTENSION, V20, P298, DOI 10.1161/01.HYP.20.3.298
   Robles-Vera I, 2020, FRONT PHYSIOL, V11, DOI 10.3389/fphys.2020.00277
   Roth GA, 2020, J AM COLL CARDIOL, V76, P2982, DOI 10.1016/j.jacc.2020.11.010
   Rowe GC, 2010, CIRC RES, V107, P825, DOI 10.1161/CIRCRESAHA.110.223818
   Russell FA, 2014, PHYSIOL REV, V94, P1099, DOI 10.1152/physrev.00034.2013
   Serino A, 2019, NUTRIENTS, V11, DOI 10.3390/nu11010053
   Shaito A, 2020, FRONT PHARMACOL, V11, DOI 10.3389/fphar.2020.00422
   Shu ZP, 2020, INT J BIOL MACROMOL, V144, P847, DOI 10.1016/j.ijbiomac.2019.09.162
   Sila A, 2014, INT J BIOL MACROMOL, V69, P236, DOI 10.1016/j.ijbiomac.2014.05.052
   Singal PK, 1998, NEW ENGL J MED, V339, P900, DOI 10.1056/NEJM199809243391307
   Tan HF, 2016, INT J BIOL MACROMOL, V85, P487, DOI 10.1016/j.ijbiomac.2016.01.023
   Tanai E, 2016, COMPR PHYSIOL, V6, P187, DOI 10.1002/cphy.c140055
   Tang HX, 2017, EVID-BASED COMPL ALT, V2017, DOI 10.1155/2017/7436259
   Tang TWH, 2019, CIRCULATION, V139, P647, DOI 10.1161/CIRCULATIONAHA.118.035235
   Tang WHW, 2019, NAT REV CARDIOL, V16, P137, DOI 10.1038/s41569-018-0108-7
   Van Vliet BN, 2000, J PHARMACOL TOXICOL, V44, P361, DOI 10.1016/S1056-8719(00)00126-X
   Wang CY, 2019, CURR TOP NUTRACEUT R, V17, P105
   Wang CY, 2019, BIOMED PHARMACOTHER, V116, DOI 10.1016/j.biopha.2019.109022
   Wang PC, 2016, CARBOHYD POLYM, V148, P86, DOI 10.1016/j.carbpol.2016.02.060
   Wang T, 2016, INT J BIOL MACROMOL, V83, P195, DOI 10.1016/j.ijbiomac.2015.11.078
   Wang X, 2019, INT J BIOL MACROMOL, V141, P1013, DOI 10.1016/j.ijbiomac.2019.09.007
   [王再花 Wang Zaihua], 2017, [热带作物学报, Chinese Journal of Tropical Crops], V38, P1764
   World Health Organization, 2013, WORLD HLTH DAY 2013
   Xiang FX, 2016, INT J BIOL MACROMOL, V82, P308, DOI 10.1016/j.ijbiomac.2015.09.060
   Xin YF, 2011, FOOD CHEM TOXICOL, V49, P259, DOI 10.1016/j.fct.2010.10.028
   Xin YF, 2011, BIOL PHARM BULL, V34, P1523, DOI 10.1248/bpb.34.1523
   Xiong QP, 2015, INT J BIOL MACROMOL, V78, P324, DOI 10.1016/j.ijbiomac.2015.04.015
   Xu De-sheng, 2005, Yaoxue Xuebao, V40, P636
   Xu F, 2017, BIOMED PHARMACOTHER, V95, P504, DOI 10.1016/j.biopha.2017.08.118
   Xu J, 2017, MED RES REV, V37, P1140, DOI 10.1002/med.21431
   Xu XQ, 2018, J AGR FOOD CHEM, V66, P8615, DOI 10.1021/acs.jafc.8b01497
   Yagi A, 2001, PLANTA MED, V67, P297, DOI 10.1055/s-2001-14314
   Yan Mei-Qiu, 2019, Zhongguo Zhong Yao Za Zhi, V44, P4896, DOI 10.19540/j.cnki.cjcmm.20190610.401
   Yang T, 2015, HYPERTENSION, V65, P1331, DOI 10.1161/HYPERTENSIONAHA.115.05315
   Yang Y, 2017, BIOL TRACE ELEM RES, V177, P345, DOI 10.1007/s12011-016-0896-8
   Yang YN, 2020, INT J BIOL MACROMOL, V155, P995, DOI 10.1016/j.ijbiomac.2019.11.063
   Yi Yang, 2014, Yaoxue Xuebao, V49, P443
   Yu TT, 2013, BMC COMPLEM ALTERN M, V13, DOI 10.1186/1472-6882-13-173
   Zeng D, 2018, INT J BIOL MACROMOL, V107, P1086, DOI 10.1016/j.ijbiomac.2017.09.088
   Zhang F, 2020, MICROBIOL MOL BIOL R, V84, DOI 10.1128/MMBR.00072-19
   Zhang JF, 2016, INT J BIOL MACROMOL, V82, P505, DOI 10.1016/j.ijbiomac.2015.09.069
   Zhang M, 2014, LWT-FOOD SCI TECHNOL, V58, P594, DOI 10.1016/j.lwt.2014.04.020
   Zhang Q, 2015, J ETHNOPHARMACOL, V173, P48, DOI 10.1016/j.jep.2015.06.011
   Zhang R, 2018, J CELL MOL MED, V22, P4830, DOI 10.1111/jcmm.13740
   Zhang TH, 2018, NUTRIENTS, V10, DOI 10.3390/nu10081055
   Zhao D, 2019, NAT REV CARDIOL, V16, P203, DOI 10.1038/s41569-018-0119-4
   Zhao P, 2018, J ETHNOPHARMACOL, V214, P274, DOI 10.1016/j.jep.2017.12.006
   Zhao TC, 2007, CARDIOVASC RES, V76, P473, DOI 10.1016/j.cardiores.2007.08.010
   Zhu XY, 2018, ACTA CIR BRAS, V33, P868, DOI 10.1590/s0102-865020180100000001
   Zhu ZY, 2019, NAT PROD RES, V33, P1721, DOI 10.1080/14786419.2018.1434643
   Zuo YH, 2018, FRONT PHYSIOL, V9, DOI 10.3389/fphys.2018.00699
NR 143
TC 14
Z9 15
U1 7
U2 74
PU ELSEVIER
PI AMSTERDAM
PA RADARWEG 29, 1043 NX AMSTERDAM, NETHERLANDS
SN 0141-8130
EI 1879-0003
J9 INT J BIOL MACROMOL
JI Int. J. Biol. Macromol.
PD AUG 31
PY 2021
VL 185
BP 917
EP 934
DI 10.1016/j.ijbiomac.2021.07.008
EA JUL 2021
PG 18
WC Biochemistry & Molecular Biology; Chemistry, Applied; Polymer Science
WE Science Citation Index Expanded (SCI-EXPANDED)
SC Biochemistry & Molecular Biology; Chemistry; Polymer Science
GA TT0SW
UT WOS:000680062600005
PM 34229020
DA 2023-11-17
ER

PT J
AU Zhao, WT
   An, R
   Liu, FT
   Gu, JT
   Sun, Y
   Xu, SL
   Pan, YM
   Gao, ZY
   Ji, HY
   Du, ZM
AF Zhao, Wenting
   An, Ran
   Liu, Fangtong
   Gu, Jintao
   Sun, Yue
   Xu, Silun
   Pan, Yumiao
   Gao, Zhiyuan
   Ji, Hongyu
   Du, Zhimin
TI Urinary metabolomics analysis of the protective effects of Daming
   capsule on hyperlipidemia rats using ultra-high-performance liquid
   chromatography coupled to quadrupole time-of-flight mass spectrometry
SO JOURNAL OF SEPARATION SCIENCE
LA English
DT Article
DE biomarkers; Daming capsule; hyperlipidemia; metabolomics; traditional
   Chinese medicine
ID TRYPTOPHAN-METABOLISM; PLASMA HOMOCYSTEINE; NICOTINURIC ACID; DNA
   METHYLATION; DIET; PROFILE; ATHEROSCLEROSIS; DISEASE; HEALTH; LIPIDS
AB Hyperlipidemia is recognized as one of the most important risk factors for morbidity and mortality due to cardiovascular diseases. Daming capsule, a Chinese patent medicine, has shown definitive efficacy in patients with hyperlipidemia. In this study, serum biochemistry and histopathology assessment were used to investigate the lipid-lowering effect of Daming capsule. Furthermore, urinary metabolomics based on ultra high performance liquid chromatography with quadrupole time-of-flight mass spectrometry was conducted to identify the urinary biomarkers associated with hyperlipidemia and discover the underlying mechanisms of the antihyperlipidemic action of Daming capsule. After 10 weeks of treatment, Daming capsule significantly lowered serum lipid levels and ameliorated hepatic steatosis induced by a high-fat diet. A total of 33 potential biomarkers associated with hyperlipidemia were identified, among which 26 were robustly restored to normal levels after administration of Daming capsule. Pathway analysis revealed that the lipid-lowering effect of Daming capsule is related to the regulation of multiple metabolic pathways including vitamin B and amino acid metabolism, tricarboxylic acid cycle, and pentose phosphate pathway. Notably, the study demonstrates that metabolomics is a powerful tool to elucidate the multitarget mechanism of traditional Chinese medicines, thereby promoting their research and development.
C1 [Zhao, Wenting; An, Ran; Liu, Fangtong; Gu, Jintao; Sun, Yue; Xu, Silun; Pan, Yumiao; Gao, Zhiyuan; Ji, Hongyu; Du, Zhimin] Harbin Med Univ, Affiliated Hosp 2, Inst Clin Pharm, Univ Key Lab Drug Res,Heilongjiang Higher Educ In, Harbin, Peoples R China.
   [Zhao, Wenting] Harbin Med Univ, Dept Pharm, Affiliated Hosp 1, Harbin, Peoples R China.
   [Du, Zhimin] Harbin Med Univ, Coll Pharm, Dept Clin Pharmacol, Harbin, Peoples R China.
   [Du, Zhimin] Macau Univ Sci & Technol, State Key Lab Qual Res Chinese Med, Macau, Peoples R China.
C3 Harbin Medical University; Harbin Medical University; Harbin Medical
   University; Macau University of Science & Technology
RP Du, ZM (corresponding author), Harbin Med Univ, Affiliated Hosp 2, Inst Clin Pharm, Xuefu Rd 246, Harbin 150086, Peoples R China.
EM dzm1956@126.com
RI Cheng, Yuan/JKJ-0794-2023; Zhang, Yihao/JGM-3514-2023
FU National Natural Science Foundation of China [81603263]; Natural Science
   Foundation of Heilongjiang Province [QC2016105]
FX the National Natural Science Foundation of China, Grant/Award Number:
   81603263; Natural Science Foundation of Heilongjiang Province,
   Grant/Award Number: QC2016105
CR Agus A, 2018, CELL HOST MICROBE, V23, P716, DOI 10.1016/j.chom.2018.05.003
   Ai J, 2009, BIOL PHARM BULL, V32, P1354, DOI 10.1248/bpb.32.1354
   An R, 2015, J SEP SCI, V38, P1507, DOI 10.1002/jssc.201401269
   Bae S, 2014, EPIGENETICS-US, V9, P396, DOI 10.4161/epi.27323
   Bates CJ, 2002, BRIT J NUTR, V87, P71, DOI 10.1079/BJN2001479
   Baumgartner R, 2019, CYTOKINE, V122, DOI 10.1016/j.cyto.2017.09.004
   Berg M, 2020, CARDIOVASC RES, V116, P1948, DOI 10.1093/cvr/cvz258
   Bian Y, 2019, BIOMED PHARMACOTHER, V117, DOI 10.1016/j.biopha.2019.109176
   Bird JK, 2015, J NUTR, V145, P79, DOI 10.3945/jn.114.199117
   Bo L, 2018, FOOD FUNCT, V9, P5965, DOI 10.1039/c8fo00902c
   Chang H, 2017, SCI REP-UK, V7, DOI 10.1038/s41598-017-11759-z
   Chen D, 2018, J CELL BIOCHEM, V119, DOI 10.1002/jcb.27068
   Chen YQ, 2013, J CLIN ENDOCR METAB, V98, pE275, DOI 10.1210/jc.2012-2702
   Dehkordi Elham Hashemi, 2016, Adv Biomed Res, V5, P88, DOI 10.4103/2277-9175.182219
   Delaney J, 2004, BIOMARKERS, V9, P271, DOI 10.1080/13547500400018570
   FIGGE HL, 1988, J CLIN PHARMACOL, V28, P1136, DOI 10.1002/j.1552-4604.1988.tb05731.x
   Fuentes E, 2013, MEDIAT INFLAMM, V2013, DOI 10.1155/2013/136584
   Gille A, 2008, ANNU REV PHARMACOL, V48, P79, DOI 10.1146/annurev.pharmtox.48.113006.094746
   Guo FC, 2017, FOOD FUNCT, V8, P2455, DOI 10.1039/c7fo00081b
   He Y, 2020, J SEP SCI, V43, P1458, DOI 10.1002/jssc.201900944
   Huang CF, 2013, DIABETES CARE, V36, P1729, DOI 10.2337/dc12-1067
   Huang L, 2008, BIOMED ENVIRON SCI, V21, P514, DOI 10.1016/S0895-3988(09)60011-8
   Jambocus NGS, 2016, J DIABETES RES, V2016, DOI 10.1155/2016/2391592
   Ji HY, 2018, J PHARMACEUT BIOMED, V156, P104, DOI 10.1016/j.jpba.2018.04.015
   Ji Y, 2019, NUTRIENTS, V11, DOI 10.3390/nu11092062
   JONES KM, 1959, BIOCHEM J, V73, P714, DOI 10.1042/bj0730714
   Jung TW, 2020, MOL CELL ENDOCRINOL, V518, DOI 10.1016/j.mce.2020.110928
   Karr S, 2017, AM J MANAG CARE, V23, pS139
   Katsiki N, 2016, METABOLISM, V65, P1109, DOI 10.1016/j.metabol.2016.05.003
   Kelly KB, 2016, NUTRIENTS, V8, DOI 10.3390/nu8100594
   Kennedy DO, 2016, NUTRIENTS, V8, DOI 10.3390/nu8020068
   Kim D, 2017, OXID MED CELL LONGEV, V2017, DOI 10.1155/2017/8639485
   Krishnan S, 2018, CELL REP, V23, P1099, DOI 10.1016/j.celrep.2018.03.109
   Li W, 2018, J NUTR BIOCHEM, V59, P76, DOI 10.1016/j.jnutbio.2018.05.010
   Liu Y, 2013, DIABETES, V62, P743, DOI 10.2337/db12-0687
   Lugo-Huitrón R, 2011, NEUROTOXICOL TERATOL, V33, P538, DOI 10.1016/j.ntt.2011.07.002
   Ma N, 2017, SCI REP-UK, V7, DOI 10.1038/s41598-017-11422-7
   Nassar AF, 2017, DRUG DISCOV TODAY, V22, P463, DOI 10.1016/j.drudis.2016.11.020
   Nicholson JK, 1999, XENOBIOTICA, V29, P1181, DOI 10.1080/004982599238047
   Patterson AD, 2009, J PROTEOME RES, V8, P4293, DOI 10.1021/pr9004103
   Polyzos KA, 2015, HAMOSTASEOLOGIE, V35, P128, DOI 10.5482/HAMO-14-10-0052
   Shirolkar A, 2016, BIOMED PHARMACOTHER, V83, P1265, DOI 10.1016/j.biopha.2016.08.051
   Song XD, 2015, BMC COMPLEM ALTERN M, V15, DOI 10.1186/s12906-015-0668-6
   Sozen E, 2020, METABOLISM, V106, DOI 10.1016/j.metabol.2020.154205
   Sun H, 2012, PHYTOTHER RES, V26, P1466, DOI 10.1002/ptr.4613
   Sun JH, 2017, LIPIDS HEALTH DIS, V16, DOI 10.1186/s12944-017-0533-3
   Tang J, 2017, BRIT J NUTR, V118, P641, DOI 10.1017/S0007114517002641
   Ulvik A, 2014, AM J CLIN NUTR, V100, P250, DOI 10.3945/ajcn.114.083196
   Wang GG, 2011, HEART INT, V6, P75, DOI 10.4081/hi.2011.e21
   Wu GS, 2019, J ETHNOPHARMACOL, V242, DOI 10.1016/j.jep.2019.112057
   Yamamoto T, 2017, J AM SOC NEPHROL, V28, P1534, DOI 10.1681/ASN.2016070731
   Zeng L, 2021, J SEP SCI, V44, DOI 10.1002/jssc.202000911
   Zeng W, 2020, BIOMED CHROMATOGR, V34, DOI 10.1002/bmc.4795
   Zhang AH, 2010, PLANTA MED, V76, P2026, DOI 10.1055/s-0030-1250542
   Zhang L, 2012, EUR HEART J, V33, P2025, DOI 10.1093/eurheartj/ehs175
   Zhang R, 2012, BMC COMPLEM ALTERN M, V12, DOI 10.1186/1472-6882-12-21
   Zhang Y, 2016, SCI REP-UK, V6, DOI 10.1038/srep34284
NR 57
TC 2
Z9 2
U1 0
U2 20
PU WILEY-V C H VERLAG GMBH
PI WEINHEIM
PA POSTFACH 101161, 69451 WEINHEIM, GERMANY
SN 1615-9306
EI 1615-9314
J9 J SEP SCI
JI J. Sep. Sci.
PD SEP
PY 2021
VL 44
IS 17
BP 3305
EP 3318
DI 10.1002/jssc.202100113
EA JUL 2021
PG 15
WC Chemistry, Analytical
WE Science Citation Index Expanded (SCI-EXPANDED)
SC Chemistry
GA UN1WJ
UT WOS:000670522100001
PM 34185383
DA 2023-11-17
ER

PT J
AU Sun, LL
   Jia, HM
   Yu, M
   Yang, Y
   Li, JJ
   Tian, D
   Zhang, HW
   Zou, ZM
AF Sun, Lili
   Jia, Hongmei
   Yu, Meng
   Yang, Yong
   Li, Jiaojiao
   Tian, Dong
   Zhang, Hongwu
   Zou, Zhongmei
TI <i>Salvia miltiorrhiza</i> and <i>Pueraria lobata</i>, two eminent herbs
   in Xin-Ke-Shu, ameliorate myocardial ischemia partially by modulating
   the accumulation of free fatty acids in rats
SO PHYTOMEDICINE
LA English
DT Article
DE Xin-Ke-Shu; Targeted metabolomics; Free fatty acids; Myocardial
   ischemia; UFLC-MS/MS
ID ARACHIDONIC-ACID; HEART-FAILURE; OLEIC-ACID; INFARCTION; DAMAGE; INJURY;
   ATHEROSCLEROSIS; CONTRIBUTES; OVERLOAD; MEDICINE
AB Background: Xin-Ke-Shu (XKS), a commonly used traditional Chinese medicine, has been clinically proven to be effective for treatment of acute myocardial ischemia (AMI). Numerous studies underscore the important role of fatty acid metabolism in the pathogenesis of AMI.
   Purpose: This study examined the relationship between free fatty acids (FFAs) and AMI and the contributions of individual herbs found in XKS to provide a basis for the study of the compatible principle of XKS.
   Methods: UFLC-MS/MS-based targeted metabolomics was performed to analyze the levels of 15 FFAs in the plasma and myocardium of isoproterenol (ISO)-induced AMI rats treated with XKS and the subtracted prescriptions of XKS. Electrocardiogram data, H&E staining, biochemical analysis and western blotting were assayed to illustrate the cardioprotection of XKS and its subtracted prescription in AMI. Correlation analysis was used to reveal the relationship between the levels of FFAs and overexpressed proteins/biochemical enzymes.
   Results: We found aberrant fatty acid metabolism in AMI rats. In both plasma and myocardium, the concentrations of most of quantified FFAs were significantly altered, whereas the concentrations of stearic acid and behenic acid were similar between the control and AMI groups. Correlation analysis revealed that palmitic acid, oleic acid, linoleic acid and arachidonic acid were potentially the most relevant FFAs to inflammatory and apoptotic proteins and CK-MB. Moreover, XKS effectively alleviated pathological alterations, FFA metabolism abnormity, inflammation and apoptosis found in the myocardium of AMI rats. Notably, the removal of Salvia miltiorrhiza and Pueraria lobata from XKS resulted in markedly regulation loss of cardioprotection during AMI, especially mediation loss of FFA metabolism. The other three herbs of XKS also played a role in improving AMI.
   Conclusion: Fatty acid metabolism aberrance occurred during AMI. S. miltiorrhiza and P. lobata play vital roles in the anti-inflammatory and anti-apoptotic action partially by regulating FFA levels. Our findings revealed potential novel clinical FFAs for predicting AMI and extended the insights into the compatible principle of XKS in which S. miltiorrhiza and P. lobata can potently modulate FFA metabolism.
C1 [Sun, Lili; Jia, Hongmei; Yu, Meng; Yang, Yong; Li, Jiaojiao; Tian, Dong; Zhang, Hongwu; Zou, Zhongmei] Chinese Acad Med Sci & Peking Union Med Coll, Inst Med Plant Dev, Beijing 100193, Peoples R China.
C3 Chinese Academy of Medical Sciences - Peking Union Medical College;
   Peking Union Medical College; Institute of Medicinal Plant Development -
   CAMS
RP Zou, ZM (corresponding author), Chinese Acad Med Sci & Peking Union Med Coll, Inst Med Plant Dev, Beijing 100193, Peoples R China.
EM zmzon@implad.ac.cn
RI Zhang, Hw/HPD-4999-2023; Sun, lili/GQH-2057-2022
FU National Natural Science Foundation of China [81473332]; National
   Mega-project for Innovative Drugs [2019ZX09735002]; CAMS Innovation Fund
   for Medical Sciences (CIFMS) [2016-I2M-3-015]
FX This work was financially supported by the National Natural Science
   Foundation of China (Grant No. 81473332), the National Mega-project for
   Innovative Drugs (2019ZX09735002), and the CAMS Innovation Fund for
   Medical Sciences (CIFMS, 2016-I2M-3-015).
CR Baylin A, 2004, J NUTR, V134, P3095, DOI 10.1093/jn/134.11.3095
   Blair HC, 2016, VASC PHARMACOL, V78, P17, DOI 10.1016/j.vph.2015.06.012
   Chang X, 2015, J CHROMATOGR B, V1006, P16, DOI 10.1016/j.jchromb.2015.10.007
   Davidson MH, 2013, CURR OPIN LIPIDOL, V24, P467, DOI 10.1097/MOL.0000000000000019
   De Jong KA, 2017, CAN J CARDIOL, V33, P860, DOI 10.1016/j.cjca.2017.03.009
   Di Paola M, 2000, BIOCHEM BIOPH RES CO, V277, P128, DOI 10.1006/bbrc.2000.3653
   Di Paola M, 2006, FEBS LETT, V580, P775, DOI 10.1016/j.febslet.2005.12.090
   Dobrzyn P, 2015, PROG LIPID RES, V57, P1, DOI 10.1016/j.plipres.2014.11.003
   Dobrzyn P, 2012, MITOCHONDRION, V12, P132, DOI 10.1016/j.mito.2011.05.007
   Dziewulska A, 2012, MOL MEMBR BIOL, V29, P309, DOI 10.3109/09687688.2012.710340
   Guo JH, 2016, SCI REP-UK, V6, DOI 10.1038/srep37919
   Hjelte LE, 2005, J NUTR, V135, P2271, DOI 10.1093/jn/135.9.2271
   Jia HM, 2013, EVID-BASED COMPL ALT, V2013, DOI 10.1155/2013/487158
   Kocak C, 2016, LIFE SCI, V147, P15, DOI 10.1016/j.lfs.2016.01.038
   Lam Vy, 2016, PLoS One, V11, pe0160840, DOI 10.1371/journal.pone.0160840
   Lee KN, 2017, J MOL CELL CARDIOL, V108, P194, DOI 10.1016/j.yjmcc.2017.06.007
   Li ZM, 2018, ACTA PHARMACOL SIN, V39, P802, DOI 10.1038/aps.2017.193
   Liu YT, 2016, SCI REP-UK, V6, DOI 10.1038/srep30208
   Liu YT, 2014, J PHARMACEUT BIOMED, V90, P35, DOI 10.1016/j.jpba.2013.11.008
   Liu YT, 2013, MOL BIOSYST, V9, P2823, DOI 10.1039/c3mb70222g
   National Pharmacopoeia Committee, 2020, PHARMACOPOEIA PEOPLE
   Nwokocha C, 2017, J ETHNOPHARMACOL, V203, P163, DOI 10.1016/j.jep.2017.03.037
   Oie E, 2011, J INTERN MED, V270, P263, DOI 10.1111/j.1365-2796.2011.02384.x
   Palomer X, 2018, TRENDS ENDOCRIN MET, V29, P178, DOI 10.1016/j.tem.2017.11.009
   Peng JB, 2011, J PHARMACEUT BIOMED, V55, P984, DOI 10.1016/j.jpba.2011.03.045
   Queenthy SS, 2013, EUR J PHARMACOL, V718, P213, DOI 10.1016/j.ejphar.2013.08.031
   Sergi D, 2020, NUTR NEUROSCI, V23, P321, DOI 10.1080/1028415X.2018.1501533
   Song JK, 2019, ACTA PHARM SIN B, V9, P505, DOI 10.1016/j.apsb.2019.01.010
   Suchal I, 2016, PHYTOMEDICINE, V23, P1401, DOI 10.1016/j.phymed.2016.07.015
   Sun LL, 2018, PHYTOMEDICINE, V49, P83, DOI 10.1016/j.phymed.2018.06.026
   Surendran A, 2019, SCI REP-UK, V9, DOI 10.1038/s41598-019-48227-9
   Swirski FK, 2013, SCIENCE, V339, P161, DOI 10.1126/science.1230719
   Tallima H, 2018, J ADV RES, V11, P33, DOI 10.1016/j.jare.2017.11.004
   Yary T, 2016, AM J CLIN NUTR, V103, P1337, DOI 10.3945/ajcn.115.128629
   Yuan T, 2015, INT J CLIN EXP PATHO, V8, P5044
   Zeng CL, 2015, J MOL CELL CARDIOL, V79, P1, DOI 10.1016/j.yjmcc.2014.10.002
   Zhao LJ, 2016, J PROTEOME RES, V15, P2327, DOI 10.1021/acs.jproteome.6b00409
NR 37
TC 8
Z9 9
U1 8
U2 43
PU ELSEVIER GMBH
PI MUNICH
PA HACKERBRUCKE 6, 80335 MUNICH, GERMANY
SN 0944-7113
EI 1618-095X
J9 PHYTOMEDICINE
JI Phytomedicine
PD AUG
PY 2021
VL 89
AR 153620
DI 10.1016/j.phymed.2021.153620
EA JUL 2021
PG 12
WC Plant Sciences; Chemistry, Medicinal; Integrative & Complementary
   Medicine; Pharmacology & Pharmacy
WE Science Citation Index Expanded (SCI-EXPANDED)
SC Plant Sciences; Pharmacology & Pharmacy; Integrative & Complementary
   Medicine
GA TR9NQ
UT WOS:000679285700012
PM 34218216
DA 2023-11-17
ER

PT J
AU Gu, Y
   Xiao, ZZ
   Wu, JL
   Guo, MJ
   Lv, P
   Dou, N
AF Gu, Yan
   Xiao, Zhanzhan
   Wu, Jianlie
   Guo, Mingjin
   Lv, Ping
   Dou, Ning
TI Anti-Atherosclerotic Effect of Afrocyclamin A against Vascular Smooth
   Muscle Cells Is Mediated via p38 MAPK Signaling Pathway
SO CELL JOURNAL
LA English
DT Article
DE Afrocyclamin A; Cardioprotective; Pro-Inflammatory Cytokines; p38
   Mitogen-Activated Protein Kinase
ID FINE PARTICULATE MATTER; AIR-POLLUTION; ATHEROSCLEROSIS; INFLAMMATION;
   PM2.5
AB Objective: Research suggests that fine particulate matter (PM2.5) contributes to the expansion and development of atherosclerosis. Infiltration and proliferation of vascular smooth muscle cells (VSMCs) from the blood vessel media into the intima, is an important step in the atherosclerosis pathophysiology. Afrocyclamin A, is an oleanane-type triterpene saponin, isolated from Androsace umbellate, which is commonly used in Chinese herbal medicine. In the study, we examined the effect of Afrocyclamin A on PM2.5-induced VSMCs proliferation and scrutinized possible mechanisms of action.
   Materials and Methods: In the experimental study, counting Kit-8 (CCK-8) assay was used for estimation of VSMCs viability. BrdU immunofluorescence was used for estimation of VSMCs proliferation. The levels of antioxidant parameters such as malonaldehyde (MDA), superoxide dismutase (SOD), and glutathione (GSH); proinflammatory cytokines such as interleukin-16 (IL-beta), IL-6, tumor necrosis factor-alpha (TNF-alpha), nitric oxide (NO), endothelin-1 (ET-1), and vascular cell adhesion molecule-1 (VCAM-1), were estimated. The expression of proliferating cell nuclear antigen (PCNA) and phospho-p38 MAPK (p-p38 MAPK) was assessed.
   Results: Compared to PM2.5-treated cells, in addition to reducing PM2.5-induced VSMCs proliferation, Afrocyclamin A reduced the expression of PCNA and p-p38 MAPK, down-regulated the level of TNF-alpha, IL-1 beta, IL-6, VCAM-1, MDA and ET-1, and up-regulated SOD, GSH and NO level. Furthermore, the anti-proliferative effect of Afrocyclamin A was considerably increased following co-incubation of Afrocyclamin A with SB203580 (p38 MAPK inhibitor) in comparison with Afrocyclamin A-treated cells.
   Conclusion: Based on the results, we can conclude that Afrocyclamin A might reduce PM2.5-induced VSMCs proliferation via reduction of p38 MAPK signaling pathway.
C1 [Gu, Yan] Tianjin First Ctr Hosp, Dept Vasc Surg, Tianjin, Peoples R China.
   [Xiao, Zhanzhan] Fourth Peoples Hosp Jinan City, Dept Emergency Serv, Jinan, Shandong, Peoples R China.
   [Wu, Jianlie; Guo, Mingjin] Qingdao Univ, Dept Vasc Surg, Affiliated Hosp, Qingdao, Peoples R China.
   [Lv, Ping] Fourth Peoples Hosp Jinan City, Dept Hematol, Jinan, Shandong, Peoples R China.
   [Dou, Ning] Tongji Univ, Sch Med, Shanghai Peoples Hosp 4, Dept Gen Surg, Shanghai, Peoples R China.
C3 Qingdao University; Tongji University
RP Gu, Y (corresponding author), Tianjin First Ctr Hosp, Dept Vasc Surg, Tianjin, Peoples R China.
EM 18291939982@sina.com
FU Affiliated Hospital of Qingdao University, China
FX This work was financially supported by the Affiliated Hospital of
   Qingdao University, China. The authors declare no conflict of interest.
CR Agarwal NK, 2017, MED SCI, V21, P270, DOI 10.1161/CIR.0b013e3181dbece1
   Atzeni F, 2010, AUTOIMMUN REV, V9, P835, DOI 10.1016/j.autrev.2010.07.018
   Barmpadimos I, 2012, ATMOS CHEM PHYS, V12, P3189, DOI 10.5194/acp-12-3189-2012
   Bennett MR, 2016, CIRC RES, V118, P692, DOI 10.1161/CIRCRESAHA.115.306361
   Bishop PD, 2008, ANN VASC SURG, V22, P799, DOI 10.1016/j.avsg.2008.04.008
   Borup R, 2007, CHEM REV, V107, P3904, DOI 10.1021/cr050182l
   Chang XY, 2017, BIOMED RES INT, V2017, DOI 10.1155/2017/5716204
   Chen NX, 2012, CURR HYPERTENS REP, V14, P228, DOI 10.1007/s11906-012-0265-8
   Dinh QN, 2014, BIOMED RES INT, V2014, DOI 10.1155/2014/406960
   Dominici F, 2015, EPIDEMIOLOGY, V26, P556, DOI 10.1097/EDE.0000000000000297
   Gamble W, 2006, J THEOR BIOL, V239, P16, DOI 10.1016/j.jtbi.2005.07.008
   Glass CK, 2012, CELL METAB, V15, P635, DOI 10.1016/j.cmet.2012.04.001
   Goveia J, 2014, EMBO MOL MED, V6, P1105, DOI 10.15252/emmm.201404156
   Haga JH, 2007, J BIOMECH, V40, P947, DOI 10.1016/j.jbiomech.2006.04.011
   Haybar H, 2019, J MOL CELL CARDIOL, V132, P110, DOI 10.1016/j.yjmcc.2019.05.010
   Hou J, 2019, INT J ENV RES PUB HE, V16, DOI 10.3390/ijerph16214059
   Kälsch H, 2014, EUR HEART J, V35, P853, DOI 10.1093/eurheartj/eht426
   Kleeman MJ, 1999, ENVIRON SCI TECHNOL, V33, P3516, DOI 10.1021/es981277q
   KOMORI K, 1990, BLOOD VESSELS, V27, P238
   LEUNG DW, 1989, SCIENCE, V246, P1306, DOI 10.1126/science.2479986
   Ley K, 2001, J CLIN INVEST, V107, P1209, DOI 10.1172/JCI13005
   Luksha L, 2009, ATHEROSCLEROSIS, V202, P330, DOI 10.1016/j.atherosclerosis.2008.06.008
   Matthews C, 2006, CIRC RES, V99, P156, DOI 10.1161/01.RES.0000233315.38086.bc
   Montiel-Dávalos A, 2007, INHAL TOXICOL, V19, P91, DOI 10.1080/08958370701495212
   Newman JD, 2015, J AM COLL CARDIOL, V65, P1150, DOI 10.1016/j.jacc.2014.12.052
   Qi YX, 2011, P NATL ACAD SCI USA, V108, P1908, DOI 10.1073/pnas.1019219108
   Rubanyi GM, 1991, J CELL BIOCHEM, V39, P575
   Salahuddin S, 2012, GLOB HEART, V7, P113, DOI 10.1016/j.gheart.2012.05.003
   Shimokawa H, 2010, PFLUG ARCH EUR J PHY, V459, P915, DOI 10.1007/s00424-010-0790-8
   STOUT RW, 1993, BIOMED PHARMACOTHER, V47, P1, DOI 10.1016/0753-3322(93)90029-K
   Sun QH, 2005, JAMA-J AM MED ASSOC, V294, P3003, DOI 10.1001/jama.294.23.3003
   Sun QH, 2010, CIRCULATION, V121, P2755, DOI 10.1161/CIRCULATIONAHA.109.893461
   Uthman OA, 2015, COCHRANE DB SYST REV, DOI 10.1002/14651858.CD011163.pub2
   Wan Q, 2018, BMC COMPLEM ALTERN M, V18, DOI 10.1186/s12906-018-2206-9
   Wang JD, 2017, SCI TOTAL ENVIRON, V584, P426, DOI 10.1016/j.scitotenv.2017.01.027
   Warditiani NK, 2016, INT J PHARM CLIN RES, V8, P457
   Xie WX, 2015, HEART, V101, P257, DOI 10.1136/heartjnl-2014-306165
   Yildiz G, 2007, ANN NY ACAD SCI, V1100, P353, DOI 10.1196/annals.1395.038
   Yue X, 2016, MOL MED REP, V14, P1979, DOI 10.3892/mmr.2016.5457
   Zakkar M, 2009, ARTERIOSCL THROM VAS, V29, P1851, DOI 10.1161/ATVBAHA.109.193375
NR 40
TC 6
Z9 6
U1 1
U2 5
PU ROYAN INST
PI TEHRAN
PA PO BOX 19395-4644, TEHRAN, 00000, IRAN
SN 2228-5806
EI 2228-5814
J9 CELL J
JI Cell J.
PD JUL
PY 2021
VL 23
IS 2
BP 191
EP 198
DI 10.22074/cellj.2021.7148
PG 8
WC Cell Biology
WE Science Citation Index Expanded (SCI-EXPANDED)
SC Cell Biology
GA SR7TJ
UT WOS:000661248700006
PM 34096220
DA 2023-11-17
ER

PT J
AU Guo, N
   Chen, YG
   Yang, XF
   Yan, H
   Fan, B
   Quan, JY
   Wang, M
   Yang, HJ
AF Guo, Na
   Chen, Yangan
   Yang, Xiaofang
   Yan, Han
   Fan, Bin
   Quan, Jianye
   Wang, Mei
   Yang, Hongjun
TI Urinary metabolomic profiling reveals difference between two traditional
   Chinese medicine subtypes of coronary heart disease
SO JOURNAL OF CHROMATOGRAPHY B-ANALYTICAL TECHNOLOGIES IN THE BIOMEDICAL
   AND LIFE SCIENCES
LA English
DT Article
DE Qi stagnation; Qi deficiency; UHPLC-QTOF-MS; UHPLC-MS; MS amino acids;
   Metabolic pathways
ID BLOOD STASIS SYNDROME; ARTERY-DISEASE; DIAGNOSIS; CARNITINE; MS
AB The World Health Organization has shown that coronary heart disease (CHD) is a more common cause of death than cancer. In traditional Chinese medicine (TCM), CHD is classified as a form of thoracic obstruction that can be divided in different subtypes including Qi stagnation with blood stasis (QS) and Qi deficiency with blood stasis (QD). Different treatment strategies are used based on this subtyping. Owing to the lack of scientific markers in the diagnosis of these subtypes, subjective judgments made by clinicians have limited the objective manner for utility of TCM in the treatment of CHD. Untargeted (UHPLC-QTOF-MS) and targeted (UHPLC-MS/MS) metabolomics approaches were employed to search significantly different metabolites related to the QS or QD subtypes of CHD with angina pectoris in this study. A total of 42 metabolites were obtained in the untargeted metabolomics analysis and 34 amino acids were detected in the targeted metabolomics analysis. In total, 16 metabolites were found significantly different among different groups. The results showed distinct metabolic profiles of urine samples not only between CHD patients and healthy controls, but also between the two subtypes of CHD. Pathway analysis of the significantly varied metabolites revealed that there were subtype-related differences in the activity of pathways. Therefore, urinary metabolomics can reveal the pathological changes of CHD in different subtypes, make the diagnosis of CHD in different subtypes in an objective manner and comprehensive and contribute to personalized treatment by providing scientific evidence.
C1 [Guo, Na; Yang, Xiaofang; Yan, Han; Fan, Bin; Quan, Jianye; Yang, Hongjun] China Acad Chinese Med Sci, Expt Res Ctr, Beijing 100700, Peoples R China.
   [Guo, Na] China Acad Chinese Med Sci, Natl Resource Ctr Chinese Mat Med, Ctr Postdoctoral Res, State Key Lab Breeding Base Dao Herbs, Beijing 100700, Peoples R China.
   [Guo, Na] Lunan Pharmaceut Grp Co Ltd, State Key Lab Gener Manufacture Technol Tradit Ch, Linyi 276006, Shandong, Peoples R China.
   [Chen, Yangan; Wang, Mei] Leiden Univ, LU European Ctr Chinese Med & Nat Cpds, Inst Biol, Sylviusweg 72, NL-2333 BE Leiden, Netherlands.
   [Wang, Mei] SU BioMed, Post Bus 546, NL-2300 AM Leiden, Netherlands.
C3 China Academy of Chinese Medical Sciences; Experimental Research Center,
   CACMS; National Resource Center for Chinese Materia Medica, CACMS; China
   Academy of Chinese Medical Sciences; Leiden University - Excl LUMC;
   Leiden University
RP Yang, HJ (corresponding author), China Acad Chinese Med Sci, Expt Res Ctr, Beijing 100700, Peoples R China.; Wang, M (corresponding author), Leiden Univ, LU European Ctr Chinese Med & Nat Cpds, Inst Biol, Sylviusweg 72, NL-2333 BE Leiden, Netherlands.
EM M.Wang@biology.leidenuniv.nl; hongjun0420@vip.sina.com
RI Fan, Bin/HKN-3438-2023
FU National Key Research and Development Program of China [2019YFC1708900];
   Fundamental Research Funds for the Central Public Welfare Research
   Institutes [JBGS2021002, GH201916, GH2017-01-03]; National Natural
   Science Foundation of China [81370095]; National Science and Technology
   Major Project [2017ZX09301040]; Beijing Key Laboratory of Research of
   Chinese Medicine on Prevention and Treatment for Major Diseases; State
   Key Laboratory of Generic Manufacture Technology of Traditional Chinese
   Medicine
FX This work was financially supported by the National Key Research and
   Development Program of China (Grant Number 2019YFC1708900) , the
   Fundamental Research Funds for the Central Public Welfare Research
   Institutes (Grant numbers JBGS2021002, GH201916 and GH2017-01-03) , the
   National Natural Science Foundation of China, Grant 81370095, National
   Science and Technology Major Project (Grant number 2017ZX09301040) ,
   Beijing Key Laboratory of Research of Chinese Medicine on Prevention and
   Treatment for Major Diseases and State Key Laboratory of Generic
   Manufacture Technology of Traditional Chinese Medicine.
CR Abdel-Khalik J, 2021, J STEROID BIOCHEM, V206, DOI 10.1016/j.jsbmb.2020.105794
   Abrams J, 2005, NEW ENGL J MED, V352, P2524, DOI 10.1056/NEJMcp042317
   [Anonymous], 1981, CHINESE J CARDIOL
   [Anonymous], 2014, STAND PROGR DIAGN TR
   Bizzarri M, 2016, EXPERT OPIN DRUG MET, V12, P1181, DOI 10.1080/17425255.2016.1206887
   Chiu HH, 2020, J FOOD DRUG ANAL, V28, P60, DOI 10.1016/j.jfda.2019.10.003
   Davies SW, 2001, BRIT MED BULL, V59, P17, DOI 10.1093/bmb/59.1.17
   Emwas AH, 2019, METABOLITES, V9, DOI 10.3390/metabo9070123
   Feng Q, 2016, SCI REP-UK, V6, DOI 10.1038/srep22525
   Feng Yan, 2013, Zhongguo Zhong Xi Yi Jie He Za Zhi, V33, P878
   Gao X., 2019, J ETHNOPHARMACOL, V250
   Gao ZY, 2012, J ETHNOPHARMACOL, V141, P578, DOI 10.1016/j.jep.2011.08.071
   Grajeda-Iglesias C, 2018, RAMBAM MAIMONIDES ME, V9, DOI 10.5041/RMMJ.10337
   Hong-Shuan Z., 2010, CHINESE J BASIC MED
   Juan W., 2012, J BJING U TRAD CHINE
   Junmei S.U., 2015, ZHEJIANG MED J
   Kelly BB, 2012, MT SINAI J MED, V79, P632, DOI 10.1002/msj.21345
   KENNINGTON AS, 1990, NEW ENGL J MED, V323, P373, DOI 10.1056/NEJM199008093230603
   Khera AV, 2017, NAT REV GENET, V18, DOI 10.1038/nrg.2016.160
   Khodadadi M, 2020, METABOLOMICS, V16, DOI 10.1007/s11306-020-01687-x
   Kim YJ, 2017, BIOCHEM BIOPH RES CO, V482, P821, DOI 10.1016/j.bbrc.2016.11.119
   Kloner RA, 2017, J CARDIOVASC PHARM T, V22, P199, DOI 10.1177/1074248416679733
   Krahenbuhl L, 1997, HEPATOLOGY, V25, P278, DOI 10.1053/jhep.1997.v25.pm0009021934
   Liu YT, 2014, PHYTOMEDICINE, V21, P1364, DOI 10.1016/j.phymed.2014.05.009
   Longo N, 2016, BBA-MOL CELL RES, V1863, P2422, DOI 10.1016/j.bbamcr.2016.01.023
   Lu XY, 2014, CHIN J INTEGR MED, V20, P68, DOI 10.1007/s11655-012-1182-z
   Malakar AK, 2019, J CELL PHYSIOL, V234, P16812, DOI 10.1002/jcp.28350
   MONDOLA P, 1992, INT J BIOCHEM, V24, P1047, DOI 10.1016/0020-711X(92)90372-8
   Montalescot G, 2014, TURK KARDIYOL DERN A, V42, P73, DOI 10.1093/eurheartj/eht296
   Montaner J, 2020, NAT REV NEUROL, V16, P247, DOI 10.1038/s41582-020-0350-6
   Ndrepepa G, 2018, CLIN CHIM ACTA, V484, P150, DOI 10.1016/j.cca.2018.05.046
   Rodríguez-Morató J, 2018, BIOANALYSIS, V10, P489, DOI 10.4155/bio-2017-0285
   Sang Xiuxiu, 2018, Chinese Medical Sciences Journal, V33, P114, DOI 10.24920/21806
   Shi Q, 2012, ADV MATER RES-SWITZ, V393-395, P916, DOI 10.4028/www.scientific.net/AMR.393-395.916
   Silva RA, 2020, CLIN CHIM ACTA, V502, P269, DOI 10.1016/j.cca.2019.11.015
   Troisi J, 2020, ADV CLIN CHEM, V94, P85, DOI 10.1016/bs.acc.2019.07.009
   Ussher JR, 2008, CARDIOVASC RES, V79, P259, DOI 10.1093/cvr/cvn130
   Wang J, 2014, CHIN J INTEGR MED, V20, P163, DOI 10.1007/s11655-013-1461-3
   Xia JG, 2011, NAT PROTOC, V6, P743, DOI 10.1038/nprot.2011.319
   Yang DW, 2015, MOLECULES, V20, P11915, DOI 10.3390/molecules200711915
   Yao WF, 2014, ANAL BIOANAL CHEM, V406, P7367, DOI 10.1007/s00216-014-8169-x
   York JD, 2001, ADV ENZYME REGUL, V41, P57, DOI 10.1016/S0065-2571(00)00025-X
   Zeki ÖC, 2020, J PHARMACEUT BIOMED, V190, DOI 10.1016/j.jpba.2020.113509
NR 43
TC 3
Z9 4
U1 3
U2 23
PU ELSEVIER
PI AMSTERDAM
PA RADARWEG 29, 1043 NX AMSTERDAM, NETHERLANDS
SN 1570-0232
EI 1873-376X
J9 J CHROMATOGR B
JI J. Chromatogr. B
PD AUG 1
PY 2021
VL 1179
AR 122808
DI 10.1016/j.jchromb.2021.122808
EA JUL 2021
PG 9
WC Biochemical Research Methods; Chemistry, Analytical
WE Science Citation Index Expanded (SCI-EXPANDED)
SC Biochemistry & Molecular Biology; Chemistry
GA UE6AQ
UT WOS:000687969000018
PM 34218095
DA 2023-11-17
ER

PT J
AU Ma, CY
   Shi, XY
   Wu, YR
   Zhang, Y
   Yao, YH
   Qu, HL
   Zhang, W
   Guo, YL
   Xu, RX
   Li, JJ
AF Ma, Chun-Yan
   Shi, Xiao-Yun
   Wu, Ya-Ru
   Zhang, Yue
   Yao, Yu-Hong
   Qu, Hui-Lin
   Zhang, Wei
   Guo, Yuan-Lin
   Xu, Rui-Xia
   Li, Jian-Jun
TI Berberine attenuates atherosclerotic lesions and hepatic steatosis in
   ApoE<SUP>-/-</SUP> mice by down-regulating PCSK9 via ERK1/2 pathway
SO ANNALS OF TRANSLATIONAL MEDICINE
LA English
DT Article
DE Berberine; ApoE(-/-) mice; atherosclerosis; PCSK9; lipid metabolism
ID METAANALYSIS; METABOLISM; MECHANISMS; EFFICACY; SAFETY
AB Background: It has been demonstrated that berberine (BBR), a kind of alkaloid derived from Chinese herbal medicine, has multiple pharmacological effects on human's diseases including anti-atherosclerosis action. However, although the previous studies showed that the beneficial impact of BBR on atherosclerosis might be associated with proprotein convertase subtilisin/kexin type 9 (PCSK9), the exact underlying mechanism are not fully determined. The present study aimed to investigate potential mechanisms of anti atherosclerosis by BBR using ApoE(-/-) mice.
   Methods: The eight-week mice were divided into five groups: group 1 (wild type C57BL/6J mice with normal diet), group 2 (ApoE(-/-) mice with normal diet), group 3 [ApoE(-/-) mice with high-fat diet (HFD)], group 4 (ApoE(-/-) mice with HFD, and treatment with low dose BBR of 50 mg/kg/d), and group 5 (ApoE(-/-) mice with HFD, and treatment with high dose BBR of 100 mg/kg/d). After a 16-week treatment, the blood sample, aorta and liver were collected for lipid analysis, hematoxylin-eosin (HE) or oil red O staining, and Western blotting respectively. Besides, HepG2 Cells were cultured and treated with different concentrations of BBR (0, 5, 25 and 50 mu g/mL) for 24 hours. Subsequently, cells were collected for real-time PCR or western blotting assays. Finally, the expression levels of PCSK9, LDL receptor (LDLR), ATP-binding cassette transporter A1 (ABCA1), ATP-binding cassette transporter G1 (ABCG1), and scavenger receptor class B type I (SR-BI) were examined.
   Results: Fifty mg/kg/d and 100 mg/kg/d of BBR decreased total cholesterol (TC), triglyceride (TG), low density lipoprotein (LDL) cholesterol (LDL-C), and increased high-density lipoprotein cholesterol (HDL-C) level. Moreover, BBR reduced aorta atherosclerotic plaque, and ameliorated lipid deposition in ApoE(-/-) mice fed with HFD. Finally, in vitro study showed that BBR promoted intracellular cholesterol efflux, up regulated LDLR and down-regulated PCSK9 expression via the ERK1/2 pathway in cultured HepG2 cells.
   Conclusions: Data indicated that BBR significantly attenuated lipid disorder, reduced aortic plaque formation, and alleviated hepatic lipid accumulation in ApoE(-/-) mice fed with HFD, which was associated with down-regulation of PCSK9 through ERK1/2 pathway.
C1 [Ma, Chun-Yan; Wu, Ya-Ru; Zhang, Yue; Yao, Yu-Hong; Qu, Hui-Lin; Zhang, Wei; Guo, Yuan-Lin; Xu, Rui-Xia; Li, Jian-Jun] Chinese Acad Med Sci & Peking Union Med Coll, Fu Wai Hosp, Natl Ctr Cardiovasc Dis, State Key Lab Cardiovasc Dis, Beijing, Peoples R China.
   [Shi, Xiao-Yun] Beijing Chaoyang Integrat Med Emergency Med Ctr, Div Endocrinol, Beijing, Peoples R China.
C3 Chinese Academy of Medical Sciences - Peking Union Medical College;
   Peking Union Medical College; Fu Wai Hospital - CAMS
RP Xu, RX; Li, JJ (corresponding author), Chinese Acad Med Sci, State Key Lab Cardiovasc Dis, Natl Ctr Cardiovasc Dis, Div Dyslipidemia,Fu Wai Hosp,Peking Union Med Col, Beijing 100037, Peoples R China.
EM ruixiaxu@sina.com; lijianjun938@126.com
RI xu, rui/GRX-5734-2022; LI, WEI/ISS-1208-2023; li, jian/IAQ-2794-2023;
   Huang, YQ/JOK-7580-2023; Li, Jiaai/JCO-0168-2023; Tang,
   Wei/IZQ-1283-2023
FU Capital Health Development Fund [201614035]; CAMS Major Collaborative
   Innovation Project [2016-I2M-1-011]; PUMC Youth Fund [3332018200]
FX This article was partly supported by Capital Health Development Fund
   (201614035), CAMS Major Collaborative Innovation Project
   (2016-I2M-1-011), and PUMC Youth Fund (3332018200).
CR Caliceti C, 2017, NUTR METAB CARDIOVAS, V27, P552, DOI 10.1016/j.numecd.2017.04.002
   Chang WG, 2017, EUR J PHARMACOL, V795, P8, DOI 10.1016/j.ejphar.2016.11.055
   Chang XX, 2012, LIPIDS HEALTH DIS, V11, DOI 10.1186/1476-511X-11-86
   Chong BF, 2004, J IMMUNOL, V172, P1575, DOI 10.4049/jimmunol.172.3.1575
   Cicero AFG, 2016, ADV EXP MED BIOL, V928, P27, DOI 10.1007/978-3-319-41334-1_2
   Dong B, 2015, J BIOL CHEM, V290, P4047, DOI 10.1074/jbc.M114.597229
   Escárcega RO, 2018, AUTOIMMUN REV, V17, P703, DOI 10.1016/j.autrev.2018.01.021
   Fan XD, 2015, J TRANSL MED, V13, DOI 10.1186/s12967-015-0450-z
   Formisano E, 2020, J MED FOOD, V23, P658, DOI 10.1089/jmf.2019.0168
   Han SG, 2012, TOXICOLOGY, V299, P133, DOI 10.1016/j.tox.2012.05.015
   Jia YJ, 2014, J TRANSL MED, V12, DOI 10.1186/1479-5876-12-103
   Ju JQ, 2018, PHYTOMEDICINE, V50, P25, DOI 10.1016/j.phymed.2018.09.212
   Kim WS, 2009, AM J PHYSIOL-ENDOC M, V296, pE812, DOI 10.1152/ajpendo.90710.2008
   Kong WJ, 2004, NAT MED, V10, P1344, DOI 10.1038/nm1135
   Kou JYY, 2017, CELL DEATH DIS, V8, DOI 10.1038/cddis.2016.354
   Lan JR, 2015, J ETHNOPHARMACOL, V161, P69, DOI 10.1016/j.jep.2014.09.049
   Lee GY, 2011, J CONTROL RELEASE, V155, P211, DOI 10.1016/j.jconrel.2011.07.010
   Lee TS, 2010, J CELL BIOCHEM, V111, P104, DOI 10.1002/jcb.22667
   Lerat H, 2002, GASTROENTEROLOGY, V122, P352, DOI 10.1053/gast.2002.31001
   Li HJ, 2016, J DIABETES INVEST, V7, P824, DOI 10.1111/jdi.12516
   Li TT, 2019, CHIN J NAT MEDICINES, V17, P401, DOI 10.1016/S1875-5364(19)30048-2
   Lupo MG, 2019, NUTR METAB CARDIOVAS, V29, P1245, DOI 10.1016/j.numecd.2019.06.001
   Momtazi AA, 2017, PHARMACOL RES, V120, P157, DOI 10.1016/j.phrs.2017.03.023
   Pirillo A, 2015, ATHEROSCLEROSIS, V243, P449, DOI 10.1016/j.atherosclerosis.2015.09.032
   Ross R, 1999, NEW ENGL J MED, V340, P115, DOI 10.1056/NEJM199901143400207
   Sun YX, 2018, BRIT J PHARMACOL, V175, P374, DOI 10.1111/bph.14079
   Tarasiuk Aleksandra, 2019, Postepy Biochem, V65, P224, DOI 10.18388/pb.2019_278
   Uitz E, 2014, WORLD J CLIN CASES, V2, P497, DOI 10.12998/wjcc.v2.i10.497
   Wang K, 2017, DRUG METAB REV, V49, P139, DOI 10.1080/03602532.2017.1306544
   Wang YQ, 2009, CARDIOVASC RES, V82, P484, DOI 10.1093/cvr/cvp078
   Wei SJ, 2010, PLOS ONE, V5, DOI 10.1371/journal.pone.0012708
   Yan HM, 2015, PLOS ONE, V10, DOI 10.1371/journal.pone.0134172
   Yousefian M, 2019, PHYTOMEDICINE, V55, P200, DOI 10.1016/j.phymed.2018.08.002
   Zhang JL, 2019, EUR J PHARMACOL, V864, DOI 10.1016/j.ejphar.2019.172710
   Zhao L, 2017, BMC ENDOCR DISORD, V17, DOI 10.1186/s12902-017-0165-7
   Zhao Y, 2019, EXP THER MED, V17, P230, DOI 10.3892/etm.2018.6949
   Zhu XF, 2017, OXID MED CELL LONGEV, V2017, DOI 10.1155/2017/2391820
   Zhu XP, 2019, FREE RADICAL BIO MED, V141, P192, DOI 10.1016/j.freeradbiomed.2019.06.019
NR 38
TC 10
Z9 11
U1 3
U2 18
PU AME PUBL CO
PI SHATIN
PA FLAT-RM C 16F, KINGS WING PLAZA 1, NO 3 KWAN ST, SHATIN, HONG KONG
   00000, PEOPLES R CHINA
SN 2305-5839
EI 2305-5847
J9 ANN TRANSL MED
JI ANN. TRANSL. MED.
PD OCT
PY 2021
VL 9
IS 20
DI 10.21037/atm-20-8106
EA JUN 2021
PG 11
WC Oncology; Medicine, Research & Experimental
WE Science Citation Index Expanded (SCI-EXPANDED)
SC Oncology; Research & Experimental Medicine
GA WR8BD
UT WOS:000703211200001
PM 34790723
OA Green Published, gold
DA 2023-11-17
ER

PT J
AU Zhang, XQ
   Zhao, DD
   Feng, JL
   Yang, XL
   Lan, ZZ
   Yang, T
   Kong, XN
   Qu, HY
   Zhou, H
AF Zhang, Xiaoqing
   Zhao, Dandan
   Feng, Jiling
   Yang, Xiaoli
   Lan, Zhenzhen
   Yang, Tao
   Kong, Xiaoni
   Qu, Huiyan
   Zhou, Hua
TI LuQi Formula Regulates NLRP3 Inflammasome to Relieve
   Myocardial-Infarction-Induced Cardiac Remodeling in Mice
SO EVIDENCE-BASED COMPLEMENTARY AND ALTERNATIVE MEDICINE
LA English
DT Article
ID HEART-FAILURE; DYSFUNCTION; INJURY; MORTALITY; ISCHEMIA; RISK
AB Background. Excessive activation of the nod-like receptor family pyrin domain containing 3(NLRP3) inflammasome plays a significant role in the progression of cardiac injury. In China, it has been well recognized that Chinese herbal medicine is markedly effective in treating cardiovascular diseases (CVDs). LuQi Formula (LQF) has been used clinically for more than 10 years and confirmed to be effective in improving cardiac function and inhibiting apoptosis. However, the specific mechanisms underlying its efficacy are mostly unknown. This study aimed to evaluate whether LQF could alleviate cardiac injury and apoptosis by regulating the NLRP3 inflammasome and the caspase-3/Bax pathway. Purpose. In this study, we investigated the effects of LQF on cardiac remodeling in a mouse model of myocardial infarction (MI) in vivo. Methods. Forty male C57BL/6 mice were randomly divided into four groups: the sham group, the model group, the LQF group, and the perindopril group, with a sample size (n) of 10 mice in each group. Except the sham group, the other groups received left anterior descending (LAD) coronary artery ligation to induce MI and then treated with LQF, perindopril, or saline. Six weeks after MI, echocardiography was used to evaluate cardiac structure and function. Myocardial tissue morphology was observed by haematoxylin and eosin (H&E) staining, and heart samples were stained with Masson's trichrome to analyse myocardial fibrosis. Myocardial hypertrophy was observed by fluorescent wheat germ agglutinin (WGA) staining. The expressions of NLRP3, ASC, Cle-caspase-1, IL-1 beta, TXNIP, Cle-caspase-3, Bcl-2, and Bax in heart tissues were assessed by western blot analysis. mRNA expressions of ANP and BNP in heart tissues were measured by RT-PCR. The expression of reactive oxygen species in myocardial tissue was detected by using a DCFH-DA probe. Results. Echocardiographic analysis showed that compared with the model group, the left ventricular ejection fraction (LVEF) and left ventricular fractional shortening (LVFS) in the LQF and perindopril group were increased (P<0.05), left ventricular internal diameter end diastole (LVIDd) and left ventricular internal diameter end-systole (LVIDs) were reduced (P<0.05), and H&E and Masson's trichrome staining of cardiac tissues showed that LQF and perindopril could partially reverse ventricular remodeling and alleviate myocardial fibrosis (P<0.05). WGA fluorescence results showed that compared with the model group, myocardial hypertrophy was significantly reduced in the LQF and perindopril group. We also found that LQF and perindopril reduce the oxidative stress response in the heart of MI mice. The protein expression of NLRP3, ASC, Cle-caspase-1, IL-1 beta, TXNIP, Cle-caspase-3, and Bax was downregulated in the LHF and perindopril treatment group, and Bcl-2 expression was upregulated. Conclusion. LQF and perindopril significantly attenuated cardiac injury and apoptosis in the MI model. In addition, we found that LQF effectively inhibited the activation of the NLRP3/ASC/caspase-1/IL-1 beta cascade, decreased inflammatory infiltration, delayed ventricular remodeling, and downregulated caspase-3/Bax signaling, which can effectively reduce the apoptosis of cardiomyocytes. Perindopril showed the same mechanism.
C1 [Zhang, Xiaoqing; Zhao, Dandan; Feng, Jiling; Yang, Xiaoli; Lan, Zhenzhen; Yang, Tao; Qu, Huiyan; Zhou, Hua] Shanghai Univ Tradit Chinese Med, ShuGuang Hosp, Dept Cardiovasc Dis, Shanghai, Peoples R China.
   [Kong, Xiaoni] Shanghai Univ Tradit Chinese Med, ShuGuang Hosp, Cent Lab, Shanghai, Peoples R China.
C3 Shanghai University of Traditional Chinese Medicine; Shanghai University
   of Traditional Chinese Medicine
RP Qu, HY; Zhou, H (corresponding author), Shanghai Univ Tradit Chinese Med, ShuGuang Hosp, Dept Cardiovasc Dis, Shanghai, Peoples R China.
EM sgyyjxb@163.com; zhouhua@shutcm.edu.cn
OI Zhou, Hua/0000-0001-6508-7942
FU Three-year Action Plan of Shanghai Shenkang Medical Development Center
   [SHDC2020CR1053B]; Science and Technology Commission of Shanghai
   Municipal [18401932800]; Shanghai Municipal Health and Family Planning
   Commission [(2018-2020)-CCCX-2003]; Shanghai Medical Leading Talents
   Program [0462015]; Shanghai Shenkang Medical Development Center Emerging
   Frontier Technology Joint Research Project [SHDC12018125]; Science and
   Technology Support Project of Shanghai Science and Technology Commission
   [20S21901800, 18401900700]; Graduate Science and Technology Innovation
   Program of Shanghai University of Traditional Chinese Medicine
   [Y2020014]
FX This work was supported by the Three-year Action Plan of Shanghai
   Shenkang Medical Development Center (grant no. SHDC2020CR1053B); the
   Science and Technology Commission of Shanghai Municipal (grant no.
   18401932800); the Shanghai Municipal Health and Family Planning
   Commission (grant no. ZY-(2018-2020)-CCCX-2003); the Shanghai Medical
   Leading Talents Program (grant no. 0462015); the Shanghai Shenkang
   Medical Development Center Emerging Frontier Technology Joint Research
   Project (grant no. SHDC12018125); the Science and Technology Support
   Project of Shanghai Science and Technology Commission (grant nos.
   20S21901800 and 18401900700); and the Graduate Science and Technology
   Innovation Program of Shanghai University of Traditional Chinese
   Medicine (grant no. Y2020014).
CR An N, 2019, FRONT IMMUNOL, V10, DOI 10.3389/fimmu.2019.01592
   Bauersachs J, 2010, J CARDIOVASC PHARM, V56, P454, DOI 10.1097/FJC.0b013e3181ee81df
   Bian Y, 2021, J MOL CELL CARDIOL, V158, P128, DOI 10.1016/j.yjmcc.2021.05.010
   Butts B, 2015, J CARD FAIL, V21, P586, DOI 10.1016/j.cardfail.2015.04.014
   Cao MY, 2019, INT J CLIN EXP PATHO, V12, P198
   Chen C, 2020, FRONT CARDIOVASC MED, V7, DOI 10.3389/fcvm.2020.00025
   Chen F, 2021, EXP BIOL MED, V246, P1938, DOI 10.1177/15353702211013444
   Erlich JH, 2000, AM J PATHOL, V157, P1849, DOI 10.1016/S0002-9440(10)64824-9
   Frangogiannis NG, 2018, CURR OPIN PHYSIOL, V1, P7, DOI 10.1016/j.cophys.2017.09.001
   Frangogiannis NG, 2012, CIRC RES, V110, P159, DOI 10.1161/CIRCRESAHA.111.243162
   Gao RF, 2019, INT IMMUNOPHARMACOL, V74, DOI 10.1016/j.intimp.2019.04.022
   HANSEN PR, 1995, CIRCULATION, V91, P1872, DOI 10.1161/01.CIR.91.6.1872
   Huang X, 2019, LIFE SCI, V227, P94, DOI 10.1016/j.lfs.2019.04.044
   Kalogeropoulos AP, 2012, HEART FAIL CLIN, V8, P113, DOI 10.1016/j.hfc.2011.08.002
   Lapointe N, 2002, J AM COLL CARDIOL, V39, P1692, DOI 10.1016/S0735-1097(02)01837-5
   Li L, 2020, BMC COMPLEMENT MED, V20, DOI 10.1186/s12906-020-02905-8
   Li S, 2019, FRONT PHYSIOL, V10, DOI 10.3389/fphys.2019.00267
   Liu Y, 2014, BASIC RES CARDIOL, V109, DOI 10.1007/s00395-014-0415-z
   Livak KJ, 2001, METHODS, V25, P402, DOI 10.1006/meth.2001.1262
   Lu QY, 2019, J CARDIOVASC PHARM, V74, P228, DOI 10.1097/FJC.0000000000000710
   Mao H, 2016, COLORECTAL DIS, V18, P1172, DOI 10.1111/codi.13400
   PFEFFER MA, 1992, NEW ENGL J MED, V327, P669, DOI 10.1056/NEJM199209033271001
   Pfeffer MA, 2000, AM HEART J, V139, pS23, DOI 10.1067/mhj.2000.102904
   Raj P, 2016, J NUTR BIOCHEM, V28, P155, DOI 10.1016/j.jnutbio.2015.09.025
   Ridker PM, 2017, NEW ENGL J MED, V377, P1119, DOI 10.1056/NEJMoa1707914
   Romanczyk Monika, 2020, Pol Merkur Lekarski, V48, P370
   Ruddox V, 2017, EUR J PREV CARDIOL, V24, P1555, DOI 10.1177/2047487317715769
   Sandanger O, 2013, CARDIOVASC RES, V99, P164, DOI 10.1093/cvr/cvt091
   Silvis MJM, 2021, J CARDIOVASC TRANSL, V14, P23, DOI 10.1007/s12265-020-10049-w
   Takahashi M, 2019, BIOL PHARM BULL, V42, P518, DOI 10.1248/bpb.b18-00369
   Tardif JC, 2019, NEW ENGL J MED, V381, P2497, DOI 10.1056/NEJMoa1912388
   Toldo S, 2018, NAT REV CARDIOL, V15, P203, DOI 10.1038/nrcardio.2017.161
   Tong YQ, 2020, OXID MED CELL LONGEV, V2020, DOI 10.1155/2020/4293206
   Triposkiadis F, 2019, J AM COLL CARDIOL, V74, P804, DOI 10.1016/j.jacc.2019.06.053
   Wang DS, 2020, BIOCHEM BIOPH RES CO, V525, P759, DOI 10.1016/j.bbrc.2020.02.147
   Wang Y, 2014, AM J PHYSIOL-HEART C, V307, pH1438, DOI 10.1152/ajpheart.00441.2014
   Wu YS, 2017, EVID-BASED COMPL ALT, V2017, DOI 10.1155/2017/7674240
   Yang TS, 2019, EVID-BASED COMPL ALT, V2019, DOI 10.1155/2019/8937427
   ZHANG HWT, 2020, AM J TRANSL RES, V12, P5332
   Zhou RB, 2010, NAT IMMUNOL, V11, P136, DOI 10.1038/ni.1831
NR 40
TC 8
Z9 8
U1 1
U2 8
PU HINDAWI LTD
PI LONDON
PA ADAM HOUSE, 3RD FLR, 1 FITZROY SQ, LONDON, W1T 5HF, ENGLAND
SN 1741-427X
EI 1741-4288
J9 EVID-BASED COMPL ALT
JI Evid.-based Complement Altern. Med.
PD JUN 28
PY 2021
VL 2021
AR 5518083
DI 10.1155/2021/5518083
PG 14
WC Integrative & Complementary Medicine
WE Science Citation Index Expanded (SCI-EXPANDED)
SC Integrative & Complementary Medicine
GA TL1HO
UT WOS:000674605900003
PM 34257682
OA Green Published, gold
DA 2023-11-17
ER

PT J
AU Huang, D
   Wang, XD
   Zhu, YH
   Gong, JX
   Liang, JQ
   Song, YF
   Zhang, YY
   Liu, LS
   Wei, C
AF Huang, Dan
   Wang, Xindong
   Zhu, Yunhong
   Gong, Juexiao
   Liang, Junqing
   Song, Yanfei
   Zhang, Yiyan
   Liu, Linsheng
   Wei, Cong
TI Bazi Bushen Capsule Alleviates Post-Menopausal Atherosclerosis via
   GPER1-Dependent Anti-Inflammatory and Anti-Apoptotic Effects
SO FRONTIERS IN PHARMACOLOGY
LA English
DT Article
DE atherosclerosis; bazi bushen capsule; lipid profile; inflammation;
   apoptosis; GPER1 antagonist
ID NF-KAPPA-B; ESTROGEN-RECEPTOR; ENDOTHELIAL-CELLS; PREVENT
   ATHEROSCLEROSIS; LIPID-METABOLISM; INFLAMMATION; ACTIVATION; ALPHA; GPER
AB Bazi Bushen capsule (BZBS), as a Chinese medicine used to relieve fatigue, has been proven effective for the treatment of atherogenesis through antilipid effects. To investigate the potential mechanism of BZBS in the anti-atherosclerotic effect, Ovx/ApoE(-/-) mice were applied to investigate the anti-atherosclerotic efficiency and potential mechanism of BZBS. Therapeutic effect was evaluated based on the number of CD68(+) and CD3(+) cells, the level of intercellular adhesion molecule-1 (ICAM-1) and vascular cell adhesion molecule-1 (VCAM-1), and the ratio of cleaved caspase-3/caspase-3, as well as increasing ratio of Bcl2/Bax. Human umbilical vein endothelial cells (HUVECs) were chosen to evaluate the role of GPER1. Treatment with BZBS reduced lipid deposition by reducing the numbers of CD68(+) and CD3(+) cells, the level of ICAM-1 and VCAM-1, and the ratio of cleaved caspase-3/caspase-3, and increasing the ratio of Bcl2/Bax as compared with the control group. In si-GPER1-treated HUVECs, the anti-apoptotic effect of BZBS was decreased. This study revealed that BZBS exhibited a clear effect against atherogenesis via GPER1-dependent anti-inflammatory and anti-apoptotic mechanisms. We believe that this manuscript is informative and useful for researchers pursuing the related alleviation of post-menopausal AS via anti-inflammatory and anti-apoptotic mechanisms.
C1 [Huang, Dan; Wang, Xindong; Zhu, Yunhong; Gong, Juexiao; Zhang, Yiyan] Nanjing Univ Chinese Med, Affiliated Hosp Integrated Tradit Chinese Western, Nanjing, Peoples R China.
   [Huang, Dan; Wang, Xindong; Zhu, Yunhong; Gong, Juexiao; Zhang, Yiyan] Jiangsu Prov Acad Tradit Chinese Med, Nanjing, Peoples R China.
   [Liang, Junqing; Song, Yanfei; Wei, Cong] Natl Key Lab Collateral Dis Res & Innovat Chinese, Shijiazhuang, Hebei, Peoples R China.
   [Liu, Linsheng] Soochow Univ, Dept Clin Pharmacol, Affiliated Hosp 1, Suzhou, Peoples R China.
C3 Nanjing University of Chinese Medicine; Nanjing University of Chinese
   Medicine; Soochow University - China
RP Wei, C (corresponding author), Natl Key Lab Collateral Dis Res & Innovat Chinese, Shijiazhuang, Hebei, Peoples R China.; Liu, LS (corresponding author), Soochow Univ, Dept Clin Pharmacol, Affiliated Hosp 1, Suzhou, Peoples R China.
EM linsheng_liu@126.com; weicong@yiling.cn
RI liu, linsheng/AGF-5590-2022
OI liu, linsheng/0000-0001-5371-3109; WANG, Xindong/0000-0003-1139-8838
FU National Key Research and Development Program-Modernization of
   Traditional Chinese Medicine [2017YFC1700501]; National Natural Science
   Foundation of China [81973766]
FX This work was supported by the National Key Research and Development
   Program-Modernization of Traditional Chinese Medicine (2017YFC1700501);
   and the National Natural Science Foundation of China (81973766).
CR [Anonymous], 2018, J AM COLL CARDIOL, DOI DOI 10.1016/S0735-1097(18)32423-9
   Ariyani W, 2019, INT J MOL SCI, V20, DOI 10.3390/ijms20205178
   Barton M, 2013, CURR OPIN LIPIDOL, V24, P214, DOI 10.1097/MOL.0b013e3283613a94
   Cao W, 2016, J PHARMACOL SCI, V132, P131, DOI 10.1016/j.jphs.2016.09.003
   Chen J, 2018, J NUTR BIOCHEM, V61, P17, DOI 10.1016/j.jnutbio.2018.06.009
   Chen Q, 2020, LIFE SCI, V258, DOI 10.1016/j.lfs.2020.118030
   Dennis MK, 2009, NAT CHEM BIOL, V5, P421, DOI 10.1038/nchembio.168
   Ding QM, 2009, AM J PHYSIOL-CELL PH, V297, pC1178, DOI 10.1152/ajpcell.00185.2009
   Du ZR, 2018, PHYTOMEDICINE, V43, P11, DOI 10.1016/j.phymed.2018.03.039
   Feldman RD, 2014, BRIT J CLIN PHARMACO, V78, P1441, DOI 10.1111/bcp.12471
   Gaziano TA, 2010, CURR PROB CARDIOLOGY, V35, P72, DOI 10.1016/j.cpcardiol.2009.10.002
   Gros R, 2013, AM J PHYSIOL-CELL PH, V304, pC532, DOI 10.1152/ajpcell.00203.2012
   Hansson GK, 2011, NAT IMMUNOL, V12, P204, DOI 10.1038/ni.2001
   He SZ, 2018, MOL MED REP, V18, P1141, DOI 10.3892/mmr.2018.9039
   Heinrich M, 2020, J ETHNOPHARMACOL, V246, DOI 10.1016/j.jep.2019.112230
   Herrero-Fernandez B, 2019, INT J MOL SCI, V20, DOI 10.3390/ijms20215293
   Hort MA, 2014, BIOCHIMIE, V105, P172, DOI 10.1016/j.biochi.2014.07.004
   Huang D, 2020, ANN PALLIAT MED, V9, P1073, DOI 10.21037/apm-20-906
   Jiang MN, 2019, EXP EYE RES, V189, DOI 10.1016/j.exer.2019.107826
   Jing Y, 2017, J ETHNOPHARMACOL, V208, P185, DOI 10.1016/j.jep.2017.06.052
   Kassi E, 2015, CURR MED CHEM, V22, P2651, DOI 10.2174/0929867322666150608093607
   Knowlton AA, 2012, PHARMACOL THERAPEUT, V135, P54, DOI 10.1016/j.pharmthera.2012.03.007
   Liang CM, 2019, BIOMED PHARMACOTHER, V111, P86, DOI 10.1016/j.biopha.2018.12.049
   Libby P, 2011, NATURE, V473, P317, DOI 10.1038/nature10146
   Lu Wan-Chen, 2010, J Mol Signal, V5, P17, DOI 10.1186/1750-2187-5-17
   Madhur MS, 2011, ARTERIOSCL THROM VAS, V31, P1565, DOI 10.1161/ATVBAHA.111.227629
   McGowan JA, 2000, MATURITAS, V34, P109, DOI 10.1016/S0378-5122(99)00109-7
   Meng QH, 2021, GUT MICROBES, V13, P1, DOI 10.1080/19490976.2021.1880220
   Meng QH, 2021, J ADV RES, V28, P149, DOI 10.1016/j.jare.2020.08.010
   Meyer MR, 2011, ACTA PHYSIOL, V203, P259, DOI 10.1111/j.1748-1716.2010.02237.x
   Meyer MR, 2014, SCI REP-UK, V4, DOI 10.1038/srep07564
   Poluzzi E, 2014, CURR MED CHEM, V21, P417
   Prossnitz ER, 2015, PHARMACOL REV, V67, P505, DOI 10.1124/pr.114.009712
   Pyka-Fosciak G, 2013, J PHYSIOL PHARMACOL, V64, P745
   Reslan OM, 2013, J CARDIOVASC PHARM, V62, P26, DOI 10.1097/FJC.0b013e31828bc88a
   Revankar CM, 2005, SCIENCE, V307, P1625, DOI 10.1126/science.1106943
   Rexrode K, 2018, CIRC RES, V122, P17, DOI 10.1161/CIRCRESAHA.117.312336
   Salvayre R, 2016, BIOCHIMIE, V125, P281, DOI 10.1016/j.biochi.2015.12.014
   Schenck-Gustafsson K, 2011, MATURITAS, V68, P94, DOI 10.1016/j.maturitas.2010.10.005
   Solesio ME, 2013, BRIT J PHARMACOL, V168, P63, DOI 10.1111/j.1476-5381.2012.01994.x
   Song L, 2016, CELL PHYSIOL BIOCHEM, V40, P443, DOI 10.1159/000452559
   Suciu CF, 2018, AUTOIMMUN REV, V17, P366, DOI 10.1016/j.autrev.2017.11.028
   Sun B, 2020, EUR J PHARMACOL, V869, DOI 10.1016/j.ejphar.2019.172887
   Sun XL, 2020, FREE RADICAL BIO MED, V146, P160, DOI 10.1016/j.freeradbiomed.2019.10.417
   Taylor CT, 2009, ANN NY ACAD SCI, V1177, P178, DOI 10.1111/j.1749-6632.2009.05024.x
   Wei YX, 2020, MOL BIOL REP, V47, P6899, DOI 10.1007/s11033-020-05746-3
   Wu HM, 2020, J GASTROEN HEPATOL, V35, P1998, DOI 10.1111/jgh.15025
   Yang QN, 2019, PHARMACOL RES, V148, DOI 10.1016/j.phrs.2019.104414
   Zhang WJ, 2003, THROMB HAEMOSTASIS, V90, P904, DOI 10.1160/TH03-03-0136
   Zhao Yuan, 2017, Zhongguo Zhong Yao Za Zhi, V42, P3474, DOI 10.19540/j.cnki.cjcmm.2017.0135
   Zhu YH, 2018, BIOMOLECULES, V8, DOI 10.3390/biom8030080
NR 51
TC 8
Z9 13
U1 3
U2 16
PU FRONTIERS MEDIA SA
PI LAUSANNE
PA AVENUE DU TRIBUNAL FEDERAL 34, LAUSANNE, CH-1015, SWITZERLAND
EI 1663-9812
J9 FRONT PHARMACOL
JI Front. Pharmacol.
PD JUN 25
PY 2021
VL 12
AR 658998
DI 10.3389/fphar.2021.658998
PG 12
WC Pharmacology & Pharmacy
WE Science Citation Index Expanded (SCI-EXPANDED)
SC Pharmacology & Pharmacy
GA TG4GH
UT WOS:000671363700001
PM 34248622
OA gold, Green Published
DA 2023-11-17
ER

PT J
AU Chaiwong, S
   Chatturong, U
   Chanasong, R
   Deetud, W
   To-on, K
   Puntheeranurak, S
   Chulikorn, E
   Kajsongkram, T
   Raksanoh, V
   Chinda, K
   Limpeanchob, N
   Trisat, K
   Somran, J
   Nuengchamnong, N
   Prajumwong, P
   Chootip, K
AF Chaiwong, Suriya
   Chatturong, Usana
   Chanasong, Rachanee
   Deetud, Watcharakorn
   To-on, Kittiwoot
   Puntheeranurak, Supaporn
   Chulikorn, Ekarin
   Kajsongkram, Tanwarat
   Raksanoh, Veerada
   Chinda, Kroekkiat
   Limpeanchob, Nanteetip
   Trisat, Kanittaporn
   Somran, Julintorn
   Nuengchamnong, Nitra
   Prajumwong, Piya
   Chootip, Krongkarn
TI Dried mulberry fruit ameliorates cardiovascular and liver
   histopathological changes in high-fat diet-induced hyperlipidemic mice
SO JOURNAL OF TRADITIONAL AND COMPLEMENTARY MEDICINE
LA English
DT Article
DE Morus alba; Mulberry fruit; Hyperlipidemia; Cardiovascular; Liver
ID MORUS-ALBA L.; OXIDATIVE STRESS; ANTHOCYANINS; EXTRACT; ATHEROSCLEROSIS;
   INFLAMMATION; ANTIOXIDANT; METABOLITES; LIPOPHAGY; FRACTION
AB Background and aim: Metabolic disease encompasses most contemporary non-communicable diseases, especially cardiovascular and fatty liver disease. Mulberry fruits of Morus alba L. are a favoured food and a traditional medicine. While they are anti-atherosclerotic and reduce hyperlipidemic risk factors, studies need wider scope that include ameliorating cardiovascular and liver pathologies if they are to become clinically effective treatments. Therefore, the present study sought to show that freshly dried mulberry fruits (dMF) might counteract the metabolic/cardiovascular pathologies in mice made hyperlipidemic by high-fat diet (HF).
   Experimental procedure: C57BL/6J mice were fed for 3 months with either: i) control diet, ii) HF, iii) HF+100 mg/kg dMF, or iv) HF+300 mg/kg dMF. Body weight gain, food intake, visceral fat accumulation, fasting blood glucose, plasma lipids, and aortic, heart, and liver histopathologies were evaluated. Adipocyte lipid accumulation, autophagy, and bile acid binding were also investigated.
   Results and conclusion: HF increased food intake, body weight, visceral fat, plasma total cholesterol (TC) and low-density lipoprotein (LDL), TC/HDL ratio, blood glucose, aortic collagen, arterial and cardiac wall thickness, and liver lipid. Both dMF doses prevented hyperphagia, body weight gain, and visceral fat accumulation, lowered blood glucose, plasma TG and unfavourable TC/HDL and elevated plasma HDL beyond baseline. Arterial and cardiac wall hypertrophy, aortic collagen fibre accumulation and liver lipid deposition ameliorated in dMF-fed mice. Clinical trials on dMF are worthwhile but outcomes should be holistic commensurate with the constellation of disease risks. Here, dMF should supplement the switch to nutrient-rich from current energy-dense diets that are progressively crippling national health systems. (C) 2021 Center for Food and Biomolecules, National Taiwan University. Production and hosting by Elsevier Taiwan LLC.
C1 [Chaiwong, Suriya; Chatturong, Usana; Deetud, Watcharakorn; To-on, Kittiwoot; Puntheeranurak, Supaporn; Raksanoh, Veerada; Chinda, Kroekkiat; Prajumwong, Piya; Chootip, Krongkarn] Naresuan Univ, Fac Med Sci, Dept Physiol, Phitsanulok 65000, Thailand.
   [Chaiwong, Suriya; Chatturong, Usana; Deetud, Watcharakorn; To-on, Kittiwoot; Puntheeranurak, Supaporn; Raksanoh, Veerada; Chinda, Kroekkiat; Prajumwong, Piya; Chootip, Krongkarn] Naresuan Univ, Ctr Excellence Innovat Chem, Phitsanulok, Thailand.
   [Chanasong, Rachanee] Naresuan Univ, Fac Med Sci, Dept Anat, Phitsanulok, Thailand.
   [Chulikorn, Ekarin] Naresuan Univ, Fac Med Sci, Dept Biochem, Phitsanulok, Thailand.
   [Kajsongkram, Tanwarat] Thailand Inst Sci & Technol Res, Expert Ctr Innovat Herbal Prod, Pathum Thani, Thailand.
   [Limpeanchob, Nanteetip; Trisat, Kanittaporn] Naresuan Univ, Fac Pharmaceut Sci, Dept Pharm Practice, Phitsanulok, Thailand.
   [Limpeanchob, Nanteetip; Trisat, Kanittaporn] Naresuan Univ, Fac Pharmaceut Sci, Ctr Excellence Innovat Chem, Pharmacol Res Unit, Phitsanulok, Thailand.
   [Somran, Julintorn] Naresuan Univ, Fac Med, Dept Pathol, Phitsanulok, Thailand.
   [Nuengchamnong, Nitra] Naresuan Univ, Fac Sci, Sci Lab Ctr, Phitsanulok, Thailand.
C3 Naresuan University; Naresuan University; Naresuan University; Naresuan
   University; Thailand Institute of Science & Technological Research;
   Naresuan University; Naresuan University; Naresuan University; Naresuan
   University
RP Chootip, K (corresponding author), Naresuan Univ, Fac Med Sci, Dept Physiol, Phitsanulok 65000, Thailand.
EM krongkarnc@gmail.com
RI chootip, krongkarn/AAJ-7468-2021; Chinda, Kroekkiat/GNW-2626-2022
OI chootip, krongkarn/0000-0001-6973-158X; Chatturong,
   Usana/0000-0002-0858-5694; Chinda, Kroekkiat/0000-0003-1311-5643
FU National research council of Thailand [RA2562B087]; Agricultural
   research development agency (Public organization) of Thailand
   [CRP6205031380]
FX This work was funded by National research council of Thailand (Grant
   number: RA2562B087) and Agricultural research development agency (Public
   organization) of Thailand (Grant number: CRP6205031380).
CR Amin HP, 2015, MOL NUTR FOOD RES, V59, P1095, DOI 10.1002/mnfr.201400803
   Azzini E, 2017, OXID MED CELL LONGEV, V2017, DOI 10.1155/2017/2740364
   Chambers Edward S, 2018, Curr Nutr Rep, V7, P198, DOI 10.1007/s13668-018-0248-8
   Chaovanalikit A, 2004, J FOOD SCI, V69, pC67
   Chatturong U, 2021, NUJST, V29, P1
   Chen CC, 2005, FOOD CHEM, V91, P601, DOI 10.1016/j.foodchem.2004.06.039
   Chen C, 2016, FOOD FUNCT, V7, P530, DOI [10.1039/c5fo01114k, 10.1039/C5FO01114K]
   Choi JW, 2016, CARBOHYD POLYM, V146, P187, DOI 10.1016/j.carbpol.2016.03.043
   Clifton PM, 2019, PATHOLOGY, V51, P222, DOI 10.1016/j.pathol.2018.10.013
   Daveri E, 2018, REDOX BIOL, V18, P16, DOI 10.1016/j.redox.2018.05.012
   Eker ME, 2020, FOODS, V9, DOI 10.3390/foods9010002
   Getz GS, 2018, ARTERIOSCL THROM VAS, V38, P2269, DOI 10.1161/ATVBAHA.118.311513
   Hariri N, 2010, NUTR RES REV, V23, P270, DOI 10.1017/S0954422410000168
   Jiang Y, 2017, J ETHNOPHARMACOL, V200, P228, DOI 10.1016/j.jep.2017.02.037
   Jiao YK, 2017, J ETHNOPHARMACOL, V199, P119, DOI 10.1016/j.jep.2017.02.003
   Kopec A, 2020, MOLECULES, V25, DOI 10.3390/molecules25225363
   Lacy M, 2019, PHARMACOL THERAPEUT, V193, P50, DOI 10.1016/j.pharmthera.2018.08.012
   Larrosa M, 2009, MOL NUTR FOOD RES, V53, P1044, DOI 10.1002/mnfr.200800446
   Lee MS, 2020, J MED FOOD, V23, P266, DOI 10.1089/jmf.2019.4654
   Lee S, 2020, NUTRIENTS, V12, DOI 10.3390/nu12051499
   Libby P, 2019, NAT REV DIS PRIMERS, V5, DOI [10.1038/s41572-019-0106-z, 10.1038/s41572-019-0116-x]
   Licholai JA, 2018, OBESITY, V26, P1026, DOI 10.1002/oby.22195
   Lim HH, 2013, J MED FOOD, V16, P673, DOI 10.1089/jmf.2012.2582
   Liu LK, 2008, J FOOD SCI, V73, pH113, DOI 10.1111/j.1750-3841.2008.00801.x
   Mahmoud MY, 2013, PAK J NUTR, V12, P665, DOI 10.3923/pjn.2013.665.672
   Min AY, 2020, OXID MED CELL LONGEV, V2020, DOI 10.1155/2020/1298691
   Moore J., 2007, WHEAT ANTIOXIDANTS, P118, DOI DOI 10.1002/9780470228333.CH9
   Moulis M, 2018, CELLS-BASEL, V7, DOI 10.3390/cells7100149
   Nguyen MT, 2019, J CLIN MED, V8, DOI 10.3390/jcm8081109
   Noureddin M, 2015, EXP BIOL MED, V240, P809, DOI 10.1177/1535370215579161
   Parafati M, 2015, J NUTR BIOCHEM, V26, P938, DOI 10.1016/j.jnutbio.2015.03.008
   Ro SH, 2018, FRONT PHYSIOL, V10, DOI 10.3389/fphys.2019.00022
   Saraphanchotiwitthaya A, 2016, INT J PHARM PHARM SC, V8, P199
   Sarikaphuti A, 2013, EXP THER MED, V6, P689, DOI 10.3892/etm.2013.1203
   Shin DW, 2020, MOL CELLS, V43, P686, DOI 10.14348/molcells.2020.0046
   Speciale A, 2014, GENES NUTR, V9, DOI 10.1007/s12263-014-0404-8
   Sweet PH, 2017, PRIMARY CARE, V44, P599, DOI 10.1016/j.pop.2017.07.003
   Tan JJ, 2019, ANTIOXIDANTS-BASEL, V8, DOI 10.3390/antiox8100479
   Tomic D, 2018, EUR J GASTROEN HEPAT, V30, P1103, DOI 10.1097/MEG.0000000000001235
   Trisat K., 2017, International Journal of Vegetable Science, V23, P260, DOI 10.1080/19315260.2016.1258604
   Wang YH, 2013, PLOS ONE, V8, DOI 10.1371/journal.pone.0071144
   Ward NC, 2019, CIRC RES, V124, P328, DOI 10.1161/CIRCRESAHA.118.312782
   Warner EF, 2017, MOL NUTR FOOD RES, V61, DOI [10.1002/mnfr.201600053, 10.1002/mnfr.201700053]
   Wisutthathum S, 2013, J TRADIT COMPL MED, P360
   Wu MQ, 2017, EUR J PHARMACOL, V795, P134, DOI 10.1016/j.ejphar.2016.12.006
   Wu T, 2013, PLOS ONE, V8, DOI 10.1371/journal.pone.0077585
   Wu T, 2013, FOOD CHEM, V141, P482, DOI 10.1016/j.foodchem.2013.03.046
   Yang DK, 2018, EVID-BASED COMPL ALT, V2018, DOI 10.1155/2018/8165716
   Yang XL, 2010, FOOD CHEM TOXICOL, V48, P2374, DOI 10.1016/j.fct.2010.05.074
   Yuan QX, 2017, J AGR FOOD CHEM, V65, P10383, DOI 10.1021/acs.jafc.7b03614
   Zhang HX, 2018, ANTIOXIDANTS-BASEL, V7, DOI 10.3390/antiox7050069
   Zhu ZN, 2018, NUTRIENTS, V10, DOI 10.3390/nu10080961
NR 52
TC 12
Z9 13
U1 8
U2 25
PU ELSEVIER
PI AMSTERDAM
PA RADARWEG 29, 1043 NX AMSTERDAM, NETHERLANDS
SN 2225-4110
J9 J TRADIT COMPL MED
JI J. Tradit. Complement. Med.
PD JUL
PY 2021
VL 11
IS 4
BP 356
EP 368
DI 10.1016/j.jtcme.2021.02.006
EA JUN 2021
PG 13
WC Integrative & Complementary Medicine
WE Science Citation Index Expanded (SCI-EXPANDED)
SC Integrative & Complementary Medicine
GA SW8KP
UT WOS:000664763600008
PM 34195030
OA gold, Green Published
DA 2023-11-17
ER

PT J
AU Yang, MQ
   Cheng, M
   Wang, M
   Tang, ZS
   Song, ZX
   Cui, CL
   Liu, YR
   Zhang, Z
AF Yang, Mengqi
   Cheng, Min
   Wang, Min
   Tang, Zhishu
   Song, Zhongxing
   Cui, Chunli
   Liu, Yanru
   Zhang, Zhen
TI Meta-Analysis of the Effect of Traditional Chinese Medicine Compounds
   Combined with Standard Western Medicine for the Treatment of Diabetes
   Mellitus Complicated by Coronary Heart Disease
SO EVIDENCE-BASED COMPLEMENTARY AND ALTERNATIVE MEDICINE
LA English
DT Review
AB This study aimed to systematically evaluate the clinical efficacy and safety of traditional Chinese medicine (TCM) compounds combined with standard treatments for diabetes mellitus (DM) complicated by coronary heart disease (CHD). We performed a systematic and comprehensive search of the China Knowledge Network, WanFang, WeiPu, PubMed, and Web of Science, including Chinese and English articles, for randomized controlled trials (RCTs) assessing the use of Chinese herbal compounds for the treatment of DM complicated by CHD published before June 1, 2020. The literature was screened according to standard criteria. Risk assessment, based on the Jadad scale, was performed using the Review Manager5.3 software for meta-analysis. In total, 23 articles were selected, including 2405 cases. The meta-analysis showed that the combination of standard treatments with TCM compounds significantly improved the overall treatment efficacy for DM complicated by CHD (OR(odds ratio) = 4.39; 95% confidence interval (95% CI), 3.30-5.84; P<0.0001), fasting blood glucose level (mean difference (MD) = -1.04; 95% CI, -1.96 to -0.13; P=0.03), total cholesterol level (MD = -1.16; 95% CI, -1.48 to -0.83; P<0.0001), triglyceride (MD = -0.46; 95% CI, -0.62 to -0.29; P<0.0001), low-density lipoprotein level (MD = -0.57; 95% CI, -0.87 to -0.27; P=0.0002), high-density lipoprotein level (MD = 0.19; 95% CI, 0.12 to 0.26; P=0.02), and electrocardiogram (OR = 4.20; 95% CI, 3.15 to 8.18; P<0.0001). In contrast, there was no improvement of 2-hour postprandial glucose level (MD = -1.03; 95% CI, -2.14 to 0.08; P=0.07), or adverse reactions (OR = 0.53; 95% CI, 0.19 to 5.50; P=0.21). We concluded that the combined therapy has some benefits in treating DM complicated by CHD. However, these results should be confirmed by further referenced evidence, high risk assessment, and lower publication bias.
C1 [Yang, Mengqi; Tang, Zhishu; Song, Zhongxing; Cui, Chunli; Liu, Yanru; Zhang, Zhen] Shaanxi Univ Chinese Med, Xianyang 712046, Peoples R China.
   [Yang, Mengqi; Tang, Zhishu; Song, Zhongxing; Cui, Chunli; Liu, Yanru; Zhang, Zhen] Shaanxi & Educ Minist, Coconstruct Collaborat Innovat Ctr Chinese Med Re, Xianyang 712046, Peoples R China.
   [Yang, Mengqi; Tang, Zhishu; Song, Zhongxing; Cui, Chunli; Liu, Yanru; Zhang, Zhen] State Key Lab Res & Dev Characterist Qin Med Reso, Xianyang 712046, Peoples R China.
   [Yang, Mengqi; Tang, Zhishu; Song, Zhongxing; Cui, Chunli; Liu, Yanru; Zhang, Zhen] Chinese Med Ind Res Inst, Xianyang 712046, Peoples R China.
   [Cheng, Min] Shangluo Univ, Shangluo 726000, Peoples R China.
   [Wang, Min] Shaanxi Univ Chinese Med, Affiliated Hosp 2, Xianyang 712046, Peoples R China.
C3 Shaanxi University of Chinese Medicine; Shangluo University; Shaanxi
   University of Chinese Medicine
RP Tang, ZS (corresponding author), Shaanxi Univ Chinese Med, Xianyang 712046, Peoples R China.; Tang, ZS (corresponding author), Shaanxi & Educ Minist, Coconstruct Collaborat Innovat Ctr Chinese Med Re, Xianyang 712046, Peoples R China.; Tang, ZS (corresponding author), State Key Lab Res & Dev Characterist Qin Med Reso, Xianyang 712046, Peoples R China.; Tang, ZS (corresponding author), Chinese Med Ind Res Inst, Xianyang 712046, Peoples R China.; Wang, M (corresponding author), Shaanxi Univ Chinese Med, Affiliated Hosp 2, Xianyang 712046, Peoples R China.
EM 219040022351@email.sntcm.edu.cn; exitxiaobai@163.com; 156898938@qq.com;
   tzs6565@163.com; szx74816@sina.com; 371019347@qq.com;
   yanzi_2203@aliyun.com; zhzh626@outlook.com
RI li, bai/JNE-1502-2023
OI Wang, Min/0000-0001-8828-8640; Liu, Yan-Ru/0000-0002-1367-8481
FU National Science and Technology Major Project [2019ZX09301-133];
   National Modern Agricultural Industrial Technology System Construction
   Special Project [CARS-21]; Central Government [2060302]
FX The authors thank LetPub (http://www.letpub.com) for its linguistic
   assistance during the preparation of this manuscript..is project was
   supported by the National Science and Technology Major Project grant
   (2019ZX09301-133); the National Modern Agricultural Industrial
   Technology System Construction Special Project grant (CARS-21); and a
   key project grant obtained from the Central Government: the ability
   establishment of sustainable use for valuable Chinese medicine resources
   (2060302).
CR Bai R.N., 2014, GLOBAL TRADITIONAL C, V7, P389
   Deng X.S, 2018, CHINA PRACTICAL MED, V13, P85
   Ding H.Y, 2011, J PRACTICAL TRADITIO, V25, P70, DOI [10.1007/bf03357734, DOI 10.1007/BF03357734]
   Fang D., 2018, CHINESE J ARTERIOSCL, V26, P491
   Guan J, 2019, CLIN RES, V27, P134
   He D, 2013, CHINA FOREIGN MED TR, V32, P92
   Jiang X.Y., 2019, NEI MONGOL J TRADITI, V38, P12
   Li C., 2009, CHINESE PRIMARY HLTH, V23, P100
   Li J., 2019, CHINESE ARCH TRADITI, V37, P505
   Li X, 2015, FORUM TRADITIONAL CH, V30, P25
   Li Y, 2017, NEI MONGOL J TRADITI, V36, P84
   Liu G, 2012, CHINESE COMMUNITY DO, V14, P167
   Liu L., 2019, J SICHUAN TRADITIONA, V37, P80
   Liu X, 2019, GLOBAL TRADITIONAL C, V12, P1871
   Liu Y., 2019, SHAANXI J TRADITIONA, V40, P576, DOI [10.3969/j.issn.1000-7369.2019.05.009, DOI 10.3969/J.ISSN.1000-7369.2019.05.009]
   Liu Z., 2018, CHINA J CHINESE MED, V33, P751
   Ma Z, 2009, HEBEI J TRADITIONAL, V31, P974
   Shuyao W., 2018, CHIN GEN PRACT, V21, P3562
   Sui D.H, 2016, DIABETES NEW WORLD, V19, P76
   Sun H., 2018, DIABETES NEW WORLD, V21, P43
   [孙术宁 Sun Shuning], 2018, [中医杂志, Journal of Traditional Chinese Medicine], V59, P1236
   Tang B, 2016, HLTH CARE TODAY, V16, P117
   Wang D., 2018, MED PHARM J CHINESE MED PHARM J CHINESE, V30, P31
   Xing X, 2019, J CLIN MED PRACTICE, V23, P68, DOI [10.7619/jcmp.201912020, DOI 10.7619/JCMP.201912020]
   Yan D., 2017, CHINESE J INTEGRATIV, V15, P1956
   Yang Z, 2017, GLOBAL TRADITIONAL C, V10, P631
   Ye M, 2020, J NEW CHINESE MED, V52, P149
   Yuan Hai-Jian, 2020, Zhongguo Zhong Yao Za Zhi, V45, P531, DOI 10.19540/j.cnki.cjcmm.20190826.502
   Zhang H., 2017, HENAN MED RES, V26, P4471
   Zhang L, 2020, GUIDE CHINA MED, V18, P171
   Zhang T, 2020, CONTINUING MED ED, V34, P167
   Zhang Y, 2020, DIABETES NEW WORLD, V23, P81
   Zhang Y.X, 2011, J EMERGENCY TRADITIO, V20, P1218
   Zhang Y.X, 2020, MODERN DIAGNOSIS TRE, V31, P23
   Zhong W, 2014, CHINESE J ETHNOMEDIC, V23, P83
   [周秀岚 Zhou Xiulan], 2012, [中华医院感染学杂志, Chinese Journal of Nosocomiology], V22, P1489
   Zou Y.W., 2014, SHANDONG J TRADITION, V33, P266
   Zou Y.W, 2013, J TRADITIONAL CHINES, V33, P11
   Zuo Y., 2019, CHINESE J CLIN RATIO, V12, P34
NR 39
TC 5
Z9 5
U1 0
U2 41
PU HINDAWI LTD
PI LONDON
PA ADAM HOUSE, 3RD FLR, 1 FITZROY SQ, LONDON, W1T 5HF, ENGLAND
SN 1741-427X
EI 1741-4288
J9 EVID-BASED COMPL ALT
JI Evid.-based Complement Altern. Med.
PD JUN 21
PY 2021
VL 2021
AR 5515142
DI 10.1155/2021/5515142
PG 12
WC Integrative & Complementary Medicine
WE Science Citation Index Expanded (SCI-EXPANDED)
SC Integrative & Complementary Medicine
GA TH1SR
UT WOS:000671875500005
PM 34249130
OA Green Published, gold
DA 2023-11-17
ER

PT J
AU Guan, H
   Dai, GH
   Gao, WL
   Zhao, X
   Cai, ZH
   Zhang, JZ
   Yao, JX
AF Guan, Hui
   Dai, Guo-Hua
   Gao, Wu-Lin
   Zhao, Xue
   Cai, Zhen-Hao
   Zhang, Jia-Zhen
   Yao, Jiu-Xiu
TI A 5-Year Survival Prediction Model for Chronic Heart Failure Patients
   Induced by Coronary Heart Disease with Traditional Chinese Medicine
   Intervention
SO EVIDENCE-BASED COMPLEMENTARY AND ALTERNATIVE MEDICINE
LA English
DT Article
ID MORTALITY
AB Objective. This study aimed to construct a 5-year survival prediction model of coronary heart disease (CHD) induced chronic heart failure (CHF), which is supported by the traditional Chinese medicine (TCM) factor, and to verify the model. Methods. Inpatients from January 1, 2012, to December 31, 2017, in seven hospitals in Shandong Province were studied. The random number table was used to randomly divide the seven hospitals into two groups (training set and verification set). In the training set, the least absolute shrinkage selection operator regression was first used to screen the independent variables. Logistic regression was then applied to construct a survival prediction model. The following nomogram visualizes the prediction model results. Finally, C-indices, calibration curves, and decision curves were used to discriminate and calibrate the established model and evaluate its practicability in the clinic. Bootstrap resampling and the verification set were used for internal and external verification, respectively. Results. A total of 424 eligible patients were included in the model construction and verification. In this 5-year survival prediction model of patients with CHF induced by CHD, eight independent predictors were included. The series of C-indices for the training set, bootstrap resamples, and verification set was 0.885, 0.867, and 0.835, respectively, demonstrating the credibility of our model. Additionally, the receiver operating characteristic curve, calibration curve, and clinical decision curve analysis of the training and verification sets showed that this 5-year survival prediction model was good in discrimination, calibration, and clinical practicability. Conclusion. This work highlights eight independent factors affecting 5-year mortality in patients with CHF induced by CHD after discharge and further helps reallocate medical resources rationally by precisely identifying high-risk groups. The constructed prediction model not only plays a credible role in prediction but also demonstrates TCM intervention as a protective factor for the 5-year death of patients with CHF induced by CHD, thereby advancing the use of TCM in CHF.
C1 [Guan, Hui; Zhao, Xue; Cai, Zhen-Hao; Zhang, Jia-Zhen; Yao, Jiu-Xiu] Shandong Univ Tradit Chinese Med, Clin Med Coll 1, Jinan 250014, Shandong, Peoples R China.
   [Dai, Guo-Hua; Gao, Wu-Lin] Shandong Univ Tradit Chinese Med, Affiliated Hosp, Jinan 250011, Shandong, Peoples R China.
C3 Shandong University of Traditional Chinese Medicine; Shandong University
   of Traditional Chinese Medicine
RP Dai, GH (corresponding author), Shandong Univ Tradit Chinese Med, Affiliated Hosp, Jinan 250011, Shandong, Peoples R China.
EM gh20111008@163.com; daigh2004@163.com; gaowulin05@sina.com;
   13708933811@163.com; 782268563@qq.com; zjz6861768@163.com;
   13553175075@163.com
RI ZHANG, Jiazhen/AAC-2039-2021
OI ZHANG, Jiazhen/0000-0001-7455-0548; zhao, xue/0000-0001-9453-5548; Yao,
   Jiuxiu/0000-0003-3889-0005; Cai, Zhen-Hao/0000-0002-6729-5179; Guan,
   Hui/0000-0001-5325-8548
FU National Natural Science Foundation of China [81774047]; National Key R
   & D Program of China [2019YFC1710400, 2019YFC1710401]
FX The authors thanks the National Natural Science Foundation of China (No.
   81774047) and National Key R & D Program of China (Nos.2019YFC1710400
   and 2019YFC1710401).
CR Ahmed A, 2007, EUR HEART J, V28, P1334, DOI 10.1093/eurheartj/ehm091
   Alba AC, 2017, JAMA-J AM MED ASSOC, V318, P1377, DOI 10.1001/jama.2017.12126
   Angraal S, 2020, JACC-HEART FAIL, V8, P12, DOI 10.1016/j.jchf.2019.06.013
   Balsam P, 2016, KARDIOL POL, V74, P9, DOI 10.5603/KP.a2015.0112
   Burnett H, 2017, CIRC-HEART FAIL, V10, DOI 10.1161/CIRCHEARTFAILURE.116.003529
   Chen J, 2011, JAMA-J AM MED ASSOC, V306, P1669, DOI 10.1001/jama.2011.1474
   De Caterina R, 2017, EUR J HEART FAIL, V19, P1089, DOI 10.1002/ejhf.894
   Di Tanna GL, 2020, PLOS ONE, V15, DOI 10.1371/journal.pone.0224135
   Ezekowitz JA, 2009, J AM COLL CARDIOL, V53, P13, DOI 10.1016/j.jacc.2008.08.067
   Heidenreich PA, 2013, CIRC-HEART FAIL, V6, P606, DOI 10.1161/HHF.0b013e318291329a
   Khanam SS, 2018, PLOS ONE, V13, DOI 10.1371/journal.pone.0206380
   Lenon GB, 2012, EVID-BASED COMPL ALT, V2012, DOI 10.1155/2012/435702
   Loiacono F, 2019, MINERVA CARDIOANGIOL, V67, P191, DOI 10.23736/S0026-4725.19.04823-0
   Metra M, 2017, LANCET, V390, P1981, DOI 10.1016/S0140-6736(17)31071-1
   Montalescot G, 2014, TURK KARDIYOL DERN A, V42, P73, DOI 10.1093/eurheartj/eht296
   Montford JR, 2017, J AM SOC NEPHROL, V28, P3155, DOI 10.1681/ASN.2016121344
   Nakata T, 2013, JACC-CARDIOVASC IMAG, V6, P772, DOI 10.1016/j.jcmg.2013.02.007
   Núñez J, 2018, CIRCULATION, V137, P1320, DOI 10.1161/CIRCULATIONAHA.117.030576
   Santaguida PL, 2014, HEART FAIL REV, V19, P453, DOI 10.1007/s10741-014-9442-y
   Sauerbrei W, 2007, STAT MED, V26, P5512, DOI 10.1002/sim.3148
   Spinar J, 2019, PLOS ONE, V14, DOI 10.1371/journal.pone.0214363
   Stewart S, 2001, EUR J HEART FAIL, V3, P315, DOI 10.1016/S1388-9842(00)00141-0
   Tibshirani R, 1996, J ROY STAT SOC B, V58, P267, DOI 10.1111/j.2517-6161.1996.tb02080.x
   Vickers AJ, 2006, MED DECIS MAKING, V26, P565, DOI 10.1177/0272989X06295361
   Wang Y, 2017, CURR PHARM DESIGN, V23, P5115, DOI 10.2174/1381612823666170925163427
   Williams BA, 2018, CIRC J, V82, P724, DOI 10.1253/circj.CJ-17-0670
NR 26
TC 7
Z9 8
U1 0
U2 11
PU HINDAWI LTD
PI LONDON
PA ADAM HOUSE, 3RD FLR, 1 FITZROY SQ, LONDON, W1T 5HF, ENGLAND
SN 1741-427X
EI 1741-4288
J9 EVID-BASED COMPL ALT
JI Evid.-based Complement Altern. Med.
PD JUN 19
PY 2021
VL 2021
AR 4381256
DI 10.1155/2021/4381256
PG 10
WC Integrative & Complementary Medicine
WE Science Citation Index Expanded (SCI-EXPANDED)
SC Integrative & Complementary Medicine
GA TF3PW
UT WOS:000670630200006
PM 34239577
OA gold, Green Published
DA 2023-11-17
ER

PT J
AU Liu, Z
   Li, G
   Ma, YW
   Lin, L
AF Liu, Zhi
   Li, Gang
   Ma, Yunwei
   Lin, Ling
TI The Effects of Aspirin With Combined Compound Danshen Dropping Pills on
   Hemorheology and Blood Lipids in Middle-Aged and Elderly Patients With
   CHD: A Systematic Review and Meta-Analysis
SO FRONTIERS IN PUBLIC HEALTH
LA English
DT Review
DE compound Danshen dropping pills; aspirin; coronary heart disease; blood
   lipids; hemorheology; meta-analysis
ID COLLABORATIVE METAANALYSIS; MYOCARDIAL-INFARCTION; ANTIPLATELET THERAPY;
   RANDOMIZED-TRIALS; PREVENTION; SOCIETY; STROKE; DEATH
AB Background: Coronary heart disease (CHD) is one of the most common diseases in clinical cardiovascular practice, mainly afflicting the middle-aged and elderly. It will greatly affect elderly quality of life, and even affect their psychological and physical health. At present, CHD is treated with western drugs alone, but this can produce drug dependency. In recent years, Traditional Chinese Medicine (TCM) combine western drugs has been used as a complementary and alternative therapy, and its effectiveness and safety have been proven, attracting the attention of numerous researchers. Objective: Our study aimed to compare the efficacy of Aspirin with Combined Compound Danshen Dropping Pills had a superior effect on the treatment of Hemorheology and Blood Lipids in Middle-aged and Elderly Patients with CHD. Determine the effectiveness and safety of Aspirin with Combined Compound Danshen Dropping Pills in the treatment of CHD, and obtain high quality clinical evidence. Methods: Based on the PRISMA Statement, inclusion and exclusion criteria were formulated. Randomized controlled trials (RCTs) on the Effects of Aspirin with Combined Compound Danshen Dropping Pills on Hemorheology and Blood Lipids in Middle-aged and Elderly Patients with CHD were found following a search of 4 mainstream medical databases. RCTs found to meet the study's requirement were included; data information was then extracted, and the quality assessed using the Cochrane bias risk assessment tool. Through RevMan software, Meta analysis was carried out for overall TC, TG, HDL-C, LDL-C hematocrit, high shear viscosity, low shear viscosity, plasma viscosity, PAGM, and TXB2 effective rate. The relative risk (RR) and 95% confidence interval (95% CI) were calculated; heterogeneity was tested and its source found; publication bias was assessed through the Egger and Begg tests, and by means of funnel plots. Result: 22 RCTs were found, involving 1,987 cases. The results of the Meta analysis showed that, compared to drug therapy alone, Aspirin with Combined Compound Danshen Dropping Pills had a superior effect on the treatment of Hemorheology and Blood Lipids in Middle-aged and Elderly Patients with CHD. The meta analysis results show the effects on TC [MD = -0.91, 95% CI (-1.09, -0.73)], on TG [MD = -0.94, 95% CI (-1.22, -0.66)], on HDL-C [MD = 0.40, 95% CI (0.27, 0.53)], on LDL-C [MD = -0.99, 95% CI (-1.24, -0.74)], on hematocrit [MD = -2.69, 95% CI (-3.73, -1.65)], on high shear blood viscosity [MD = -1.11, 95% CI (-2.18, -0.05)], on low shear viscosity [MD = -0.79, 95% CI (-0.89, -0.68)], on plasma viscosity [MD = -0.26, 95% CI (-0.52, 0.01)], on PAMG [MD = -10.75, 95% CI (-16.84, -4.67)], and on TXB2 [MD = -11.84, 95% CI (-14.75, -8.92)]. The source of heterogeneity might be related to the state of patient, efficacy of drugs in the control group and difference in judgment criteria for efficacy. The Egger test and Begg test showed that publication bias did not occur in our study. Conclusions: The combination of compound dropping pill DSP with aspirin has some therapeutic effect on blood lipids and hemorheology in patients with CHD, ince some of the RCTs featured a very small sample size, the reliability and validity of our study's conclusion may have been affected as well; therefore, the explanation should be treated with some caution.
   In the future, a large number of higher-quality RCTs are still needed to confirm the results of our study.
C1 [Liu, Zhi; Li, Gang; Lin, Ling] Tianjin Univ, State Key Lab Precis Measuring Technol & Instrume, Tianjin, Peoples R China.
   [Liu, Zhi; Ma, Yunwei] Tianjin Univ Tradit Chinese Med, Tianjin, Peoples R China.
   Tianjin CLINDA Med Technol Co Ltd, Tianjin, Peoples R China.
C3 Tianjin University; Tianjin University of Traditional Chinese Medicine
RP Liu, Z; Lin, L (corresponding author), Tianjin Univ, State Key Lab Precis Measuring Technol & Instrume, Tianjin, Peoples R China.; Liu, Z (corresponding author), Tianjin Univ Tradit Chinese Med, Tianjin, Peoples R China.
EM liuz@tice.com.cn; linling@tju.edu.cn
RI LU, LU/JEZ-4760-2023; Li, Jiaxi/HTS-3430-2023; L, J/JEF-9564-2023; Lin,
   L/HKO-8213-2023; l, j/HNC-5728-2023; zhang, cl/JDW-6549-2023; Li,
   Li/IAQ-0885-2023; ZAKARIA, AINA MARDIA/JKH-9202-2023
OI Li, Jiaxi/0000-0002-8197-8590; 
FU National Natural Science Foundation of China [81503456]; Tianjin
   enterprise science and technology commissioner project [18JCTPJC65500]
FX The study was supported by the National Natural Science Foundation of
   China (No. 81503456) and the Tianjin enterprise science and technology
   commissioner project (No. 18JCTPJC65500).
CR Alexander KP, 2007, CIRCULATION, V115, P2549, DOI 10.1161/CIRCULATIONAHA.107.182615
   ALTMAN R, 1994, BMJ-BRIT MED J, V308, P81, DOI 10.1136/bmj.308.6921.81
   [Anonymous], 2013, J MATH MED
   Baigent C, 2002, BMJ-BRIT MED J, V324, P71, DOI 10.1136/bmj.324.7329.71
   Chen F, 2013, MED J NATL DEFEND FO, V23, P787
   Chu L, 2015, J TCM EMERG TREAT, V24, P825
   Collins R, 2009, LANCET, V373, P1849, DOI 10.1016/S0140-6736(09)60503-1
   Gao Y., 2011, JILIN MED J, V32, P2602
   Guo CM, 2008, CHIN J INTEGR MED CA, V6, P1009
   Hong S, 2015, CHIN FOREIGN MED RES, V5, P112
   Hu J., 2017, NEI MONGOL J TRAD CH, V36, P63
   Huang H., 2015, MED INFORM, V43, P109
   Konstantinides SV, 2020, EUR HEART J, V41, P543, DOI 10.1093/eurheartj/ehz405
   Li X., 2012, HEALTH-LONDON, V6, P83
   Li X., 2012, CHIN FOREIGN MED RES, P10
   Li Y, 2014, CHINA CONTINUING MED, V6, P174
   Liang D., 2012, CHINA MODERN MED, V19, P94
   Liang K., 2016, CHINA PHARM, V27, P4555
   Liang YL, 2018, EVID-BASED COMPL ALT, V2018, DOI 10.1155/2018/3429151
   Lin M., 2016, CHINA MED PHARM, V6, P84
   Lin X, 2016, J CLIN INVEST, V24, P31
   Lu Y., 2016, WORLD J INTEGR TRAD, V11, P1137
   Sabatine MS., 2015, NEW ENGL J MED, V352, P1179
   Su S, 2013, CHINA MED PHARM, V3, P82
   Sun Y, 2017, CLIN J CLIN MED LITE, V4, P7860
   Tang L., 2016, SHANXI MED J, V45, P202
   Teng X., 2014, CHINA HLTH IND, V18, P104
   Tong B, 2012, CHIN COMMUN DOCTORS, V14, P180
   Wang X, 2016, CHINA CONTINUING MED, V8, P186
   Wang X., 2011, NEI MONGOL J TRAD CH, V30, P29
   Wang Y., 2013, J CLIN MED PRACT, V17, P92
   Wei J., 2011, GUIDE CHINA MED, V9, P418
   Xiong J, 2016, CONT MED, V22, P143
   Xu W., 2015, CHIN PRIM HLTH CARE, V29, P104
   Yang D, 2017, JILIN MED J, V38, P1726
   Zhang J, 2015, MED INFORM, V15, P337
   Zhou X, 2017, MED THEORY PRACT, V30, P1442
   Zhu Q., 2011, PRACT PREV MED, P1736
   周勇, 2013, [中国老年学杂志, Chinese Journal of Gerontology], V33, P1874
NR 39
TC 3
Z9 3
U1 1
U2 36
PU FRONTIERS MEDIA SA
PI LAUSANNE
PA AVENUE DU TRIBUNAL FEDERAL 34, LAUSANNE, CH-1015, SWITZERLAND
EI 2296-2565
J9 FRONT PUBLIC HEALTH
JI Front. Public Health
PD JUN 18
PY 2021
VL 9
AR 664841
DI 10.3389/fpubh.2021.664841
PG 13
WC Public, Environmental & Occupational Health
WE Science Citation Index Expanded (SCI-EXPANDED); Social Science Citation Index (SSCI)
SC Public, Environmental & Occupational Health
GA TC8VH
UT WOS:000668915900001
PM 34222174
OA gold, Green Published
DA 2023-11-17
ER

PT J
AU Guo, N
   Wang, PL
   Yang, JY
   Yang, XF
   van der Voet, M
   Wildwater, M
   Wei, JY
   Tang, X
   Wang, M
   Yang, HJ
AF Guo, Na
   Wang, Peili
   Yang, Jiaying
   Yang, Xiaofang
   van der Voet, Monique
   Wildwater, Marjolein
   Wei, Junying
   Tang, Xuan
   Wang, Mei
   Yang, Hongjun
TI Serum Metabolomic Analysis of Coronary Heart Disease Patients with
   Stable Angina Pectoris Subtyped by Traditional Chinese Medicine
   Diagnostics Reveals Biomarkers Relevant to Personalized Treatments
SO FRONTIERS IN PHARMACOLOGY
LA English
DT Article
DE angina pectoris; coronary heart disease; traditional Chinese medicine
   subtypes; metabolomics; vascular endothelial damage
ID ARTERY-DISEASE; BILE-ACIDS; RISK; ATHEROSCLEROSIS; ELEVATIONS; GENETICS;
   STEROLS; SEX
AB To improve the treatment of patients with coronary heart disease (CHD), personalized treatments based on potential biomarkers could make a difference. To investigate if such potential biomarkers could be found for CHD inhomogeneous, we combined traditional Chinese medicine based diagnosis with untargeted and targeted metabolomics analyses. Shi and Xu patient subtype groups of CHD with angina pectoris were identified. Different metabolites including lipids, fatty acids and amino acids were further analyzed with targeted metabolomics and mapped to disease-related pathways. The long-chain unsaturated lipids ceramides metabolism, bile acid metabolism were differentially affected in the Xu subtype groups. While, Shi-subtype patients seemed to show inflammation, anomalous levels of bioactive phospholipids and antioxidant molecules. Furthermore, variations in the endothelial damage response and energy metabolism found based on ELISA analysis are the key divergence points between different CHD subtypes. The results showed Xu subtype patients might benefit from long-chain unsaturated lipids ceramides as therapeutic targets. Shi subtype patients might benefit more from levels of polyunsaturated fatty acid consumption and treatments that help in restoring energy balance. Metabolic differences can be essential for treatment protocols. Thus, patient group specific differences can serve as important information to refine current treatment approaches in a personalized manner.
C1 [Guo, Na; Yang, Xiaofang; Yang, Hongjun] China Acad Chinese Med Sci, Expt Res Ctr, Beijing, Peoples R China.
   [Guo, Na] China Acad Chinese Med Sci, Ctr Postdoctoral Res, Natl Resource Ctr Chinese Mat Med, State Key Lab Breeding Base Daodi Herbs, Beijing, Peoples R China.
   [Wang, Peili] China Acad Chinese Med Sci, Xiyuan Hosp, Beijing, Peoples R China.
   [Yang, Jiaying] Heilongjiang Univ Tradit Chinese Med, Coll Pharm, Harbin, Peoples R China.
   [van der Voet, Monique; Wildwater, Marjolein] Vivaltes BV, Heerhugowaard, Netherlands.
   [Wei, Junying] China Acad Chinese Med Sci, Inst Chinese Mat Med, Beijing, Peoples R China.
   [Tang, Xuan] Tianjin Univ Tradit Chinese Med, Sch Chinese Mat Med, Tianjin, Peoples R China.
   [Wang, Mei] Leiden Univ, Inst Biol, LU European Ctr Chinese Med & Nat Cpds, Leiden, Netherlands.
C3 Experimental Research Center, CACMS; China Academy of Chinese Medical
   Sciences; National Resource Center for Chinese Materia Medica, CACMS;
   China Academy of Chinese Medical Sciences; Xiyuan Hospital, CACMS; China
   Academy of Chinese Medical Sciences; Heilongjiang University of Chinese
   Medicine; Institute of Chinese Materia Medica, CACMS; China Academy of
   Chinese Medical Sciences; Tianjin University of Traditional Chinese
   Medicine; Leiden University; Leiden University - Excl LUMC
RP Yang, HJ (corresponding author), China Acad Chinese Med Sci, Expt Res Ctr, Beijing, Peoples R China.; Wang, M (corresponding author), Leiden Univ, Inst Biol, LU European Ctr Chinese Med & Nat Cpds, Leiden, Netherlands.
EM M.Wang@biology.leidenuniv.nl; hongjun0420@vip.sina.com
RI ZHOU, yf/IAO-5497-2023; Wang, He/JCO-3900-2023
OI Guo, Na/0000-0002-3350-3507
FU National Key Research and Development Program of China [2019YFC1708900];
   Fundamental Research Funds for the Central Public Welfare Research
   Institutes [JBGS2021002, GH201916]; National Natural Science Foundation
   of China [81370095, 81473528]; National Science and Technology Major
   Project [2017ZX09301040]; State Key Laboratory of Generic Manufacture
   Technology of Traditional Chinese Medicine
FX This research was funded by the National Key Research and Development
   Program of China (Grant Number 2019YFC1708900), the Fundamental Research
   Funds for the Central Public Welfare Research Institutes (Grant Numbers
   JBGS2021002 and GH201916), the National Natural Science Foundation of
   China (Grant Numbers 81370095 and 81473528), the National Science and
   Technology Major Project (Grant Number 2017ZX09301040), and the State
   Key Laboratory of Generic Manufacture Technology of Traditional Chinese
   Medicine.
CR Abdelhamid AS, 2018, COCHRANE DB SYST REV, DOI [10.1002/14651858.CD012345.pub3, 10.1002/14651858.CD012345.pub2]
   Assmann G, 2006, NUTR METAB CARDIOVAS, V16, P13, DOI 10.1016/j.numecd.2005.04.001
   Axton ER, 2018, FRONT PHARMACOL, V9, DOI 10.3389/fphar.2018.01085
   Azad RK, 2019, BRIEF BIOINFORM, V20, P1957, DOI 10.1093/bib/bbx170
   Barba I, 2019, CURR MED CHEM, V26, P46, DOI 10.2174/0929867324666171006151408
   Batta AK, 1999, J LIPID RES, V40, P1148
   Benjamin EJ, 2019, CIRCULATION, V139, pE56, DOI [10.1161/CIR.0000000000000659, 10.1161/CIR.0000000000000746]
   Bots SH, 2017, BMJ GLOB HEALTH, V2, DOI 10.1136/bmjgh-2017-000298
   Cardiology I.S.o, 1981, CHIN J CARDIOL, V9, P75, DOI [10.3389/fphar.2018.01085, DOI 10.3389/FPHAR.2018.01085]
   Carney RM, 2012, CURR PSYCHIAT REP, V14, P1, DOI 10.1007/s11920-011-0247-6
   Chang H, 2016, BMC COMPLEM ALTERN M, V16, DOI 10.1186/s12906-016-1083-3
   Cheng F., 2014, J TRAD CHIN MED SCI, V1, P92, DOI [DOI 10.1016/J.JTCMS.2014.09.005, 10.1016/j.jtcms.2014.09.005]
   Chin T.SA.oT.o, 2014, STANDARD PROGRAM DIA
   Dai XM, 2016, WORLD J CARDIOL, V8, P1, DOI 10.4330/wjc.v8.i1.1
   DeRatt BN, 2017, J NUTR, V147, P1658, DOI 10.3945/jn.117.254029
   Ding M, 2020, METABOLITES, V10, DOI 10.3390/metabo10040163
   Feig DI, 2008, NEW ENGL J MED, V359, P1811, DOI 10.1056/NEJMra0800885
   Guo N, 2019, J SEP SCI, V42, P3173, DOI 10.1002/jssc.201900299
   Gylling H, 2009, METABOLISM, V58, P401, DOI 10.1016/j.metabol.2008.10.015
   Haider A, 2020, EUR HEART J, V41, P1328, DOI 10.1093/eurheartj/ehz898
   Halade GV, 2012, CARDIOVASC RES, V93, P4, DOI 10.1093/cvr/cvr298
   Hasimu B, 2007, CIRC J, V71, P95, DOI 10.1253/circj.71.95
   HAYNES WG, 1994, LANCET, V344, P852, DOI 10.1016/S0140-6736(94)92827-4
   Iseme RA, 2017, CARDIOVASC RES, V113, P1102, DOI 10.1093/cvr/cvx112
   JOUVE R, 1984, AM HEART J, V107, P45, DOI 10.1016/0002-8703(84)90132-7
   Kaur A, 2020, CARDIOVASC RES, V116, P1113, DOI 10.1093/cvr/cvz302
   Khera AV, 2017, NAT REV GENET, V18, DOI 10.1038/nrg.2016.160
   Khera AV, 2017, CIRCULATION, V135, P1005, DOI 10.1161/CIRCULATIONAHA.116.026479
   Kumbasar S, 2014, CIENC RURAL, V44, P1257, DOI 10.1590/0103-8478cr20131006
   Kuppuswamy V.C., 2009, DIABETES CHD EQUIVAL, DOI [10.4324/9780203929407, DOI 10.4324/9780203929407]
   Lam SM, 2017, J GENET GENOMICS, V44, P127, DOI 10.1016/j.jgg.2017.02.004
   Lemaitre RN, 2019, CIRC-HEART FAIL, V12, DOI 10.1161/CIRCHEARTFAILURE.118.005708
   Li TG, 2009, PPAR RES, V2009, DOI 10.1155/2009/501739
   Li Z.C., 1994, LABELED IMMUNOASSAY, V3, P137
   Matsumoto T, 2007, CURR MED CHEM, V14, P3209, DOI 10.2174/092986707782793899
   McGarrah RW, 2018, CIRC RES, V122, P1238, DOI 10.1161/CIRCRESAHA.117.311002
   Montalescot G, 2014, TURK KARDIYOL DERN A, V42, P73, DOI 10.1093/eurheartj/eht296
   Norrving B, 2011, GLOBAL ATLAS CARDIOV
   Qin P, 2006, AM J PHYSIOL-HEART C, V291, pH741, DOI 10.1152/ajpheart.01182.2005
   Qinhua Chen W.C, 2013, CHINA PHARM, V22, P16, DOI [10.3390/nu9050517, DOI 10.3390/NU9050517]
   Robinson JG, 2008, AM J CARDIOL, V101, P1009, DOI 10.1016/j.amjcard.2007.11.060
   Ruiz-Canela M, 2017, J AM HEART ASSOC, V6, DOI 10.1161/JAHA.117.005705
   RUSSELL DW, 1992, BIOCHEMISTRY-US, V31, P4737, DOI 10.1021/bi00135a001
   Schiffer L, 2019, J STEROID BIOCHEM, V194, DOI 10.1016/j.jsbmb.2019.105439
   Shao Aihong, 2017, Zhonghua Wei Zhong Bing Ji Jiu Yi Xue, V29, P515, DOI 10.3760/cma.j.issn.2095-4352.2017.06.008
   Steffens DC, 2002, STROKE, V33, P1636, DOI 10.1161/01.STR.0000018405.59799.D5
   Sun H, 2019, RSC ADV, V9, P11420, DOI 10.1039/c8ra10557j
   Tomczyk MM, 2020, METABOLITES, V10, DOI 10.3390/metabo10060254
   van der Laan SW, 2018, CARDIOVASC RES, V114, P1258, DOI 10.1093/cvr/cvy120
   Waheed N, 2020, CARDIOVASC RES, V116, P829, DOI 10.1093/cvr/cvaa001
   Wang CG, 2018, MOLECULES, V23, DOI 10.3390/molecules23061315
   Wang J, 2019, BIOSCIENCE REP, V39, DOI 10.1042/BSR20181658
   Wang Y, 2010, LECT N BIOINFORMAT, V6330, P205, DOI 10.1007/978-3-642-15615-1_25
   Wei Peng-Lu, 2019, Zhongguo Zhong Yao Za Zhi, V44, P1041, DOI 10.19540/j.cnki.cjcmm.2019.0020
   Xia JG, 2011, NAT PROTOC, V6, P743, DOI 10.1038/nprot.2011.319
   Yanwei Gong J.L, 2015, CARDIOVASC DIS ELECT, V3, P63, DOI [10.1016/j.atherosclerosis.2019.11.026, DOI 10.1016/J.ATHEROSCLEROSIS.2019.11.026]
   Zehr KR, 2018, PROSTAG OTH LIPID M, V134, P131, DOI 10.1016/j.prostaglandins.2017.07.005
   Zhang JW, 2014, PLOS ONE, V9, DOI 10.1371/journal.pone.0106130
   Zhang L, 2018, CIRCULATION, V137, P1374, DOI 10.1161/CIRCULATIONAHA.117.031139
   Zhao YF, 2018, FRONT MED-PRC, V12, P566, DOI 10.1007/s11684-017-0556-1
   Zheng X, 2019, CHINESE J ARTERIOSCL, V27, P87, DOI 10.3390/biom8030080
   Zhong ZX, 2019, MEDICINE, V98, DOI 10.1097/MD.0000000000014309
   Zima E, 2002, CLIN SCI, V103, p202S, DOI 10.1042/CS103S202S
NR 63
TC 5
Z9 6
U1 0
U2 23
PU FRONTIERS MEDIA SA
PI LAUSANNE
PA AVENUE DU TRIBUNAL FEDERAL 34, LAUSANNE, CH-1015, SWITZERLAND
EI 1663-9812
J9 FRONT PHARMACOL
JI Front. Pharmacol.
PD JUN 14
PY 2021
VL 12
AR 664320
DI 10.3389/fphar.2021.664320
PG 14
WC Pharmacology & Pharmacy
WE Science Citation Index Expanded (SCI-EXPANDED)
SC Pharmacology & Pharmacy
GA TA4BY
UT WOS:000667195400001
PM 34194326
OA Green Published, gold
DA 2023-11-17
ER

PT J
AU Li, SS
   Kang, N
   Li, XL
   Yuan, J
   Ling, R
   Li, P
   Li, JL
AF Li, Sai-Sai
   Kang, Nan
   Li, Xiang-Lei
   Yuan, Jing
   Ling, Ruby
   Li, Ping
   Li, Jia-Li
TI LianXia Formula Granule Attenuates Cardiac Sympathetic Remodeling in
   Rats with Myocardial Infarction via the NGF/TrKA/PI3K/AKT Signaling
   Pathway
SO EVIDENCE-BASED COMPLEMENTARY AND ALTERNATIVE MEDICINE
LA English
DT Article
ID TRADITIONAL CHINESE MEDICINE; NERVOUS-SYSTEM; CELL-SURVIVAL; GROWTH;
   NGF; HYPERINNERVATION; ACTIVATION; PI3K/AKT; 3-KINASE; HEART
AB Sympathetic remodeling may cause severe arrhythmia after myocardial infarction (MI). Thus, targeting this process may be an effective strategy for clinical prevention of arrhythmias. LianXia Formula Granule (LXFG) can effectively improve the symptoms of patients with arrhythmia after MI, and modern pharmacological studies have shown that Coptidis Rhizoma and Rhizoma Pinelliae Preparata, the components of LXFG, have antiarrhythmia effects. Here, we investigated whether LXFG can mitigate sympathetic remodeling and suppress arrhythmia and then elucidated its underlying mechanism of action in rats after MI. Sprague-Dawley (SD) rats that had undergone a myocardial infarction model were randomly divided into 6 groups, namely, sham, model, metoprolol, and LXFG groups, with high, medium, and low dosages. We exposed the animals to 30 days of treatment and then evaluated incidence of arrhythmia and arrhythmia scores in vivo using programmed electrical stimulation. Moreover, we determined plasma catecholamines contents via enzyme-linked immunosorbent assay and detected expression of tyrosine hydroxylase (TH) at infarcted border zones via western blot, real-time PCR, and immunohistochemical analyses to assess sympathetic remodeling. Finally, we measured key molecules involved in the NGF/TrKA/PI3K/AKT pathways via western blot and real-time PCR. Compared with the model group, treatment with high dose of LXFG suppressed arrhythmia incidence and arrhythmia scores. In addition, all the LXFG groups significantly decreased protein and mRNA levels of TH, improved the average optical density of TH-positive nerve fibers, and reduced the levels of plasma catecholamines relative to the model group. Meanwhile, expression analysis revealed that key molecules in the NGF/TrKA/PI3K/AKT pathways were downregulated in the LXFG group when compared with model group. Overall, these findings indicate that LXFG suppresses arrhythmia and attenuates sympathetic remodeling in rats after MI. The mechanism is probably regulated by suppression of the NGF/TrKA/PI3K/AKT signaling pathway.
C1 [Li, Sai-Sai; Yuan, Jing; Ling, Ruby; Li, Ping] Beijing Univ Chinese Med, Affiliated Hosp 3, Beijing 100029, Peoples R China.
   [Kang, Nan; Li, Jia-Li] Jining Med Univ, Affiliated Hosp, Jining 272029, Shandong, Peoples R China.
   [Li, Xiang-Lei] Weifang Med Univ, Weifang 261053, Shandong, Peoples R China.
C3 Beijing University of Chinese Medicine; Jining Medical University;
   Weifang Medical University
RP Li, P (corresponding author), Beijing Univ Chinese Med, Affiliated Hosp 3, Beijing 100029, Peoples R China.; Li, JL (corresponding author), Jining Med Univ, Affiliated Hosp, Jining 272029, Shandong, Peoples R China.
EM gylisaisai@163.com; kangnan.1988@163.com; wfzy1846365@163.com;
   docyjzai@163.com; rubyling06@yahoo.com; pearll2008@126.com;
   lijiali5678@163.com
OI Ling, Ruby/0000-0001-6164-0683
FU Shandong Provincial Natural Science Foundation [ZR2017BH063]; National
   Natural Science Foundation of China [81960852]
FX This research was supported by the Shandong Provincial Natural Science
   Foundation (no. ZR2017BH063) and the National Natural Science Foundation
   of China (no. 81960852).
CR Akhtar RS, 2004, BBA-MOL CELL RES, V1644, P189, DOI 10.1016/j.bbamcr.2003.10.013
   Allen SJ, 2013, PHARMACOL THERAPEUT, V138, P155, DOI 10.1016/j.pharmthera.2013.01.004
   Bai LT, 2018, FRONT PHARMACOL, V9, DOI 10.3389/fphar.2018.00423
   Blume-Jensen P, 1998, CURR BIOL, V8, P779, DOI 10.1016/S0960-9822(98)70302-1
   Cao JM, 2000, CIRC RES, V86, P816, DOI 10.1161/01.RES.86.7.816
   Cao JM, 2000, CIRCULATION, V101, P1960, DOI 10.1161/01.CIR.101.16.1960
   Chen LS, 2007, J CARDIOVASC ELECTR, V18, P123, DOI 10.1111/j.1540-8167.2006.00590.x
   Chen PS, 2001, CARDIOVASC RES, V50, P409, DOI 10.1016/S0008-6363(00)00308-4
   Chen W, 2019, MOLECULES, V24, DOI 10.3390/molecules24244501
   Chung VCH, 2013, EVID-BASED COMPL ALT, V2013, DOI 10.1155/2013/675906
   Derosa G, 2012, EXPERT OPIN BIOL TH, V12, P1113, DOI 10.1517/14712598.2012.704014
   Fan DC, 2017, CHIN J INTEGR MED, V23, P643, DOI 10.1007/s11655-017-2415-y
   Gardner RT, 2016, CIRC-ARRHYTHMIA ELEC, V9, DOI 10.1161/CIRCEP.115.001359
   Hao PP, 2017, J AM COLL CARDIOL, V69, P2952, DOI 10.1016/j.jacc.2017.04.041
   Hartikainen J, 1996, AM J CARDIOL, V77, P5, DOI 10.1016/S0002-9149(97)89125-4
   Hashempur MH, 2017, J EVID-BASED INTEGR, V22, P969, DOI 10.1177/2156587216688597
   Hashempur MH, 2017, COMPLEMENT THER CLIN, V26, P61, DOI 10.1016/j.ctcp.2016.11.010
   HASSANKHANI A, 1995, DEV BIOL, V169, P309, DOI 10.1006/dbio.1995.1146
   HolgadoMadruga M, 1997, P NATL ACAD SCI USA, V94, P12419, DOI 10.1073/pnas.94.23.12419
   Hu H.S, 2005, CHINESE J CARDIOVASC, V6, P469
   Huang FengYing, 2020, Natural Product Research and Development, V32, P1773, DOI 10.16333/j.1001-6880.2020.10.020
   Ji X, 2014, FITOTERAPIA, V93, P1, DOI 10.1016/j.fitote.2013.12.010
   Kohn J, 1999, J NEUROSCI, V19, P5393
   Kolettis Theofilos M, 2018, World J Exp Med, V8, P8, DOI 10.5493/wjem.v8.i1.8
   Kuruvilla R, 2000, NEURON, V27, P499, DOI 10.1016/S0896-6273(00)00061-1
   Lee TM, 2010, CARDIOVASC RES, V85, P137, DOI 10.1093/cvr/cvp286
   Li CY, 2015, CARDIOL RES PRACT, V2015, DOI 10.1155/2015/698368
   Li J. L., 2014, JETCM, V23, P2153
   [李家立 Li Jiali], 2015, [中国实验方剂学杂志, Chinese Journal of Experimental Traditional Medical Formulae], V21, P134
   Marlin MC, 2015, INT REV CEL MOL BIO, V314, P239, DOI 10.1016/bs.ircmb.2014.10.002
   Matthes H, 2020, EVID-BASED COMPL ALT, V2020, DOI 10.1155/2020/7091039
   Mongiovi J, 2016, BMC COMPLEM ALTERN M, V16, DOI 10.1186/s12906-016-1195-9
   Münstedt K, 2000, DEUT MED WOCHENSCHR, V125, P1222, DOI 10.1055/s-2000-7727
   Pourrajab F, 2014, INT J CARDIOL, V173, P12, DOI 10.1016/j.ijcard.2014.02.006
   Quan HD, 2008, CAN FAM PHYSICIAN, V54, P1563
   Rai SN, 2019, NEUROTOX RES, V35, P775, DOI 10.1007/s12640-019-0003-y
   Rocco ML, 2018, CURR NEUROPHARMACOL, V16, P1455, DOI 10.2174/1570159X16666180412092859
   SHELTON DL, 1984, P NATL ACAD SCI-BIOL, V81, P7951, DOI 10.1073/pnas.81.24.7951
   Shi YG, 2019, ACTA PHYSIOL, V227, DOI 10.1111/apha.13315
   SNIDER WD, 1994, CELL, V77, P627, DOI 10.1016/0092-8674(94)90048-5
   Sun Y.N, 2018, J CAPITAL MED U, V39, P805
   [中国心血管健康与疾病报告编写组 The Writing Committee of The Report on Cardiovascular Health And Diseases in China], 2020, [中国循环杂志, Chinese Circulation Journal], V35, P833
   Virani SS, 2020, CIRCULATION, V141, pE139, DOI 10.1161/CIR.0000000000000757
   Wang HT, 2012, CELL SIGNAL, V24, P17, DOI 10.1016/j.cellsig.2011.08.010
   Wang J, 2019, PHARM BIOL, V57, P193, DOI 10.1080/13880209.2019.1577466
   Wang M, 2018, AM J TRANSL RES, V10, P4042
   Wei K, 2015, INT J MED SCI, V12, P83, DOI 10.7150/ijms.10101
   Xu F, 2020, CELL BIOSCI, V10, DOI 10.1186/s13578-020-00416-0
   Xu S, 2002, EXPT METHODOLOGY PHA
   Xue LZ, 2000, J BIOL CHEM, V275, P8817, DOI 10.1074/jbc.275.12.8817
   Yan T, 2020, BMC NEUROSCI, V21, DOI 10.1186/s12868-020-00588-y
   Yu T S, 2019, Fa Yi Xue Za Zhi, V35, P68, DOI 10.12116/j.issn.1004-5619.2019.01.013
   Zhang KJ, 2019, FRONT PHARMACOL, V10, DOI 10.3389/fphar.2019.00844
   Zhu G.D, 2017, CHEM COMPOSITION CLI
   Zhu QW, 2016, EXP THER MED, V11, P978, DOI 10.3892/etm.2016.3018
NR 55
TC 3
Z9 3
U1 0
U2 15
PU HINDAWI LTD
PI LONDON
PA ADAM HOUSE, 3RD FLR, 1 FITZROY SQ, LONDON, W1T 5HF, ENGLAND
SN 1741-427X
EI 1741-4288
J9 EVID-BASED COMPL ALT
JI Evid.-based Complement Altern. Med.
PD JUN 11
PY 2021
VL 2021
AR 5536406
DI 10.1155/2021/5536406
PG 11
WC Integrative & Complementary Medicine
WE Science Citation Index Expanded (SCI-EXPANDED)
SC Integrative & Complementary Medicine
GA SX0CP
UT WOS:000664880400007
PM 34221073
OA Green Published, gold
DA 2023-11-17
ER

PT J
AU Liu, LC
   Mao, QY
   Liu, C
   Hu, J
   Duan, L
   Wang, J
AF Liu, Lan-Chun
   Mao, Qi-Yuan
   Liu, Chao
   Hu, Jun
   Duan, Lian
   Wang, Jie
TI The Effectiveness and Safety of Bushen Huoxue Decoction on Treating
   Coronary Heart Disease: A Meta-Analysis
SO EVIDENCE-BASED COMPLEMENTARY AND ALTERNATIVE MEDICINE
LA English
DT Review
ID RENAL-INSUFFICIENCY; TASK-FORCE; CARDIOLOGY; CRITERIA; SOCIETY
AB Objective. The aim of this meta-analysis was to systematically evaluate the effectiveness and safety of the traditional Chinese medicine (TCM) formula Bushen Huoxue Decoction (BSHXD) in treating coronary heart disease (CHD). Methods. Randomized controlled trials (RCTS) of BSHXD in treating CHD were searched until March 2020, through six electronic databases: PubMed, Cochrane Library, CNKI, WanFang, SinoMed, and VIP. This study used the Cochrane Risk Test bias tool in the Cochrane Handbook to assess the quality of the methodology. Review Manager (RevMan) 5.3 was used to analyze the results. Grading of Recommendations Assessment, Development, and Evaluation (GRADE) criteria were applied in the classification of evidence quality. Results. Ten RCTs involving 901 patients were finally included in this meta-analysis. It revealed that the effectiveness of BSHXD in treating CHD was significantly better than that of the conventional western medicine (CWM) treatment (P<0.00001). The effective rate of BSHXD treatment group on ECG was also significantly higher than that of CWM group (P<0.00001). The low-density lipoprotein cholesterol was decreased in the treatment groups compared with those in the control groups (P<0.00001). There was also a reduction in frequency and duration of angina pectoris (P<0.00001). There were no significant differences in TC level (P=0.08), TG level (P=0.86), and HDL level (P=0.76) between the treatment and control groups. Five studies had informed adverse events, including nausea and diarrhea. Conclusion. Our findings laid the foundation to the use of TCM Formula BSHXD in combination with conventional western medicine for treating CHD. However, due to the limitation of the quality of the included researches, in addition to potential reporting bias, the above conclusions still need verification by higher-quality and better-designed studies.
C1 [Liu, Lan-Chun; Liu, Chao; Hu, Jun; Duan, Lian; Wang, Jie] China Acad Chinese Med Sci, Cardiovasc Dept, Guanganmen Hosp, Beijing, Peoples R China.
   [Liu, Lan-Chun; Mao, Qi-Yuan; Liu, Chao] Beijing Univ Chinese Med, Beijing 100029, Peoples R China.
   [Mao, Qi-Yuan] China Acad Chinese Med Sci, Dept Oncol, Guanganmen Hosp, Beijing, Peoples R China.
C3 China Academy of Chinese Medical Sciences; Guang'anmen Hospital, CACMS;
   Beijing University of Chinese Medicine; China Academy of Chinese Medical
   Sciences; Guang'anmen Hospital, CACMS
RP Wang, J (corresponding author), China Acad Chinese Med Sci, Cardiovasc Dept, Guanganmen Hosp, Beijing, Peoples R China.
EM 13371771966@163.com; 13521449032@163.com; liuchao0725@bucm.edu.cn;
   1398046131@qq.com; popale2003@163.com; wangjie0103@126.com
RI Yang, Tian/JFB-1008-2023; chen, yuying/JNS-9778-2023; Liu,
   Yujie/IWU-6535-2023; Wu, Lijuan/JJG-0701-2023
OI Liu, Yujie/0000-0002-1153-6156; Wang, Jie/0000-0001-7870-0646; Liu,
   Lanchun/0000-0002-2093-7664; , Duan/0000-0001-8561-5212
FU Programs Foundation for Leading Talents in the State Administration of
   Traditional Chinese Medicine of China, "Qihuang Scholars" Project;
   General Project of the National Natural Science Foundation of China
   (NSFC) [81974556]
FX This work was supported by the Programs Foundation for Leading Talents
   in the State Administration of Traditional Chinese Medicine of China,
   "Qihuang Scholars" Project, and the General Project of the National
   Natural Science Foundation of China (NSFC no. 81974556): multiomics
   network module integration study of stable angina pectoris of coronary
   heart disease.
CR [Anonymous], 1979, Circulation, V59, P607
   Askari AT, 2001, CIRCULATION, V104, P379
   Cardiovascular Branch of Chinese Medical Association Editorial Committee of chinese journal of cardiology, 2007, CHIN J CARDIOL, V35, P195
   Chen, 2008, CHINESE J BASIC MED, V15, P211
   Chen Y.F., 2007, J CHENGDU U TRADITIO, V30, P18
   Culleton BF, 1999, KIDNEY INT, V56, P2214, DOI 10.1046/j.1523-1755.1999.00773.x
   Department of Pharmaceutical Administration Ministry of Health, 1998, CHINESE J CLIN PHARM, V4, P251
   Faxon D.P., 2002, REV CARDIOVASC MED, V3, P22
   FLACK JM, 1993, AM J KIDNEY DIS, V21, P31, DOI 10.1016/S0272-6386(12)80859-6
   Guo W., 2009, STUDY YISHEN HUOXUE
   Hartland A, 1999, ANN CLIN BIOCHEM, V36, P700, DOI 10.1177/000456329903600602
   HORTON RC, 1994, EUR HEART J, V15, P1353, DOI 10.1093/oxfordjournals.eurheartj.a060393
   Hu D.S, 2012, QUICK REFERENCE MANU, V12, P982
   [胡盛寿 Hu Shengshou], 2019, [中国循环杂志, Chinese Circulation Journal], V34, P209
   Liu Y.M, 2009, J INTEGRATED TRADITI, V7, P1020
   Mann JFE, 2001, ANN INTERN MED, V134, P629, DOI 10.7326/0003-4819-134-8-200104170-00007
   Miao W, 2015, SHANXI TRADITIONAL C, V31, P21
   Moher D, 2010, INT J SURG, V8, P658, DOI [10.1016/j.ijsu.2010.07.299, 10.1186/2046-4053-4-1, 10.1136/bmj.i4086, 10.1016/j.ijsu.2010.02.007]
   National Health and Family Planning Commission (China), 2019, CHIN HLTH FAM PLANN, P284
   National Medical Administration Department of Traditional Chinese Medicine Department of Medical Affairs and Emergency Collaboration Group, 1995, NAT TCM DIAGN TREATM
   Shi X.L, 2012, JIANGSU TRADITIONAL, V44, P27
   SHULMAN N B, 1989, Hypertension (Dallas), V13, pI80
   Symposium on Prevention and Treatment of Coronary Heart Disease, 1979, J MED RES, V10, P17
   The Ministry of Health of the General Logistics Department of the Chinese People's Liberation Army, 1987, CLIN DIS DIAGN BAS C
   [王阶 WANG Jie], 2007, [中医杂志, Journal of Traditional Chinese Medicine], V48, P920
   Wang W., 2017, CLIN STUDY BUSHEN HU
   Wang W.J., 2011, CLIN STUDY TREATMENT
   Wolf G, 2002, AM J KIDNEY DIS, V39, P1, DOI 10.1053/ajkd.2002.29865
   Wolk MJ, 2014, J AM COLL CARDIOL, V63, P380, DOI 10.1016/j.jacc.2013.11.009
   World Health Organization, 2017, CARDIOVASC DIS
   Xu C., 2011, ASIA PAC TRADIT MED, V7, P173
   Ye X.H, 1998, NEW CHINESE MED, V43, P28
   Yu L.L, 2014, J DIFFICULT DIFFICUL, V5, P1105
   Zhang, 2006, LIAONING J TRADITION, V33, P1315
   Zhang, 2005, SICHUAN TRADITIONAL, V23, P53
   Zheng XY, 2002, GUIDING PRINCIPLES C
NR 36
TC 3
Z9 3
U1 2
U2 27
PU HINDAWI LTD
PI LONDON
PA ADAM HOUSE, 3RD FLR, 1 FITZROY SQ, LONDON, W1T 5HF, ENGLAND
SN 1741-427X
EI 1741-4288
J9 EVID-BASED COMPL ALT
JI Evid.-based Complement Altern. Med.
PD JUN 9
PY 2021
VL 2021
AR 5541228
DI 10.1155/2021/5541228
PG 14
WC Integrative & Complementary Medicine
WE Science Citation Index Expanded (SCI-EXPANDED)
SC Integrative & Complementary Medicine
GA SX0CM
UT WOS:000664880100009
PM 34211566
OA gold, Green Published
DA 2023-11-17
ER

PT J
AU Zhang, HA
   Kitts, DD
AF Zhang, Huiying Amelie
   Kitts, David D.
TI Turmeric and its bioactive constituents trigger cell signaling
   mechanisms that protect against diabetes and cardiovascular diseases
SO MOLECULAR AND CELLULAR BIOCHEMISTRY
LA English
DT Article
DE Curcumin; Curcuminoids; Turmeric oil; Diabetes; Cardiovascular diseases;
   Human clinical trials
ID CURCUMA-LONGA L.; RANDOMIZED CONTROLLED-TRIAL; ESSENTIAL OIL;
   ANTIOXIDANT ACTIVITY; IN-VITRO; MYOCARDIAL-INFARCTION;
   INHIBITORY-ACTIVITIES; ISCHEMIA-REPERFUSION; METABOLIC SYNDROME; LIPID
   PROFILE
AB Turmeric, the rhizome of Curcuma longa plant belonging to the ginger family Zingiberaceae, has a history in Ayurvedic and traditional Chinese medicine for treatment of chronic diseases, including metabolic and cardiovascular diseases (CVD). This parallels a prevalence of age- and lifestyle-related diseases, especially CVD and type 2 diabetes (T2D), and associated mortality which has occurred in recent decades. While the chemical composition of turmeric is complex, curcuminoids and essential oils are known as two major groups that display bioactive properties. Curcumin, the most predominant curcuminoid, can modulate several cell signaling pathways involved in the etiology and pathogenesis of CVD, T2D, and related morbidities. Lesser bioactivities have been reported from other curcuminoids and essential oils. This review examines the chemical compositions of turmeric, and related bioactive constituents. A focus was placed on the cellular and molecular mechanisms that underlie the protective effects of turmeric and turmeric-derived compounds against diabetes and CVD, compiled from the findings obtained with cell-based and animal models. Evidence from clinical trials is also presented to identify potential preventative and therapeutic efficacies. Clinical studies with longer intervention durations and specific endpoints for assessing health outcomes are warranted in order to fully evaluate the long-term protective efficacy of turmeric.
C1 [Zhang, Huiying Amelie; Kitts, David D.] Univ British Columbia, Fac Land & Food Syst, Food Nutr & Hlth, Vancouver, BC, Canada.
C3 University of British Columbia
RP Kitts, DD (corresponding author), Univ British Columbia, Fac Land & Food Syst, Food Nutr & Hlth, Vancouver, BC, Canada.
EM amelie.huiying.zhang@ubc.ca; david.kitts@ubc.ca
OI Zhang, Huiying/0000-0001-6362-6009
FU Natural Sciences and Engineering Research Council (NSERC)
   [RGPIN2019-04130]
FX HZ was funded from a Natural Sciences and Engineering Research Council
   (NSERC) Discovery Grant to DDK [No. RGPIN2019-04130].
CR Adab Z, 2019, PHYTOTHER RES, V33, P1173, DOI 10.1002/ptr.6312
   Adibian M, 2019, PHYTOTHER RES, V33, P1374, DOI 10.1002/ptr.6328
   Afzal A., 2013, J BIOL ACT PROD NAT, V3, P1, DOI 10.1080/22311866.2013.782757
   Aggarwal BB, 2007, ADV EXP MED BIOL, V595, P1
   Ahuja S, 2011, J PHARM PHARMACOL, V63, P1604, DOI 10.1111/j.2042-7158.2011.01363.x
   Akter J, 2019, COMP BIOCHEM PHYS C, V215, P9, DOI 10.1016/j.cbpc.2018.09.002
   Al-Karawi D, 2016, PHYTOTHER RES, V30, P175, DOI 10.1002/ptr.5524
   Alizadeh M, 2019, BIOMEDICINE-TAIWAN, V9, P10, DOI 10.1051/bmdcn/2019090423
   Amalraj Augustine, 2017, J Tradit Complement Med, V7, P205, DOI 10.1016/j.jtcme.2016.05.005
   Amin F, 2015, COMPLEMENT THER MED, V23, P165, DOI 10.1016/j.ctim.2015.01.008
   Arvapalli DM, 2020, ACS APPL BIO MATER, V3, P8776, DOI 10.1021/acsabm.0c01144
   Asadi S, 2019, COMPLEMENT THER MED, V43, P253, DOI 10.1016/j.ctim.2019.02.014
   Awasthi PK, 2009, J YOUNG PHARM, V1, P312, DOI 10.4103/0975-1483.59319
   Banez MJ, 2020, NUTR RES, V78, P11, DOI 10.1016/j.nutres.2020.03.002
   Bhat A, 2019, BIOFACTORS, V45, P666, DOI 10.1002/biof.1533
   Boyd JH, 2006, CARDIOVASC RES, V72, P384, DOI 10.1016/j.cardiores.2006.09.011
   Braga MEM, 2003, J AGR FOOD CHEM, V51, P6604, DOI 10.1021/jf0345550
   Chen JJ, 2010, FOOD CHEM, V119, P974, DOI 10.1016/j.foodchem.2009.07.060
   Chen Y., 2016, MOL NUTR DIABETES, P29, DOI [10.1016/B978-0-12-801585-8.00003-8, DOI 10.1016/B978-0-12-801585-8.00003-8]
   Chuengsamarn S, 2014, J NUTR BIOCHEM, V25, P144, DOI 10.1016/j.jnutbio.2013.09.013
   Coban D, 2012, MOL NUTR FOOD RES, V56, P1270, DOI 10.1002/mnfr.201100818
   Dall'Acqua S, 2016, FITOTERAPIA, V109, P125, DOI 10.1016/j.fitote.2015.12.013
   Dao TT, 2012, FOOD CHEM, V134, P21, DOI 10.1016/j.foodchem.2012.02.015
   Del Prete D, 2016, J NAT PROD, V79, P267, DOI 10.1021/acs.jnatprod.5b00637
   Ding LL, 2016, TOXICOL APPL PHARM, V304, P99, DOI 10.1016/j.taap.2016.05.011
   Dou XB, 2008, PLANTA MED, V74, P1374, DOI 10.1055/s-2008-1081316
   Eckert RL, 2006, MOL NUTR FOOD RES, V50, P123, DOI 10.1002/mnfr.200500125
   Edwards RL, 2020, J AGR FOOD CHEM, V68, P6154, DOI 10.1021/acs.jafc.0c02607
   Emirik M, 2022, J BIOMOL STRUCT DYN, V40, P2024, DOI 10.1080/07391102.2020.1835719
   Fan CL, 2006, J ETHNOPHARMACOL, V105, P251, DOI 10.1016/j.jep.2005.11.009
   Ferreira FD, 2013, FOOD CHEM, V136, P789, DOI 10.1016/j.foodchem.2012.08.003
   FERREIRA LAF, 1992, TOXICON, V30, P1211, DOI 10.1016/0041-0101(92)90437-A
   Forouzanfar F, 2020, IUBMB LIFE, V72, P652, DOI 10.1002/iub.2209
   Fu M, 2018, INT IMMUNOPHARMACOL, V65, P182, DOI 10.1016/j.intimp.2018.10.005
   Galkina E, 2007, ARTERIOSCL THROM VAS, V27, P2292, DOI 10.1161/ATVBAHA.107.149179
   Geng HH, 2016, PLOS ONE, V11, DOI 10.1371/journal.pone.0151753
   Ghazimoradi M, 2017, PHYTOTHER RES, V31, P1715, DOI 10.1002/ptr.5899
   GOLDING BT, 1992, J CHEM SOC PERK T 1, P1519, DOI 10.1039/p19920001519
   Goodarzi R, 2019, PHYTOTHER RES, V33, P561, DOI 10.1002/ptr.6270
   Gunnink LK, 2016, BIOCHIMIE, V125, P179, DOI 10.1016/j.biochi.2016.03.014
   Hong DS, 2010, PHARMACOL RES, V61, P142, DOI 10.1016/j.phrs.2009.08.009
   Hou KJ, 2020, FRONT BIOSCI-LANDMRK, V25, P1974
   Huang LF, 2018, J MOL NEUROSCI, V64, P129, DOI 10.1007/s12031-017-1006-x
   Huang PL, 2009, DIS MODEL MECH, V2, P231, DOI 10.1242/dmm.001180
   Hwang KW, 2016, APPL BIOL CHEM, V59, P209, DOI 10.1007/s13765-016-0156-9
   IMAI S, 1990, AGR BIOL CHEM TOKYO, V54, P2367, DOI 10.1080/00021369.1990.10870290
   Jacob JN, 2016, STUD NAT PROD CHEM, V48, P101, DOI 10.1016/B978-0-444-63602-7.00004-7
   Jantan I, 2012, EVID-BASED COMPL ALT, V2012, DOI 10.1155/2012/438356
   Jiménez-Flores LM, 2014, MOLECULES, V19, P8289, DOI 10.3390/molecules19068289
   Kato M, 2017, MOL NUTR FOOD RES, V61, DOI 10.1002/mnfr.201600471
   Khan H, 2019, FOOD CHEM TOXICOL, V124, P182, DOI 10.1016/j.fct.2018.12.002
   Kharat M, 2020, J AGR FOOD CHEM, V68, P9205, DOI 10.1021/acs.jafc.0c01877
   Kim YS, 2012, J NUTR BIOCHEM, V23, P1514, DOI 10.1016/j.jnutbio.2011.10.004
   KISO Y, 1983, PHYTOCHEMISTRY, V22, P596, DOI 10.1016/0031-9422(83)83057-X
   KIUCHI F, 1993, CHEM PHARM BULL, V41, P1640, DOI 10.1248/cpb.41.1640
   Kocaadam B, 2017, CRIT REV FOOD SCI, V57, P2889, DOI 10.1080/10408398.2015.1077195
   Kotha RR, 2019, MOLECULES, V24, DOI 10.3390/molecules24162930
   Kunnumakkara AB, 2017, BRIT J PHARMACOL, V174, P1325, DOI 10.1111/bph.13621
   Kuroda M, 2005, BIOL PHARM BULL, V28, P937, DOI 10.1248/bpb.28.937
   Kuttikrishnan S, 2019, FRONT ONCOL, V9, DOI 10.3389/fonc.2019.00484
   Lee J, 2014, MOLECULES, V19, P9535, DOI 10.3390/molecules19079535
   Lekshmi PC, 2014, J FOOD SCI TECH MYS, V51, P3910, DOI 10.1007/s13197-013-0953-7
   Lekshmi PC, 2012, INT J FOOD SCI NUTR, V63, P832, DOI 10.3109/09637486.2011.607156
   Li H, 2020, BIOTECHNOL ADV, V38, DOI 10.1016/j.biotechadv.2019.01.010
   Li J, 2015, MAGN RESON CHEM, V53, P536, DOI 10.1002/mrc.4215
   Li M, 2018, PHYTOMEDICINE, V46, P131, DOI 10.1016/j.phymed.2018.03.065
   Li W, 2009, MAGN RESON CHEM, V47, P902, DOI 10.1002/mrc.2478
   Li W, 2009, J ASIAN NAT PROD RES, V11, P569, DOI 10.1080/10286020902939182
   Liju VB, 2011, INDIAN J PHARMACOL, V43, P526, DOI 10.4103/0253-7613.84961
   Lin XH, 2013, J ORG CHEM, V78, P11835, DOI 10.1021/jo401859u
   Lin XH, 2012, J NAT PROD, V75, P2121, DOI 10.1021/np300551g
   Liu T, 2017, SIGNAL TRANSDUCT TAR, V2, DOI 10.1038/sigtrans.2017.23
   Lv FH, 2016, EXP THER MED, V12, P3877, DOI 10.3892/etm.2016.3858
   MASUDA T, 1993, PHYTOCHEMISTRY, V32, P1557, DOI 10.1016/0031-9422(93)85179-U
   Meng FC, 2018, HANDB FOOD BIOENG, V7, P299, DOI 10.1016/B978-0-12-811518-3.00010-7
   Mohammadi F, 2019, J DIET SUPPL, V16, P592, DOI 10.1080/19390211.2018.1472710
   Morimoto T, 2008, J CLIN INVEST, V118, P868, DOI 10.1172/JCI33160
   Mousavi SM, 2020, CRIT REV FOOD SCI, V60, P171, DOI 10.1080/10408398.2018.1517724
   MUSTAFA S, 2019, DOSE-RESPONSE
   Naik RS, 2004, J ETHNOPHARMACOL, V95, P31, DOI 10.1016/j.jep.2004.06.032
   Nair KPP, 2013, ELSEV INSIGHT, P1
   NAKAYAMA R, 1993, PHYTOCHEMISTRY, V33, P501, DOI 10.1016/0031-9422(93)85548-6
   Nelson KM, 2017, J MED CHEM, V60, P1620, DOI 10.1021/acs.jmedchem.6b00975
   Ng QX, 2017, J AM MED DIR ASSOC, V18, P503, DOI 10.1016/j.jamda.2016.12.071
   Nishiyama T, 2005, J AGR FOOD CHEM, V53, P959, DOI 10.1021/jf0483873
   OHSHIRO M, 1990, PHYTOCHEMISTRY, V29, P2201, DOI 10.1016/0031-9422(90)83038-3
   Panahi Y, 2017, COMPLEMENT THER MED, V33, P1, DOI 10.1016/j.ctim.2017.05.006
   Panahi Y, 2015, CLIN NUTR, V34, P1101, DOI 10.1016/j.clnu.2014.12.019
   Patel SS, 2020, CRIT REV FOOD SCI, V60, P887, DOI 10.1080/10408398.2018.1552244
   Ponnusamy S, 2012, FOOD CHEM, V135, P2638, DOI 10.1016/j.foodchem.2012.06.110
   Portincasa P, 2016, J GASTROINTEST LIVER, V25, P151, DOI 10.15403/jgld.2014.1121.252.ccm
   Prasad S., 2011, HERBAL MED BIOMOLECU, P263, DOI DOI 10.1201/B10787-14
   Prasad S, 2014, BIOTECHNOL ADV, V32, P1053, DOI 10.1016/j.biotechadv.2014.04.004
   Price LC, 1997, J FOOD SCI, V62, P267, DOI 10.1111/j.1365-2621.1997.tb03982.x
   Priyadarsini KI, 2009, J PHOTOCH PHOTOBIO C, V10, P81, DOI 10.1016/j.jphotochemrev.2009.05.001
   Priyadarsini KI, 2014, MOLECULES, V19, P20091, DOI 10.3390/molecules191220091
   Qiao X, 2016, ANAL CHEM, V88, P703, DOI 10.1021/acs.analchem.5b02729
   Qin S, 2017, NUTR J, V16, DOI 10.1186/s12937-017-0293-y
   Ramasamy TS, 2015, CANCER CELL INT, V15, DOI 10.1186/s12935-015-0241-x
   Ramkissoon JS, 2013, ASIAN PAC J TROP MED, V6, P561, DOI 10.1016/S1995-7645(13)60097-8
   Rana M, 2015, J FUNCT FOODS, V16, P152, DOI 10.1016/j.jff.2015.04.034
   Safarian H, 2019, J DIET SUPPL, V16, P625, DOI 10.1080/19390211.2018.1472711
   Sahebkar A, 2014, PHYTOTHER RES, V28, P633, DOI 10.1002/ptr.5045
   Samak M, 2016, MED SCI MONIT BASIC, V22, P75, DOI 10.12659/MSMBR.900437
   Sanidad KZ, 2019, ANNU REV FOOD SCI T, V10, P597, DOI [10.1146/annurev-food-032818-121738, 10.1146/annurcv-food-032818-121738]
   Sasaki H, 2011, BIOL PHARM BULL, V34, P660, DOI 10.1248/bpb.34.660
   Shang ZP, 2019, WORLD J TRAD CHINESE, V5, P116, DOI 10.4103/wjtcm.wjtcm_12_19
   Singh R.K., 2018, INT J CHEM STUD, V6, P1354, DOI DOI 10.13040/IJPSR.0975-8232.4.03-12
   Smith T., 2019, HERBALGRAM, V123, P62
   Solymosi K., 2015, COLOUR ADDITIVES FOO, P4, DOI [10.1016/B978-1-78242-011-8.00001-5, DOI 10.1016/B978-1-78242-011-8.00001-5]
   Song ZF, 2015, FOOD FUNCT, V6, P461, DOI [10.1039/c4fo00608a, 10.1039/C4FO00608A]
   Sunagawa Y, 2018, J PHARMACOL SCI, V136, P212, DOI 10.1016/j.jphs.2017.12.013
   Suresh D, 2007, FOOD CHEM TOXICOL, V45, P1437, DOI 10.1016/j.fct.2007.02.002
   Tang YC, 2010, BRIT J PHARMACOL, V161, P1137, DOI 10.1111/j.1476-5381.2010.00956.x
   TONNESEN HH, 1986, Z LEBENSM UNTERS FOR, V183, P116, DOI 10.1007/BF01041928
   Valizadeh H, 2020, INT IMMUNOPHARMACOL, V89, DOI 10.1016/j.intimp.2020.107088
   Verma SP, 1997, BIOCHEM BIOPH RES CO, V233, P692, DOI 10.1006/bbrc.1997.6527
   Wang XP, 2017, FOOD FUNCT, V8, P3319, DOI 10.1039/c7fo00555e
   Wang Z, 2014, BEHAV BRAIN RES, V274, P282, DOI 10.1016/j.bbr.2014.08.018
   Wen J, 2018, J ASIAN NAT PROD RES, V20, P928, DOI 10.1080/10286020.2017.1367769
   White CM, 2019, PHARMACOL RES, V146, DOI 10.1016/j.phrs.2019.104280
   Wongcharoen W, 2012, AM J CARDIOL, V110, P40, DOI 10.1016/j.amjcard.2012.02.043
   World Health Organization, 2018, 9 OUT 10 PEOPL WORLD
   Wu SH, 2016, ANN ALLERG ASTHMA IM, V117, P697, DOI 10.1016/j.anai.2016.09.427
   Xiao J, 2016, DRUG DES DEV THER, V10, P1267, DOI 10.2147/DDDT.S104925
   Xiao YC, 2011, CHINESE CHEM LETT, V22, P1457, DOI 10.1016/j.cclet.2011.09.002
   Xiao YC, 2012, HELV CHIM ACTA, V95, P327, DOI 10.1002/hlca.201100273
   Xu J, 2015, J AGR FOOD CHEM, V63, P5805, DOI 10.1021/acs.jafc.5b01584
   Yuan T, 2018, NAT PROD RES, V32, P1887, DOI 10.1080/14786419.2017.1354185
   Zeng YC, 2007, CHEM PHARM BULL, V55, P940, DOI 10.1248/cpb.55.940
   Zhang DL, 2016, MOL CELL ENDOCRINOL, V429, P1, DOI 10.1016/j.mce.2016.04.013
   Zhang N, 2015, CELL IMMUNOL, V298, P88, DOI 10.1016/j.cellimm.2015.09.010
   Zhang SS, 2018, J AGR FOOD CHEM, V66, P449, DOI 10.1021/acs.jafc.7b04260
   Zhang WY, 2014, J ASIAN NAT PROD RES, V16, P271, DOI 10.1080/10286020.2013.875010
   Zhao JF, 2012, MOL NUTR FOOD RES, V56, P691, DOI 10.1002/mnfr.201100735
   Zhao XP, 2014, DIABETES, V63, P2464, DOI 10.2337/db13-0835
   Zhu XS, 2007, CRIT CARE MED, V35, P886, DOI 10.1097/01.CCM.0000256723.37586.A2
   Zingg JM, 2012, J CELL BIOCHEM, V113, P833, DOI 10.1002/jcb.23411
NR 138
TC 26
Z9 28
U1 41
U2 68
PU SPRINGER
PI DORDRECHT
PA VAN GODEWIJCKSTRAAT 30, 3311 GZ DORDRECHT, NETHERLANDS
SN 0300-8177
EI 1573-4919
J9 MOL CELL BIOCHEM
JI Mol. Cell. Biochem.
PD OCT
PY 2021
VL 476
IS 10
BP 3785
EP 3814
DI 10.1007/s11010-021-04201-6
EA JUN 2021
PG 30
WC Cell Biology
WE Science Citation Index Expanded (SCI-EXPANDED)
SC Cell Biology
GA UF1LI
UT WOS:000659378600001
PM 34106380
OA Green Published, Bronze
DA 2023-11-17
ER

PT J
AU Bi, YM
   Han, X
   Lai, YG
   Fu, YC
   Li, KZ
   Zhang, W
   Wang, Q
   Jiang, XF
   Zhou, YC
   Liang, HF
   Fan, HJ
AF Bi, Yiming
   Han, Xin
   Lai, Yigui
   Fu, Yingchang
   Li, Kongzheng
   Zhang, Wei
   Wang, Qiang
   Jiang, Xuefeng
   Zhou, Yingchun
   Liang, Hongfeng
   Fan, Huijie
TI Systems pharmacological study based on UHPLC-Q-Orbitrap-HRMS, network
   pharmacology and experimental validation to explore the potential
   mechanisms of Danggui-Shaoyao-San against atherosclerosis
SO JOURNAL OF ETHNOPHARMACOLOGY
LA English
DT Article
DE Danggui-shaoyao-san; Atherosclerosis; UHPLC-Q-orbitrap-HRMS; Network
   pharmacology
ID NF-KAPPA-B; INFLAMMATION; PATHOGENESIS; TARGETS; VCAM-1; ICAM-1; CELLS;
   MAPKS; LDL; TCM
AB Ethnopharmacological relevance: Atherosclerosis (AS) plays an important role in the pathogenesis of cardiovascular and cerebrovascular diseases. Danggui-Shaoyao-San (DSS) is not only a representative Chinese formula to treat gynecological disorder, but also found its use in AS-related diseases. However, the active ingredients and the anti-AS effects are vague yet. Aim of the study: An integrated strategy combined ultrahigh-performance liquid chromatography quadrupoleOrbitrap high-resolution mass spectrometry (UHPLC-Q-Orbitrap-HRMS), network pharmacology and experiments was carried out to investigate the potential materials and pharmacological mechanisms of DSS for AS. Materials and methods: First, UHPLC-Q-Orbitrap-HRMS was applied to identify the active compositions of DSS. Then, the putative targets of DSS relevant to AS were predicted from TCMSP and BATMAN, which were further determined through bioinformatic analyses, including protein-protein interactions (PPI), Gene Ontology (GO), and Kyoto Encyclopedia of Genes and Genomes (KEGG). Finally, Western blot, qPCR and ELISA were carried out for target validation in human umbilical vein endothelial cells (HUVECs). Results: A total of 37 active ingredients of DSS, connecting 47 key targets were identified. The functional enrichment showed that DSS may treat AS through regulating a series of signaling pathways which involving inflammatory responses, immune systems and metabolism. The in vitro experiment revealed that DSS ameliorated AS mainly through anti-inflammatory effects, by reducing the levels of vascular cell adhesion molecule-1 (VCAM1), intercellular adhesion molecule-1 (ICAM1), IL-6, TNF-alpha, cyclooxygenase-2 (Cox-2) and IL-1 beta. DSS also inhibited the phosphorylation of I Kappa B-alpha, NF-Kappa B (p65), p38 and JNK in lipopolysaccharide (LPS)-induced HUVEC injury model. Moreover, as the main bioactive compounds of DSS, paeoniflorin (PF), ferulic acid (FA) and pachymic acid (PA) inhibited IL-6 and TNF-alpha secretion as well as I Kappa B-alpha, NF-Kappa B (p65), p38 and JNK activation. All these findings were consistent with the predicted targets and pathways. Conclusion: Collectively, the basic pharmacological effects and relevant mechanisms of DSS in the treatment of AS were revealed. The results suggest that DSS is a potential drug for AS treatment, and PF, FA, PA may be the core compositions contributing to the pharmacological function of this formula.
C1 [Lai, Yigui; Fu, Yingchang; Li, Kongzheng; Zhang, Wei; Wang, Qiang; Jiang, Xuefeng; Liang, Hongfeng; Fan, Huijie] Peoples Hosp Yangjiang, Dept Tradit Chinese Med, Yangjiang 529500, Peoples R China.
   [Bi, Yiming; Han, Xin; Jiang, Xuefeng; Zhou, Yingchun; Fan, Huijie] Southern Med Univ, Sch Tradit Chinese Med, Guangzhou 510515, Peoples R China.
   [Fan, Huijie] Liaoning Univ Tradit Chinese Med, Minist Educ TCM Viscera State Theory & Applicat, Key Lab, Shenyang 110032, Peoples R China.
C3 Southern Medical University - China; Liaoning University of Traditional
   Chinese Medicine
RP Liang, HF; Fan, HJ (corresponding author), Peoples Hosp Yangjiang, Dept Tradit Chinese Med, Yangjiang 529500, Peoples R China.; Zhou, YC (corresponding author), Southern Med Univ, Sch Tradit Chinese Med, Guangzhou 510515, Peoples R China.
EM zhychun@126.com; 13702809669@139.com; 15521107492@163.com
RI Jiang, Xuefeng/HGB-0257-2022; Jiang, Xue-Feng/M-7016-2014
OI Jiang, Xuefeng/0000-0002-0211-9123; 
CR Ahn SY, 2019, MEDICINE, V98, DOI 10.1097/MD.0000000000017039
   Akhtar S, 2022, INT REV IMMUNOL, V41, P123, DOI 10.1080/08830185.2020.1866568
   Bentzon JF, 2014, CIRC RES, V114, P1852, DOI 10.1161/CIRCRESAHA.114.302721
   Botham KM, 2013, PROG LIPID RES, V52, P446, DOI 10.1016/j.plipres.2013.06.001
   Brasier AR, 2006, CARDIOVASC TOXICOL, V6, P111, DOI 10.1385/CT:6:2:111
   Cai H., 2002, REJUVENATION RES, V23, P420
   Cargnello M, 2011, MICROBIOL MOL BIOL R, V75, P50, DOI 10.1128/MMBR.00031-10
   Dong X., 2018, SHAANXI J TRADIT CHI, V39, P815
   Falk E, 2006, J AM COLL CARDIOL, V47, pC7, DOI 10.1016/j.jacc.2005.09.068
   Fu X, 2016, AGING DIS, V7, P502, DOI 10.14336/AD.2015.1220
   Guo R, 2018, PHYTOMEDICINE, V44, P117, DOI 10.1016/j.phymed.2018.01.019
   He D, 2019, DRUG DES DEV THER, V13, P3989, DOI 10.2147/DDDT.S216644
   He WJ, 2021, J PHARMACEUT BIOMED, V192, DOI 10.1016/j.jpba.2020.113652
   Herrington W, 2016, CIRC RES, V118, P535, DOI 10.1161/CIRCRESAHA.115.307611
   Hua YQ, 2008, PHYTOMEDICINE, V15, P1046, DOI 10.1016/j.phymed.2008.06.010
   Jaipersad AS, 2014, J AM COLL CARDIOL, V63, P1, DOI 10.1016/j.jacc.2013.09.019
   Kaminska B, 2005, BBA-PROTEINS PROTEOM, V1754, P253, DOI 10.1016/j.bbapap.2005.08.017
   Kirii H, 2003, ARTERIOSCL THROM VAS, V23, P656, DOI 10.1161/01.ATV.0000064374.15232.C3
   Kuldo JM, 2005, AM J PHYSIOL-CELL PH, V289, pC1229, DOI 10.1152/ajpcell.00620.2004
   Lee HW, 2016, MATURITAS, V85, P19, DOI 10.1016/j.maturitas.2015.11.013
   Li B, 2017, CURR PHARM DESIGN, V23, P1216, DOI 10.2174/1381612822666161230142931
   Li H, 2017, INFLAMMATION, V40, P2042, DOI 10.1007/s10753-017-0644-z
   Li WF, 2018, INT IMMUNOPHARMACOL, V54, P103, DOI 10.1016/j.intimp.2017.10.017
   Liu IM, 2012, EVID-BASED COMPL ALT, V2012, DOI 10.1155/2012/140103
   Liu RX, 2020, J ETHNOPHARMACOL, V253, DOI 10.1016/j.jep.2020.112659
   Lubrano V, 2015, CELL MOL BIOL LETT, V20, P310, DOI 10.1515/cmble-2015-0020
   Mallik MK, 2018, J THEOR BIOL, V438, P78, DOI 10.1016/j.jtbi.2017.11.001
   Nakayama A, 2020, JCI INSIGHT, V5, DOI 10.1172/jci.insight.140485
   Newman DJ, 2020, ADV PHARMACOL, V87, P113, DOI 10.1016/bs.apha.2019.07.001
   Nigro P, 2011, ANTIOXID REDOX SIGN, V15, P1405, DOI 10.1089/ars.2010.3679
   Raggi P, 2018, ATHEROSCLEROSIS, V276, P98, DOI 10.1016/j.atherosclerosis.2018.07.014
   Rijcken E, 2002, GUT, V51, P529, DOI 10.1136/gut.51.4.529
   Saurina J, 2019, EXPERT OPIN DRUG DIS, V14, P469, DOI 10.1080/17460441.2019.1582638
   Schmidt C, 2009, ANGIOLOGY, V60, P108, DOI 10.1177/0003319708316899
   Shen AY, 2005, AM J CHINESE MED, V33, P747, DOI 10.1142/S0192415X05003351
   Song Z.Y., 2021, J CHIN INFORM TCM, V28, P92
   Szklarczyk D, 2019, NUCLEIC ACIDS RES, V47, pD607, DOI 10.1093/nar/gky1131
   Tedgui A, 2006, PHYSIOL REV, V86, P515, DOI 10.1152/physrev.00024.2005
   [王翔宇 Wang Xiangyu], 2019, [时珍国医国药, Lishizhen Medicine and Materia Medica Research], V30, P866
   Wang YL, 2016, BIOMED CHROMATOGR, V30, P579, DOI 10.1002/bmc.3586
   Wu H.F., 2016, THESIS GUANGZHOU U T
   Yan Y.L., 2007, CHIN J EXP FORMULAS, V13, P25, DOI DOI 10.13422/J.CAROLCARROLLNKISYFJX.2007.02.011
   Yang M, 2009, J CHROMATOGR A, V1216, P2045, DOI 10.1016/j.chroma.2008.08.097
   Zhang K, 2020, HEART VESSELS, V35, P278, DOI 10.1007/s00380-019-01491-1
   Zhang L.F., 2003, THESIS HEBEI MED U
   Zhang YZ, 2014, J MOL CELL CARDIOL, V72, P85, DOI 10.1016/j.yjmcc.2014.02.012
   Zhao J, 2016, LIFE SCI, V145, P224, DOI 10.1016/j.lfs.2015.12.044
   Zhou J, 2020, CELL PROLIFERAT, V53, DOI 10.1111/cpr.12739
   Zhou J, 2014, ARTERIOSCL THROM VAS, V34, P2191, DOI 10.1161/ATVBAHA.114.303422
NR 49
TC 10
Z9 10
U1 2
U2 31
PU ELSEVIER IRELAND LTD
PI CLARE
PA ELSEVIER HOUSE, BROOKVALE PLAZA, EAST PARK SHANNON, CO, CLARE, 00000,
   IRELAND
SN 0378-8741
EI 1872-7573
J9 J ETHNOPHARMACOL
JI J. Ethnopharmacol.
PD OCT 5
PY 2021
VL 278
AR 114278
DI 10.1016/j.jep.2021.114278
EA JUN 2021
PG 12
WC Plant Sciences; Chemistry, Medicinal; Integrative & Complementary
   Medicine; Pharmacology & Pharmacy
WE Science Citation Index Expanded (SCI-EXPANDED)
SC Plant Sciences; Pharmacology & Pharmacy; Integrative & Complementary
   Medicine
GA WP7BT
UT WOS:000713283000004
PM 34087397
DA 2023-11-17
ER

PT J
AU Zi, MJ
   Li, RQ
   Lu, F
   Li, QN
   Zhao, Y
   Jia, HJ
   Sun, MY
   Yang, QN
   Qiu, PB
   Wei, EY
   Wang, SG
   Li, R
   Zhang, WT
   Cao, WY
   Li, YL
   Xu, H
   Gao, R
AF Zi, Mingjie
   Li, Ruiqi
   Lu, Fang
   Li, Qingna
   Zhao, Yang
   Jia, Huijuan
   Sun, Mingyue
   Yang, Qiaoning
   Qiu, Panbo
   Wei, Eryang
   Wang, Shuge
   Li, Rui
   Zhang, Wantong
   Cao, Weiyi
   Li, Yanling
   Xu, Hao
   Gao, Rui
TI Clinical Study for Safety Evaluation of GXN Tablets Combined with
   Aspirin in Long-Term Treatment of Coronary Heart Disease
SO EVIDENCE-BASED COMPLEMENTARY AND ALTERNATIVE MEDICINE
LA English
DT Article
AB Background. GXN tablets are composed of Danshen and Chuanxiong, with the functions of activating blood circulation, removing blood stasis, invigorating the pulse, and nourishing the heart, which are used for CHD patients with stable exertional angina Grade I or II (according to traditional Chinese medicine, it is a syndrome of heart and blood stasis with chest pain and dark purple lips and tongue). Clinical trials have shown satisfactory effects on coronary heart disease (CHD). 90.6% of Chinese patients with CHD use both Western medicine and Chinese medicine with the latter being thought to promote blood circulation and remove blood stasis. Some researchers doubt that the combination of Chinese medicine increases the risk of bleeding. The main objective of this study is to observe the safety of long-term use of Guanxinning (hereafter referred to as GXN) tablets combined with aspirin. Methods. The study population is patients with CHD after percutaneous coronary intervention (PCI). Randomization was performed for patients with stable CHD who received dual antiplatelet therapy (DAPT) with aspirin plus clopidogrel or ticagrelor for more than 12 months and then switched to the treatment with aspirin alone for 1 month. This study includes a total of 3,595 subjects in 63 hospitals. The experimental group took aspirin orally (100 mg, 1 time/day) + GXN tablets (0-6 months: 4 tablets/time, 3 times/day; 7-12 months, 4 tablets/time, 2 times/day), and the control group received oral aspirin (100 mg, 1 time/day). Major observation indicators are the incidence of bleeding events, adverse events (AEs), and adverse reactions. The primary endpoint indicators are the incidence of major adverse cardiovascular and cerebrovascular events (MACCE) and the MACCE composite endpoint. Results. A total of 31 cases of symptomatic bleeding were found in the two groups, including 21 cases (0.98%) in the experimental group and 10 cases (0.86%) in the control group; the difference between the two groups was not statistically significant. There were 29 cases (1.35%) of bleeding not reaching BARC type 1 in the experimental group. No attention was paid to the laboratory indicators in the control group during the trial process, so the bleeding as a laboratory indicator between the two groups was not comparable. For BARC type 3-5 bleeding events, there were 3 cases in the experimental group (0.139%) and 2 cases in the control group (0.172%); the difference between the two groups was not statistically significant and not clinically significant. During the trial period, there were a total of 255 cases of adverse reactions in 208 subjects with an incidence of 6.57% (141/2146) in the experimental group and 5.77% (67/1161) in the control group, and the P value was 0.5021; the difference between the two groups was not statistically significant. According to the analysis, the adverse reactions with a statistically significant difference between the two groups were gastrointestinal diseases, with the incidence in the experimental group being higher than that in the control group, and the main manifestations were gastrointestinal symptoms. There was no statistical difference in other types of adverse reactions between the two groups. In the trial period, there were 10 cases of serious adverse reactions, including 5 cases in the experimental group (5/2146, 0.23%) and 5 cases in the control group (5/ 1161, 0.43%), the P value was 0.3351; the difference in the incidence between the two groups was not statistically significant. Conclusion.
   For CHD patients with heart-blood stasis syndrome, the combination of aspirin and GXN tablets in the experimental group did not increase the incidence of bleeding events, nor did it increase the risk of bleeding of types 3-5 defined by BARC. Except for the increase in gastrointestinal symptoms, there was no increase in other adverse reactions in the experimental group. This trial is registered with Registration no. ChiCTR-IIR-17010688.
C1 [Zi, Mingjie; Lu, Fang; Li, Qingna; Zhao, Yang; Jia, Huijuan; Sun, Mingyue; Yang, Qiaoning; Qiu, Panbo; Wei, Eryang; Wang, Shuge; Li, Rui; Zhang, Wantong; Cao, Weiyi; Li, Yanling; Gao, Rui] China Acad Chinese Med Sci, Xiyuan Hosp, Inst Clin Pharmacol, Beijing 100091, Peoples R China.
   [Zi, Mingjie; Lu, Fang; Li, Qingna; Zhao, Yang; Jia, Huijuan; Sun, Mingyue; Yang, Qiaoning; Qiu, Panbo; Wei, Eryang; Wang, Shuge; Li, Rui; Zhang, Wantong; Cao, Weiyi; Li, Yanling; Xu, Hao; Gao, Rui] Natl Clin Res Ctr Chinese Med Cardiol, Beijing 100091, Peoples R China.
   [Zi, Mingjie; Lu, Fang; Li, Qingna; Zhao, Yang; Jia, Huijuan; Sun, Mingyue; Yang, Qiaoning; Qiu, Panbo; Wei, Eryang; Wang, Shuge; Li, Rui; Zhang, Wantong; Cao, Weiyi; Li, Yanling; Gao, Rui] NMPA, Key Lab Clin Res & Evaluat Tradit Chinese Med, Beijing 100091, Peoples R China.
   [Li, Ruiqi] Beijing Univ Chinese Med, Grad Sch, Beijing 100029, Peoples R China.
   [Li, Ruiqi; Xu, Hao] China Acad Chinese Med Sci, Xiyuan Hosp, Cardiovasc Dis Ctr, Beijing 100091, Peoples R China.
C3 China Academy of Chinese Medical Sciences; Xiyuan Hospital, CACMS;
   Beijing University of Chinese Medicine; Xiyuan Hospital, CACMS; China
   Academy of Chinese Medical Sciences
RP Gao, R (corresponding author), China Acad Chinese Med Sci, Xiyuan Hosp, Inst Clin Pharmacol, Beijing 100091, Peoples R China.; Xu, H; Gao, R (corresponding author), Natl Clin Res Ctr Chinese Med Cardiol, Beijing 100091, Peoples R China.; Gao, R (corresponding author), NMPA, Key Lab Clin Res & Evaluat Tradit Chinese Med, Beijing 100091, Peoples R China.; Xu, H (corresponding author), China Acad Chinese Med Sci, Xiyuan Hosp, Cardiovasc Dis Ctr, Beijing 100091, Peoples R China.
EM drzimingjie@126.com; ruiruiqiqi1993@hotmail.com; deerfang@126.com;
   liqingna789@163.com; zhaoyang1900@126.com; 674951145@qq.com;
   sun_moon25@163.com; 15101072110@126.com; qiupanbo@163.com;
   346701880@qq.com; dushu2001@126.com; crystal005@163.com;
   wantong_zhang@hotmail.com; caoweiyi521@163.com; heqy9999@126.com;
   xuhaotcm@hotmail.com; ruigao@126.com
RI Li, qingna/GWN-0664-2022; LU, FANG/HSD-3927-2023; Xu, Hao
   Ran/JED-9378-2023; xu, haodong/IAM-9132-2023; xu, hao/GWQ-7394-2022
OI LU, FANG/0000-0002-0570-7801; lee, ricky/0000-0002-2136-524X
FU Construction of Clinical Evaluation Technology Platform for New Drugs
   for Major Diseases Reflecting the Characteristics of Traditional Chinese
   Medicine [2017ZX09304003]; National Clinical Research Center for Chinese
   Medicine Cardiology; NMPA Key Laboratory for Clinical Research and
   Evaluation of Traditional Chinese Medicine
FX This research was financially supported by grants from Construction of
   Clinical Evaluation Technology Platform for New Drugs for Major Diseases
   Reflecting the Characteristics of Traditional Chinese Medicine
   (2017ZX09304003), NMPA Key Laboratory for Clinical Research and
   Evaluation of Traditional Chinese Medicine, and National Clinical
   Research Center for Chinese Medicine Cardiology.
CR [Anonymous], 2005, CHINESE J INTEGRATED
   [Anonymous], 2005, FORUM TRADITIONAL CH
   [Anonymous], 2005, HENAN J TRADITIONAL
   Fu T., 2010, CLIN NUCL CARDIOLOGY, V10, P834, DOI [10.1016/b978-0-323-05796-7.00055-2, DOI 10.1016/B978-0-323-05796-7.00055-2]
   Gao G., 2005, INNER MONGOLIA J TRA, V3, P6
   Guo XY, 2013, BIOMED ENVIRON SCI, V26, P303, DOI 10.3967/0895-3988.2013.04.009
   Li Gui-Hua, 2014, Zhongguo Zhong Yao Za Zhi, V39, P3474
   Li JG, 2018, TRIALS, V19, DOI 10.1186/s13063-017-2373-x
   Li S., 2012, CHINESE J INTERVENTI, V20, P231, DOI [10.1016/s0146-2806(12)00068-0, DOI 10.1016/S0146-2806(12)00068-0]
   Liu B, 2005, J PHARM IND INFORM, V2, P83
   Meng L., CHIN J NEW DRUGS, V28, P120
   Ruan Y, 2008, CHINA MED HERALD, V14, P19
   Sun MY, 2019, CHIN J INTEGR MED, V25, P684, DOI 10.1007/s11655-019-3069-8
   Wang Q, 2005, J MODERN MED HLTH, V21, P1280
   World Medical Association. World Medical Association Declaration of Helsinki, 2013, JAMA-J AM MED ASSOC, V310, P2191, DOI [DOI 10.1001/JAMA.2013.281053, 10.1001/jama.2013.281053]
   Wu G., 2012, J EMERGENCY TRADITIO, V21, P1185
   Yang M, 2009, CHINA MED HERALD, V28, P140
   Zhao F., 2009, NATL MED FRONTIERS C, V4, P127
NR 18
TC 3
Z9 3
U1 0
U2 26
PU HINDAWI LTD
PI LONDON
PA ADAM HOUSE, 3RD FLR, 1 FITZROY SQ, LONDON, W1T 5HF, ENGLAND
SN 1741-427X
EI 1741-4288
J9 EVID-BASED COMPL ALT
JI Evid.-based Complement Altern. Med.
PD JUN 8
PY 2021
VL 2021
AR 6658704
DI 10.1155/2021/6658704
PG 8
WC Integrative & Complementary Medicine
WE Science Citation Index Expanded (SCI-EXPANDED)
SC Integrative & Complementary Medicine
GA SX0DT
UT WOS:000664883400004
PM 34211572
OA gold, Green Published
DA 2023-11-17
ER

PT J
AU Wang, Y
   Guo, YL
   Lei, Y
   Huang, SW
   Dou, LP
   Li, C
   Zhao, BC
   Fu, W
   Zhou, P
   Wan, HT
   Zhao, MJ
   Yang, JH
AF Wang, Yu
   Guo, Yilei
   Lei, Ye
   Huang, Shuwei
   Dou, Liping
   Li, Chang
   Zhao, Buchang
   Fu, Wei
   Zhou, Peng
   Wan, Haitong
   Zhao, Mingjun
   Yang, Jiehong
TI Design and Methodology of a Multicenter Randomized Clinical Trial to
   Evaluate the Efficacy of Tongmai Jiangtang Capsules in Type 2 Diabetic
   Coronary Heart Disease Patients
SO FRONTIERS IN PHARMACOLOGY
LA English
DT Article
DE tongmai jiangtang capsules; Chinese medicine; type 2 diabetes mellitus;
   coronary heart disease; randomized controlled trial
ID ATHEROSCLEROSIS; PREVENTION; THERAPY; ANGINA; RISK
AB Background: Population-based studies have consistently showed an increased incidence of coronary heart disease and cardiac mortality in patients with type 2 diabetes mellitus (T2DM). Tongmai Jiangtang capsules (TJC) are Chinese patent medicines that have been approved in China for the treatment of diabetic vascular complications. However, the evidence supporting the efficacy of Tongmai Jiangtang capsules in type 2 diabetic coronary heart disease (T2DM-CHD) remains unclear. Herein, we designed a randomized, parallel-controlled clinical trial to investigate a new complementary therapy for T2DM-CHD patients.
   Methods: A total of 360 T2DM-CHD subjects (aged 18-75 years) will be randomly assigned to the TJC group or the placebo group at a 2:1 ratio. On the basis of western medicine therapy, all the participants will receive TJC or placebo, orally, three capsules/treatment, three per day for 12 weeks. The primary outcomes will be assessed according to the Canadian Cardiovascular Society (CCS) classification. All statistical analyses will be performed setting a two-sided 0.05 significance level, using SAS 9.4 statistical software.
   Discussion: The efficacy of TJC for the treatment of T2DM-CHD patients will be evaluated. The study will provide reliable clinical research evidence for application of TJC in treating T2DM-CHD patients.
C1 [Wang, Yu; Li, Chang; Wan, Haitong] Zhejiang Chinese Med Univ, Sch Life Sci, Hangzhou, Peoples R China.
   [Guo, Yilei; Yang, Jiehong] Zhejiang Chinese Med Univ, Sch Basic Med Sci, Hangzhou, Peoples R China.
   [Lei, Ye] Shaanxi Univ Tradit Chinese Med, Affiliated Hosp 2, Dept Endocrinol & Metab, Xianyang, Peoples R China.
   [Huang, Shuwei] Zhejiang Chinese Med Univ, Affiliated Hosp 1, Dept Cardiol, Xianyang, Peoples R China.
   [Dou, Liping] Zhejiang Chinese Med Univ, Affiliated Hosp 2, Dept Cardiol, Hangzhou, Peoples R China.
   [Zhao, Buchang] Xian Buchang Tradit Chinese Med Cardiac Cerebral, Dept Brain & Heart CO Treatment, Xian, Peoples R China.
   [Fu, Wei] Yinchuan Cardiac Cerebral Treatment Internet Hosp, Dept Cardiac Cerebral Dis, Yinchuan, Ningxia, Peoples R China.
   [Zhou, Peng] Zhejiang Chinese Med Univ, Inst Brain & Heart CO Treatment, Hangzhou, Peoples R China.
   [Zhao, Mingjun] Shaanxi Univ Tradit Chinese Med, Dept Cardiovasc, Affiliated Hosp, Xianyang, Peoples R China.
C3 Zhejiang Chinese Medical University; Zhejiang Chinese Medical
   University; Shaanxi University of Chinese Medicine; Zhejiang Chinese
   Medical University; Zhejiang Chinese Medical University; Zhejiang
   Chinese Medical University; Shaanxi University of Chinese Medicine
RP Wan, HT (corresponding author), Zhejiang Chinese Med Univ, Sch Life Sci, Hangzhou, Peoples R China.; Yang, JH (corresponding author), Zhejiang Chinese Med Univ, Sch Basic Med Sci, Hangzhou, Peoples R China.; Zhao, MJ (corresponding author), Shaanxi Univ Tradit Chinese Med, Dept Cardiovasc, Affiliated Hosp, Xianyang, Peoples R China.
EM haitongw@163.com; zmj7125@163.com; yjhong@zjtcm.net
RI wan, hai/GSM-9077-2022
OI Guo, Yilei/0000-0003-2629-8581; Wang, Yu/0000-0001-7894-6523
FU National Key R&D Program for Modernization of Traditional Chinese
   Medicine [2018YFC1704200, 2018YFC1704204]; Zhejiang Province High-level
   Talents Project [2019R52020]
FX The study is supported by National Key R&D Program for Modernization of
   Traditional Chinese Medicine (2018YFC1704200, 2018YFC1704204) and
   Zhejiang Province High-level Talents Project (No. 2019R52020).
CR Ades PA, 2001, NEW ENGL J MED, V345, P892, DOI 10.1056/NEJMra001529
   An X.Y, 2018, MEDIC PHARM J CHIN P, V30, P83
   Chan PS, 2014, CIRC-CARDIOVASC QUAL, V7, P640, DOI 10.1161/CIRCOUTCOMES.114.000967
   Chen Y.Y., 2015, CHIN MOD MED, V22, P148
   Di Angelantonio E, 2015, JAMA-J AM MED ASSOC, V314, P52, DOI 10.1001/jama.2015.7008
   Eremire N., 2019, DRUGS CLIN, V34, P2416, DOI [10.1097/MD.0000000000019702, DOI 10.1097/MD.0000000000019702]
   Fihn SD, 2012, CIRCULATION, V126, P3097, DOI 10.1161/CIR.0b013e3182776f83
   Gu Y, 2014, J NEUROIMMUNE PHARM, V9, P313, DOI 10.1007/s11481-014-9525-5
   Guariguata L, 2012, DIABETES RES CLIN PR, V98, P524, DOI 10.1016/j.diabres.2012.11.006
   Holman RR, 2008, NEW ENGL J MED, V359, P1577, DOI 10.1056/NEJMoa0806470
   Jia WP, 2019, DIABETES-METAB RES, V35, DOI 10.1002/dmrr.3158
   Lee HM, 2013, DIABETES, V62, P194, DOI 10.2337/db12-0420
   Li J.L., 2019, J NEW CHIN MED, V51, P163, DOI [10.1002/14651858.CD006690, DOI 10.1002/14651858.CD006690]
   Liu J. L., 2019, CHEM BIOENGINEERING, V36, P36
   Ma T., 2021, CHIN J INTEGR MED CA, V19, P7, DOI [10.19540/j.cnki.cjcmm.20180611.014, DOI 10.19540/J.CNKI.CJCMM.20180611.014]
   Malahfji Maan, 2018, Methodist Debakey Cardiovasc J, V14, P266, DOI 10.14797/mdcj-14-4-266
   McNeil JJ, 2018, NEW ENGL J MED, V379, P1509, DOI 10.1056/NEJMoa1805819
   Müller C, 2012, PHYTOMEDICINE, V19, P395, DOI 10.1016/j.phymed.2011.12.002
   Qu JB, 2019, J AOAC INT, V102, P689, DOI 10.5740/jaoacint.18-0301
   Raebel MA, 2012, CARDIOVASC THER, V30, pe156, DOI 10.1111/j.1755-5922.2010.00258.x
   Salokari E, 2019, EUR J PREV CARDIOL, V26, P199, DOI 10.1177/2047487318804618
   Sangareddi V, 2004, CORONARY ARTERY DIS, V15, P111, DOI 10.1097/00019501-200403000-00007
   Sarwar N, 2010, LANCET, V375, P2215, DOI 10.1016/S0140-6736(10)60484-9
   Schramm TK, 2008, CIRCULATION, V117, P1945, DOI 10.1161/CIRCULATIONAHA.107.720847
   Sham TT, 2017, ANTIOXIDANTS-BASEL, V6, DOI 10.3390/antiox6030057
   Stroes ES, 2015, EUR HEART J, V36, P1012, DOI 10.1093/eurheartj/ehv043
   Wild S, 2004, DIABETES CARE, V27, P1047, DOI 10.2337/diacare.27.5.1047
   Yahagi K, 2017, ARTERIOSCL THROM VAS, V37, P191, DOI 10.1161/ATVBAHA.116.306256
   Yang B., 2020, MODER CHIN MED, V22, P927, DOI [10.13313/j.issn.1673-4890.20191007001, DOI 10.13313/J.ISSN.1673-4890.20191007001]
   Yang CJ, 2018, MOLECULES, V23, DOI 10.3390/molecules23040717
   Yang Wen-Qiang, 2016, Zhongguo Zhong Xi Yi Jie He Za Zhi, V36, P831
   Zhang D D, 2018, Zhonghua Liu Xing Bing Xue Za Zhi, V39, P852, DOI 10.3760/cma.j.issn.0254-6450.2018.06.030
   Zhang HL, 2018, J CELL MOL MED, V22, P4437, DOI 10.1111/jcmm.13743
   Zhang J.C., 2015, J CLIN MED LIT, V2, P269, DOI [10.16281/j.cnki.jocml.2015.02.016, DOI 10.16281/J.CNKI.JOCML.2015.02.016]
NR 34
TC 2
Z9 2
U1 1
U2 18
PU FRONTIERS MEDIA SA
PI LAUSANNE
PA AVENUE DU TRIBUNAL FEDERAL 34, LAUSANNE, CH-1015, SWITZERLAND
SN 1663-9812
J9 FRONT PHARMACOL
JI Front. Pharmacol.
PD JUN 3
PY 2021
VL 12
AR 625785
DI 10.3389/fphar.2021.625785
PG 8
WC Pharmacology & Pharmacy
WE Science Citation Index Expanded (SCI-EXPANDED)
SC Pharmacology & Pharmacy
GA ST1AF
UT WOS:000662181700001
PM 34149404
OA gold, Green Published
DA 2023-11-17
ER

PT J
AU Sedighi, M
   Ghorbanzadeh, V
   Abaszadeh, S
   Karimi, A
   Cheraghi, M
   Rafieian-Kopaei, M
   Moghimian, M
   Mohammadi, A
   Veiskarami, S
   Mokhayeri, Y
   Nazari, A
AF Sedighi, Mehrnoosh
   Ghorbanzadeh, Vajihe
   Abaszadeh, Saber
   Karimi, Arash
   Cheraghi, Mostafa
   Rafieian-Kopaei, Mahmoud
   Moghimian, Maryam
   Mohammadi, Asghar
   Veiskarami, Saeid
   Mokhayeri, Yaser
   Nazari, Afshin
TI Up-regulation of chemokine receptor type 4 expression in the ischemic
   reperfused heart by alcoholic extract of <i>Cichorium intybus</i> rescue
   the heart from ischemia injury in male rat
SO JOURNAL OF PHARMACY AND PHARMACOLOGY
LA English
DT Article
DE Cichorium intybus; ischemia-reperfusion injury; CXCR4 expression;
   antioxidant
ID MYOCARDIAL-INFARCTION; ISCHEMIA/REPERFUSION INJURY; ANTIOXIDANT;
   INFLAMMATION; PROTECTION; CELLS; TRANSPLANTATION; DERIVATIVES; SYSTEMS;
   LEAVES
AB Objectives: Cichorium intybus is used in traditional medicine for various diseases including heart disease. This study aimed at evaluating the chemokine receptor type 4 up-regulation and cardioprotective effects of hydroalcoholic extract of C. intybus in a rat model of ischemic reperfusion.
   Methods: Animals in four groups of eight rats each received vehicle or one of three doses of C. intybus (50, 100 or 200 mg/kg/d) for 14 days. Then they were subjected to 30 min of ischemia followed by 7 days of reperfusion. At the end of the experiment, blood specimens were prepared for serum assays. The level of myocardium chemokine receptor type 4 was also measured using RT-PCR.
   Key findings: Cichorium intybus (CI-50) improved infarct size, episodes of the ventricular ectopic beat, ventricular tachycardia, and duration of ventricular tachycardia, QTc shortening. It also stabilized the ST segment changes and increased heart rate during ischemia. The blood pressure decreased in CI-50 group in comparison to the control and CI-200 group. C. intybus increased serum superoxide dismutase and reduced lactate dehydrogenase activity, Cardiac Troponin I and malondialdehyde levels. C. intybus led to an increase in the expression of chemokine receptor type 4.
   Conclusions: These findings suggest that C. intybus administration before ischemia is able to induce cardioprotective effect against ischemic reperfusion injury, probably through chemokine receptor type 4 over-expression and antioxidant activity.
C1 [Sedighi, Mehrnoosh; Cheraghi, Mostafa; Mohammadi, Asghar; Mokhayeri, Yaser] Lorestan Univ Med Sci, Shahid Rahimi Hosp, Cardiovasc Res Ctr, Khorramabad, Iran.
   [Ghorbanzadeh, Vajihe] Lorestan Univ Med Sci, Razi Herbal Med Res Ctr, Khorramabad, Iran.
   [Abaszadeh, Saber] Lorestan Univ Med Sci, Dept Clin Biochem, Khorramabad, Iran.
   [Karimi, Arash] Lorestan Univ Med Sci, Fac Med, Dept Anesthesiol, Khorramabad, Iran.
   [Rafieian-Kopaei, Mahmoud] Shahrekord Univ Med Siences, Med Plants Res Ctr, Basic Hlth Sci Inst, Shahrekord, Iran.
   [Moghimian, Maryam] Gonabad Univ Med Sci, Dept Physiol, Gonabad, Iran.
   [Veiskarami, Saeid] Lorestan Agr & Nat Resources Res & Educ Ctr, Dept Anim Sci, Khorramabad, Iran.
   [Nazari, Afshin] Lorestan Univ Med Sci, Dept Physiol, Khorramabad, Iran.
C3 Lorestan University of Medical Sciences; Lorestan University of Medical
   Sciences; Lorestan University of Medical Sciences; Lorestan University
   of Medical Sciences; Lorestan University of Medical Sciences
RP Nazari, A (corresponding author), Lorestan Univ Med Sci, Razi Herbal Med Res Ctr, Khorramabad, Iran.
EM Nazary257@yahoo.com
RI Rafieian-Kopaei, Mahmoud/L-6532-2016; Rafieian-Kopaei,
   MAHMOUD/JJE-1960-2023
OI Rafieian-Kopaei, Mahmoud/0000-0003-0791-8757; 
FU Razi Herbal Medicines ResearchCenter, Lorestan University of Medical
   Sciences, Khorramabad, Iran [2024]
FX The study was financially supported by the Razi Herbal Medicines
   ResearchCenter, Lorestan University of Medical Sciences, Khorramabad,
   Iran (grant number: 2024).
CR Akbari G, 2018, BIOMED PHARMACOTHER, V99, P664, DOI 10.1016/j.biopha.2018.01.113
   Akhlaghi M, 2009, J MOL CELL CARDIOL, V46, P309, DOI 10.1016/j.yjmcc.2008.12.003
   [Anonymous], 2006, BMC COMPLEM ALTERN M
   Bazett HC, 1920, HEART-J STUD CIRC, V7, P353
   Chang HJ, 2003, KICKING AWAY LADDER, V115, P668, DOI [10.1002/jid.970, DOI 10.1002/JID.970]
   Chen JQ, 2010, AM J PATHOL, V176, P1705, DOI 10.2353/ajpath.2010.090451
   Cochain C, 2012, ARTERIOSCL THROM VAS, V32, P2206, DOI 10.1161/ATVBAHA.112.254409
   CURTIS MJ, 1988, CARDIOVASC RES, V22, P656, DOI 10.1093/cvr/22.9.656
   Dobaczewski M, 2010, AM J PATHOL, V176, P2177, DOI 10.2353/ajpath.2010.090759
   El-Sayed YS, 2015, PLOS ONE, V10, DOI 10.1371/journal.pone.0121549
   Elmadbouh I, 2007, J MOL CELL CARDIOL, V42, P792, DOI 10.1016/j.yjmcc.2007.02.001
   Frangogiannis NG, 2014, NAT REV CARDIOL, V11, P255, DOI 10.1038/nrcardio.2014.28
   Hu XF, 2007, CIRCULATION, V116, P654, DOI 10.1161/CIRCULATIONAHA.106.672451
   Juskiewicz J, 2008, J ANIM PHYSIOL AN N, V92, P113, DOI 10.1111/j.1439-0396.2007.00716.x
   Juskiewicz J, 2006, J ANIM PHYSIOL AN N, V90, P200, DOI 10.1111/j.1439-0396.2005.00591.x
   Kanitz Mark G., 1996, Journal of Emergency Medicine, V14, P139, DOI 10.1016/0736-4679(95)02089-6
   Khaksari M, 2001, KMJ, V6, P1
   Kiani AA, 2017, IRAN J BASIC MED SCI, V20, P648, DOI 10.22038/IJBMS.2017.8832
   Kim HS, 2000, CHEM-BIOL INTERACT, V127, P139, DOI 10.1016/S0009-2797(00)00177-0
   Kubavat JB, 2009, J ETHNOPHARMACOL, V124, P162, DOI 10.1016/j.jep.2009.04.004
   Kucia M, 2004, J MOL HISTOL, V35, P233
   Kumazawa S, 2010, NAT PROD RES, V24, P804, DOI 10.1080/14786410802615270
   Lee RL, 2007, J CELL COMMUN SIGNAL, V1, P33, DOI 10.1007/s12079-007-0006-y
   Liehn EA, 2011, J AM COLL CARDIOL, V58, P2415, DOI 10.1016/j.jacc.2011.08.033
   Lim SS, 2015, J BIOMED MATER RES A, V103, P2942, DOI 10.1002/jbm.a.35439
   Lin WY, 2011, J BIOL CHEM, V286, P2665, DOI 10.1074/jbc.M110.168286
   Liu JQ, 2016, CLIN MED INSIGHTS-CA, V10, P79, DOI 10.4137/CMC.S33164
   Madani H, 2006, J MED PLANTS, V5, P38
   Molina H, 1997, MECH AGEING DEV, V97, P1, DOI 10.1016/S0047-6374(97)01876-9
   Najafi M, 2009, IRAN J BASIC MED SCI, V1, P229, DOI [10.22038/IJBMS.2009.5186, DOI 10.22038/IJBMS.2009.5186]
   Necas J, 2007, ACTA VET BRNO, V76, P363, DOI 10.2754/avb200776030363
   Nwafor Ifeoma Chinyelu, 2017, ScientificWorldJournal, V2017, P7343928, DOI 10.1155/2017/7343928
   OLEARY MA, 1995, OPT LETT, V20, P426, DOI 10.1364/OL.20.000426
   Pasha Z, 2008, CARDIOVASC RES, V77, P134, DOI 10.1093/cvr/cvm025
   Pasotti M, 2006, HEART, V92, P1552, DOI 10.1136/hrt.2005.086934
   Peerzada Tasaduq, 2018, Biotechnologia (Poznan), V99, P119, DOI 10.5114/bta.2018.75655
   Penn MS, 2012, GENE THER, V19, P583, DOI 10.1038/gt.2012.32
   Sadeghi N, 2015, AVICENNA J PHYTOMEDI, V5, P568
   Sakurai N, 2003, YAKUGAKU ZASSHI, V123, P593
   Sato M, 2000, J CARDIOVASC PHARM, V35, P263, DOI 10.1097/00005344-200002000-00013
   Schaun MI, 2020, CYTOKINE, V126, DOI 10.1016/j.cyto.2019.154912
   SCHUH J, 1978, P NATL ACAD SCI USA, V75, P3173, DOI 10.1073/pnas.75.7.3173
   Sedighi M, 2018, PHYTOTHER RES, V32, P1983, DOI 10.1002/ptr.6127
   SHIMADA K, 1992, J AGR FOOD CHEM, V40, P945, DOI 10.1021/jf00018a005
   Singleton VL, 1999, METHOD ENZYMOL, V299, P152
   Stagos D, 2018, OXID MED CELL LONGEV, V2018, DOI 10.1155/2018/6594101
   Takahashi M, 2010, CIRC J, V74, P418, DOI 10.1253/circj.CJ-09-1021
   ULMER AJ, 1984, IMMUNOBIOLOGY, V166, P238, DOI 10.1016/S0171-2985(84)80042-X
   Velayutham P., 2006, J AGR TECHNOL, V2, P287
   Venardos KM, 2007, CURR MED CHEM, V14, P1539, DOI 10.2174/092986707780831078
   Wang XY, 2006, BIOORGAN MED CHEM, V14, P4879, DOI 10.1016/j.bmc.2006.03.015
   Yang Y, 2014, J PINEAL RES, V57, P357, DOI 10.1111/jpi.12175
   Zakharova L, 2010, CARDIOVASC RES, V87, P40, DOI 10.1093/cvr/cvq027
   Zhang Y, 2006, BIOCHEM BIOPH RES CO, V340, P1192, DOI 10.1016/j.bbrc.2005.12.124
NR 54
TC 1
Z9 1
U1 1
U2 2
PU OXFORD UNIV PRESS
PI OXFORD
PA GREAT CLARENDON ST, OXFORD OX2 6DP, ENGLAND
SN 0022-3573
EI 2042-7158
J9 J PHARM PHARMACOL
JI J. Pharm. Pharmacol.
PD OCT
PY 2021
VL 73
IS 10
BP 1351
EP 1360
DI 10.1093/jpp/rgab076
EA JUN 2021
PG 10
WC Pharmacology & Pharmacy
WE Science Citation Index Expanded (SCI-EXPANDED)
SC Pharmacology & Pharmacy
GA UR2JX
UT WOS:000696581500008
PM 34076244
DA 2023-11-17
ER

PT J
AU Chen, YT
   Wang, ST
   Yang, SJ
   Li, RX
   Yang, YY
   Chen, Y
   Zhang, WL
AF Chen, Yutong
   Wang, Shuting
   Yang, Shujun
   Li, Rongxia
   Yang, Yunyun
   Chen, Yu
   Zhang, Weili
TI Inhibitory role of ginsenoside Rb2 in endothelial senescence and
   inflammation mediated by microRNA-216a
SO MOLECULAR MEDICINE REPORTS
LA English
DT Article
DE ginsenoside Rb2; endothelial senescence; microRNA-216a; atherosclerosis
AB Targeting microRNAs (miRs) using small chemical molecules has become a promising strategy for disease treatment. miR-216a has been reported to be a potential therapeutic target in endothelial senescence and atherosclerosis via the Smad3/NF-kappa B signaling pathway. Ginsenoside Rb2 (Rb2) is the main bioactive component extracted from the plant Panax ginseng, and is a widely used traditional Chinese medicine. In the present study, Rb2 was identified to have a high score for miR-216a via bioinformatics analysis based on its sequence and structural features. The microscale thermophoresis experiment further demonstrated that Rb2 had a specific binding affinity for miR-216a and the dissociation constant was 17.6 mu M. In both young and senescent human umbilical vein endothelial cells (HUVECs), as well as human aortic endothelial cells, Rb2 decreased the expression of endogenous miR-216a. Next, a replicative endothelial senescence model of HUVECs was established by infection with pre-miR-216a recombinant lentiviruses (Lv-miR-216a) and the number of population-doubling level (PDL) was calculated. Stable overexpression of miR-216a induced a premature senescent-like phenotype, whereas the senescent features and increased activity of senescence-associated beta-galactosidase (SA-beta-gal) were reversed after Rb2 treatment. The percentage of SA-beta-gal-positive cells in senescent PDL25 cells transfected with Lv-miR-216a was decreased 76% by Rb2 treatment compared with the Lv-miR-216a group without Rb2 treatment (P=0.01). Mechanistically, miR-216a inhibited Smad3 protein expression, promoted I kappa B alpha degradation and activated NF-kappa B-responsive genes, such as vascular cell adhesion molecule 1 (VCAM1), which promoted the adhesiveness of endothelial cells to monocytes. These pro-inflammatory effects of miR-216a were significantly suppressed by Rb2 treatment. When Smad3 was suppressed by small interfering RNA, the elevated expression levels of intercellular adhesion molecule 1 and VCAM1 induced by miR-216a were significantly reversed. Collectively, to the best of our knowledge, the present study demonstrated for the first time that Rb2 exerted an anti-inflammation effect on the process of endothelial cell senescence and could be a potential therapeutic drug by targeting miR-216a.
C1 [Chen, Yutong] Capital Med Univ, Collaborat Innovat Ctr Brain Disorders, Beijing Inst Brain Disorders, Lab Brain Disorders,Minist Sci & Technol, Beijing 100069, Peoples R China.
   [Chen, Yutong; Wang, Shuting; Yang, Shujun; Li, Rongxia; Yang, Yunyun; Chen, Yu; Zhang, Weili] Peking Union Med Coll & Chinese Acad Med Sci, Fuwai Hosp, Natl Ctr Cardiovasc Dis, State Key Lab Cardiovasc Dis, 167 Beilishi Rd, Beijing 100037, Peoples R China.
   [Yang, Shujun] Xiamen Univ, Xiamen Cardiovasc Hosp, Inst Cardiovasc Dis, Xiamen 361010, Fujian, Peoples R China.
   [Yang, Yunyun] Xiamen Univ, Xiamen Key Lab Genet Testing, Clin Lab, Affiliated Hosp 1, Xiamen 361003, Fujian, Peoples R China.
C3 Capital Medical University; Chinese Academy of Medical Sciences - Peking
   Union Medical College; Peking Union Medical College; Fu Wai Hospital -
   CAMS; Xiamen University; Xiamen University
RP Chen, Y; Zhang, WL (corresponding author), Peking Union Med Coll & Chinese Acad Med Sci, Fuwai Hosp, Natl Ctr Cardiovasc Dis, State Key Lab Cardiovasc Dis, 167 Beilishi Rd, Beijing 100037, Peoples R China.
EM chenyufw@163.com; zhangweili1747@yahoo.com
FU National Natural Science Foundation of China [81873492, 81670338]; State
   Key Laboratory of Cardiovascular Disease at Fuwai Hospital [2019kf-03]
FX This work was supported by the grants from National Natural Science
   Foundation of China (grant nos. 81873492 and 81670338) and from State
   Key Laboratory of Cardiovascular Disease at Fuwai Hospital (grant no.
   2019kf-03).
CR Agostini M, 2014, ONCOTARGET, V5, P872, DOI 10.18632/oncotarget.1825
   Cheng Z, 2019, EUR J PHARMACOL, V853, P353, DOI 10.1016/j.ejphar.2019.03.040
   Childs BG, 2017, NAT REV DRUG DISCOV, V16, P718, DOI 10.1038/nrd.2017.116
   Childs BG, 2015, NAT MED, V21, P1424, DOI 10.1038/nm.4000
   Dai SS, 2018, BIOMED PHARMACOTHER, V100, P93, DOI 10.1016/j.biopha.2018.01.111
   Dangwal S, 2014, ANNU REV PHARMACOL, V54, P185, DOI 10.1146/annurev-pharmtox-011613-135957
   dela Paz NG, 2009, CELL TISSUE RES, V335, P5, DOI 10.1007/s00441-008-0706-5
   DIMRI GP, 1995, P NATL ACAD SCI USA, V92, P9363, DOI 10.1073/pnas.92.20.9363
   Disney MD, 2019, J AM CHEM SOC, V141, P6776, DOI 10.1021/jacs.8b13419
   Dong Y, 2020, EXP MOL PATHOL, V112, DOI 10.1016/j.yexmp.2019.104355
   Evans MA, 2020, ANNU REV PATHOL-MECH, V15, P419, DOI 10.1146/annurev-pathmechdis-012419-032544
   Fan RG, 2019, RNA BIOL, V16, P707, DOI 10.1080/15476286.2019.1593094
   Feinberg MW, 2016, CIRC RES, V118, P703, DOI 10.1161/CIRCRESAHA.115.306300
   Fleenor BS, 2012, J VASC RES, V49, P59, DOI 10.1159/000329681
   Ghosh A, 2017, J BIOMED SCI, V24, DOI 10.1186/s12929-017-0357-5
   Gimbrone MA, 2016, CIRC RES, V118, P620, DOI 10.1161/CIRCRESAHA.115.306301
   Hasegawa H, 2004, J PHARMACOL SCI, V95, P153, DOI 10.1254/jphs.FMJ04001X4
   Hirashima M, 2006, ENDOTHELIUM-J ENDOTH, V13, P137, DOI 10.1080/10623320600698078
   Huang Q, 2017, ACTA PHARMACOL SIN, V38, P192, DOI 10.1038/aps.2016.135
   JAFFE EA, 1973, J CLIN INVEST, V52, P2745, DOI 10.1172/JCI107470
   Kaur J, 2020, TRANSL RES, V226, P96, DOI 10.1016/j.trsl.2020.06.007
   Libby P, 2011, NATURE, V473, P317, DOI 10.1038/nature10146
   Ling H, 2013, NAT REV DRUG DISCOV, V12, P847, DOI 10.1038/nrd4140
   Liu JW, 2003, ACTA PHARMACOL SIN, V24, P102
   Livak KJ, 2001, METHODS, V25, P402, DOI 10.1006/meth.2001.1262
   Lu Y, 2018, ARTERIOSCL THROM VAS, V38, pE159, DOI 10.1161/ATVBAHA.118.310227
   Ma LY, 2017, IMMUNOL CELL BIOL, V95, P695, DOI 10.1038/icb.2017.45
   Matsui M, 2017, NAT REV DRUG DISCOV, V16, P167, DOI 10.1038/nrd.2016.117
   McClorey G, 2015, CURR OPIN PHARMACOL, V24, P52, DOI 10.1016/j.coph.2015.07.005
   Menghini R, 2014, AGEING RES REV, V17, P68, DOI 10.1016/j.arr.2014.03.005
   Minamino T, 2002, CIRCULATION, V105, P1541, DOI 10.1161/01.CIR.0000013836.85741.17
   Rayner KJ, 2011, NATURE, V478, P404, DOI 10.1038/nature10486
   Rippe C, 2012, EXP GERONTOL, V47, P45, DOI 10.1016/j.exger.2011.10.004
   Rufini A, 2013, ONCOGENE, V32, P5129, DOI 10.1038/onc.2012.640
   Schaftenaar F, 2016, CURR OPIN LIPIDOL, V27, P209, DOI 10.1097/MOL.0000000000000302
   Thakral S, 2015, CURR GENE THER, V15, P142, DOI 10.2174/1566523214666141224095610
   van Rooij E, 2012, NAT REV DRUG DISCOV, V11, P860, DOI 10.1038/nrd3864
   Warner KD, 2018, NAT REV DRUG DISCOV, V17, P547, DOI 10.1038/nrd.2018.93
   Wienken CJ, 2010, NAT COMMUN, V1, DOI 10.1038/ncomms1093
   Xiong YY, 2014, AUTOPHAGY, V10, P2223, DOI 10.4161/15548627.2014.981789
   Yang SJ, 2018, J CELL MOL MED, V22, P2739, DOI 10.1111/jcmm.13567
   Zhang Y, 2013, MOLECULES, V18, P10352, DOI 10.3390/molecules180910352
   Zheng HZ, 2018, EUR J PHARMACOL, V822, P154, DOI 10.1016/j.ejphar.2018.01.001
NR 43
TC 15
Z9 16
U1 3
U2 25
PU SPANDIDOS PUBL LTD
PI ATHENS
PA POB 18179, ATHENS, 116 10, GREECE
SN 1791-2997
EI 1791-3004
J9 MOL MED REP
JI Mol. Med. Rep.
PD JUN
PY 2021
VL 23
IS 6
AR 415
DI 10.3892/mmr.2021.12054
PG 11
WC Oncology; Medicine, Research & Experimental
WE Science Citation Index Expanded (SCI-EXPANDED)
SC Oncology; Research & Experimental Medicine
GA RL9FO
UT WOS:000639269600001
PM 33786633
OA Green Published, hybrid
DA 2023-11-17
ER

PT J
AU Wang, Y
   Wu, JW
   Zhu, JY
   Ding, CJ
   Xu, WF
   Hao, HP
   Zhang, J
   Wang, GJ
   Cao, LJ
AF Wang, Yun
   Wu, Jiawei
   Zhu, Jiaying
   Ding, Chujie
   Xu, Wanfeng
   Hao, Haiping
   Zhang, Jun
   Wang, Guangji
   Cao, Lijuan
TI Ginsenosides regulation of lysophosphatidylcholine profiles underlies
   the mechanism of Shengmai Yin in attenuating atherosclerosis
SO JOURNAL OF ETHNOPHARMACOLOGY
LA English
DT Article
DE Shengmai Yin; Ginsenosides; Atherosclerosis; Metabolomics; Lipidomics;
   Lysophosphatidylcholine
ID SKEWING MACROPHAGES; PHOSPHOLIPASE A(2); PLAQUE STABILITY; HIGH-FAT;
   HYPERLIPIDEMIA; GINSENG; DYSFUNCTION; PROGRESSION; METABOLISM; MICE
AB Ethnopharmacological relevance: The traditional Chinese medicine (TCM) preparation, Shengmai Yin (SMY), is widely applied in cardiovascular disease treatments. However, the pharmacological mechanism of its therapeutic effects has not been fully clarified.
   Aim of this study: This study aimed to clearly define the efficacy and underlying mechanism of SMY and its active components in protecting against atherosclerosis.
   Materials and methods: The pharmacological effects of SMY and its components were evaluated upon a mouse hypercholesteremia model induced by a high cholesterol diet (HCD) for 12 weeks and Apoe- /- mice, a mouse atherosclerosis model. Pathological indicators including serum cholesterol levels, cytokines and histological changes in aortic root plaques were assessed. Untargeted metabolomic, untargeted lipidomic and targeted lipidomic changing profiles were investigated to clarify pharmacological mechanisms.
   Results: SMY and red ginseng crude extracts (GE) significantly decreased the serum cholesterol levels in hypercholesteremia mice and reduced the aortic root plaque areas and exerted antiatherogenic efficacy in Apoe- / - mice. Moreover, total red ginseng saponin extracts (TGS) showed the most apparent improvement on maintaining lipid homeostasis, representing the effects of red ginseng in SMY on atherosclerosis treatment. Mechanically, TGS inhibited serum secreted phospholipase A2 (sPLA2) activity and lowered the serum levels of lysophosphatidylcholine (lysoPC), which is a risk factor for atherosclerosis.
   Conclusions: Our findings revealed that ginsenosides from SMY exerted therapeutic effects on atherosclerosis by maintaining lipid homeostasis including cholesterol and lysoPCs.
C1 [Wang, Yun; Wu, Jiawei; Zhu, Jiaying; Ding, Chujie; Xu, Wanfeng; Hao, Haiping; Wang, Guangji; Cao, Lijuan] China Pharmaceut Univ, State Key Lab Nat Med, Key Lab Drug Metab & Pharmacokinet, Nanjing 210009, Peoples R China.
   [Zhang, Jun] Nanjing Med Univ, Sch Pharm, Nanjing 211166, Peoples R China.
C3 China Pharmaceutical University; Nanjing Medical University
RP Wang, GJ; Cao, LJ (corresponding author), China Pharmaceut Univ, State Key Lab Nat Med, Key Lab Drug Metab & Pharmacokinet, Nanjing 210009, Peoples R China.; Zhang, J (corresponding author), Nanjing Med Univ, Sch Pharm, Nanjing 211166, Peoples R China.
EM wy1141213@163.com; wugewain@163.com; 3320071851@stu.cpu.edu.cn;
   dcj_1994@163.com; 15251768808@163.com; haipinghao@cpu.edu.cn;
   zhangjun@njmu.edu.cn; guangjiwang@hotmail.com; caolijuan0702@cpu.edu.cn
RI Hao, Haiping/JNE-7319-2023; Wang, Guang/JFS-8374-2023
OI Hao, Haiping/0000-0003-2522-7546; Wang, Guangji/0000-0002-0777-3896
FU National Natural Science Foundation of China [81720108032, 81930109,
   81973559, 81773986]; Project for Major New Drug Innovation and
   Development [2018ZX09711001-002-003, 2018ZX09711002-001-004]; Overseas
   Expertise Introduction Project for Discipline Innovation [G20582017001];
   'DoubleFirst Class' Initiative Project [CPU2018GF09]; anming Project of
   Medicine in Shenzhen [SZSM201801060]
FX This research was financially supported by the National Natural Science
   Foundation of China (grants 81720108032 and 81930109 to H. Hao, 81973559
   to L.C. and 81773986 to J. Zhang) , the Project for Major New Drug
   Innovation and Development (grants 2018ZX09711001-002-003 to H. Hao and
   2018ZX09711002-001-004 to L.C.) , Overseas Expertise Introduction
   Project for Discipline Innovation (G20582017001 to H. Hao) ,
   'DoubleFirst Class' Initiative Project (CPU2018GF09) , and Sanming
   Project of Medicine in Shenzhen (grant SZSM201801060 to H. Hao) .
CR A J, 2005, ANAL CHEM, V77, P8086, DOI 10.1021/ac051211v
   Akinkuolie AO, 2019, ARTERIOSCL THROM VAS, V39, P1182, DOI 10.1161/ATVBAHA.118.311894
   [Anonymous], LANCET, DOI DOI 10.1016/S0140-6736(14)61682-2
   Awasthi D, 2016, FREE RADICAL BIO MED, V93, P190, DOI 10.1016/j.freeradbiomed.2016.01.004
   Bäck M, 2015, NAT REV CARDIOL, V12, P199, DOI 10.1038/nrcardio.2015.5
   Cha TW, 2016, HYPERTENS RES, V39, P449, DOI 10.1038/hr.2016.7
   Jie,, 2012, COCHRANE DB SYST REV, DOI 10.1002/14651858.CD005052.pub4
   Dang VT, 2016, SCI REP-UK, V6, DOI 10.1038/srep35037
   Ference BA, 2017, EUR HEART J, V38, P2459, DOI 10.1093/eurheartj/ehx144
   Geng JA, 2020, FRONT PHARMACOL, V11, DOI 10.3389/fphar.2020.00500
   Guo MQ, 2018, FRONT PHARMACOL, V9, DOI 10.3389/fphar.2018.00464
   Jiang Y, 2020, BIOSCIENCE REP, V40, DOI 10.1042/BSR20200286
   Katsume A, 2011, ARTERIOSCL THROM VAS, V31, P1084, DOI 10.1161/ATVBAHA.110.221804
   Kriszbacher I, 2005, NEW ENGL J MED, V353, P429
   Kwon YJ, 2020, NUTRIENTS, V12, DOI 10.3390/nu12113423
   Lavi S, 2007, CIRCULATION, V115, P2715, DOI 10.1161/CIRCULATIONAHA.106.671420
   Li J, 2011, EUR J PHARMACOL, V652, P104, DOI 10.1016/j.ejphar.2010.11.017
   Li SL, 2019, J ETHNOPHARMACOL, V242, DOI 10.1016/j.jep.2019.112029
   Lind L, 2012, EUR HEART J, V33, P2946, DOI 10.1093/eurheartj/ehs132
   Lusis AJ, 2000, NATURE, V407, P233, DOI 10.1038/35025203
   Murugesan G, 2003, J MOL CELL CARDIOL, V35, P1375, DOI 10.1016/j.yjmcc.2003.08.004
   PAIGEN B, 1995, AM J CLIN NUTR, V62, p458S, DOI 10.1093/ajcn/62.2.458S
   Qiao L, 2017, FRONT PHARMACOL, V8, DOI 10.3389/fphar.2017.00727
   Qin XF, 2014, CELL IMMUNOL, V289, P185, DOI 10.1016/j.cellimm.2014.04.010
   Rosenson RS, 2017, J AM COLL CARDIOL, V70, P1290, DOI 10.1016/j.jacc.2017.07.752
   Rosenson RS, 2012, EUR HEART J, V33, P2899, DOI 10.1093/eurheartj/ehs148
   Schmitz G, 2010, ATHEROSCLEROSIS, V208, P10, DOI 10.1016/j.atherosclerosis.2009.05.029
   Shi LL, 2016, CARBOHYD POLYM, V150, P74, DOI 10.1016/j.carbpol.2016.05.008
   Sun JH, 2017, LIPIDS HEALTH DIS, V16, DOI 10.1186/s12944-017-0533-3
   Tan MQ, 2009, ARTERIOSCL THROM VAS, V29, P1376, DOI 10.1161/ATVBAHA.109.191585
   Urban D, 2013, J AM COLL CARDIOL, V62, P1401, DOI 10.1016/j.jacc.2013.07.056
   Wang YP, 2020, EVID-BASED COMPL ALT, V2020, DOI 10.1155/2020/9571627
   Warnatsch A, 2015, SCIENCE, V349, P316, DOI 10.1126/science.aaa8064
   YAMAMOTO M, 1983, AM J CHINESE MED, V11, P96, DOI 10.1142/S0192415X83000161
   Yang GL, 2019, MED SCI MONITOR, V25, P7407, DOI 10.12659/MSM.912986
   Zhan T, 2019, PHYTOMEDICINE, V59, DOI 10.1016/j.phymed.2019.152916
   Zhang X, 2018, J CELL MOL MED, V22, P409, DOI 10.1111/jcmm.13329
   Zhang YC, 2008, CHIN J INTEGR MED, V14, P107, DOI 10.1007/s11655-008-0107-3
   Zheng YR, 2021, J ETHNOPHARMACOL, V267, DOI 10.1016/j.jep.2020.113497
   Zhou L, 2016, INT J MOL SCI, V17, DOI 10.3390/ijms17071054
   Zhu H, 2015, SCI REP-UK, V5, DOI 10.1038/srep17536
NR 41
TC 12
Z9 13
U1 8
U2 52
PU ELSEVIER IRELAND LTD
PI CLARE
PA ELSEVIER HOUSE, BROOKVALE PLAZA, EAST PARK SHANNON, CO, CLARE, 00000,
   IRELAND
SN 0378-8741
EI 1872-7573
J9 J ETHNOPHARMACOL
JI J. Ethnopharmacol.
PD SEP 15
PY 2021
VL 277
AR 114223
DI 10.1016/j.jep.2021.114223
EA MAY 2021
PG 11
WC Plant Sciences; Chemistry, Medicinal; Integrative & Complementary
   Medicine; Pharmacology & Pharmacy
WE Science Citation Index Expanded (SCI-EXPANDED)
SC Plant Sciences; Pharmacology & Pharmacy; Integrative & Complementary
   Medicine
GA SV4ET
UT WOS:000663774300002
PM 34044080
OA hybrid
DA 2023-11-17
ER

PT J
AU Liang, P
   Mao, LS
   Ma, Y
   Ren, W
   Yang, SJ
AF Liang, Pan
   Mao, Linshen
   Ma, Yue
   Ren, Wei
   Yang, Sijin
TI A systematic review on <i>Zhilong Huoxue Tongyu</i> capsule in treating
   cardiovascular and cerebrovascular diseases: Pharmacological actions,
   molecular mechanisms and clinical outcomes
SO JOURNAL OF ETHNOPHARMACOLOGY
LA English
DT Review
DE Zhilong huoxue tongyu capsule; Atherosclerosis; Cardiovascular and
   cerebrovascular diseases; Network pharmacology; Mechanism
ID ENDOTHELIAL-GROWTH-FACTOR; ASTRAGALUS MEMBRANACEUS; NETWORK
   PHARMACOLOGY; CEREBRAL INFARCTION; NEOINTIMA FORMATION; IN-VITRO;
   HYPOXIA; ATHEROSCLEROSIS; INFLAMMATION; EARTHWORM
AB Ethnopharmacological relevance: Cardiovascular and cerebrovascular diseases have become a severe threat for human health worldwide, however, optimal therapeutic options are still developed. Zhilong Huoxue Tongyu capsule (ZL capsule) is mainly composed of Astragalus membranaceus, Leech, Earthworm, Cinnamomum cassia and Sargentodoxa cuneata, having functions of replenishing qi and activating blood, dispelling wind and reducing phlegm. It is an expanded application on the basis of traditional uses of above TCMs, acquiring a satisfactory curative effect on cardiovascular and cerebrovascular diseases over twenty years.
   Aim of the study: To comprehensively summarize the main components of ZL capsule, understand the mechanisms of ZL capsule, and conclude clinical regimens of ZL capsule for cardiovascular and cerebrovascular diseases.
   Materials and methods: We selected network pharmacology technology to analyze main active compounds and predict underlying mechanism of ZL capsule against atherosclerosis. Molecular docking was performed to simulate the interaction pattern between the active components of ZL capsule and putative targets. Further, PubMed, Web of Science, China National Knowledge Infrastructure and Google Scholar were used to search literatures, with the key words of "Zhilong Huoxue Tongyu capsule", "cardiovascular and cerebrovascular diseases", "atherosclerosis", "clinical study" and their combinations, mainly from 2000 to 2020.
   Results: Both network pharmacology analysis, molecular docking and animal experiments studies confirmed that mechanisms of ZL capsule plays the role of anti-inflammatory, anti-apoptosis and promoting angiogenesis in treating cardiovascular and cerebrovascular diseases by multi-components acting on multi-targets via multipathways. Over 1000 clinical cases were benefited from the treatment of ZL capsule, suggesting a holistic concept of "the same therapy for different myocardial and cerebral diseases".
   Conclusions: For the first time, this systematic review may supply meaningful information for further studies to explore material basis and pharmacodynamics of ZL capsule and also provide a basis for sharing the "Chinese patent medicine" for cardiovascular and cerebrovascular diseases.
C1 [Ren, Wei; Yang, Sijin] Southwest Med Univ, Affiliated Tradit Chinese Med Hosp, Natl Tradit Chinese Med Clin Res Base, 182 Chunhui Rd, Luzhou 646000, Sichuan, Peoples R China.
   [Liang, Pan; Mao, Linshen; Ma, Yue; Ren, Wei; Yang, Sijin] Southwest Med Univ, Affiliated Tradit Chinese Med Hosp, Natl Tradit Chinese Med Clin Res Base, Luzhou 646000, Sichuan, Peoples R China.
   [Liang, Pan; Mao, Linshen; Ma, Yue; Ren, Wei; Yang, Sijin] Southwest Med Univ, Affiliated Tradit Chinese Med Hosp, Drug Res Ctr Integrated Tradit Chinese & Western, Luzhou 646000, Sichuan, Peoples R China.
C3 Southwest Medical University; Southwest Medical University; Southwest
   Medical University
RP Ren, W; Yang, SJ (corresponding author), Southwest Med Univ, Affiliated Tradit Chinese Med Hosp, Natl Tradit Chinese Med Clin Res Base, 182 Chunhui Rd, Luzhou 646000, Sichuan, Peoples R China.
EM 13810982503@163.com; ysjimn@sina.com
FU National Nature Science Foundation of China [82074378]; Science AMP;
   Technology Department of Sichuan Province [[2019]172]; China
   Postdoctoral Science Foundation [2020M683365]; Special funding for
   traditional Chinese medicine scientific research from Sichuan
   Administration of traditional Chinese Medicine [2020JC0150]
FX The work was supported by National Nature Science Foundation of China
   (Grant NO. 82074378); Science & Technology Department of Sichuan
   Province (Grant NO. [2019]172); Project funded by China Postdoctoral
   Science Foundation (Grant NO. 2020M683365); Special funding for
   traditional Chinese medicine scientific research from Sichuan
   Administration of traditional Chinese Medicine (2020JC0150). The authors
   are sincerely thankful to all individuals who were involved in this
   study.
CR Abete P, 2014, AGEING RES REV, V18, P41, DOI 10.1016/j.arr.2014.07.003
   Aharinejad S, 2005, AM J TRANSPLANT, V5, P2185, DOI 10.1111/j.1600-6143.2005.01006.x
   Akhtar RS, 2004, BBA-MOL CELL RES, V1644, P189, DOI 10.1016/j.bbamcr.2003.10.013
   An X., 2020, ROCK SOIL MECH, P1
   Angelin B, 2010, CURR OPIN LIPIDOL, V21, P499, DOI 10.1097/MOL.0b013e3283402e9c
   [Anonymous], 2015, AUTOPHAGY
   [Anonymous], 2015, J AM SOC HYPERJASH
   [Anonymous], 2020, ENZYME MICROB TECH
   [Anonymous], 2021, AUTOPHAGY
   [Anonymous], 2021, NEURAL PLAST
   [Anonymous], 2018, INT J MOL SCI
   Bai, 2014, J LUZHOU MED COLL, V37, P401
   Bai H, 2018, BRAIN RES BULL, V143, P145, DOI 10.1016/j.brainresbull.2018.10.013
   Bai L, 2017, ARTERIOSCL THROM VAS, V37, P1470, DOI 10.1161/ATVBAHA.117.309672
   Bai X., 2017, JILIN J CHIN MED, V37, P1207
   Bai X., 2019, CHIN MED MOD DIST ED, V17, P68
   [白雪 Bai Xue], 2014, [中医杂志, Journal of Traditional Chinese Medicine], V55, P768
   Barbaro NR, 2015, BIOMED RES INT, V2015, DOI 10.1155/2015/631594
   Belakavadi M, 2008, MOL CELL BIOL, V28, P3932, DOI 10.1128/MCB.02191-07
   Berlinck RGS, 2017, NAT PROD REP, V34, P1264, DOI 10.1039/c7np00037e
   Bi YM, 2018, APPL SOIL ECOL, V126, P174, DOI 10.1016/j.apsoil.2018.02.024
   Bian, 2011, J LUZHOU MED COLL, V34, P130
   Cao YM, 2016, APOPTOSIS, V21, P69, DOI 10.1007/s10495-015-1184-3
   Chen B, 2019, BRAIN RES BULL, V153, P122, DOI 10.1016/j.brainresbull.2019.08.013
   Chen H., 2012, J LUZHOU MED COLL, V35, P47
   Chen L, 2019, EUR REV MED PHARMACO, V23, P2223, DOI 10.26355/eurrev_201903_17270
   Chen YuLan, 2009, Progress in Modern Biomedicine, V9, P4113
   Cheng YY, 2014, TRANSL STROKE RES, V5, P472, DOI 10.1007/s12975-013-0288-8
   Cho WCS, 2007, J ETHNOPHARMACOL, V113, P132, DOI 10.1016/j.jep.2007.05.020
   Christoph M, 2014, ATHEROSCLEROSIS, V233, P641, DOI 10.1016/j.atherosclerosis.2014.01.048
   de Jong R, 2017, CELL ADHES MIGR, V11, P261, DOI 10.1080/19336918.2016.1259059
   Delitala AP, 2017, EUR J INTERN MED, V38, P17, DOI 10.1016/j.ejim.2016.12.015
   Di Pino A, 2019, ENDOCR REV, V40, P1447, DOI 10.1210/er.2018-00141
   DiDonato JA, 2012, IMMUNOL REV, V246, P379, DOI 10.1111/j.1600-065X.2012.01099.x
   Dong L., 2015, J LUZHOU MED COLL, V38, P180
   [董丽 Dong Li], 2020, [中药药理与临床, Pharmacology and Clinics of Chinese Materia Medica], V36, P234
   [董丽 Dong Li], 2020, [中药药理与临床, Pharmacology and Clinics of Chinese Materia Medica], V36, P206
   [董丽 Dong Li], 2019, [中药药理与临床, Pharmacology and Clinics of Chinese Materia Medica], V35, P139
   Du, 2019, GUANGMING J CHIN MED, V34, P2803
   Du, 2020, CARDIOVASCULAR DIS E, V8, P177
   Evans CE, 2019, THROMB J, V17, DOI 10.1186/s12959-019-0205-9
   Feng A.L., 2013, CHIN J EXP TRAD MED, V19, P33
   Gao B., 2019, ACTA CHIN MED PHARM, V47, P86
   Gram AS, 2014, BLOOD COAGUL FIBRIN, V25, P349, DOI 10.1097/MBC.0000000000000041
   Guo LF, 2018, CHEM BIODIVERS, V15, DOI 10.1002/cbdv.201800343
   Guo MF, 2020, J DIABETES RES, V2020, DOI 10.1155/2020/5947304
   Guo S, 2021, MED SCI MONITOR, V27, DOI 10.12659/MSM.927421
   Han J, 2017, BASIC RES CARDIOL, V112, DOI 10.1007/s00395-016-0599-5
   Higashida T, 2008, J NEUROSURG, V109, P83, DOI 10.3171/JNS/2008/109/7/0083
   Hong RD, 2019, ARCH ORAL BIOL, V98, P92, DOI 10.1016/j.archoralbio.2018.11.007
   Hu E, 2019, BRAIN RES, V1708, P58, DOI 10.1016/j.brainres.2018.12.003
   Hu J, 2016, AM J MED SCI, V352, P408, DOI 10.1016/j.amjms.2016.06.014
   [胡霖霖 Hu Linlin], 2019, [中医杂志, Journal of Traditional Chinese Medicine], V60, P1539
   Hu LQ, 2020, FRONT PHARMACOL, V11, DOI 10.3389/fphar.2020.582520
   Hu N, 2021, INFORM TRADITIONAL C, V38, P76, DOI DOI 10.19656/J.CNKI.1002-2406.210118
   Huang, 2014, CHINA PHARM, V23, P32
   Huang, 2014, CHINA PHARM, V23, P31
   Huang G., 2018, GUANGMING J CHIN MED, V33, P360
   Huang H, 2019, J SCI FOOD AGR, V99, P4174, DOI 10.1002/jsfa.9650
   Huo ML, 2016, TROP J PHARM RES, V15, P1465, DOI 10.4314/tjpr.v15i7.16
   Hussain RM, 2019, EXPERT OPIN INV DRUG, V28, P861, DOI 10.1080/13543784.2019.1667333
   Hutter R, 2013, J CARDIOVASC TRANSL, V6, P558, DOI 10.1007/s12265-013-9469-9
   Ichiki T, 2010, VASC PHARMACOL, V52, P151, DOI 10.1016/j.vph.2009.09.004
   Ishikawa H, 2013, STROKE, V44, P3175, DOI 10.1161/STROKEAHA.113.001714
   Jiang, 2013, CHIN J EXP TRAD MED, V19, P305
   Kattoor AJ, 2019, CURR MED CHEM, V26, P1693, DOI 10.2174/0929867325666180508100950
   Ko JKS, 2009, CYTOKINE, V47, P85, DOI 10.1016/j.cyto.2009.05.014
   Lee AY, 2018, J ETHNOPHARMACOL, V221, P151, DOI 10.1016/j.jep.2018.04.027
   Lee H, 2020, ARCH PHARM RES, V43, P932, DOI 10.1007/s12272-020-01268-5
   Li, 2016, OBSERVATION CURATIVE
   Li CL, 2017, PEPTIDES, V89, P71, DOI 10.1016/j.peptides.2017.01.016
   Li D., 2020, CHINESE J GERONTOLOG, V40, P3395
   Li DD, 2013, NEUROSCI LETT, V550, P168, DOI 10.1016/j.neulet.2013.06.034
   Li J, 2019, ANN TRANSL MED, V7, DOI 10.21037/atm.2019.10.118
   Li L.H., 2012, J LUZHOU MED COLL, V35, P53
   Li SH, 2016, ONCOTARGET, V7, P67150, DOI 10.18632/oncotarget.11567
   Li YJ, 2019, FRONT PHYSIOL, V9, DOI 10.3389/fphys.2018.01940
   Li Y, 2019, J PHARM ANAL, V9, P392, DOI 10.1016/j.jpha.2019.06.002
   Liang HH., 2020, GUANGXI J TRADIT CHI, V43, P62
   Liao, 2010, SHANXI TRAD CHIN MED, P1255
   Lin M, 2014, INT J MOL MED, V34, P1458, DOI 10.3892/ijmm.2014.1960
   Liu, 2020, J GUANGZHOU U TRAD C, V37, P1202
   Liu CH, 2013, AFR J TRADIT COMPLEM, V10, P66, DOI 10.4314/ajtcam.v10i1.11
   Liu J.L., 2019, J SW MED U, V42, P518
   Liu M. N., 2020, J SW MEDICAL U, V43, P329
   [刘孟楠 Liu Mengnan], 2020, [中药药理与临床, Pharmacology and Clinics of Chinese Materia Medica], V36, P184
   Liu R.L., 2020, HUNAN J TRAD CHIN ME, V36, P177
   Liu TL, 2019, INT J BIOL MACROMOL, V126, P179, DOI 10.1016/j.ijbiomac.2018.12.207
   Lu, 2016, CHIN J NEPHR INTEGR, V17, P374
   Luo, 2010, J LIAONING U TRAD CH, V12, P34
   Luo, 2012, FOOD AND HLTH, V36, P08
   Luo G., 2012, J LUZHOU MED COLL, V35, P402
   Luo G., 2014, LIAONING J TRAD CHIN, V41, P97
   [罗萌 LUO Meng], 2009, [时珍国医国药, Lishizhen Medicine and Materia Medica Research], V20, P1639
   Luo TT, 2020, CHIN J INTEGR MED, V26, P72, DOI 10.1007/s11655-019-3064-0
   Luo ZC, 2019, CELL DEATH DIS, V10, DOI 10.1038/s41419-019-1410-y
   Ma JX, 2021, J ETHNOPHARMACOL, V265, DOI 10.1016/j.jep.2020.113358
   Mandriota SJ, 2000, AM J PATHOL, V156, P2077, DOI 10.1016/S0002-9440(10)65079-1
   Melincovici CS, 2018, ROM J MORPHOL EMBRYO, V59, P455
   Miraj S, 2016, DER PHARMACIA LETT, V8, P59
   Monschein M, 2014, PHARM BIOL, V52, P403, DOI 10.3109/13880209.2013.839712
   Mou X, 2020, PHYTOMEDICINE, V69, DOI 10.1016/j.phymed.2020.153192
   Osman AM, 2004, PESTIC BIOCHEM PHYS, V79, P101, DOI 10.1016/j.pestbp.2004.04.005
   Palasubramaniam J, 2019, ARTERIOSCL THROM VAS, V39, pE176, DOI 10.1161/ATVBAHA.119.312578
   Pan, 2014, J LUZHOU MED COLL, V37, P47
   Park Yeongchul, 2013, [KOREAN JOURNAL OF MEDICINAL CROP SCIENCE, 한국약용작물학회지], V21, P474, DOI 10.7783/KJMCS.2013.21.6.474
   Perhal A, 2019, FRONT MED-LAUSANNE, V6, DOI 10.3389/fmed.2019.00032
   Piñero J, 2017, NUCLEIC ACIDS RES, V45, pD833, DOI 10.1093/nar/gkw943
   Qi XY, 2018, CARDIOVASC DIABETOL, V17, DOI 10.1186/s12933-018-0777-x
   Qin Y.W., 2014, ASIA PACIFIC TRAD ME, V10, P106
   Rao PV, 2014, EVID-BASED COMPL ALT, V2014, DOI 10.1155/2014/642942
   Sachan AK, 2015, INT J PHARM SCI RES, V6, P961, DOI 10.13040/IJPSR.0975-8232.6(3).961-70
   Santos Claudia Y, 2017, Alzheimers Dement (Amst), V7, P69, DOI 10.1016/j.dadm.2017.01.005
   Shen S, 2019, J CELL BIOCHEM, V120, P10069, DOI 10.1002/jcb.28290
   Shi, 2020, J TIANJIN U TRAD CHI, V39, P117
   Tang, 2015, HENAN TRAD CHIN MED, V35, P53
   Tao L.I., 2014, CHIN J INTEGR TRADIT, V34, P304
   Tao WY, 2013, J ETHNOPHARMACOL, V145, P1, DOI 10.1016/j.jep.2012.09.051
   Tokoro T, 2004, YAKUGAKU ZASSHI, V124, P121, DOI 10.1248/yakushi.124.121
   van Dijk AC, 2019, THROMB RES, V177, P130, DOI 10.1016/j.thromres.2019.02.030
   von Mering C, 2003, NUCLEIC ACIDS RES, V31, P258, DOI 10.1093/nar/gkg034
   Wang, 2019, JIANGSU TRAD CHIN ME, V51, P73
   Wang D.J., 2003, MOD REHABIL J, V7, P2148
   Wang EB, 2019, FOOD AGR IMMUNOL, V30, P1046, DOI 10.1080/09540105.2019.1663154
   Wang J.a, 2018, ARTERIOSCL THROM VAS
   Wang J, 2020, FITOTERAPIA, V146, DOI 10.1016/j.fitote.2020.104675
   Wang L, 2018, BIOMED PHARMACOTHER, V99, P876, DOI 10.1016/j.biopha.2018.01.136
   Wang M.X., 2020, INNER MONGOLIA J TRA, V39, P145
   Wang W, 2020, GUANGXI J TRADITIONA, V43, P65
   Wang W., 2016, J LUZHOU MED COLL, V39, P91
   Wang XY, 2013, EXP THER MED, V6, P263, DOI 10.3892/etm.2013.1116
   Wang Y.H., 2015, GUANGMING J CHIN MED, V30, P37
   [王振春 Wang Zhenchun], 2016, [中华中医药杂志, China Journal of Traditional Chinese Medicine and Pharmacy], V31, P190
   Weber C, 2011, NAT MED, V17, P1410, DOI 10.1038/nm.2538
   Won KJ, 2011, J PHARMACOL SCI, V115, P164, DOI 10.1254/jphs.10250FP
   Wu, 2004, WILD PLANT RESOUR, V23, P8
   Wu MY, 2017, INT J MOL SCI, V18, DOI 10.3390/ijms18102034
   Xiang Y, 2021, FITOTERAPIA, V150, DOI 10.1016/j.fitote.2021.104839
   Xiao H.H., 2020, ASIA PACIFIC TRAD ME, V16, P76
   Xie, 2016, EXPT STUDY MECH ZHIL
   Yang, 2009, MED J W CHINA, V21, P1847
   Yang, 2020, J GUANGZHOU U TRAD C, V37, P200
   Yang, 2019, WORLD LATEST MED INF, V1, P44
   Yang, 2019, WORLD LATEST MED INF, V19, P118
   Yang, 2017, HUNAN J TRAD CHIN ME, V33, P7
   Yang, 2010, J EMERG TRADIT CHIN, V19, P545
   Yang, 2013, J LUZHOU MED COLL, V36, P423
   Yang, 2017, J PRACT CHIN INT MED, V31, P40
   Yang, 2017, ACTA CHIN MED PHARM, V45, P72
   [杨洪雁 Yang Hongyan], 2012, [东北农业大学学报, Journal of Northeast Agricultural University], V43, P128
   Yang KL, 2021, OXID MED CELL LONGEV, V2021, DOI 10.1155/2021/8879060
   Yang L., 2019, J SW MED U, V42, P271
   Yang Lin, 2010, Practical Pharmacy and Clinical Remedies, V13, P183
   Yang LG, 2019, INT J MOL SCI, V20, DOI 10.3390/ijms20215427
   Yang S.J., 2017, J SICHUAN TRAD CHIN, V35, P66
   Yang S.J., 2018, J CHENGDU MED COLL, V13, P662
   Yang S.J., 2020, ELECT J CLIN MED LIT, V7, P141
   Yang S.J., 2018, J SICHUAN TRAD CHIN, V36, P45
   Yang S.J, 2010, MED J W CHINA, V22, P403
   Yang S.J., 2019, J SW MED U, V42, P4
   [杨思进 Yang Sijin], 2015, [中国临床药理学杂志, The Chinese Journal of Clinical Pharmacology], V31, P1769
   Yang Y. F., 2019, J SW MEDICAL U, V42, P345
   Yang Y.F., 2012, CHIN MED ASS, V2, P151
   Yao Y., 2011, J SHENYANG MED COLL, V13, P137
   Ye, 2009, LIAONING J TRAD CHIN, V36, P1313
   Yin J, 2019, NEUROCHEM RES, V44, P2746, DOI 10.1007/s11064-019-02893-3
   Yin S.Y., 2019, WORLD LATEST MED INF, V19, P42
   [尤旭 You Xu], 2020, [基础医学与临床, Basic & Clinical Medicine], V40, P1218
   You Y, 2012, BMC COMPLEM ALTERN M, V12, DOI 10.1186/1472-6882-12-54
   Yuan QL, 2007, BRAIN RES, V1167, P1, DOI 10.1016/j.brainres.2007.06.024
   Yukihiko M, 2019, DIS MARKERS, V2019
   Zeng, 2019, WORLD LATEST MED INF, V9, P199
   Zhan L.A.-O., 2021, BIOMED RES INT, V2021
   Zhang, 2020, TROP J PHARM RES, V18, P2125
   Zhang, 2013, GUIDE CHINA MED, P413
   Zhang JX, 2016, ANAL BIOANAL CHEM, V408, P3881, DOI 10.1007/s00216-016-9482-3
   Zhang W, 2021, J ETHNOPHARMACOL, V270, DOI 10.1016/j.jep.2021.113840
   Zhang WJ, 2019, FRONT PHARMACOL, V10, DOI 10.3389/fphar.2019.00743
   Zhang YY, 2014, ARTERIOSCL THROM VAS, V34, P2128, DOI 10.1161/ATVBAHA.114.303889
   Zhao, 2014, J LUZHOU MED COLL, V37, P56
   Zhao L.Z, 2018, CHINA PHARM, V27, P11
   Zhao Q, 2016, ONCOL RES, V23, P129, DOI 10.3727/096504015X14500513118029
   Zheng HP, 2016, CEREBROVASC DIS, V42, P155, DOI 10.1159/000445170
   Zhou C.J., 2020, CHINA MED J, V17, P140
   Zhou Ji-yan, 2000, Zhongguo Zhongyao Zazhi, V25, P300
   Zhou J, 2018, BOSNIAN J BASIC MED, V18, P305, DOI 10.17305/bjbms.2018.2350
   Zhou X.F, 2011, HENAN TRAD CHIN MED, V31, P1239
   Zhu JY, 2019, ACTA CIR BRAS, V34, DOI 10.1590/s0102-865020190010000006
   Zuo Y, 2009, MED J W CHINA, V21, P1901
NR 189
TC 8
Z9 8
U1 8
U2 110
PU ELSEVIER IRELAND LTD
PI CLARE
PA ELSEVIER HOUSE, BROOKVALE PLAZA, EAST PARK SHANNON, CO, CLARE, 00000,
   IRELAND
SN 0378-8741
EI 1872-7573
J9 J ETHNOPHARMACOL
JI J. Ethnopharmacol.
PD SEP 15
PY 2021
VL 277
AR 114234
DI 10.1016/j.jep.2021.114234
EA MAY 2021
PG 20
WC Plant Sciences; Chemistry, Medicinal; Integrative & Complementary
   Medicine; Pharmacology & Pharmacy
WE Science Citation Index Expanded (SCI-EXPANDED)
SC Plant Sciences; Pharmacology & Pharmacy; Integrative & Complementary
   Medicine
GA SV4ER
UT WOS:000663774100006
PM 34044079
DA 2023-11-17
ER

PT J
AU Liu, FY
   Wen, J
   Hou, J
   Zhang, SQ
   Sun, CB
   Zhou, LC
   Yin, W
   Pang, WL
   Wang, C
   Ying, Y
   Han, SS
   Yan, JY
   Li, CX
   Yuan, JL
   Xing, HJ
   Yang, ZS
AF Liu, Fei-Yu
   Wen, Jing
   Hou, Jiong
   Zhang, Si-Qi
   Sun, Chun-Bin
   Zhou, Luo-Chuan
   Yin, Wen
   Pang, Wen-Lin
   Wang, Cui
   Ying, Yi
   Han, Si-Si
   Yan, Jin-Yuan
   Li, Chen-Xi
   Yuan, Jia-Li
   Xing, Hai-Jing
   Yang, Zhong-Shan
TI Gastrodia remodels intestinal microflora to suppress inflammation in
   mice with early atherosclerosis
SO INTERNATIONAL IMMUNOPHARMACOLOGY
LA English
DT Review
DE Atherosclerosis; Gastrodia; Intestinal flora; Inflammation
ID CHAIN FATTY-ACIDS; GUT MICROBIOTA; NOV.
AB Atherosclsis is a critical actuator causing cardiac-cerebral vascular disease with a complicated pathogeneon, refered to the disorders of intestinal flora and persistent inflammation. Gastrodin (4-(hydroxymethyl) phenyl beta-D- Glucopyranoside) is the most abundant glucoside extracted from the Gastrodia elata, which is a traditional Chinese herbal medicine for cardiac-cerebral vascular disease, yet its mechanisms remain little known. In the present study, the gastrodia extract and gastrodin attenuate the lipid deposition and foam cells on the inner membrane of the inner membrane of the thoracic aorta in the early atherosclerosis mice. Blood lipid detection tips that TC and LDL-C were reduced in peripheral blood after treatment with the gastrodia extract and gastrodin. Furthermore, unordered gut microbes are remodeled in terms of bacterial diversity and abundance at family and genus level. Also, the intestinal mucosa damage and permeability were reversed, accompanied with the reducing of inflammatory cytokines. Our findings revealed that the functions of gastrodia extract and gastrodin in cardiaccerebral vascular disease involved to rescued gut microbes and anti-inflammation may be the mechanism of remission lipid accumulation.
C1 [Liu, Fei-Yu; Wen, Jing; Hou, Jiong; Zhang, Si-Qi; Sun, Chun-Bin; Zhou, Luo-Chuan; Yin, Wen; Pang, Wen-Lin; Wang, Cui; Ying, Yi; Yan, Jin-Yuan; Xing, Hai-Jing; Yang, Zhong-Shan] Yunnan Univ Chinese Med, Yunnan Prov Key Lab Mol Biol Sinomed, Kunming, Yunnan, Peoples R China.
   [Yuan, Jia-Li; Xing, Hai-Jing; Yang, Zhong-Shan] Yunnan Univ Chinese Med, Key Lab Microcosm Syndrome Differentiat, Educ Dept Yunnan, Kunming, Yunnan, Peoples R China.
   [Han, Si-Si] Shenzhen Univ, PingHu Hosp Shenzhen Univ, Shenzhen, Guangdong, Peoples R China.
   [Yan, Jin-Yuan] Kunming Med Univ, Hosp 2, Cent Lab, Kunming, Yunnan, Peoples R China.
   [Li, Chen-Xi] Yunnan Univ Chinese Med, Kunming, Yunnan, Peoples R China.
C3 Yunnan University of Chinese Medicine; Yunnan University of Chinese
   Medicine; Shenzhen University; Kunming Medical University; Yunnan
   University of Chinese Medicine
RP Xing, HJ; Yang, ZS (corresponding author), Yunnan Univ Chinese Med, Yunnan Prov Key Lab Mol Biol Sinomed, Kunming, Yunnan, Peoples R China.; Xing, HJ; Yang, ZS (corresponding author), Yunnan Univ Chinese Med, Key Lab Microcosm Syndrome Differentiat, Educ Dept Yunnan, Kunming, Yunnan, Peoples R China.; Yan, JY (corresponding author), Kunming Med Univ, Hosp 2, Cent Lab, Kunming, Yunnan, Peoples R China.
EM 399109308@qq.com; xh-jing@163.com; yangzhongshan@ynutcm.edu.cn
OI Yang, ZhongShan/0000-0002-5270-0119; Yan, Jinyuan/0000-0002-3398-3459
FU National Natural Science Foundation of China [81860646, 31860274,
   81760819, 81503323]; Yunnan Provincial Science and Technology Department
   [2019FI016, 202005AC160058, 2018FB140, 2017FF116007, 2017FF117-028,
   2018FF001-028]; State Key Laboratory for Conservation and Utilization of
   Bio-Resources in Yunnan [2017KF005]
FX This work was funded in part by a grant from the National Natural
   Science Foundation of China (81860646, 31860274, 81760819, 81503323) and
   a grant from Yunnan Provincial Science and Technology Department
   (2019FI016, 202005AC160058, 2018FB140, 2017FF116007, 2017FF117-028,
   2018FF001-028), State Key Laboratory for Conservation and Utilization of
   Bio-Resources in Yunnan (2017KF005).
CR Bakirova R, 2015, Georgian Med News, P88
   Boucher P, 2020, ATHEROSCLEROSIS, V301, P15, DOI 10.1016/j.atherosclerosis.2020.03.024
   Duncan SH, 2002, INT J SYST EVOL MICR, V52, P2141, DOI 10.1099/00207713-52-6-2141
   Dziekiewicz M., 2008, INT REV ALLERGOL CLI, V14, P59
   Geng HL, 2010, MOL CELL BIOCHEM, V342, P201, DOI 10.1007/s11010-010-0484-8
   Geovanini GR, 2018, CLIN SCI, V132, P1243, DOI 10.1042/CS20180306
   Han CY, 2019, J CELL PHYSIOL, V234, P21089, DOI 10.1002/jcp.28711
   Han J, 2016, ASIAN AUSTRAL J ANIM, V29, P134, DOI 10.5713/ajas.15.0534
   Huang HM, 2019, LIPIDS HEALTH DIS, V18, DOI 10.1186/s12944-019-1056-x
   Inagaki A, 2005, J NUTR SCI VITAMINOL, V51, P156, DOI 10.3177/jnsv.51.156
   Ismail NA, 2011, ARCH MED SCI, V7, P501, DOI 10.5114/aoms.2011.23418
   Li DY, 2017, CURR ATHEROSCLER REP, V19, DOI 10.1007/s11883-017-0675-9
   Libby P, 2010, CIRC J, V74, P213, DOI 10.1253/circj.CJ-09-0706
   Maeda M, 2003, BBA-GEN SUBJECTS, V1623, P41, DOI 10.1016/S0304-4165(03)00161-2
   Mamiko Kobayashi, 2017, J BIOCH BIOPHYS RES
   Maslowski KM, 2009, NATURE, V461, P1282, DOI 10.1038/nature08530
   Meng C, 2014, J HUAZHONG U SCI-MED, V34, P646, DOI 10.1007/s11596-014-1331-z
   Mirmonsef P, 2012, J IMMUNOL, V188
   Moreno JJ, 2003, J NUTR BIOCHEM, V14, P182, DOI 10.1016/S0955-2863(02)00294-2
   Rautio M, 2003, SYST APPL MICROBIOL, V26, P182, DOI 10.1078/072320203322346029
   Riviere A, 2016, FRONT MICROBIOL, V7, DOI 10.3389/fmicb.2016.00979
   Schietroma M., 2016, J ANN ITALIANI CHIRU
   Segers Dolf, 2008, EuroIntervention, V4, P378, DOI 10.4244/EIJV4I3A67
   Shang QS, 2017, J FUNCT FOODS, V28, P138, DOI 10.1016/j.jff.2016.11.002
   Tan J, 2014, ADV IMMUNOL, V121, P91, DOI 10.1016/B978-0-12-800100-4.00003-9
   Tanré D, 2001, J GEOPHYS RES-ATMOS, V106, P18205, DOI 10.1029/2000JD900663
   Tilg H, 2014, GUT, V63, P1513, DOI 10.1136/gutjnl-2014-306928
   Turnbaugh PJ, 2006, NATURE, V444, P1027, DOI 10.1038/nature05414
   Vesth T, 2013, STAND GENOMIC SCI, V9, P431, DOI 10.4056/sigs.2981345
   Vinolo MAR, 2011, NUTRIENTS, V3, P858, DOI 10.3390/nu3100858
   Wang CX, 2007, J PEDIATR GASTR NUTR, V44, P252, DOI 10.1097/01.mpg.0000252184.89922.5f
   [Wang Jun 王君], 2008, [中国组织工程研究与临床康复, Journal of Clinical Rehabilitative Tissue Engineering Research], V12, P3992
   Wang L, 2014, NUTRITION, V30, P776, DOI 10.1016/j.nut.2013.11.018
   Wrigley DM, 2004, ANAEROBE, V10, P295, DOI 10.1016/j.anaerobe.2004.05.006
   Xu QB, 2006, NAT CLIN PRACT CARD, V3, P94, DOI 10.1038/ncpcardio0396
   Yang XY, 2017, FRONT PHYSIOL, V8, DOI 10.3389/fphys.2017.00600
   Zhang X, 2015, SCI REP-UK, V5, DOI 10.1038/srep14405
NR 37
TC 19
Z9 20
U1 5
U2 40
PU ELSEVIER
PI AMSTERDAM
PA RADARWEG 29, 1043 NX AMSTERDAM, NETHERLANDS
SN 1567-5769
EI 1878-1705
J9 INT IMMUNOPHARMACOL
JI Int. Immunopharmacol.
PD JUL
PY 2021
VL 96
AR 107758
DI 10.1016/j.intimp.2021.107758
EA MAY 2021
PG 13
WC Immunology; Pharmacology & Pharmacy
WE Science Citation Index Expanded (SCI-EXPANDED)
SC Immunology; Pharmacology & Pharmacy
GA SW8ET
UT WOS:000664748400006
PM 34162137
OA hybrid
DA 2023-11-17
ER

PT J
AU Yuan, GY
   Liu, ZL
   Lai, Q
   Fu, F
   Zhang, L
   Kou, JP
   Yu, BY
   Li, F
AF Yuan, Guang-ying
   Liu, Ze-liang
   Lai, Qiong
   Fu, Fei
   Zhang, Lu
   Kou, Jun-ping
   Yu, Bo-yang
   Li, Fang
TI HPLC-QTOF/MS-based metabolomics to explore the molecular mechanisms of
   Yiqi Fumai Lyophilized Injection in heart failure mice
SO JOURNAL OF SEPARATION SCIENCE
LA English
DT Article
DE chronic heart failure; metabolomics; myocardial fibrosis; traditional
   Chinese medicine; Yiqi Fumai Lyophilized Injection
ID CORONARY-ARTERY LIGATION; MYOCARDIAL-INFARCTION; CARDIAC FIBROBLASTS;
   BIOMARKERS; FIBROSIS; PROLIFERATION; THEOPHYLLINE; TAURINE; CAMKII;
   INJURY
AB Chronic heart failure is a common and fatal disease triggered by loss of normal cardiac function. Yiqi Fumai Lyophilized Injection is widely used in the treatment of cardiovascular diseases, especially chronic heart failure. In this study, a model of chronic heart failure in mice was established with permanent coronary artery ligation followed by Yiqi Fumai Lyophilized Injection intervention for 14 days. Then, the endogenous metabolites of mice plasma and urine samples were screened through nontargeted metabolomics techniques. The results indicated that Yiqi Fumai Lyophilized Injection treatment changed the metabolic pattern of chronic heart failure and regulated valine, leucine, and isoleucine biosynthesis, taurine and hypotaurine metabolism, histidine metabolism and arginine biosynthesis, etc. Finally, the cardioprotective mechanism of Yiqi Fumai Lyophilized Injection was further verified in the mouse model of chronic heart failure and angiotensin II-induced cardiac fibroblasts based on metabolomics. The results showed that Yiqi Fumai Lyophilized Injection could inhibit myocardial fibrosis to improve chronic heart failure. This study firstly elucidated the metabolic network and pathways regulated by Yiqi Fumai Lyophilized Injection, which might facilitate the realization of the clinically accurate application of Yiqi Fumai Lyophilized Injection in the treatment of chronic heart failure.
C1 [Yuan, Guang-ying; Liu, Ze-liang; Lai, Qiong; Fu, Fei; Zhang, Lu; Kou, Jun-ping; Yu, Bo-yang; Li, Fang] China Pharmaceut Univ, Res Ctr Traceabil & Standardizat TCMs, Sch Tradit Chinese Pharm, Jiangsu Key Lab TCM Evaluat & Translat Res, Nanjing, Peoples R China.
C3 China Pharmaceutical University
RP Yu, BY; Li, F (corresponding author), China Pharmaceut Univ, Sch Tradit Chinese Pharm, Jiangsu Key Lab TCM Evaluat & Translat Res, 639 Longmian Rd, Nanjing 211198, Peoples R China.
EM boyangyu59@163.com; lifangcpu@163.com
RI Lei, Ming/JAD-1050-2023; zhang, lu/GRO-2969-2022
OI guangying, Yuan/0000-0001-7881-0490; Zhang, Lu/0000-0001-8358-6112; li,
   fang/0000-0002-7617-6534
FU National Natural Science Foundation of China [81774150, 81973506];
   Double First-Class"University project [CPU2018GF06, CPU2018GF07]
FX The National Natural Science Foundation of China, Grant/Award Numbers:
   81774150, 81973506; Double First-Class"University project, Grant/Award
   Numbers: CPU2018GF06, CPU2018GF07
CR Akhurst RJ, 2012, NAT REV DRUG DISCOV, V11, P790, DOI 10.1038/nrd3810
   Alcaino H, 2008, EUR J HEART FAIL, V10, P646, DOI 10.1016/j.ejheart.2008.05.008
   Chang H, 2017, SCI REP-UK, V7, DOI 10.1038/s41598-017-11759-z
   Chen JM, 2017, SCI REP-UK, V7, DOI 10.1038/srep44007
   Cho N, 2018, EXP BIOL MED, V243, P601, DOI 10.1177/1535370218761628
   Dabic D, 2011, J SEP SCI, V34, P2397, DOI 10.1002/jssc.201100266
   Darband SG, 2020, PFLUG ARCH EUR J PHY, V472, P169, DOI 10.1007/s00424-019-02311-1
   Djouhri M., 2020, ARCH CARDIOVAS DIS S, V12, P35
   Fan CL, 2019, FRONT PHARMACOL, V10, DOI 10.3389/fphar.2019.01329
   Gao E, 2010, CIRC RES, V107, P1445, DOI 10.1161/CIRCRESAHA.110.223925
   Gao L, 2019, BIOMED PHARMACOTHER, V113, DOI 10.1016/j.biopha.2019.108768
   Hennig K, 2019, METABOLOMICS, V15, DOI 10.1007/s11306-019-1583-5
   Hernanz R, 2014, CLIN SCI, V126, P111, DOI 10.1042/CS20120651
   Heymans S, 2015, EUR J HEART FAIL, V17, P764, DOI 10.1002/ejhf.312
   Hou YCC, 2020, P NATL ACAD SCI USA, V117, P3053, DOI 10.1073/pnas.1909378117
   Hussein RM, 2015, LIFE SCI, V136, P100, DOI 10.1016/j.lfs.2015.06.028
   Ito T, 2014, AMINO ACIDS, V46, P111, DOI 10.1007/s00726-013-1507-z
   Khedr NF, 2017, FUND CLIN PHARMACOL, V31, P534, DOI 10.1111/fcp.12297
   Levitas A, 2020, PLOS GENET, V16, DOI 10.1371/journal.pgen.1009000
   Li HH, 2020, FRONT PHARMACOL, V11, DOI 10.3389/fphar.2020.01255
   Li RT, 2019, J PROTEOME RES, V18, P2121, DOI 10.1021/acs.jproteome.9b00002
   Lin C, 2019, J TOXICOL SCI, V44, P425, DOI 10.2131/jts.44.425
   Liu CH, 2016, MOLECULES, V21, DOI 10.3390/molecules21050640
   Liu J, 2020, CHEM-BIOL INTERACT, V317, DOI 10.1016/j.cbi.2020.108972
   Liu YH, 2005, J CARD FAIL, V11, P74, DOI 10.1016/j.cardfail.2004.04.004
   López B, 2015, J AM COLL CARDIOL, V65, P2449, DOI 10.1016/j.jacc.2015.04.026
   Lund A, 2020, PLOS ONE, V15, DOI 10.1371/journal.pone.0230056
   MOISE NS, 1991, AM HEART J, V121, P541, DOI 10.1016/0002-8703(91)90724-V
   Murithi JM, 2020, CELL CHEM BIOL, V27, P158, DOI 10.1016/j.chembiol.2019.11.009
   Nie H., 2020, EVID-BASED COMPL ALT, V2020, P1
   Niu XL, 2014, J CARDIOVASC PHARM, V64, P536, DOI 10.1097/FJC.0000000000000151
   Pang LZ, 2017, J ETHNOPHARMACOL, V202, P67, DOI 10.1016/j.jep.2017.02.032
   Peron G, 2020, FOOD RES INT, V127, DOI 10.1016/j.foodres.2019.108730
   Pinar AA, 2020, PHARMACOL THERAPEUT, V209, DOI 10.1016/j.pharmthera.2020.107511
   Radenovic S, 2018, CLIN RES CARDIOL, V107, P362, DOI 10.1007/s00392-017-1195-x
   Serenelli M, 2020, JACC-HEART FAIL, V8, P188, DOI 10.1016/j.jchf.2019.09.011
   Shi YH, 2019, J PROTEOME RES, V18, P3259, DOI 10.1021/acs.jproteome.9b00209
   Soliman H, 2020, MATRIX BIOL, V91-92, P75, DOI 10.1016/j.matbio.2020.05.003
   Souza WM, 2013, TOXICOL MECH METHOD, V23, P697, DOI 10.3109/15376516.2013.843108
   Tharauxa PL, 2020, P NATL ACAD SCI USA, V117, P5550, DOI 10.1073/pnas.2001336117
   Wang L, 2020, BIOMED PHARMACOTHER, V127, DOI 10.1016/j.biopha.2020.110205
   Wang X, 2020, J ETHNOPHARMACOL, V250, DOI 10.1016/j.jep.2019.112397
   Webber M, 2020, CARDIOL THER, V9, P363, DOI 10.1007/s40119-020-00199-y
   Wu GS, 2020, PHYTOMEDICINE, V77, DOI 10.1016/j.phymed.2020.153291
   Xu L, 2019, CHEM RES TOXICOL, V32, P2411, DOI 10.1021/acs.chemrestox.9b00180
   Yamane T, 2018, BIOSCI BIOTECH BIOCH, V82, P611, DOI 10.1080/09168451.2017.1386084
   Yan ZH, 2020, SCI REP-UK, V10, DOI 10.1038/s41598-020-67362-2
   Yano Y, 2006, BIOCHEM BIOPH RES CO, V341, P684, DOI 10.1016/j.bbrc.2006.01.018
   Yokokawa T, 2019, IJC HEART VASC, V25, DOI 10.1016/j.ijcha.2019.100432
   Zang YB, 2020, BIOMED PHARMACOTHER, V126, DOI 10.1016/j.biopha.2020.110012
   Zhang Y, 2019, FRONT PHARMACOL, V10, DOI 10.3389/fphar.2019.00381
   Zhong P, 2017, J MOL CELL CARDIOL, V109, P1, DOI 10.1016/j.yjmcc.2017.06.010
   Zile MR, 2019, J AM COLL CARDIOL, V73, P795, DOI 10.1016/j.jacc.2018.11.042
NR 53
TC 5
Z9 7
U1 5
U2 39
PU WILEY-V C H VERLAG GMBH
PI WEINHEIM
PA POSTFACH 101161, 69451 WEINHEIM, GERMANY
SN 1615-9306
EI 1615-9314
J9 J SEP SCI
JI J. Sep. Sci.
PD JUL
PY 2021
VL 44
IS 13
BP 2545
EP 2563
DI 10.1002/jssc.202001269
EA MAY 2021
PG 20
WC Chemistry, Analytical
WE Science Citation Index Expanded (SCI-EXPANDED)
SC Chemistry
GA TF1HR
UT WOS:000652802500001
PM 33942520
DA 2023-11-17
ER

PT J
AU Niknafs, A
   Rezvanfar, M
   Kamalinejad, M
   Latifi, SA
   Almasi-Hashiani, A
   Salehi, M
AF Niknafs, Alireza
   Rezvanfar, Mohammadreza
   Kamalinejad, Mohammad
   Latifi, Seyed Amirhosein
   Almasi-Hashiani, Amir
   Salehi, Mehdi
TI The Effect of a Persian Herbal Medicine Compound on the Lipid Profiles
   of Patients with Dyslipidemia: A Randomized Double-Blind
   Placebo-Controlled Clinical Trial
SO EVIDENCE-BASED COMPLEMENTARY AND ALTERNATIVE MEDICINE
LA English
DT Article
ID SUMAC RHUS-CORIARIA; CARDIOVASCULAR-DISEASE; RISK-FACTORS;
   HYPERLIPIDEMIA; HYPERTRIGLYCERIDEMIA; COUNTRIES; EXTRACT; STATINS;
   EVENTS; PLANTS
AB Introduction. It has been well established in the world that lipid disorders promote the development of atherosclerosis and its clinical consequences. This study aimed to assess the impacts of a Persian medicinal (PM) compound on lipid profile. Materials and Methods. From June 21 to October 21, 2020, a randomized double-blind controlled clinical trial was conducted with 74 dyslipidemic patients, who were randomly divided into two equally populated groups: one prescribed with a Persian medicinal herbal compound (n = 37) and a placebo group (n = 37). A Persian herbal medicine including fenugreek, sumac, and purslane is introduced. Biochemical parameters including 12-hour fasting serum levels of total cholesterol, low-density lipoprotein (LDL), high-density lipoprotein (HDL), very-low-density lipoprotein (VLDL), and triglyceride (TG) were measured before the initiation and after the completion of study protocol. Results. Percent changes of biochemical parameters include the following: intervention group = cholesterol: 35.22, Tg: 45.91, LDL: 24.81, HDL: 2.05, VLDL: 8.94 and placebo group = cholesterol: 6.94, Tg: -7.3, LDL: 7.37, HDL: 2.88, VLDL: -0.14. The serum levels of total cholesterol (p=0.01) and LDL (p=0.01) significantly decreased and no increase was recorded in HDL (p=0.03) levels over time in the intervention group. Furthermore, between-group analysis showed a statistically significant difference between the intervention and placebo groups in this regard. VLDL (p=0.2) and TG (p=0.2) levels also decreased, however not significantly. Conclusion. This study showed that a Persian medicinal herbal compound could be safe and beneficial to decrease the levels of serum cholesterol and LDL in dyslipidemic patients. However, larger long-term studies are recommended to clarify this effect.
C1 [Niknafs, Alireza; Latifi, Seyed Amirhosein; Salehi, Mehdi] Arak Univ Med Sci, Tradit & Complementary Med Res Ctr TCMRC, Arak, Iran.
   [Rezvanfar, Mohammadreza] Arak Univ Med Sci, Sch Med, Dept Internal Med, Endocrinol & Metab Res Ctr, Arak, Iran.
   [Kamalinejad, Mohammad] Shahid Beheshti Univ Med Sci, Sch Pharm, Tehran, Iran.
   [Almasi-Hashiani, Amir] Arak Univ Med Sci, Sch Hlth, Dept Epidemiol, Arak, Iran.
C3 Shahid Beheshti University Medical Sciences
RP Salehi, M (corresponding author), Arak Univ Med Sci, Tradit & Complementary Med Res Ctr TCMRC, Arak, Iran.
EM a.niknafs@arakmu.ac.ir; mohammad_r_rezvanfar@gmail.com;
   mkamalinejad@yahoo.com; seiedaltifi@yahoo.com; amiralmasi2007@gmail.com;
   m.salehi@arakmu.ac.ir
RI Almasi-Hashiani, Amir/P-3356-2018; latifi, Seied
   Amirhossein/S-9533-2018; salehi, mehdi/AAY-8266-2021
OI Almasi-Hashiani, Amir/0000-0003-4434-561X; latifi, Seied
   Amirhossein/0000-0003-4869-2969; Salehi, Mehdi/0000-0001-6114-0646
CR Adhyaru BB, 2018, NAT REV CARDIOL, V15, P757, DOI 10.1038/s41569-018-0098-5
   Aghili M., 2007, QARABADIN E KABIR
   Akbari-Fakhrabadi M, 2018, COMPLEMENT THER MED, V40, P8, DOI 10.1016/j.ctim.2018.07.001
   Alam MA, 2014, BIOMED RES INT, V2014, DOI 10.1155/2014/296063
   [Anonymous], 2005, AL QANUN FIT TIB
   Ardalani H, 2016, RSC ADV, V6, P11507, DOI 10.1039/c5ra22840a
   Asgary S, 2018, J AM COLL NUTR, V37, P286, DOI 10.1080/07315724.2017.1394237
   Asghari M., 2013, Journal of Medicinal Plants Research, V7, P1624
   Babaeian M., 2020, J ISLAMIC IRANIAN TR, V10, P351
   Beretta G, 2009, PLANTA MED, V75, P1482, DOI 10.1055/s-0029-1185797
   Bibbins-Domingo K, 2016, JAMA-J AM MED ASSOC, V316, P1997, DOI 10.1001/jama.2016.15450
   Brautbar A, 2012, J LIPID RES, V53, P556, DOI 10.1194/jlr.M020404
   Candan F, 2004, PHYTOTHER RES, V18, P84, DOI 10.1002/ptr.1228
   Chevallier A., 2016, ENCY HERBAL MED 550
   Choi HD, 2018, MEDICINE, V97, DOI 10.1097/MD.0000000000013593
   Dai L, 2017, CURR VASC PHARMACOL, V15, P520, DOI 10.2174/1570161115666170713163127
   Enas Enas A, 2007, Curr Atheroscler Rep, V9, P367, DOI 10.1007/s11883-007-0047-y
   Feigin VL, 2016, LANCET NEUROL, V15, P913, DOI 10.1016/S1474-4422(16)30073-4
   Ference BA, 2020, JAMA-J AM MED ASSOC, V324, P595, DOI 10.1001/jama.2020.5685
   Geberemeskel GA, 2019, J DIABETES RES, V2019, DOI 10.1155/2019/8507453
   Ghasemi Dehkordi NA, 2003, HAKIM R J, V6, P63
   Gheflati A, 2019, PHYTOTHER RES, V33, P1501, DOI 10.1002/ptr.6342
   Gregoire FM, 2001, EXP BIOL MED, V226, P997, DOI 10.1177/153537020122601106
   Grundy Scott M, 2004, J Am Coll Cardiol, V44, P720, DOI 10.1016/j.jacc.2004.07.001
   Hadi A, 2019, PHYTOTHER RES, V33, P3, DOI 10.1002/ptr.6203
   Hadjibabaie M, 2006, THERAPY, V3, P759, DOI [10.2217/14750708.3.6.759, DOI 10.2217/14750708.3.6.759]
   Hajmohammadi Z, 2016, PLANTA MED, V82, DOI 10.1055/s-0036-1596994
   Heshmat-Ghahdarijani K, 2020, PHYTOTHER RES, V34, P2230, DOI 10.1002/ptr.6690
   Jorjani E, 2001, ZAKHIREYE KHARAZM SH
   Kahkeshani N., 2020, TRAD INTEGR MED, V5, P150, DOI DOI 10.18502/TIM.V5I3.4322
   Khodamoradi K, 2020, COMPLEMENT THER MED, V52, DOI 10.1016/j.ctim.2020.102416
   Kontush A, 2006, NAT CLIN PRACT CARD, V3, P144, DOI 10.1038/ncpcardio0500
   Kosar M, 2007, FOOD CHEM, V103, P952, DOI 10.1016/j.foodchem.2006.09.049
   Lewington S, 2007, LANCET, V370, P1829, DOI 10.1016/S0140-6736(07)61778-4
   Mahmood SS, 2014, LANCET, V383, P999, DOI 10.1016/S0140-6736(13)61752-3
   Micallef MA, 2009, ATHEROSCLEROSIS, V204, P476, DOI 10.1016/j.atherosclerosis.2008.09.020
   Mirabzadeh M, 2013, J TRADIT CHIN MED, V33, P535, DOI 10.1016/S0254-6272(13)60161-2
   Mollazadeh H, 2019, PHYTOMEDICINE, V53, P43, DOI 10.1016/j.phymed.2018.09.024
   Moradi H., 2013, J ISLAMIC IRANIAN TR, V3, P283
   Niknafs A, 2020, J PHARM RES INT, V32, P8, DOI 10.9734/JPRI/2020/v32i4531086
   Okafor IA., 2014, GLOB J BIOL AGR HLTH, V3, P132
   Parveen S., 2020, TRADITIONAL INTEGRAT, V5, P191, DOI DOI 10.18502/TIM.V5I4.5164
   Pedersen SB, 2016, JAMA INTERN MED, V176, P1834, DOI 10.1001/jamainternmed.2016.6875
   Pourahmad J, 2010, FOOD CHEM TOXICOL, V48, P854, DOI 10.1016/j.fct.2009.12.021
   Qian YJ, 2016, SCI REP-UK, V6, DOI 10.1038/srep26089
   Rao AS, 2020, J MED FOOD, V23, P905, DOI 10.1089/jmf.2020.0075
   Rayne S, 2007, PLANT FOOD HUM NUTR, V62, P165, DOI 10.1007/s11130-007-0058-4
   Rouhi-Boroujeni H, 2015, ARYA ATHEROSCLER, V11, P244
   Ryu H, 2019, MOL CELLS, V42, P747, DOI 10.14348/molcells.2019.0196
   Sabzghabaee Ali Mohammad, 2014, Med Arh, V68, P195, DOI 10.5455/medarh.2014.68.195-199
   Salehi M, 2017, J ALTERN COMPLEM MED, V23, P82, DOI 10.1089/acm.2016.0233
   Shafiei M, 2011, PHARMAZIE, V66, P988, DOI 10.1691/ph.2011.1555
   SHARMA RD, 1990, EUR J CLIN NUTR, V44, P301
   Shirazi M.A., 2009, MAKHZAN AL ADVIA PER
   Thompson PD, 2016, J AM COLL CARDIOL, V67, P2395, DOI 10.1016/j.jacc.2016.02.071
   Ueshima H, 2008, CIRCULATION, V118, P2702, DOI 10.1161/CIRCULATIONAHA.108.790048
   Yokoyama M, 2007, LANCET, V369, P1090, DOI 10.1016/S0140-6736(07)60527-3
   Yusuf S, 2004, LANCET, V364, P937, DOI 10.1016/S0140-6736(04)17018-9
NR 58
TC 4
Z9 4
U1 0
U2 2
PU HINDAWI LTD
PI LONDON
PA ADAM HOUSE, 3RD FLR, 1 FITZROY SQ, LONDON, W1T 5HF, ENGLAND
SN 1741-427X
EI 1741-4288
J9 EVID-BASED COMPL ALT
JI Evid.-based Complement Altern. Med.
PD MAY 20
PY 2021
VL 2021
AR 6631963
DI 10.1155/2021/6631963
PG 9
WC Integrative & Complementary Medicine
WE Science Citation Index Expanded (SCI-EXPANDED)
SC Integrative & Complementary Medicine
GA TD0JG
UT WOS:000669021800002
PM 34104201
OA Green Published, gold
DA 2023-11-17
ER

PT J
AU He, LL
   Jiang, H
   Lan, TH
   Qiu, Y
   Yang, KF
   Chen, KJ
   Yao, XS
   Yao, ZH
   Lu, WH
AF He, Liangliang
   Jiang, Han
   Lan, Taohua
   Qiu, Yuan
   Yang, Kefeng
   Chen, Keji
   Yao, Xinsheng
   Yao, Zhihong
   Lu, Weihui
TI Chemical profile and potential mechanisms of Huo-Tan-Chu-Shi decoction
   in the treatment of coronary heart disease by UHPLC-Q/TOF-MS in
   combination with network pharmacology analysis and experimental
   verification
SO JOURNAL OF CHROMATOGRAPHY B-ANALYTICAL TECHNOLOGIES IN THE BIOMEDICAL
   AND LIFE SCIENCES
LA English
DT Article
DE Huo-Tan-Chu-Shi decoction; Traditional Chinese medicine prescription;
   Coronary heart disease; Chemical profile; Network pharmacology
ID PERFORMANCE LIQUID-CHROMATOGRAPHY; XIEBAI-BAIJIU-TANG;
   MASS-SPECTROMETRY; CURCUMA-KWANGSIENSIS; CHEMOMETRIC ANALYSIS; STEROIDAL
   SAPONINS; TOF-MS; DIARYLHEPTANOIDS; RHIZOMES; IDENTIFICATION
AB Huo-Tan-Chu-Shi Decoction (HTCSD), a traditional Chinese medicine (TCM) prescription within Guangdong Provincial TCM Hospital (the largest TCM hospital in China), is used for effective clinical treatment of coronary heart disease (CHD) caused by phlegm-dampness syndrome with high incidence in the hot and humid climate of Lingnan region. However, its chemical components responsible for the therapeutic effects remain unclear, which restricts its application and further development. Hence, a detailed workflow, combing with UHPLC-Q/TOF-MS, network pharmacology analysis and experimental verification, was proposed and applied to characterize the chemical profile and potential mechanism of HTCSD against CHD. As a result, a total of 130 components from all six composed herbal medicines were characterized in a rapid and sensitive manner through UHPLC-Q/TOF-MS, of which 33 compounds were unambiguously confirmed with reference standards. Consequently, based on the integrated pharmacology network of "herbs-chemicals-targets-pathways-therapeutic effects", four chemicals (magnoflorine, menisperine, 13-hydroxyberberine, luteolin) with four CHD related targets (SRC, MAPK1, EGFR and AKT1) were considered as the key components and targets of HTCSD in the treatment of CHD. Furthermore, the effect of HTCSD was confirmed in animal experiments by enhancing the phosphorylation of MAPK, and the published literature and molecular binding results suggested that magnoflorine and luteolin tended to be the critical compounds involved in the process. Taken together, the characterization of chemical profile combined with network pharmacology analysis and experimental verification not only provided an efficient insight into the overall chemical profile of HTCSD but also revealed the potential pharmacological components and mechanisms of HTCSD against CHD, which laid a necessary chemical and biological basis for the discovery of in vivo bioactive components and the further revelation of functionary mechanism.
C1 [He, Liangliang; Jiang, Han; Qiu, Yuan; Yang, Kefeng; Yao, Xinsheng; Yao, Zhihong] Jinan Univ, Coll Pharm, Guangzhou 510632, Peoples R China.
   [Jiang, Han; Lan, Taohua; Chen, Keji; Lu, Weihui] Guangzhou Univ Chinese Med, Dept Cardiol, Affiliated Hosp 2, Guangzhou 510120, Peoples R China.
   [Jiang, Han; Qiu, Yuan] Sunshine Lake Pharma Co LTD, Key Lab, State Adm Tradit Chinese Med, Dongguan 523850, Guangdong, Peoples R China.
   [Lan, Taohua; Chen, Keji; Lu, Weihui] Guangzhou Univ Chinese Med, Clin Med Coll 2, Guangzhou 510405, Peoples R China.
   [Yao, Xinsheng; Yao, Zhihong] Jinan Univ, Int Cooperat Lab Tradit Chinese Med, Modernizat & Innovat Drug Dev Minist PR China, Guangzhou 510632, Peoples R China.
   [Yao, Zhihong] Guangzhou Key Laoratory Formula Pattern Tradit Ch, Guangzhou, Peoples R China.
C3 Jinan University; Guangzhou University of Chinese Medicine; Guangzhou
   University of Chinese Medicine; Jinan University
RP Yao, ZH (corresponding author), Jinan Univ, Coll Pharm, Guangzhou 510632, Peoples R China.; Lan, TH; Lu, WH (corresponding author), Guangzhou Univ Chinese Med, Dept Cardiol, Affiliated Hosp 2, Guangzhou 510120, Peoples R China.
EM luckyblue1982@126.com; yaozhihong.jnu@163.com; weihui.lu@163.com
FU Key Project of Firstclass University Construction of Guangzhou
   University of Chinese Medicine [XK2019024]; National Natural Science
   Foundation of China [81773880, 81774219]; National Major Scientific and
   Program of Introducing Talents of Discipline to Universities [B13038];
   Guangzhou Key Laoratory of FormulaPattern of Traditional Chinese
   Medicine [202102010014]
FX This work was financially supported by the Key Project of Firstclass
   University Construction of Guangzhou University of Chinese Medicine
   (XK2019024) . National Natural Science Foundation of China (81773880,
   81774219) . National Major Scientific and Program of Introducing Talents
   of Discipline to Universities (B13038) . Guangzhou Key Laoratory of
   FormulaPattern of Traditional Chinese Medicine (202102010014) .
CR Chen H.F., 2005, FURTHER RES ACTIVE C
   Chen HF, 2010, MOLECULES, V15, P4589, DOI 10.3390/molecules15074589
   Chen SD, 2015, FITOTERAPIA, V102, P67, DOI 10.1016/j.fitote.2015.02.004
   Chen S, 2016, SCI REP-UK, V6, DOI 10.1038/srep24245
   Cheung F, 2011, NATURE, V480, pS82, DOI 10.1038/480S82a
   Dai XM, 2018, FRONT PHARMACOL, V9, DOI 10.3389/fphar.2018.00236
   Dick SA, 2019, NAT IMMUNOL, V20, P29, DOI [10.1038/s41590-018-0272-2, 10.1038/s41590-019-0363-8]
   Fei Z., 2017, LIT RES PHLEGM SYNDR
   Feng XC, 2020, BIOMED CHROMATOGR, V34, DOI 10.1002/bmc.4919
   Fu YY, 2019, J PHARMACEUT BIOMED, V174, P595, DOI 10.1016/j.jpba.2019.06.030
   Ge AH, 2014, J PHARMACEUT BIOMED, V100, P79, DOI 10.1016/j.jpba.2014.07.025
   Hamosh A, 2005, NUCLEIC ACIDS RES, V33, pD514
   Haque MA, 2018, PLANTA MED, V84, P1255, DOI 10.1055/a-0637-9936
   He X.J, 2003, NAT PROD RES DEV, V15, P9
   He Xiang-jiu, 2003, Yaoxue Xuebao, V38, P433
   He Xiang-jiu, 2003, Zhongguo Zhongyao Zazhi, V28, P420
   [何祥久 He Xiangjiu], 2003, [沈阳药科大学学报, Journal of Shenyang Pharmaceutical University], V20, P107
   He XJ, 2002, CHEM PHARM BULL, V50, P653, DOI 10.1248/cpb.50.653
   He XJ, 2002, J ASIAN NAT PROD RES, V4, P189, DOI 10.1080/10286020290011404
   Hopkins AL, 2008, NAT CHEM BIOL, V4, P682, DOI 10.1038/nchembio.118
   [胡盛寿 Hu Shengshou], 2019, [中国循环杂志, Chinese Circulation Journal], V34, P209
   Jenkins S, 2013, LC GC N AM, P41
   Jiang HL, 2007, RAPID COMMUN MASS SP, V21, P509, DOI 10.1002/rcm.2858
   Jiang ZZ, 2016, J SEP SCI, V39, P2928, DOI 10.1002/jssc.201600246
   Kim J, 2012, J AGR FOOD CHEM, V60, P9746, DOI 10.1021/jf302833y
   Ledesma-Escobar CA, 2015, J MASS SPECTROM, V50, P1196, DOI 10.1002/jms.3637
   Lee JY, 2016, J CHROMATOGR A, V1471, P164, DOI 10.1016/j.chroma.2016.10.033
   Li Jun, 2011, Chinese Journal of Natural Medicines, V9, P329, DOI 10.3724/SP.J.1009.2011.00329
   Li J, 2011, BIOORG MED CHEM LETT, V21, P5363, DOI 10.1016/j.bmcl.2011.07.012
   Li J, 2010, J NAT PROD, V73, P1667, DOI 10.1021/np100392m
   Li PL, 2015, J CHROMATOGR SCI, V53, P886, DOI 10.1093/chromsci/bmu137
   Lin P, 2018, J CHROMATOGR B, V1085, P72, DOI 10.1016/j.jchromb.2018.04.001
   Liu LY, 2019, J ETHNOPHARMACOL, V228, P188, DOI 10.1016/j.jep.2018.08.003
   Liu QX, 2011, ANALYST, V136, P4357, DOI 10.1039/c1an15444c
   Liu QF, 2016, J PHARMACEUT BIOMED, V131, P20, DOI 10.1016/j.jpba.2016.07.036
   Liu YN, 2019, BIOMED CHROMATOGR, V33, DOI 10.1002/bmc.4446
   Lyu YN, 2015, INT IMMUNOPHARMACOL, V24, P169, DOI 10.1016/j.intimp.2014.11.013
   Matsumoto T, 2015, J NAT MED-TOKYO, V69, P142, DOI 10.1007/s11418-014-0870-8
   Montero L, 2016, ANAL CHIM ACTA, V913, P145, DOI 10.1016/j.aca.2016.01.040
   Murray CJL, 1997, LANCET, V349, P1269, DOI 10.1016/S0140-6736(96)07493-4
   Peng J.P., 1995, CHIN J MED CHEM, V5, P134, DOI [10.14142/j.cnki.cn21-1313/r.1995.02.012, DOI 10.14142/J.CNKI.CN21-1313/R.1995.02.012]
   Qin W.J., 1995, ZHONGCAOYAO, V26, P3
   Qin ZF, 2016, FOOD CHEM, V192, P499, DOI 10.1016/j.foodchem.2015.07.040
   Qin ZF, 2018, J SEP SCI, V41, P4253, DOI 10.1002/jssc.201800476
   Safran M, 2010, DATABASE-OXFORD, DOI 10.1093/database/baq020
   Sun Xiao-ye, 2012, Yaoxue Xuebao, V47, P922
   Tian PP, 2017, PHARMACOGN MAG, V13, P175, DOI 10.4103/0973-1296.197635
   Tu Y., 2019, CHINESE TRADITIONAL, V09, P2240
   Wang DD, 2014, J PHARMACEUT BIOMED, V89, P130, DOI 10.1016/j.jpba.2013.10.042
   Wang YR, 2018, MOLECULES, V23, DOI 10.3390/molecules23071525
   Wang YM, 2019, J SEP SCI, V42, P3054, DOI 10.1002/jssc.201900407
   Wu J, 2017, REV BRAS FARMACOGN, V27, P716, DOI 10.1016/j.bjp.2017.10.005
   Wu X, 2013, PLOS ONE, V8, DOI 10.1371/journal.pone.0082957
   Xie ZY, 2019, J SEP SCI, V42, P3152, DOI 10.1002/jssc.201900172
   Zhang CM, 2019, NAT PROD RES, V33, P2271, DOI 10.1080/14786419.2018.1495641
   Zhu JF, 2017, J CHROMATOGR B, V1060, P262, DOI 10.1016/j.jchromb.2017.06.022
NR 56
TC 10
Z9 10
U1 5
U2 56
PU ELSEVIER
PI AMSTERDAM
PA RADARWEG 29, 1043 NX AMSTERDAM, NETHERLANDS
SN 1570-0232
EI 1873-376X
J9 J CHROMATOGR B
JI J. Chromatogr. B
PD JUN 15
PY 2021
VL 1175
AR 122729
DI 10.1016/j.jchromb.2021.122729
EA MAY 2021
PG 16
WC Biochemical Research Methods; Chemistry, Analytical
WE Science Citation Index Expanded (SCI-EXPANDED)
SC Biochemistry & Molecular Biology; Chemistry
GA SJ2PL
UT WOS:000655371700010
PM 33992976
DA 2023-11-17
ER

PT J
AU Song, LX
   Zhang, J
   Lai, RM
   Li, QY
   Ju, JQ
   Xu, H
AF Song, Luxia
   Zhang, Jie
   Lai, Runmin
   Li, Qiuyi
   Ju, Jianqing
   Xu, Hao
TI Chinese Herbal Medicines and Active Metabolites: Potential Antioxidant
   Treatments for Atherosclerosis
SO FRONTIERS IN PHARMACOLOGY
LA English
DT Review
DE oxidative stress; atherosclerosis; anti-oxidant treatment; traditional
   Chinese medicine; Chinese herbal medicines
ID GINKGO-BILOBA EXTRACT; E-KNOCKOUT MICE; ADHESION MOLECULE EXPRESSION;
   PANAX-NOTOGINSENG SAPONINS; FOAM CELL-FORMATION; HIGH-FAT DIET; INDUCED
   ENDOTHELIAL DYSFUNCTION; IIA ATTENUATES ATHEROSCLEROSIS; REVERSE
   CHOLESTEROL TRANSPORT; OXYGEN SPECIES GENERATION
AB Atherosclerosis is a complex chronic disease that occurs in the arterial wall. Oxidative stress plays a crucial role in the occurrence and progression of atherosclerotic plaques. The dominance of oxidative stress over antioxidative capacity generates excess reactive oxygen species, leading to dysfunctions of the endothelium and accelerating atherosclerotic plaque progression. Studies showed that Chinese herbal medicines and traditional Chinese medicine (TCM) might regulate oxidative stress; they have already been used to treat diseases related to atherosclerosis, including stroke and myocardial infarction. This review will summarize the mechanisms of oxidative stress in atherosclerosis and discuss studies of Chinese herbal medicines and TCM preparations treating atherosclerosis, aiming to increase understanding of TCM and stimulate research for new drugs to treat diseases associated with oxidative stress.
C1 [Song, Luxia; Zhang, Jie; Lai, Runmin; Li, Qiuyi] Beijing Univ Chinese Med, Grad Sch, Beijing, Peoples R China.
   [Song, Luxia; Zhang, Jie; Lai, Runmin; Li, Qiuyi; Ju, Jianqing; Xu, Hao] China Acad Chinese Med Sci, Xiyuan Hosp, Natl Clin Res Ctr Chinese Med Cardiol, Beijing, Peoples R China.
C3 Beijing University of Chinese Medicine; Xiyuan Hospital, CACMS; China
   Academy of Chinese Medical Sciences
RP Xu, H (corresponding author), China Acad Chinese Med Sci, Xiyuan Hosp, Natl Clin Res Ctr Chinese Med Cardiol, Beijing, Peoples R China.
EM xuhaotcm@hotmail.com
RI Xu, Hao Ran/JED-9378-2023; xu, haodong/IAM-9132-2023; xu,
   hao/GWQ-7394-2022
FU National Natural Science Foundation of China [81874412, 82074215]
FX This article is supported by the National Natural Science Foundation of
   China (No. 81874412 and 82074215).
CR Antoniades C, 2007, CIRCULATION, V116, P2851, DOI 10.1161/CIRCULATIONAHA.107.704155
   Antoniades C, 2006, CIRCULATION, V114, P1193, DOI 10.1161/CIRCULATIONAHA.106.612325
   Asadi A, 2020, IRAN J ALLERGY ASTHM, V19, P84, DOI 10.18502/ijaai.v19i1.2421
   Barrett TJ, 2019, CIRCULATION, V140, P1170, DOI 10.1161/CIRCULATIONAHA.119.039476
   Basu D, 2020, FRONT ENDOCRINOL, V11, DOI 10.3389/fendo.2020.00504
   Berbée JFP, 2013, J NUTR BIOCHEM, V24, P1423, DOI 10.1016/j.jnutbio.2012.11.009
   Bhaskar S, 2016, CELL IMMUNOL, V310, P131, DOI 10.1016/j.cellimm.2016.08.011
   Bonnefont-Rousselot D, 2016, NUTRIENTS, V8, DOI 10.3390/nu8050250
   Bruedigam C, 2011, J MOL CELL CARDIOL, V51, P862, DOI 10.1016/j.yjmcc.2011.07.020
   Cadenas S, 2018, FREE RADICAL BIO MED, V117, P76, DOI 10.1016/j.freeradbiomed.2018.01.024
   Cailian C., 2019, DRUG EVAL RES, V42, P917, DOI [10.7501/j.issn.1674-6376.2019.05.019, DOI 10.7501/J.ISSN.1674-6376.2019.05.019]
   Caliceti C, 2017, NUTR METAB CARDIOVAS, V27, P552, DOI 10.1016/j.numecd.2017.04.002
   Canton J, 2013, NAT REV IMMUNOL, V13, P621, DOI 10.1038/nri3515
   Cao H, 2019, INT J MOL SCI, V20, DOI 10.3390/ijms20236093
   [曹慧敏 Cao Huimin], 2017, [北京中医药大学学报, Journal of Beijing University of Traditional Chinese Medicine], V40, P933
   Channon KM, 2002, ARTERIOSCL THROM VAS, V22, P1751, DOI 10.1161/01.ATV.0000042203.08210.17
   Chanput W, 2014, INT IMMUNOPHARMACOL, V23, P37, DOI 10.1016/j.intimp.2014.08.002
   Chatzizisis YS, 2007, J AM COLL CARDIOL, V49, P2379, DOI 10.1016/j.jacc.2007.02.059
   Chen. Feilong, 2020, CHIN J DISASTER MED, V8, P137, DOI [10.13919/j.issn.2095-6274.2020.03.005, DOI 10.13919/J.ISSN.2095-6274.2020.03.005]
   Chen Feng, 2019, Journal of Hainan Medical University, V25, P762, DOI 10.13210/j.cnki.jhmu.20190327.001
   Chen JW, 2003, ARTERIOSCL THROM VAS, V23, P1559, DOI 10.1161/01.ATV.0000089012.73180.63
   Chen WY, 2012, EUR J PHARMACOL, V674, P359, DOI 10.1016/j.ejphar.2011.10.040
   Chi LY, 2014, INT J MOL MED, V34, P283, DOI 10.3892/ijmm.2014.1748
   Chistiakov DA, 2017, J MOL MED, V95, P1153, DOI 10.1007/s00109-017-1575-8
   Cho BJ, 2005, MOL CELLS, V20, P429
   Chow SE, 2007, J APPL PHYSIOL, V102, P1520, DOI 10.1152/japplphysiol.00881.2006
   Cui YJ, 2017, LIPIDS HEALTH DIS, V16, DOI 10.1186/s12944-016-0393-2
   Daiber A, 2020, FREE RADICAL BIO MED, V157, P15, DOI 10.1016/j.freeradbiomed.2020.02.026
   Davignon J, 2004, CIRCULATION, V109, P27, DOI 10.1161/01.CIR.0000131515.03336.f8
   De León H, 2014, J TRANSL MED, V12, DOI 10.1186/1479-5876-12-185
   Deng Q, 2020, EVID-BASED COMPL ALT, V2020, DOI 10.1155/2020/5926381
   Dou L, 2012, CELL PHYSIOL BIOCHEM, V29, P875, DOI 10.1159/000315061
   Dou. Xibin, 2019, GUANGDONG MED J, V40, P767, DOI [10.13820/j.cnki.gdyx.20185097, DOI 10.13820/J.CNKI.GDYX.20185097]
   Drechsler M, 2010, CIRCULATION, V122, P1837, DOI 10.1161/CIRCULATIONAHA.110.961714
   Duan L, 2017, FRONT PHARMACOL, V8, DOI 10.3389/fphar.2017.00702
   Duivenvoorden R, 2013, JACC-CARDIOVASC IMAG, V6, P1087, DOI 10.1016/j.jcmg.2013.03.009
   Fan JS, 2016, J ETHNOPHARMACOL, V192, P423, DOI 10.1016/j.jep.2016.09.022
   Fan XD, 2015, J TRANSL MED, V13, DOI 10.1186/s12967-015-0450-z
   Fang ZY, 2008, J ETHNOPHARMACOL, V115, P217, DOI 10.1016/j.jep.2007.09.025
   Fatahian A, 2020, REV PHYSIOL BIOCH P, V178, P83, DOI 10.1007/112_2020_42
   Feng J, 2021, EXPERT REV CLIN PHAR, V14, P239, DOI 10.1080/17512433.2021.1878877
   Feng ZB, 2018, PHYTOTHER RES, V32, P2417, DOI 10.1002/ptr.6177
   Fleenor BS, 2013, EXP GERONTOL, V48, P269, DOI 10.1016/j.exger.2012.10.008
   Förstermann U, 2017, CIRC RES, V120, P713, DOI 10.1161/CIRCRESAHA.116.309326
   Gao S, 2012, ATHEROSCLEROSIS, V220, P3, DOI 10.1016/j.atherosclerosis.2011.06.041
   Gexuan R., 2019, WORLD CHIN MED, V14, P882, DOI [10.3969/j.issn.1673-7202.2019.04.018, DOI 10.3969/J.ISSN.1673-7202.2019.04.018]
   Gliemann L, 2013, J PHYSIOL-LONDON, V591, P5047, DOI 10.1113/jphysiol.2013.258061
   Goel A, 2008, BIOCHEM PHARMACOL, V75, P787, DOI 10.1016/j.bcp.2007.08.016
   Gress TW, 2000, NEW ENGL J MED, V342, P905, DOI 10.1056/NEJM200003303421301
   Griendling KK, 2003, CIRCULATION, V108, P1912, DOI 10.1161/01.CIR.0000093660.86242.BB
   Griendling KK, 2003, CIRCULATION, V108, P2034, DOI 10.1161/01.CIR.0000093661.90582.c4
   Guo CR, 2020, REDOX BIOL, V36, DOI 10.1016/j.redox.2020.101666
   Hanqing T., 2018, PROG VET MED, V39, P31, DOI [10.16437/j.cnki.1007-5038.2018.08.007, DOI 10.16437/J.CNKI.1007-5038.2018.08.007]
   Hao L., 2019, CHINA MED HERALD, V16, P147
   [郝占霞 Hao Zhanxia], 2019, [中国实验方剂学杂志, Chinese Journal of Experimental Traditional Medical Formulae], V25, P112
   Hickey MJ, 2011, BLOOD, V117, P1103, DOI 10.1182/blood-2010-11-317479
   Hou XY, 2020, CARBOHYD POLYM, V232, DOI 10.1016/j.carbpol.2019.115787
   Huang LZ, 2019, NATURE, V569, P565, DOI 10.1038/s41586-019-1140-4
   Huang SL, 2015, J AGR FOOD CHEM, V63, P8838, DOI 10.1021/acs.jafc.5b04083
   Huang Y, 2014, NAT MED, V20, P193, DOI 10.1038/nm.3459
   Huang Y, 2013, J CLIN INVEST, V123, P3815, DOI 10.1172/JCI67478
   Hulsmans M, 2010, J CELL MOL MED, V14, P70, DOI 10.1111/j.1582-4934.2009.00978.x
   Hung CH, 2015, MOL NUTR FOOD RES, V59, P1905, DOI 10.1002/mnfr.201500144
   Imamura H, 2017, INT HEART J, V58, P577, DOI 10.1536/ihj.16-373
   Jia QL, 2019, INT J MOL MED, V44, P893, DOI 10.3892/ijmm.2019.4263
   Jianen G., 2017, ZHONGGUO ZHONG YAO Z, V42, P752, DOI [10.19540/j.cnki.cjcmm.20161222.076, DOI 10.19540/J.CNKI.CJCMM.20161222.076]
   Jiang YH, 2020, FRONT PHARMACOL, V11, DOI 10.3389/fphar.2020.00512
   Jiang YG, 2017, ANN CLIN LAB SCI, V47, P720
   Jin S, 2019, MOLECULES, V24, DOI 10.3390/molecules24142618
   Jingshu G., 2019, CHINA PHARM, V28, P75, DOI [10.3969/j.issn.1006-4931.2019.24.024, DOI 10.3969/J.ISSN.1006-4931.2019.24.024]
   Joon K.B., 2018, LANCET NEUROL, V17
   Jung IH, 2012, EXP MOL MED, V44, P311, DOI 10.3858/emm.2012.44.5.035
   Kang YanSheng, 2020, Drug Evaluation Research, V43, P287, DOI 10.7501/j.issn.1674-6376.2020.02.021
   Karunakaran D, 2021, CIRCULATION, V143, P163, DOI 10.1161/CIRCULATIONAHA.118.038379
   Kattoor AJ, 2017, CURR ATHEROSCLER REP, V19, DOI 10.1007/s11883-017-0678-6
   Kim HS, 2007, DIABETES RES CLIN PR, V77, pS46, DOI 10.1016/j.diabres.2007.01.032
   Konior A, 2014, ANTIOXID REDOX SIGN, V20, P2794, DOI 10.1089/ars.2013.5607
   Lanbin Y., 2017, MODERNIZATION TRADIT, V19, P1841, DOI [10.11842/wst.2017.11.013, DOI 10.11842/WST.2017.11.013]
   Langbein H, 2016, EUR HEART J, V37, P1753, DOI 10.1093/eurheartj/ehv564
   Lara-Guzman OJ, 2012, J PHARMACOL EXP THER, V343, P296, DOI 10.1124/jpet.112.196147
   Laufs U, 2005, ARTERIOSCL THROM VAS, V25, P809, DOI 10.1161/01.ATV.0000158311.24443.af
   Lee J, 2020, IMMUNE NETW, V20, DOI 10.4110/in.2020.20.e22
   Lee Seung Eun, 2020, J Lipid Atheroscler, V9, P184, DOI 10.12997/jla.2020.9.1.184
   Lee TS, 2010, J CELL BIOCHEM, V111, P104, DOI 10.1002/jcb.22667
   Li C, 2019, PHYTOTHER RES, V33, P1302, DOI 10.1002/ptr.6324
   Li C, 2016, REDOX BIOL, V9, P220, DOI 10.1016/j.redox.2016.08.012
   Li C, 2016, REDOX BIOL, V9, P104, DOI 10.1016/j.redox.2016.06.006
   Li FL, 2011, MOLECULES, V16, P9912, DOI 10.3390/molecules16129912
   Li H, 2020, BIOTECHNOL ADV, V38, DOI 10.1016/j.biotechadv.2019.01.010
   Li J, 2011, EUR J PHARMACOL, V652, P104, DOI 10.1016/j.ejphar.2010.11.017
   Li JH, 2019, J NUTR BIOCHEM, V67, P63, DOI 10.1016/j.jnutbio.2019.01.022
   Li JM, 2004, AM J PHYSIOL-REG I, V287, pR1014, DOI 10.1152/ajpregu.00124.2004
   Li. Quan, 2019, HEBEI J TRADITIONAL, V41, P42, DOI [10.3969/j.issn.1002-2619.2019.01.009, DOI 10.3969/J.ISSN.1002-2619.2019.01.009]
   Li R, 2009, J PHARMACOL SCI, V110, P362, DOI 10.1254/jphs.08275FP
   Li. Shibai, 2019, CHINA PHARM, V28, P77, DOI [10.3969/j.issn.1006-4931.2019.11.024, DOI 10.3969/J.ISSN.1006-4931.2019.11.024]
   Li XX, 2020, CURR VASC PHARMACOL, V18, P334, DOI 10.2174/1570161117666190621150725
   Li YZ, 2019, J CELL PHYSIOL, V234, P21049, DOI 10.1002/jcp.28708
   Li YR, 2018, BIOFACTORS, V44, P69, DOI 10.1002/biof.1400
   Li YW, 2020, HYPERTENSION, V76, P776, DOI 10.1161/HYPERTENSIONAHA.120.15355
   Li Yonggang, 2020, HUNAN J TRADITIONAL, V36, P36, DOI [10.16808/j.cnki.issn1003-7705.2020.03.014, DOI 10.16808/J.CNKI.ISSN1003-7705.2020.03.014]
   Li YI, 2008, LIFE SCI, V83, P557, DOI 10.1016/j.lfs.2008.08.003
   Li Z, 2019, J ETHNOPHARMACOL, V240, DOI 10.1016/j.jep.2019.111911
   Li ZM, 2018, ACTA PHARMACOL SIN, V39, P802, DOI 10.1038/aps.2017.193
   Liao JW, 2020, FRONT CELL DEV BIOL, V8, DOI 10.3389/fcell.2020.592048
   Libby P, 2019, NAT REV DIS PRIMERS, V5, DOI [10.1038/s41572-019-0106-z, 10.1038/s41572-019-0116-x]
   Libby P, 2011, NATURE, V473, P317, DOI 10.1038/nature10146
   Lin CJ, 2012, FREE RADICAL BIO MED, V52, P377, DOI 10.1016/j.freeradbiomed.2011.10.487
   Lin R, 2006, J ETHNOPHARMACOL, V108, P217, DOI 10.1016/j.jep.2006.05.004
   Liu B, 2020, BIOMED PHARMACOTHER, V123, DOI 10.1016/j.biopha.2019.109664
   [刘海梅 Liu Haimei], 2019, [中药药理与临床, Pharmacology and Clinics of Chinese Materia Medica], V35, P71
   Liu X., 2016, MOD J INTEGRATED TRA, V25, P2422, DOI [10.3969/j.issn.1008-8849.2016.22.009, DOI 10.3969/J.ISSN.1008-8849.2016.22.009]
   Liu X, 2015, CELL PHYSIOL BIOCHEM, V35, P1744, DOI 10.1159/000373986
   Liu XT, 2021, J HAZARD MATER, V404, DOI 10.1016/j.jhazmat.2020.124050
   Loke WM, 2010, ARTERIOSCL THROM VAS, V30, P749, DOI 10.1161/ATVBAHA.109.199687
   Lü JM, 2019, INT J MOL SCI, V20, DOI 10.3390/ijms20020294
   Lu XL, 2017, BIOMED PHARMACOTHER, V85, P658, DOI 10.1016/j.biopha.2016.11.077
   Luo MJ, 2020, J AGR FOOD CHEM, V68, P10875, DOI 10.1021/acs.jafc.0c03907
   Lv YL, 2020, LIFE SCI, V257, DOI 10.1016/j.lfs.2020.117658
   Ma LN, 2013, PLOS ONE, V8, DOI 10.1371/journal.pone.0074769
   Ma QX, 2020, MOLECULES, V25, DOI 10.3390/molecules25051089
   Madamanchi NR, 2005, ARTERIOSCL THROM VAS, V25, P29, DOI 10.1161/01.ATV.0000150649.39934.13
   Mansur AP, 2017, INT J CARDIOL, V227, P788, DOI 10.1016/j.ijcard.2016.10.058
   Mao GX, 2010, MECH AGEING DEV, V131, P723, DOI 10.1016/j.mad.2010.10.003
   McClelland RL, 2006, CIRCULATION, V113, P30, DOI 10.1161/CIRCULATIONAHA.105.580696
   McNally JS, 2003, AM J PHYSIOL-HEART C, V285, pH2290, DOI 10.1152/ajpheart.00515.2003
   Meng N, 2019, J BIOMATER APPL, V33, P946, DOI 10.1177/0885328218815328
   Mohar Dilbahar S, 2012, J Clin Exp Cardiolog, V3
   Moore KJ, 2011, CELL, V145, P341, DOI 10.1016/j.cell.2011.04.005
   Mulvihill EE, 2010, CAN J CARDIOL, V26, p17A, DOI 10.1016/S0828-282X(10)71056-4
   Murdocca M, 2021, CANCER GENE THER, V28, P1088, DOI 10.1038/s41417-020-00279-0
   Mury P, 2018, SPORTS MED, V48, P2725, DOI 10.1007/s40279-018-0996-z
   Naito Michitaka, 2002, J Atheroscler Thromb, V9, P243
   Naya M, 2011, EUR J NUCL MED MOL I, V38, P491, DOI 10.1007/s00259-010-1647-2
   Ni J, 2017, LIPIDS HEALTH DIS, V16, DOI 10.1186/s12944-017-0582-7
   Ni Z., 2017, CHIN J ARTERIOSCLERO, V25, P244
   Niu XL, 2000, FREE RADICAL RES, V33, P305, DOI 10.1080/10715760000301471
   Olmos Y, 2013, ANTIOXID REDOX SIGN, V19, P1507, DOI 10.1089/ars.2012.4713
   Ou HC, 2013, J APPL PHYSIOL, V114, P274, DOI 10.1152/japplphysiol.00367.2012
   Ou HC, 2009, J APPL PHYSIOL, V106, P1674, DOI 10.1152/japplphysiol.91415.2008
   Ouimet M, 2019, CIRC RES, V124, P1505, DOI 10.1161/CIRCRESAHA.119.312617
   Ouyang S, 2019, EUR REV MED PHARMACO, V23, P1816, DOI 10.26355/eurrev_201902_17145
   Panahi Y, 2018, J CELL PHYSIOL, V233, P141, DOI 10.1002/jcp.25756
   Piazza S, 2019, MEDIAT INFLAMM, V2019, DOI 10.1155/2019/6173893
   Pu YF, 2013, CELL PHYSIOL BIOCHEM, V32, P1167, DOI 10.1159/000354516
   Qian. Yufeng, 2019, MOD J INTEGRATED TRA, V28, P2822, DOI [10.3969/j.issn.1008-8849.2019.25.024, DOI 10.3969/J.ISSN.1008-8849.2019.25.024]
   Qiao Y, 2015, CHIN J INTEGR MED, V21, P259, DOI 10.1007/s11655-014-1832-4
   Qin M, 2017, FRONT PHARMACOL, V8, DOI 10.3389/fphar.2017.00953
   Ren J, 2019, FRONT PHARMACOL, V10, DOI 10.3389/fphar.2019.00753
   Ren YN, 2016, EUR J PHARMACOL, V791, P308, DOI 10.1016/j.ejphar.2016.09.014
   Rivera D, 2014, J ETHNOPHARMACOL, V152, P393, DOI 10.1016/j.jep.2013.12.022
   Saji S, 2018, INFLAMMOPHARMACOLOGY, V26, P1273, DOI 10.1007/s10787-018-0474-0
   Sarna LK, 2010, CAN J PHYSIOL PHARM, V88, P369, DOI 10.1139/Y09-136
   Schürmann C, 2015, EUR HEART J, V36, P3447, DOI 10.1093/eurheartj/ehv460
   Shen Y, 2013, FREE RADICAL BIO MED, V65, P908, DOI 10.1016/j.freeradbiomed.2013.08.185
   Shi J, 2017, MOL MED REP, V16, P2588, DOI 10.3892/mmr.2017.6935
   Sies H, 2015, REDOX BIOL, V4, P180, DOI 10.1016/j.redox.2015.01.002
   Soltani B, 2017, INT J RADIAT BIOL, V93, P303, DOI 10.1080/09553002.2016.1242817
   Song PG, 2020, LANCET GLOB HEALTH, V8, pE721, DOI 10.1016/S2214-109X(20)30117-0
   Stephens EH, 2011, CARDIOVASC PATHOL, V20, P334, DOI [10.1016/j.carpath.2010.10.002, 10.1016/j.carpath.2010.07.004]
   Stromsnes K, 2020, OXID MED CELL LONGEV, V2020, DOI 10.1155/2020/2097096
   Sun YY, 2016, SCI CHINA LIFE SCI, V59, P292, DOI 10.1007/s11427-016-5007-8
   Szewczuk LM, 2004, J BIOL CHEM, V279, P22727, DOI 10.1074/jbc.M314302200
   Tabas I, 2007, CIRCULATION, V116, P1832, DOI 10.1161/CIRCULATIONAHA.106.676890
   Tabas I, 2015, J CELL BIOL, V209, P13, DOI 10.1083/jcb.201412052
   Tan WX, 2020, OXID MED CELL LONGEV, V2020, DOI 10.1155/2020/8683404
   Tang FT, 2011, EUR J PHARMACOL, V650, P275, DOI 10.1016/j.ejphar.2010.07.038
   Tardif JC, 2003, CIRCULATION, V107, P552, DOI 10.1161/01.CIR.0000047525.58618.3C
   Tardif JC, 2008, LANCET, V371, P1761, DOI 10.1016/S0140-6736(08)60763-1
   Tian JF, 2017, CURR VASC PHARMACOL, V15, P532, DOI 10.2174/1570161115666170713095545
   Tong L., 2018, ZHONGGUO ZHONG YAO Z, V43
   Tonghua Li., 2019, THESIS PLA AIR FORCE
   Treviño-Saldaña N, 2017, OXID MED CELL LONGEV, V2017, DOI 10.1155/2017/1750306
   Tsai HY, 2013, EUR J PHARM SCI, V48, P803, DOI 10.1016/j.ejps.2013.01.002
   Tyrrell DJ, 2021, NAT REV CARDIOL, V18, P58, DOI 10.1038/s41569-020-0431-7
   van Beek TA, 2009, J CHROMATOGR A, V1216, P2002, DOI 10.1016/j.chroma.2009.01.013
   Vivancos M, 2008, BRIT J NUTR, V99, P1199, DOI 10.1017/S0007114507876203
   Wang G, 2019, BIOMED RES INT, V2019, DOI 10.1155/2019/7284767
   Wang QL, 2011, PLOS ONE, V6, DOI 10.1371/journal.pone.0025436
   Wicinski M, 2018, NUTRIENTS, V10, DOI 10.3390/nu10111813
   Willeit J, 2003, CIRCULATION, V107, P667, DOI 10.1161/01.CIR.0000055189.18831.B1
   Wu M, 2010, CHIN J INTEGR MED, V16, P188, DOI 10.1007/s11655-010-0188-7
   Xiang YJ, 2018, BIOMED PHARMACOTHER, V97, P551, DOI 10.1016/j.biopha.2017.10.094
   Xiao L, 2017, FOOD CHEM TOXICOL, V105, P22, DOI 10.1016/j.fct.2017.03.048
   Xing SS, 2018, MECH AGEING DEV, V175, P1, DOI 10.1016/j.mad.2017.12.005
   Xing SS, 2014, OXID MED CELL LONGEV, V2014, DOI 10.1155/2014/904834
   Xuan Y, 2017, INFLAMMATION, V40, P1631, DOI 10.1007/s10753-017-0603-8
   Xue F, 2017, FRONT PHARMACOL, V8, DOI 10.3389/fphar.2017.00040
   Yang JN, 2019, NUTR METAB, V16, DOI 10.1186/s12986-019-0338-7
   Yang XJ, 2020, J CARDIOVASC PHARM, V75, P45, DOI 10.1097/FJC.0000000000000769
   Yang Y, 2020, REDOX BIOL, V32, DOI 10.1016/j.redox.2020.101501
   Yang Y, 2020, BBA-MOL CELL BIOL L, V1865, DOI 10.1016/j.bbalip.2020.158779
   Yi L, 2011, INT J MOL SCI, V12, P5471, DOI 10.3390/ijms12095471
   Yu XH, 2019, PROG LIPID RES, V73, P65, DOI 10.1016/j.plipres.2018.12.002
   Zhang M, 2018, JCI INSIGHT, V3, DOI 10.1172/jci.insight.120596
   Zhang XL, 2020, EVID-BASED COMPL ALT, V2020, DOI 10.1155/2020/3245653
   Zhang YX, 2020, NAT REV CARDIOL, V17, P170, DOI 10.1038/s41569-019-0260-8
   [张宇 Zhang Yu], 2016, [中国实验方剂学杂志, Chinese Journal of Experimental Traditional Medical Formulae], V22, P111
   Zhao DM, 2019, INT J MOL MED, V43, P2279, DOI 10.3892/ijmm.2019.4153
   Zhao JJ, 2020, EVID-BASED COMPL ALT, V2020, DOI 10.1155/2020/5419016
   Zhao YH, 2020, BIOMED PHARMACOTHER, V129, DOI 10.1016/j.biopha.2020.110426
   Zheng B, 2016, EUR J PHARMACOL, V775, P22, DOI 10.1016/j.ejphar.2016.02.016
   Zhixin D., 2019, XIN ZHONG YI, V51, P93, DOI [10.13457/j.cnki.jncm.2019.06.028, DOI 10.13457/J.CNKI.JNCM.2019.06.028]
   Zhong DY, 2020, EVID-BASED COMPL ALT, V2020, DOI 10.1155/2020/8877998
   Zhou P, 2017, FRONT PHARMACOL, V8, DOI 10.3389/fphar.2017.00464
   Zhou X, 2019, NUTR METAB, V16, DOI 10.1186/s12986-019-0371-6
   Zhu HY, 2017, BIOMOL THER, V25, P599, DOI 10.4062/biomolther.2016.179
   Zhu XF, 2017, OXID MED CELL LONGEV, V2017, DOI 10.1155/2017/2391820
   Zhu Y, 2019, ATHEROSCLEROSIS, V284, P110, DOI 10.1016/j.atherosclerosis.2019.02.010
   Zhu Y, 2016, MOLECULES, V21, DOI 10.3390/molecules21081033
   Zhu ZS, 2019, BMC COMPLEM ALTERN M, V19, DOI 10.1186/s12906-019-2526-4
   Zingg JM, 2013, BIOFACTORS, V39, P101, DOI 10.1002/biof.1072
NR 211
TC 8
Z9 9
U1 10
U2 71
PU FRONTIERS MEDIA SA
PI LAUSANNE
PA AVENUE DU TRIBUNAL FEDERAL 34, LAUSANNE, CH-1015, SWITZERLAND
SN 1663-9812
J9 FRONT PHARMACOL
JI Front. Pharmacol.
PD MAY 13
PY 2021
VL 12
AR 675999
DI 10.3389/fphar.2021.675999
PG 20
WC Pharmacology & Pharmacy
WE Science Citation Index Expanded (SCI-EXPANDED)
SC Pharmacology & Pharmacy
GA SI6UC
UT WOS:000654962200001
PM 34054550
OA gold, Green Published
DA 2023-11-17
ER

PT J
AU Chen, XN
   Ge, QH
   Zhao, YX
   Guo, XC
   Zhang, JP
AF Chen, Xin-Nong
   Ge, Qi-Hui
   Zhao, Yi-Xuan
   Guo, Xiao-Chen
   Zhang, Jun-Ping
TI Effect of Si-Miao-Yong-An decoction on the differentiation of monocytes,
   macrophages, and regulatory T cells in ApoE-/- mice
SO JOURNAL OF ETHNOPHARMACOLOGY
LA English
DT Article
DE Traditional Chinese medicine; Atherosclerosis; Macrophages
ID SCAVENGER RECEPTOR CD36; ATHEROSCLEROTIC PLAQUE; ACTIVATION; BALANCE
AB Ethnopharmacological relevance: Si-Miao-Yong-An decoction (SMYAD) is a renowned traditional Chinese medicinal formula. SMYAD was originally recorded in the "Shi Shi Mi Lu", which was edited by medical scientist Chen Shi'duo during the Qing Dynasty. SMYAD has been traditionally used to treat thromboangiitis obliterans. At present, it is mainly used in clinical applications and research of cardiovascular diseases. Aim of the study: To explore the effects of SMYAD on the pathological changes of atherosclerosis (AS) and the differentiation of monocytes, macrophages, and regulatory T (Treg) cells in apolipoprotein E knockout (ApoE- / -) mice. Materials and methods: Eight C57BL/6J mice, which were fed with normal diet for 16 weeks, were used as control group. Forty ApoE-/- mice were randomly divided into model group, atorvastatin group, SMYAD low-dose (SMYAD-LD) group, SMYAD medium-dose (SMYAD-MD) group, and SMYAD high-dose (SMYAD-HD) group. ApoE- /- mice were fed with western diet (WD) for 8 weeks, and the drugs were continuously administered for 8 weeks. The levels of serum total cholesterol (TC), triglyceride (TG), low-density lipoprotein cholesterol (LDL-C), and high-density lipoprotein cholesterol (HDL-C) were measured by the esterase method. Morphological changes of the aortic sinus in mice were observed by hematoxylin-eosin (HE) staining, the lipid infiltration of the aorta and aortic sinus were observed by oil red O staining, and the spleen index was calculated. The proportion of Ly6Chigh and Ly6Clow monocyte subsets, macrophages, and their M1 phenotype, as well as Treg cells in spleen were measured by flow cytometry. The expressions of cluster of differentiation 36 (CD36), scavenger receptor A1 (SRA1), lectin-like oxidized low-density lipoprotein receptor-1 (LOX-1), F4/80, and fork head frame protein 3 (FOXP3) in aortic sinus were assessed by immunohistochemical staining. The serum levels of oxidized low density lipoprotein (ox-LDL), interleukin-113 (IL-113), IL-18, transforming growth factor-13 (TGF-13), and IL-10 were measured by enzyme-linked immunosorbent assays (ELISA). Results: Compared with the model group, the level of serum TC and LDL-C decreased in the SMYAD group, the pathological changes of aortic sinus decreased, and lipid infiltration of aorta and aortic sinus also decreased. These decreases were accompanied by a significant downregulation of CD36, SRA1, and LOX-1. Furthermore, the proportions of Ly6Chigh pro-inflammatory monocyte subsets, macrophages, and their M1 phenotypes in spleen decreased significantly, while the proportion of Treg cells increased. In addition, while the expression of F4/80 decreased, the expression of FOXP3 increased in the aorta sinus. The levels of serum pro-inflammatory factors IL113 and IL-18 decreased. Conclusions: SMYAD can improve the pathological changes associated with AS and can inhibit lipid deposition in ApoE- /- mice induced by WD diet. The likely mechanism is the inhibition of the differentiation and recruitment of monocytes and macrophages, the promotion of the differentiation and recruitment of Treg cells, as well as the reduction of the secretion of pro-inflammatory factors.
C1 [Chen, Xin-Nong; Ge, Qi-Hui; Zhao, Yi-Xuan] Tianjin Univ Tradit Chinese Med, Teaching Hosp 1, Natl Clin Res Ctr Chinese Med Acupuncture & Moxib, Tianjin, Peoples R China.
   [Chen, Xin-Nong; Ge, Qi-Hui; Zhao, Yi-Xuan; Guo, Xiao-Chen; Zhang, Jun-Ping] Tianjin Univ Tradit Chinese Med, Teaching Hosp 1, Dept Cardiol, Tianjin, Peoples R China.
C3 Tianjin University of Traditional Chinese Medicine; Tianjin University
   of Traditional Chinese Medicine
RP Zhang, JP (corresponding author), Tianjin Univ Tradit Chinese Med, Teaching Hosp 1, 88 Changling Rd, Tianjin, Peoples R China.
EM tjzhtcm@163.com
RI 葛, 其卉/GQQ-4901-2022
OI Zhang, Junping/0000-0002-7271-8615
FU National Natural Science Foundation of China [81774232, 30472211];
   cooperation project (Clinical study on Shunaoxin Dripping Pills in
   treating vertigo)
FX This work was supported by the National Natural Science Foundation of
   China (No.81774232, No.30472211) and the cooperation project (Clinical
   study on Shunaoxin Dripping Pills in treating vertigo).
CR Arbab-Zadeh A, 2019, J AM COLL CARDIOL, V74, P1582, DOI 10.1016/j.jacc.2019.07.062
   Asano T, 2017, BLOOD, V129, P2186, DOI 10.1182/blood-2016-09-741629
   Bäck M, 2019, NAT REV CARDIOL, V16, P389, DOI 10.1038/s41569-019-0169-2
   Bäck M, 2015, NAT REV CARDIOL, V12, P199, DOI 10.1038/nrcardio.2015.5
   Bonacina F, 2021, CARDIOVASC RES, V117, P2069, DOI 10.1093/cvr/cvaa264
   Chistiakov DA, 2017, INT J CARDIOL, V230, P232, DOI 10.1016/j.ijcard.2016.12.164
   Christ A, 2016, SEMIN IMMUNOL, V28, P384, DOI 10.1016/j.smim.2016.04.004
   Duivenvoorden R, 2019, NAT REV CARDIOL, V16, P21, DOI 10.1038/s41569-018-0073-1
   Fan QH, 2020, FRONT PHARMACOL, V10, DOI 10.3389/fphar.2019.01584
   Febbraio M, 2000, J CLIN INVEST, V105, P1049, DOI 10.1172/JCI9259
   Foks AC, 2015, ARTERIOSCL THROM VAS, V35, P280, DOI 10.1161/ATVBAHA.114.303568
   Fuhrman B, 2002, ATHEROSCLEROSIS, V164, P179, DOI 10.1016/S0021-9150(02)00063-1
   Geng S, 2016, NAT COMMUN, V7, DOI 10.1038/ncomms13436
   Gerdes N, 2011, THROMB HAEMOSTASIS, V106, P804, DOI 10.1160/TH11-09-0605
   Hotta-Iwamura C, 2018, J AUTOIMMUN, V90, P39, DOI 10.1016/j.jaut.2018.01.005
   Joly AL, 2018, CIRC RES, V122, P1385, DOI 10.1161/CIRCRESAHA.117.312340
   Kashyap SR, 2009, OBESITY, V17, P2142, DOI 10.1038/oby.2009.179
   Klapproth K, 2016, NAT IMMUNOL, V17, P117, DOI 10.1038/ni.3374
   Lee W, 2018, EXP MOL MED, V50, DOI 10.1038/emm.2017.313
   Leentjens J, 2018, CIRC RES, V122, P664, DOI [10.1161/CIRCRESAHA.117.312465, 10.1161/circresaha.117.312465]
   Ley K, 2011, ARTERIOSCL THROM VAS, V31, P1506, DOI 10.1161/ATVBAHA.110.221127
   Li L, 2020, BIOMED PHARMACOTHER, V132, DOI 10.1016/j.biopha.2020.110817
   Li M, 2010, CELL PHYSIOL BIOCHEM, V25, P649, DOI 10.1159/000315084
   Li XM, 2017, EXP BIOL MED, V242, P918, DOI 10.1177/1535370216689826
   Libby P, 2019, NAT REV DIS PRIMERS, V5, DOI [10.1038/s41572-019-0106-z, 10.1038/s41572-019-0116-x]
   Libby P, 2011, NATURE, V473, P317, DOI 10.1038/nature10146
   Lin J, 2010, J LIPID RES, V51, P1208, DOI 10.1194/jlr.D000497
   Liu ZY, 2017, J PHARMACEUT BIOMED, V135, P167, DOI 10.1016/j.jpba.2016.12.021
   Lu L, 2017, NAT REV IMMUNOL, V17, P703, DOI 10.1038/nri.2017.75
   Meng X, 2016, NAT REV CARDIOL, V13, P167, DOI 10.1038/nrcardio.2015.169
   Narasimhan PB, 2019, ANNU REV IMMUNOL, V37, P439, DOI 10.1146/annurev-immunol-042617-053119
   Netea MG, 2017, NAT IMMUNOL, V18, P826, DOI 10.1038/ni.3790
   Ou HX, 2018, ACTA PHARMACOL SIN, V39, P1249, DOI 10.1038/aps.2017.140
   Peng L, 2012, J ETHNOPHARMACOL, V143, P241, DOI 10.1016/j.jep.2012.06.030
   Qi ZW, 2019, BIOMED PHARMACOTHER, V114, DOI 10.1016/j.biopha.2019.108785
   Robbins CS, 2012, CIRCULATION, V125, P364, DOI 10.1161/CIRCULATIONAHA.111.061986
   Sharma M, 2020, CIRC RES, V127, P335, DOI 10.1161/CIRCRESAHA.119.316461
   Shi S, 2020, J ETHNOPHARMACOL, V256, DOI 10.1016/j.jep.2020.112780
   Shibata MA, 2017, MED MOL MORPHOL, V50, P130, DOI 10.1007/s00795-017-0154-y
   Skuljec J, 2018, FRONT IMMUNOL, V9, DOI 10.3389/fimmu.2018.02458
   Song MY, 2019, CLIN IMMUNOL, V202, P11, DOI 10.1016/j.clim.2019.03.001
   Su CP, 2020, BIOMED PHARMACOTHER, V127, DOI 10.1016/j.biopha.2020.110132
   Swirski FK, 2007, J CLIN INVEST, V117, P195, DOI 10.1172/JCI29950
   Taghizadeh E, 2019, CURR PHARM DESIGN, V25, P3165, DOI 10.2174/1381612825666190830153056
   Togashi Y, 2019, NAT REV CLIN ONCOL, V16, P356, DOI 10.1038/s41571-019-0175-7
   van der Heijden CDCC, 2018, ANTIOXID REDOX SIGN, V29, P1023, DOI 10.1089/ars.2017.7310
   van Tuijl J, 2019, CARDIOVASC RES, V115, P1416, DOI 10.1093/cvr/cvz107
   Wang ZX, 2015, MOL CELL BIOCHEM, V400, P163, DOI 10.1007/s11010-014-2272-3
   Weyand CM, 2018, J LEUKOCYTE BIOL, V103, P565, DOI 10.1189/jlb.3MA0717-283
   Woollard KJ, 2010, NAT REV CARDIOL, V7, P77, DOI 10.1038/nrcardio.2009.228
   Yuan XM, 2017, ELIFE, V6, DOI 10.7554/eLife.29540
   Zhao HY, 2019, BLOOD, V133, P730, DOI 10.1182/blood-2018-05-847624
   Zhao YQ, 2020, BIOMED PHARMACOTHER, V130, DOI 10.1016/j.biopha.2020.110522
NR 53
TC 4
Z9 5
U1 4
U2 29
PU ELSEVIER IRELAND LTD
PI CLARE
PA ELSEVIER HOUSE, BROOKVALE PLAZA, EAST PARK SHANNON, CO, CLARE, 00000,
   IRELAND
SN 0378-8741
EI 1872-7573
J9 J ETHNOPHARMACOL
JI J. Ethnopharmacol.
PD AUG 10
PY 2021
VL 276
AR 114178
DI 10.1016/j.jep.2021.114178
EA MAY 2021
PG 12
WC Plant Sciences; Chemistry, Medicinal; Integrative & Complementary
   Medicine; Pharmacology & Pharmacy
WE Science Citation Index Expanded (SCI-EXPANDED)
SC Plant Sciences; Pharmacology & Pharmacy; Integrative & Complementary
   Medicine
GA SQ3JE
UT WOS:000660251300007
PM 33945857
DA 2023-11-17
ER

PT J
AU Yang, YK
   Li, J
   Rao, TC
   Fang, ZR
   Zhang, JY
AF Yang, Yongkang
   Li, Jing
   Rao, Tingcai
   Fang, Zhirui
   Zhang, Junyan
TI The role and mechanism of hyperoside against myocardial infarction in
   mice by regulating autophagy via NLRP1 inflammation pathway
SO JOURNAL OF ETHNOPHARMACOLOGY
LA English
DT Article
DE Hyperoside; Myocardial infarction; Cardiac remodeling; NLRP1
   inflammation pathway; Autophagy
ID CARDIAC-FUNCTION; ISCHEMIA; HEART; REPERFUSION; CONTRIBUTES;
   DYSFUNCTION; INHIBITION; ACTIVATION; PROTECTS; KINASE
AB Ethnopharmacological relevance: The genus Hypericum are widely distributed in China. Hypericum perforatum L. (genus Hypericum, family Hypericaceae) has a long history as a traditional Chinese medicine, which was traditionally used for the treatment of emotional distress, cardiothoracic depression, and acute mastitis. Hyperoside (Hyp) extracted from Hypericum perforatum L. has been affirmed to exert therapeutic effects on cardiovascular diseases, with widespread existence in plants of genus Hypericum. Hyp could also be extracted from Crataegus pinnatifida Bunge (genus Crataegus pinnatifida Bunge, family Rosaceae), another traditional Chinese medicine that traditionally prevented and treated heart disease in China. The cardioprotection and mechanism of Hyp comprise anti-inflammation, anti-fibrosis, activation of autophagy, and reversal of cardiac remodeling. Aim of the study: This study aimed to explore the Hyp effect against MI and its underlying mechanism.& nbsp; Materials and methods: The MI model was constructed in the KM mice via a ligating surgery of the left anterior descending (LAD) coronary artery. Subsequently, the mice were divided into following seven groups: Sham group, MI group, MI + Hyp 9 mg/kg group, MI + Hyp18 mg/kg group, MI + Hyp36 mg/kg group, MI + Fosinopril group, and MI + Hyp-36 mg/kg+3-MA group. Each group was treated with Hyp in different concentrations or positive medicine for two weeks except for the sham group. After two weeks, we examined the cardiac function, electrocardiogram (ECG), myocardial hypertrophy in the non-infarct area, collagen volume fraction (CVF), perivascular collagen area (PVCA) in the infarct area, and several serum cytokines. Autophagy and inflammation in cardiomyocytes were assessed via measuring autophagy-associated proteins and NLRP1 inflammasome pathway related proteins.& nbsp; Results: Hyp reversed LV remodeling and adverse ECG changes through reducing CVF and myocardial hypertrophy. Additionally, Hyp treatment could reduce inflammation levels in cardiomyocytes, compared with those in MI group. Moreover, NLRP1inflammation pathway was activated after MI. Up-regulation of autophagic flux suppressed NLRP1 inflammation pathway after Hyp treatment. However, co-treatment with 3-MA abrogated above effects of Hyp.& nbsp; Conclusions: Hyp had obvious protective effect on heart injury in MI mice. Echocanrdiographic and histological measurements demonstrated that Hyp treatment improved cardiac function, and ameliorated myocardial hypertrophy and fibrinogen deposition after MI. The partial mechanism is that Hyp could up-regulate autophagy after MI. Furthermore, the promotion of autophagic flux would suppress NLRP1 inflammation pathway induced by MI.
C1 [Yang, Yongkang; Li, Jing; Rao, Tingcai; Fang, Zhirui; Zhang, Junyan] Anhui Med Univ, Sch Basic Med Sci, Dept Pharmacol, 81 Meishan Rd, Hefei 230032, Peoples R China.
C3 Anhui Medical University
RP Zhang, JY (corresponding author), Anhui Med Univ, Sch Basic Med Sci, Dept Pharmacol, 81 Meishan Rd, Hefei 230032, Peoples R China.
EM A939769376@163.com; 3036188310@qq.com; 17885506049@139.com;
   fangzhiruiahmu@126.com; 2005500013@ahmu.edu.cn
RI Li, Jing/GYU-5036-2022; liu, xinyu/IWD-6630-2023; Wang,
   Guang/JFS-8374-2023
OI Yang, Yong-kang/0000-0003-1634-3684
FU major project of natural science research for universities in Anhui
   Province [KJ2019A0226]
FX This study was financially supported by a major project of natural
   science research for universities in Anhui Province under Grant
   KJ2019A0226.
CR Alexander SPH, 2017, BRIT J PHARMACOL, V174, pS1, DOI 10.1111/bph.13882
   Bhatt AS, 2017, CURR CARDIOL REP, V19, DOI 10.1007/s11886-017-0876-4
   Buss SJ, 2009, J AM COLL CARDIOL, V54, P2435, DOI 10.1016/j.jacc.2009.08.031
   Cao L, 2019, SHOCK, V51, P511, DOI 10.1097/SHK.0000000000001175
   Chang WT, 2005, AM J CHINESE MED, V33, P1, DOI 10.1142/S0192415X05002606
   Chen J, 2013, CIRCULATION, V128, P2577, DOI 10.1161/CIRCULATIONAHA.113.003668
   Deretic V, 2018, AUTOPHAGY, V14, P243, DOI 10.1080/15548627.2017.1402992
   Ferenczyova K, 2020, INT J MOL SCI, V21, DOI 10.3390/ijms21051585
   Garikipati VNS, 2019, NAT COMMUN, V10, DOI 10.1038/s41467-019-11777-7
   Guo X, 2020, BIOSCI BIOTECH BIOCH, V84, P714, DOI 10.1080/09168451.2019.1685369
   Hou JY, 2016, ASIAN PAC J TROP MED, V9, P73, DOI 10.1016/j.apjtm.2015.12.001
   Kanamori H, 2011, CARDIOVASC RES, V91, P330, DOI 10.1093/cvr/cvr073
   Kanamori H, 2011, AM J PHYSIOL-HEART C, V300, pH2261, DOI 10.1152/ajpheart.01056.2010
   Kaushal V, 2015, CELL DEATH DIFFER, V22, P1676, DOI 10.1038/cdd.2015.16
   Ku SK, 2014, INFLAMMATION, V37, P1389, DOI 10.1007/s10753-014-9863-8
   Lech M, 2010, INT IMMUNOL, V22, P717, DOI 10.1093/intimm/dxq058
   Levine B, 2008, CELL, V132, P27, DOI 10.1016/j.cell.2007.12.018
   Li DL, 2016, J ETHNOPHARMACOL, V194, P358, DOI 10.1016/j.jep.2016.07.050
   Li QR, 2018, NEUROSCI RES, V130, P47, DOI 10.1016/j.neures.2017.08.004
   Li ZL, 2013, FREE RADICAL BIO MED, V57, P132, DOI 10.1016/j.freeradbiomed.2012.12.023
   Liu WM, 2003, J CHROMATOGR SCI, V41, P87, DOI 10.1093/chromsci/41.2.87
   Ma XC, 2012, CIRCULATION, V125, P3170, DOI 10.1161/CIRCULATIONAHA.111.041814
   Maejima Y, 2013, NAT MED, V19, P1478, DOI 10.1038/nm.3322
   Margaritis M, 2017, EUR HEART J, V38, P3094, DOI 10.1093/eurheartj/ehx177
   Matsui Y, 2007, CIRC RES, V100, P914, DOI 10.1161/01.RES.0000261924.76669.36
   Min HK, 2012, CELL METAB, V15, P665, DOI 10.1016/j.cmet.2012.04.004
   Mozaffarian D, 2015, CIRCULATION, V131, pE29, DOI 10.1161/CIR.0000000000000152
   National Pharmacopoeia Committee, 2015, PHARMACOPOEIA PEOPLE
   Oka T, 2012, NATURE, V485, P251, DOI 10.1038/nature10992
   Sabarimuthu SQ, 2017, EUR J PHARMACOL, V814, P124, DOI 10.1016/j.ejphar.2017.07.049
   Sala-Mercado JA, 2010, CIRCULATION, V122, pS179, DOI 10.1161/CIRCULATIONAHA.109.928242
   Sciarretta S, 2018, J AM COLL CARDIOL, V71, P1999, DOI 10.1016/j.jacc.2018.02.066
   Sciarretta S, 2012, CIRCULATION, V125, P1134, DOI 10.1161/CIRCULATIONAHA.111.078212
   Sharp TE, 2018, J AM COLL CARDIOL, V72, P2609, DOI 10.1016/j.jacc.2018.08.2186
   Stuart SDF, 2016, J MOL CELL CARDIOL, V91, P114, DOI 10.1016/j.yjmcc.2015.12.024
   Toldo S, 2018, NAT REV CARDIOL, V15, P203, DOI 10.1038/nrcardio.2017.161
   Uhrin P, 2018, BIOTECHNOL ADV, V36, P1608, DOI 10.1016/j.biotechadv.2018.04.002
   van Hout GPJ, 2017, EUR HEART J, V38, P828, DOI 10.1093/eurheartj/ehw247
   Wang WQ, 1996, ACTA PHARM SINIC, V17, P341
   Wang XF, 2018, CELL PHYSIOL BIOCHEM, V51, P827, DOI 10.1159/000495368
   Wang XP, 2021, J ETHNOPHARMACOL, V266, DOI 10.1016/j.jep.2020.113404
   Xiao Q, 2012, CARDIOVASC RES, V95, P507, DOI 10.1093/cvr/cvs216
   Xiao R, 2017, GENE, V629, P86, DOI 10.1016/j.gene.2017.07.063
   Yamaguchi O, 2019, CIRC J, V83, P697, DOI 10.1253/circj.CJ-18-1065
   Yan J, 2019, BRIT J PHARMACOL, V176, P3126, DOI 10.1111/bph.14706
   Yancy CW, 2016, CIRCULATION, V134, pE282, DOI 10.1161/CIR.0000000000000435
   Yap JKY, 2019, MOL NEUROBIOL, V56, P7741, DOI 10.1007/s12035-019-1638-7
   Yu YX, 2018, MOL MED REP, V17, P3519, DOI 10.3892/mmr.2017.8347
   Zhai PY, 2012, AUTOPHAGY, V8, P138, DOI 10.4161/auto.8.1.18314
   Zheng Q., 2016, CHINA PHARM, V27, P1415, DOI [10.6039/j.issn.1001-0408.2016.10.36, DOI 10.6039/J.ISSN.1001-0408.2016.10.36]
   Zong J, 2018, J MOL HISTOL, V49, P509, DOI 10.1007/s10735-018-9789-9
   Zong J, 2018, CELL PHYSIOL BIOCHEM, V48, P75, DOI [10.1159/00049164, 10.1159/000491664]
   Zou LY, 2017, EXP TOXICOL PATHOL, V69, P451, DOI 10.1016/j.etp.2017.04.001
NR 53
TC 21
Z9 22
U1 3
U2 35
PU ELSEVIER IRELAND LTD
PI CLARE
PA ELSEVIER HOUSE, BROOKVALE PLAZA, EAST PARK SHANNON, CO, CLARE, 00000,
   IRELAND
SN 0378-8741
EI 1872-7573
J9 J ETHNOPHARMACOL
JI J. Ethnopharmacol.
PD AUG 10
PY 2021
VL 276
AR 114187
DI 10.1016/j.jep.2021.114187
EA MAY 2021
PG 13
WC Plant Sciences; Chemistry, Medicinal; Integrative & Complementary
   Medicine; Pharmacology & Pharmacy
WE Science Citation Index Expanded (SCI-EXPANDED)
SC Plant Sciences; Pharmacology & Pharmacy; Integrative & Complementary
   Medicine
GA SQ3JD
UT WOS:000660251200002
PM 33957207
DA 2023-11-17
ER

PT J
AU Gao, HJ
   Cai, HR
   Zhuang, JQ
   Dai, XZ
   Fu, X
   Zhang, WZ
   Chen, BJ
AF Gao Huanjia
   Cai Hairong
   Zhuang Jieqin
   Dai Xingzhen
   Fu Xue
   Zhang Weizhang
   Chen Bojun
TI Efficacy and safety of Naoxintong capsule for treating chronic stable
   angina: study protocol for a randomized controlled trial
SO TRIALS
LA English
DT Article
DE Chronic stable angina; Naoxintong capsule; Traditional Chinese medicine;
   Randomized controlled trial
ID HEART-DISEASE; GUIDELINES; MANAGEMENT; DRUGS
AB BackgroundCardiovascular disease is the leading cause of mortality and morbidity worldwide, Chronic stable angina (CSA) is the main symptom of myocardial ischemia, causes increased risk of major cardiovascular events such as sudden cardiac death and myocardial infarction. Naoxintong (NXT) capsule is a classical traditional Chinese medication used to treat CSA, however, few evidence to support the wide utility of NXT capsule for the treatment of CSA. We design this study to evaluate the efficacy and safety of NXT capsule versus placebo in patients with CSA.Methods/designThis is a multicenter, randomized, double-blind, placebo-controlled clinical trial. A total of 260 eligible participants will be enrolled. The participants will be randomized assigned in an equal ratio to groups receiving either NXT or placebo for 12weeks. After a 2-week run-in period, they will receive either NXT or placebo (3 pills, 3 times daily) for 12weeks. The primary outcome is therapeutic efficacy. Secondary outcome measures include the quantitative score of TCM syndromes, severity grading of angina pectoris, the number of angina pectoris per week, nitroglycerin dosage, score of Seattle angina scale, serum homocysteine, and incidence of cardiovascular events. Safety outcomes and adverse events will be monitored throughout the trial.DiscussionWe designed this study in accordance with principles and regulations issued by the China Food and Drug Administration (CFDA). The results will provide clinical evidence of the efficacy and safety of NXT Capsule in the treatment of CSA.Trial registrationChinese Clinical Trial Registry ChiCTR2100044563. Registered on 24 March 2020.
C1 [Gao Huanjia; Cai Hairong] Guangzhou Univ Chinese Med, Clin Coll 2, Guangzhou 510405, Guangdong, Peoples R China.
   [Zhuang Jieqin; Dai Xingzhen; Fu Xue; Zhang Weizhang; Chen Bojun] Guangzhou Univ Tradit Chinese Med, Affiliated Hosp 2, Guangzhou 510006, Guangdong, Peoples R China.
C3 Guangzhou University of Chinese Medicine; Guangzhou University of
   Chinese Medicine
RP Chen, BJ (corresponding author), Guangzhou Univ Tradit Chinese Med, Affiliated Hosp 2, Guangzhou 510006, Guangdong, Peoples R China.
EM 1198039070@qq.com
RI Chen, Bo/IUN-5898-2023
FU China Shaanxi Buchang Pharmaceutical Co. LTD.; National Natural Science
   Foundation of China [81273961, 81303117]
FX The trial was sponsored by the China Shaanxi Buchang Pharmaceutical Co.
   LTD. The authors also acknowledge the support of the other two funds:
   the National Natural Science Foundation of China (81273961 and
   81303117). The funders had no role in the design of the study, analysis,
   collection, and interpretation of the data, or the writing and decision
   for publication of the manuscript. The funder does not have ultimate
   authority over any of these activities.
CR Anon Organization W. H, 2011, WOMEN, V47, P2562, DOI DOI 10.1056/NEJMC1313604#SA2
   Anonymous, 2007, Zhonghua Xinxueguanbing Zazhi, V35, P195
   Benjamin EJ, 2017, CIRCULATION, V135, pE146, DOI [10.1161/CIR.0000000000000485, 10.1161/CIR.0000000000000558, 10.1161/CIR.0000000000000530]
   Camero Y, 2017, US PHARM, V42, P27
   Cao HB, 2014, BMJ OPEN, V4, DOI 10.1136/bmjopen-2014-006753
   Chan AW, 2013, ANN INTERN MED, V158, P200, DOI 10.7326/0003-4819-158-3-201302050-00583
   Chan AW, 2013, BMJ-BRIT MED J, V346, DOI 10.1136/bmj.e7586
   Chong CR, 2016, EXPERT OPIN EMERG DR, V21, P365, DOI 10.1080/14728214.2016.1241231
   Fu M, 2018, J AM HEART ASSOC, V7, DOI 10.1161/JAHA.118.008769
   Geng Xiao, 2016, Zhongguo Zhong Yao Za Zhi, V41, P2864, DOI 10.4268/cjcmm20161520
   Han JH, 2019, PHARMACOL RES, V141, P409, DOI 10.1016/j.phrs.2019.01.024
   Jia YL, 2017, LANCET, V390, pS72, DOI 10.1016/S0140-6736(17)33210-5
   Kaski JC., 2016, ESSENTIALS STABLE AN, P1
   Khot AM, 2017, J PHARMACOL PHARMACO, V8, P21, DOI 10.4103/jpp.JPP_168_16
   Li Wei-Xia, 2018, Zhongguo Zhong Yao Za Zhi, V43, P1998, DOI 10.19540/j.cnki.cjcmm.20180208.004
   Montalescot G, 2014, TURK KARDIYOL DERN A, V42, P73, DOI 10.1093/eurheartj/eht296
   Ohman EM, 2016, NEW ENGL J MED, V374, P1167, DOI 10.1056/NEJMcp1502240
   Padala SK, 2017, J CARDIOVASC PHARM T, V22, P499, DOI 10.1177/1074248417698224
   Roth GA, 2018, JAMA CARDIOL, V3, P375, DOI 10.1001/jamacardio.2018.0385
   Schulz KF, 2010, J PHARMACOL PHARMACO, V1, P100, DOI [10.4103/0976-500X.72352, 10.1016/j.ijsu.2011.09.004, 10.1016/j.jclinepi.2010.02.005, 10.1186/1741-7015-8-18]
   Vlachopoulos C., 2017, STABLE ANGINA PECTOR, P157
   Zhao L, 2019, JAMA INTERN MED, V179, P1388, DOI 10.1001/jamainternmed.2019.2407
   Zhu XX, 2019, CHIN MED-UK, V14, DOI 10.1186/s13020-019-0264-7
NR 23
TC 1
Z9 1
U1 0
U2 9
PU BMC
PI LONDON
PA CAMPUS, 4 CRINAN ST, LONDON N1 9XW, ENGLAND
EI 1745-6215
J9 TRIALS
JI Trials
PD MAY 10
PY 2021
VL 22
IS 1
AR 336
DI 10.1186/s13063-021-05264-y
PG 8
WC Medicine, Research & Experimental
WE Science Citation Index Expanded (SCI-EXPANDED)
SC Research & Experimental Medicine
GA SK8CY
UT WOS:000656444300004
PM 33971940
OA gold, Green Submitted, Green Published
DA 2023-11-17
ER

PT J
AU Fan, YD
   Liu, JW
   Miao, J
   Zhang, XY
   Yan, YQ
   Bai, LD
   Chang, J
   Wang, Y
   Wang, L
   Bian, YH
   Zhou, HF
AF Fan, Yadong
   Liu, Jianwei
   Miao, Jing
   Zhang, Xiaoyu
   Yan, Yiqi
   Bai, Liding
   Chang, Jun
   Wang, Ying
   Wang, Li
   Bian, Yuhong
   Zhou, Huifang
TI Anti-inflammatory activity of the Tongmai Yangxin pill in the treatment
   of coronary heart disease is associated with estrogen receptor and NF-κB
   signaling pathway
SO JOURNAL OF ETHNOPHARMACOLOGY
LA English
DT Article
DE Tongmai Yangxin pill; Coronary heart disease; Anti-inflammatory
   activity; Estrogen receptor 1; NE-kappa B
ID FOAM CELL-FORMATION; LIQUID-CHROMATOGRAPHY; ATHEROSCLEROSIS;
   INFLAMMATION; ALPHA; CONSTITUENTS; PHARMACOLOGY; RADIX; IDENTIFICATION;
   PATHOGENESIS
AB Ethnopharmacological relevance: The Tongmai Yangxin Pill (TMYX) is a patented traditional Chinese medicine originating from two classic prescriptions, Zhigancao Decoction and Shenmai Yin, which composed of 11 Chinese medicinal herbs: Rehmannia glutinosa (Gaertn.) DC., Spatholobus suberectus Dunn, Ophiopogon japonicas (Thunb.) Ker Gawl., Glycyrrhiza uralensis Fisch., Polygonum multiflorum Thunb., Equus asinus L., Schisandra chinensis (Turcz.) Baill., Codonopsis pilosula (Franch.) Nannf., Chinemys reevesii (Gray), Ziziphus jujuba Mill. and Cinnamomum cassia (L.) J.Presl (Committee of the Pharmacopoeia of PR China, 2015). TMYX has marketed in China for the treatment of chest pain, palpitation, angina, irregular heartbeat and coronary heart disease (CHD) for several decades. Previous studies have confirmed that TMYX can treat CHD by reducing inflammation, but the underlying pharmacological mechanism remains unclear.
   Aim of the study: This study aimed to declare the underlying pharmacological mechanism of anti-inflammatory activity of TMYX in the treatment of CHD via clinical trial, microarray study, bioinformatics analysis and the vitro assays.
   Materials and methods: Eight CHD patients' serum biochemical indices including coagulation function, lipid metabolism, endothelial injury, metalloprotease, adhesion molecule, inflammatory mediator and homocysteine were measured to investigate the reduction of CHD risk by TMYX oral administration (40 pills/time, 2 times/day) for eight weeks. The expression profile chips and Ingenuity Pathway Analysis (IPA) were assessed to reveal the global transcriptional response and predict related functions, diseases and canonical pathways. The in vitro anti-inflammatory actions of TMYX were evaluated using oxidized low-density lipoprotein (100 mu g/mL) induced murine RAW264.7 macrophage with an ethanol extract from TMYX (EETMYX) (25-100 mu g/mL).
   Results: TMYX treatment showed reduced levels of apolipoprotein B, endothelin 1, nuclear factor kappa B (NF-kappa B) and homocysteine in CHD patients. In contrast, the treatment increased the ratio of apolipoprotein A/apolipoprotein B. EETMYX restored cell morphology and suppressed the lipid deposition of the induced foam cells. EETMYX exerted anti-inflammatory effects by raising the mRNA and protein expression of Estrogen receptor 1 (ESR1), blocking the reduction of IxBa level and the phosphorylation of IKK alpha/beta, I kappa B alpha and NF-kappa B p65, accompanied by inhibiting MCP-1, TNF-alpha and IL-6 production, which were consistent with bioinformatics predictions.
   Conclusion: TMYX treatment improved the biochemical indices in CHD patients. EETMYX effectively attenuated macrophage foam cell formation and exhibited anti-inflammatory activity is associated with regulating ESR1 and NF-kappa B signaling pathway activity.
C1 [Fan, Yadong; Liu, Jianwei; Bai, Liding; Chang, Jun; Wang, Ying; Bian, Yuhong; Zhou, Huifang] Tianjin Univ Tradit Chinese Med, Sch Integrat Med, 10 PoYangHu Rd, Tianjin 301617, Peoples R China.
   [Miao, Jing; Wang, Li] Tianjin Second Peoples Hosp, Tianjin 300192, Peoples R China.
   [Zhang, Xiaoyu] Tianjin Univ Tradit Chinese Med, Teaching Hosp 1, Tianjin 300193, Peoples R China.
   [Yan, Yiqi] Tianjin Univ Chinese Med, Res Inst Tradit Chinese Med, Tianjin 301617, Peoples R China.
C3 Tianjin University of Traditional Chinese Medicine; Tianjin University
   of Traditional Chinese Medicine
RP Bian, YH; Zhou, HF (corresponding author), Tianjin Univ Tradit Chinese Med, Sch Integrat Med, 10 PoYangHu Rd, Tianjin 301617, Peoples R China.
EM bianyuhong_2012@163.com; 47354357@qq.com
RI Zhang, Xiaoyu/GQQ-1959-2022; Zhang, xiaoyu/HTM-3222-2023; zhang,
   xiaoyu/HJI-4374-2023; Zhang, xiaoyu/GXA-3206-2022; Wang,
   Zixuan/HZJ-2348-2023
FU Major State Basic Research Development Program of China (973 Project)
   [2014CB542902]; National Key R&D Program of China [2018YFC1706506];
   Scientific research project of Integrated Chinese and Western medicine
   of Tianjin Health Commission [2019053]
FX This research was supported by the Major State Basic Research
   Development Program of China (973 Project) (No. 2014CB542902), National
   Key R&D Program of China (2018YFC1706506) and Scientific research
   project of Integrated Chinese and Western medicine of Tianjin Health
   Commission (No.2019053).
CR Anderson JL, 2011, J AM COLL CARDIOL, V57, pE215, DOI 10.1016/j.jacc.2011.02.011
   Anonymous, 2007, Zhonghua Xinxueguanbing Zazhi, V35, P195
   Asl MN, 2008, PHYTOTHER RES, V22, P709, DOI 10.1002/ptr.2362
   Benjamin EJ, 2017, CIRCULATION, V135, pE146, DOI [10.1161/CIR.0000000000000485, 10.1161/CIR.0000000000000558, 10.1161/CIR.0000000000000530]
   Burns KA, 2012, ARCH TOXICOL, V86, P1491, DOI 10.1007/s00204-012-0868-5
   Cai XM, 2018, J CHROMATOGR B, V1100, P106, DOI 10.1016/j.jchromb.2018.09.038
   Chen MH, 2016, J ETHNOPHARMACOL, V181, P193, DOI 10.1016/j.jep.2016.01.037
   Chen R, 2020, J ETHNOPHARMACOL, V261, DOI 10.1016/j.jep.2020.113069
   Chen XH, 2009, J ETHNOPHARMACOL, V122, P205, DOI 10.1016/j.jep.2009.01.016
   Chistiakov DA, 2016, J CELL MOL MED, V20, P17, DOI 10.1111/jcmm.12689
   Crea F, 2018, CIRCULATION, V137, P1100, DOI 10.1161/CIRCULATIONAHA.117.032178
   Crea F, 2016, EUR HEART J, V37, P2414, DOI 10.1093/eurheartj/ehw207
   Cui YM, 2018, BIOMED PHARMACOTHER, V108, P1081, DOI 10.1016/j.biopha.2018.09.095
   Cvoro A, 2006, MOL CELL, V21, P555, DOI 10.1016/j.molcel.2006.01.014
   de Winther MPJ, 2005, ARTERIOSCL THROM VAS, V25, P904, DOI 10.1161/01.ATV.0000160340.72641.87
   Evans MJ, 2001, CIRC RES, V89, P823, DOI 10.1161/hh2101.098543
   Fan YY, 2016, J PHARMACEUT BIOMED, V120, P364, DOI 10.1016/j.jpba.2015.12.032
   Favre J, 2010, ARTERIOSCL THROM VAS, V30, P2562, DOI 10.1161/ATVBAHA.110.213637
   Gao LN, 2018, FRONT PHYSIOL, V9, DOI 10.3389/fphys.2018.00590
   Gao SM, 2018, J ETHNOPHARMACOL, V219, P50, DOI 10.1016/j.jep.2018.02.039
   Hainsworth AH, 2016, BBA-MOL BASIS DIS, V1862, P1008, DOI 10.1016/j.bbadis.2015.11.015
   Huang WW, 2012, ARCH PHARM RES, V35, P1945, DOI 10.1007/s12272-012-1111-x
   Jain SK, 2009, ANTIOXID REDOX SIGN, V11, P241, DOI 10.1089/ars.2008.2140
   Ji B, 2015, J CHROMATOGR B, V1001, P107, DOI 10.1016/j.jchromb.2015.07.049
   Jia M, 2015, BEST PRACT RES CL EN, V29, P557, DOI 10.1016/j.beem.2015.04.008
   Kalaitzidis D, 2005, TRENDS ENDOCRIN MET, V16, P46, DOI 10.1016/j.tem.2005.01.004
   Kasikara C, 2018, J CLIN INVEST, V128, P2713, DOI 10.1172/JCI97950
   Kassi E, 2015, CURR MED CHEM, V22, P2651, DOI 10.2174/0929867322666150608093607
   Kovats S, 2015, CELL IMMUNOL, V294, P63, DOI 10.1016/j.cellimm.2015.01.018
   Lawler Patrick R, 2021, Eur Heart J, V42, P113, DOI 10.1093/eurheartj/ehaa099
   Lee BJ, 2011, J ETHNOPHARMACOL, V134, P460, DOI 10.1016/j.jep.2010.12.039
   Leibetseder V, 2010, BIOMED PHARMACOTHER, V64, P154, DOI 10.1016/j.biopha.2009.09.010
   Li N, 2012, FITOTERAPIA, V83, P1042, DOI 10.1016/j.fitote.2012.05.011
   Li RW, 2003, J ETHNOPHARMACOL, V85, P61, DOI 10.1016/S0378-8741(02)00339-2
   Libby P, 2019, NAT REV DIS PRIMERS, V5, DOI [10.1038/s41572-019-0106-z, 10.1038/s41572-019-0116-x]
   Libby P, 2019, ARTERIOSCL THROM VAS, V39, P538, DOI 10.1161/ATVBAHA.118.310958
   Monaco C, 2004, CARDIOVASC RES, V61, P671, DOI 10.1016/j.cardiores.2003.11.038
   Montero-Vega M.T., 2014, INFLAMMASOME, V1, P55, DOI [10.2478/infl-2014-0006, DOI 10.2478/INFL-2014-0006]
   Moore KJ, 2013, NAT REV IMMUNOL, V13, P709, DOI 10.1038/nri3520
   Moore KJ, 2011, CELL, V145, P341, DOI 10.1016/j.cell.2011.04.005
   Moriya J, 2019, J CARDIOL, V73, P22, DOI 10.1016/j.jjcc.2018.05.010
   Pan SY, 2008, J PHARM PHARMACOL, V60, P399, DOI 10.1211/jpp.60.3.0017
   Pang Wen-Tai, 2019, Zhongguo Zhong Yao Za Zhi, V44, P2390, DOI 10.19540/j.cnki.cjcmm.20190305.005
   Panossian A, 2008, J ETHNOPHARMACOL, V118, P183, DOI 10.1016/j.jep.2008.04.020
   Panossian AG, 2021, MED RES REV, V41, P630, DOI 10.1002/med.21743
   Puzianowska-Kuznicka M, 2012, CLIN CHIM ACTA, V413, P81, DOI 10.1016/j.cca.2011.10.028
   Raggi P, 2018, ATHEROSCLEROSIS, V276, P98, DOI 10.1016/j.atherosclerosis.2018.07.014
   Ribas V, 2011, P NATL ACAD SCI USA, V108, P16457, DOI 10.1073/pnas.1104533108
   Saigusa R, 2020, NAT REV CARDIOL, V17, P387, DOI 10.1038/s41569-020-0352-5
   Sorci-Thomas MG, 2016, CIRC RES, V118, P679, DOI 10.1161/CIRCRESAHA.115.306246
   SPERTUS JA, 1994, AM J CARDIOL, V74, P1240, DOI 10.1016/0002-9149(94)90555-X
   Sun YX, 2008, INT J BIOL MACROMOL, V43, P279, DOI 10.1016/j.ijbiomac.2008.06.009
   Tang QF, 2013, J PHARMACEUT BIOMED, V77, P29, DOI 10.1016/j.jpba.2013.01.004
   Tao S, 2015, J SEP SCI, V38, P1881, DOI 10.1002/jssc.201401481
   Tardif JC, 2019, NEW ENGL J MED, V381, P2497, DOI 10.1056/NEJMoa1912388
   Wang DD, 2019, PHARMACOL REV, V71, P596, DOI 10.1124/pr.118.017178
   Wang SP, 2014, IRAN J PHARM RES, V13, P1055
   Wang YX, 2020, TRIALS, V21, DOI 10.1186/s13063-020-4208-4
   Wang ZY, 2011, J ETHNOPHARMACOL, V133, P751, DOI 10.1016/j.jep.2010.11.004
   Wei J., 2019, J TIANJIN U TRADIT C, V38, P393, DOI [10.11656/j.issn.1673-9043.2019.04.19, DOI 10.11656/J.ISSN.1673-9043.2019.04.19]
   Wu HJ, 2015, CELL PHYSIOL BIOCHEM, V36, P741, DOI 10.1159/000430134
   Xu J, 2012, FOOD CHEM, V135, P2277, DOI 10.1016/j.foodchem.2012.07.006
   Xu SW, 2010, CYTOTECHNOLOGY, V62, P473, DOI 10.1007/s10616-010-9290-0
   Xu Y.L., 2019, TIANJIN J TRADIT CHI, V36, P18, DOI [10.11656/j.issn.1672-1519.2019.01.06, DOI 10.11656/J.ISSN.1672-1519.2019.01.06]
   Zhang Y, 2015, J PHARMACEUT BIOMED, V102, P110, DOI 10.1016/j.jpba.2014.09.006
   Zhao TX, 2019, J AM COLL CARDIOL, V73, P1691, DOI 10.1016/j.jacc.2018.12.083
   Zhu ZW, 2012, J PHARMACEUT BIOMED, V62, P162, DOI 10.1016/j.jpba.2011.11.002
NR 67
TC 22
Z9 24
U1 6
U2 36
PU ELSEVIER IRELAND LTD
PI CLARE
PA ELSEVIER HOUSE, BROOKVALE PLAZA, EAST PARK SHANNON, CO, CLARE, 00000,
   IRELAND
SN 0378-8741
EI 1872-7573
J9 J ETHNOPHARMACOL
JI J. Ethnopharmacol.
PD AUG 10
PY 2021
VL 276
AR 114106
DI 10.1016/j.jep.2021.114106
EA MAY 2021
PG 13
WC Plant Sciences; Chemistry, Medicinal; Integrative & Complementary
   Medicine; Pharmacology & Pharmacy
WE Science Citation Index Expanded (SCI-EXPANDED)
SC Plant Sciences; Pharmacology & Pharmacy; Integrative & Complementary
   Medicine
GA SQ3JB
UT WOS:000660251000005
PM 33838287
DA 2023-11-17
ER

PT J
AU Guo, JJ
   Zhao, D
   Dong, PS
AF Guo, Jingjing
   Zhao, Di
   Dong, Pingshuan
TI Yixintongmai Inhibits Proliferation and Migration and Promotes Apoptosis
   of Vascular Smooth Muscle Cells Cultured with High Glucose
SO EVIDENCE-BASED COMPLEMENTARY AND ALTERNATIVE MEDICINE
LA English
DT Article
ID NF-KAPPA-B; EXPRESSION; ATHEROSCLEROSIS; HYPERPLASIA; MECHANISM; INJURY;
   BCL-2
AB Objective. This study was designed to evaluate the effects of yixintongmai on proliferation, migration, and apoptosis of vascular smooth muscle cells (VSMCs) cultured with high glucose. Methods. VSMCs of the thoracic aorta from 5- to 8-week-old male Sprague-Dawley rats were cultured with normal (4.5 mM) or high (25 mM) glucose, respectively. The concentration of yixintongmai powder at 360 mu g/ml was chosen according to pre-experimental results. Results. Yixintongmai inhibited the proliferation of VSMCs (CCK-8 assay: 0.75 +/- 0.04 versus 0.98 +/- 0.09 OD, P<0.001; cell counting: 37533 +/- 1861 versus 56009 +/- 3779 cells/well, P<0.001) and the expression of proliferating cell nuclear antigen (0.74 +/- 0.08 fold, P<0.001) as compared with high glucose (HG). Yixintongmai inhibited the migration of VSMCs (transwell assay: 146 +/- 16 versus 265 +/- 62 cells; P<0.001), scratch wound assay (0.17 +/- 0.01 fold, P<0.001), and the expression of matrix metalloproteinases-9 (0.87 +/- 0.03 fold, P<0.001) as compared with HG. Yixintongmai decreased mitochondrial membrane potentials (0.36 +/- 0.12 fold, P<0.001) and promoted early (2.11 +/- 0.20 fold, P<0.01) and late (2.11 +/- 0.28 fold, P<0.01) apoptosis of VSMCs as compared with HG. Yixintongmai inhibited the expression of B-cell lymphoma 2 (0.83 +/- 0.07 fold, P<0.01) and stimulated the activity of cleaved-capase-3/caspase-3 (2.00 +/- 0.12 fold, P<0.05) as compared with HG. Yixintongmai inhibited reactive oxygen species generation (0.46 +/- 0.03 fold, P<0.01) and the expression of NADPH oxidase-1 (0.84 +/- 0.04 fold, P<0.001), nuclear factor-kappa B (NF-kappa B) p65 (0.71 +/- 0.07 fold, P<0.001), phosphorylated NF-kappa B p65 (0.39 +/- 0.02 fold, P < 0.0001), and inhibited nuclear translocation of NF-kappa B p65 (0.87 +/- 0.03 fold, P<0.001) in VSMCs as compared with HG. Conclusions. Yixintongmai inhibits the proliferation and migration and promotes the apoptosis of VSMCs cultured with HG, which suggests the potential anti-atherosclerotic effects of this traditional Chinese medicine.
C1 [Guo, Jingjing; Zhao, Di] Henan Univ Sci & Technol, Coll Clin Med, Affiliated Hosp 1, Div Hypertens, Luoyang 471003, Peoples R China.
   [Dong, Pingshuan] Henan Univ Sci & Technol, Coll Clin Med, Affiliated Hosp 1, Div Cardiol, Luoyang 471003, Peoples R China.
C3 Henan University of Science & Technology; Henan University of Science &
   Technology
RP Zhao, D (corresponding author), Henan Univ Sci & Technol, Coll Clin Med, Affiliated Hosp 1, Div Hypertens, Luoyang 471003, Peoples R China.; Dong, PS (corresponding author), Henan Univ Sci & Technol, Coll Clin Med, Affiliated Hosp 1, Div Cardiol, Luoyang 471003, Peoples R China.
EM 15602151812@163.com; emaildizhao@163.com; dongpingshuan@163.com
FU National Natural Science Foundation of China [U1604162]; First
   Affiliated Hospital and College of Clinical Medicine of Henan University
   of Science and Technology
FX This work was supported by the National Natural Science Foundation of
   China (U1604162) and by funding from the First Affiliated Hospital and
   College of Clinical Medicine of Henan University of Science and
   Technology. The purified yixintongmai powder was kindly provided by
   Henan Furentang Pharmaceutical Co., Ltd.
CR Aguado A, 2016, J HYPERTENS, V34, P253, DOI 10.1097/HJH.0000000000000801
   Bennett MR, 1999, CARDIOVASC RES, V41, P361, DOI 10.1016/S0008-6363(98)00212-0
   Bierhaus A, 2001, DIABETES, V50, P2792, DOI 10.2337/diabetes.50.12.2792
   Bongarzone S, 2017, J MED CHEM, V60, P7213, DOI 10.1021/acs.jmedchem.7b00058
   Brownlee M, 2001, NATURE, V414, P813, DOI 10.1038/414813a
   Chen ZJ, 2018, FOOD CHEM TOXICOL, V119, P309, DOI 10.1016/j.fct.2018.02.050
   Death AK, 2003, ATHEROSCLEROSIS, V168, P263, DOI 10.1016/S0021-9150(03)00140-0
   Dong N, 2019, INT IMMUNOPHARMACOL, V74, DOI 10.1016/j.intimp.2019.105681
   Gao XJ, 2018, INT HEART J, V59, P1409, DOI 10.1536/ihj.17-541
   HIROMU S, 2005, PHOTOCH PHOTOBIO SCI, V4, P715
   HOCKENBERY DM, 1993, CELL, V75, P241, DOI 10.1016/0092-8674(93)80066-N
   Hou YZ, 2005, J ETHNOPHARMACOL, V100, P140, DOI 10.1016/j.jep.2005.01.051
   Huang J, 2013, INT J MOL MED, V32, P423, DOI 10.3892/ijmm.2013.1398
   Jeong IK, 2011, EXP MOL MED, V43, P684, DOI 10.3858/emm.2011.43.12.079
   Juan SH, 2007, NEPHROL DIAL TRANSPL, V22, P732, DOI 10.1093/ndt/gfl699
   Katakami N, 2018, J ATHEROSCLER THROMB, V25, P27, DOI 10.5551/jat.RV17014
   KOBAYASHI S, 1993, JPN J PHARMACOL, V63, P353, DOI 10.1254/jjp.63.353
   Kockx MM, 2000, J PATHOL, V190, P267, DOI 10.1002/(SICI)1096-9896(200002)190:3<267::AID-PATH523>3.0.CO;2-A
   LESZCZYNSKI D, 1994, AM J PATHOL, V145, P1265
   Li H, 1996, CHINESE J INFORM TRA, V10, P46
   Li X, 2010, J ETHNOPHARMACOL, V129, P273, DOI 10.1016/j.jep.2010.03.021
   Liu WS, 2011, PHYTOTHER RES, V25, P1494, DOI 10.1002/ptr.3377
   Lu QB, 2018, REDOX BIOL, V14, P656, DOI 10.1016/j.redox.2017.11.012
   MICHAELA K, 2016, INT J ENV RES PUB HE, V13, P201
   Rani Kaliyaperumal, 2017, Open Biochem J, V11, P56, DOI 10.2174/1874091X01711010056
   Ren Xin-Yu, 2007, Shengli Xuebao, V59, P339
   Rudijanto Achmad, 2007, Acta Med Indones, V39, P86
   Ryter SW, 2007, ANTIOXID REDOX SIGN, V9, P49, DOI 10.1089/ars.2007.9.49
   Salazar G, 2017, FREE RADICAL BIO MED, V108, P225, DOI 10.1016/j.freeradbiomed.2017.03.032
   SARA C, 2015, INT J MOL SCI, V16, P24353
   Schaper W, 1996, CIRC RES, V79, P911, DOI 10.1161/01.RES.79.5.911
   Shahzad M, 2016, CURR DRUG TARGETS, V17, P1331, DOI 10.2174/1389450116666150907104742
   Shi LL, 2017, ONCOTARGET, V8, P77168, DOI 10.18632/oncotarget.20417
   Slee EA, 2001, J BIOL CHEM, V276, P7320, DOI 10.1074/jbc.M008363200
   Sun HJ, 2016, ANTIOXID REDOX SIGN, V24, P1045, DOI 10.1089/ars.2015.6475
   Sun ZQ, 2018, CHEM-BIOL INTERACT, V293, P11, DOI 10.1016/j.cbi.2018.07.011
   [王冰瑶 Wang Bingyao], 2014, [中草药, Chinese Traditional and Herbal Drugs], V45, P2571
   Wu SX, 2019, EXP THER MED, V18, P2877, DOI 10.3892/etm.2019.7907
   Yan HF, 2018, EVID-BASED COMPL ALT, V2018, DOI 10.1155/2018/1508637
   Yuan W, 2008, PLANTA MED, V74, P1259, DOI 10.1055/s-2008-1081290
   Zhang J, 1998, CHIN TRADIT HERB DRU, V29, P59
   Zhang PJ, 2018, MICROB PATHOGENESIS, V114, P124, DOI 10.1016/j.micpath.2017.11.026
   zhuang S, 2003, CHINESE J INTEGRATED, V3, P201
NR 43
TC 1
Z9 1
U1 2
U2 9
PU HINDAWI LTD
PI LONDON
PA ADAM HOUSE, 3RD FLR, 1 FITZROY SQ, LONDON, W1T 5HF, ENGLAND
SN 1741-427X
EI 1741-4288
J9 EVID-BASED COMPL ALT
JI Evid.-based Complement Altern. Med.
PD MAY 4
PY 2021
VL 2021
AR 6583086
DI 10.1155/2021/6583086
PG 11
WC Integrative & Complementary Medicine
WE Science Citation Index Expanded (SCI-EXPANDED)
SC Integrative & Complementary Medicine
GA SX1PW
UT WOS:000664985000003
PM 34055013
OA gold, Green Submitted, Green Published
DA 2023-11-17
ER

PT J
AU Cheng, BJ
   Chen, P
   Deng, YH
AF Cheng, Bingjie
   Chen, Pei
   Deng, Yihui
TI Efficacy and safety of integrated traditional Chinese medicine and
   standard Western medicine for patients with acute coronary syndrome:
   protocol for a systematic review and meta-analysis
SO ANNALS OF PALLIATIVE MEDICINE
LA English
DT Review
DE Acute coronary syndrome (ACS); traditional Chinese medicine (TCM);
   systematic review
AB Background: Acute coronary syndrome (ACS), which usually results from the buildup of fatty deposits (plaques) in and on the walls of coronary arteries, remains a major cause of morbidity and mortality worldwide. In the present systematic review, we aim to evaluate the efficacy and safety of adding traditional Chinese medicine (TCM) to standard western medicine to treat patients with ACS.
   Methods: A systematic search was carried out in the China National Knowledge Infrastructure (CNKI; Chinese), the Chinese Biomedical Literature Disk Database CBMdisc (Chinese), Wanfang Data (Chinese), PubMed, Embase, and Web of Science for relevant papers up to January 20, 2021. All published randomized controlled trials related to the integration of TCM and Western medicine for ACS will be included. The primary outcome is the effective rate and cardiovascular function index (left ventricular ejection fraction, early peak flow velocity, and thrombolysis in myocardial infarction). The secondary outcome is blood lipid level (total cholesterol, triacylglycerol, low/high density lipoprotein) and the incidence of adverse cardiovascular events. Study selection, data collection, and quality evaluation will be conducted by 2 reviewers independently. Comprehensive meta-analyses together with sensitivity and subgroup analyses will be performed with Stata 15.0 software (StataCorp).
   Discussion: The results will provide a high-quality guidance for the current clinical treatment of ACS, and the patients more options to relieve their symptoms. The findings from this study may provide updated evidence concerning the efficacy and safety of TCM for patients with ACS.
C1 [Cheng, Bingjie; Deng, Yihui] Hunan Univ Chinese Med, 300 Xueshi Rd, Changsha 410208, Peoples R China.
   [Cheng, Bingjie; Chen, Pei] Jianghan Univ, Affiliated Hosp 3, Dept Tradit Chinese Med, Wuhan, Peoples R China.
C3 Hunan University of Chinese Medicine; Jianghan University
RP Deng, YH (corresponding author), Hunan Univ Chinese Med, 300 Xueshi Rd, Changsha 410208, Peoples R China.
EM 644138330@qq.com
CR Carlton EW, 2015, AM J MED, V128, P1109, DOI 10.1016/j.amjmed.2015.04.012
   Eisen A, 2016, JAMA CARDIOL, V1, P718, DOI 10.1001/jamacardio.2016.2049
   Harris PE, 2012, INT J CLIN PRACT, V66, P924, DOI 10.1111/j.1742-1241.2012.02945.x
   Kimura K, 2019, CIRC J, V83, P1085, DOI 10.1253/circj.CJ-19-0133
   Moher D, 2010, INT J SURG, V8, P658, DOI [10.1016/j.ijsu.2010.07.299, 10.1186/2046-4053-4-1, 10.1136/bmj.i4086, 10.1016/j.ijsu.2010.02.007]
   Rao G, 2018, J INTERV CARDIOL, V31, P117, DOI 10.1111/joic.12508
   Shih HC, 2005, AM J CHINESE MED, V33, P913, DOI 10.1142/S0192415X05003545
   Sterne JAC, 2019, BMJ-BRIT MED J, V366, DOI 10.1136/bmj.l4898
   Switaj TL, 2017, AM FAM PHYSICIAN, V95, P232
NR 9
TC 4
Z9 4
U1 1
U2 5
PU AME PUBL CO
PI SHATIN
PA FLAT-RM C 16F, KINGS WING PLAZA 1, NO 3 KWAN ST, SHATIN, HONG KONG
   00000, PEOPLES R CHINA
SN 2224-5820
EI 2224-5839
J9 ANN PALLIAT MED
JI Ann. Pallliat. Med.
PD MAY
PY 2021
VL 10
IS 5
BP 5763
EP 5766
DI 10.21037/apm-21-681
PG 4
WC Health Care Sciences & Services
WE Science Citation Index Expanded (SCI-EXPANDED)
SC Health Care Sciences & Services
GA SL9PG
UT WOS:000657245600080
PM 34107713
OA gold
DA 2023-11-17
ER

PT J
AU Luo, MZ
   Fan, R
   Wang, XM
   Lu, JY
   Li, P
   Chu, WB
   Hu, YH
   Chen, XW
AF Luo, Mingzhu
   Fan, Rong
   Wang, Xiaoming
   Lu, Junyu
   Li, Ping
   Chu, Wenbin
   Hu, Yonghe
   Chen, Xuewei
TI Gualou Xiebai Banxia decoction ameliorates Poloxamer 407-induced
   hyperlipidemia
SO BIOSCIENCE REPORTS
LA English
DT Article
ID LIPOPROTEIN-LIPASE; INSULIN-RESISTANCE; LIVER; METABOLISM; MEDICINE;
   ENZYMES; RAT
AB Ethnopharmacological relevance: Gualou Xiebai Banxia (GLXBBX) decoction is a well-known traditional Chinese herbal formula that was first discussed in the Synopsis of the Golden Chamber by Zhang Zhongjing in the Eastern Han Dynasty. In traditional Chinese medicine, GLXBBX is commonly prescribed to treat cardiovascular diseases, such as coronary heart disease and atherosclerosis.
   Objective: The present study aimed to examine GLXBBX's preventative capacity and elucidate the potential molecular mechanism of Poloxamer 407 (P407)-induced hyperlipidemia in rats.
   Materials and methods: Both the control and model groups received pure water, and the test group also received a GLXBBX decoction. For each administration, 3 ml of the solution was administered orally. To establish hyperlipidemia, a solution mixed with 0.25 g/kg P407 dissolved in 0.9% normal saline was injected slowly into the abdominal cavity. At the end of the study, the rats' plasma lipid levels were calculated using an automatic biochemical analyzer to evaluate the preventative capability of the GLXBBX decoction, and the serum and liver of the rats were collected.
   Results: The GLXBBX decoction significantly improved P407-induced hyperlipidemia, including increased plasma triglycerides (TGs), aspartate aminotransferase (AST) elevation, and lipid accumulation. Moreover, GLXBBX decoction treatment increased lipoprotein lipase (LPL) activity and mRNA expression of LPL. Furthermore, GLXBBX significantly suppressed the mRNA expression of stearoyl-CoA desaturase (SCD1).
   Conclusion: GLXBBX significantly improved P407-induced hyperlipidemia, which may have been related to enhanced LPL activity, increased LPL mRNA expression, and decreased mRNA expression of SCD1.
C1 [Luo, Mingzhu] Chengdu Univ Tradit Chinese Med, Affiliated Hosp, Chengdu 611137, Sichuan, Peoples R China.
   [Luo, Mingzhu; Fan, Rong; Wang, Xiaoming; Lu, Junyu; Li, Ping; Chu, Wenbin; Chen, Xuewei] Tianjin Inst Environm & Operat Med, Dept Operat Med Res, Tianjin 300050, Peoples R China.
   [Fan, Rong] Tianjin Xiqing Hosp, Cent Lab, Tianjin 300380, Peoples R China.
   [Li, Ping] Southwest Med Univ, Dept Pharmacol Res, Luzhou 646000, Sichuan, Peoples R China.
   [Hu, Yonghe] Gen Hosp Western Theater Command, Dept Tradit Chinese Med, Chengdu 611137, Sichuan, Peoples R China.
C3 Chengdu University of Traditional Chinese Medicine; Southwest Medical
   University
RP Chen, XW (corresponding author), Tianjin Inst Environm & Operat Med, Dept Operat Med Res, Tianjin 300050, Peoples R China.; Hu, YH (corresponding author), Gen Hosp Western Theater Command, Dept Tradit Chinese Med, Chengdu 611137, Sichuan, Peoples R China.
EM huyonghe@vip.126.com; chenxuewei11@sina.com
RI Chen, Xuewei/AAN-4837-2020
OI Chen, Xuewei/0000-0002-5865-7000
FU Basic Research Projects [BWS16J009, HZ18C01]
FX This work was supported by the Basic Research Projects [grant numbers
   BWS16J009, HZ18C01].
CR Asrih M, 2015, CELL PHYSIOL BIOCHEM, V37, P1767, DOI 10.1159/000438540
   Bays HE, 2014, J CLIN LIPIDOL, V8, pS1, DOI 10.1016/j.jacl.2014.10.002
   Bozkurt B, 2016, CIRCULATION, V134, pE535, DOI 10.1161/CIR.0000000000000450
   Brown JM, 2008, CIRCULATION, V118, P1467, DOI 10.1161/CIRCULATIONAHA.108.793182
   Cai HR, 2018, MEDICINE, V97, DOI 10.1097/MD.0000000000013067
   Chen MT, 2018, MEDICINE, V97, DOI 10.1097/MD.0000000000011680
   Cogger VC, 2006, ATHEROSCLEROSIS, V189, P273, DOI 10.1016/j.atherosclerosis.2005.12.025
   Dallinga-Thie GM, 2016, CURR CARDIOL REP, V18, DOI 10.1007/s11886-016-0745-6
   Dumortier G, 2006, PHARM RES-DORDR, V23, P2709, DOI 10.1007/s11095-006-9104-4
   Gabr RQ, 2017, CAN J PHYSIOL PHARM, V95, P530, DOI 10.1139/cjpp-2016-0329
   Gao LN, 2018, FRONT PHYSIOL, V9, DOI 10.3389/fphys.2018.00590
   Gehrisch S, 1999, Curr Atheroscler Rep, V1, P70, DOI 10.1007/s11883-999-0052-4
   Hölzl B, 2002, DIABETOLOGIA, V45, P378, DOI 10.1007/s00125-001-0771-8
   Imai N, 2018, HEPATOLOGY, V68, P2062, DOI 10.1002/hep.30206
   Jensen-Urstad APL, 2012, BBA-MOL CELL BIOL L, V1821, P747, DOI 10.1016/j.bbalip.2011.09.017
   Jiang YH, 2021, J ETHNOPHARMACOL, V266, DOI 10.1016/j.jep.2020.113453
   Johnston TP, 2004, J CARDIOVASC PHARM, V43, P595, DOI 10.1097/00005344-200404000-00016
   JOHNSTON TP, 1993, BIOCHEM PHARMACOL, V46, P1037, DOI 10.1016/0006-2952(93)90668-M
   Kristensen KK, 2020, P NATL ACAD SCI USA, V117, P4337, DOI 10.1073/pnas.1920202117
   Labayen I, 2015, PEDIATR OBES, V10, P361, DOI 10.1111/ijpo.273
   Lee HA, 2020, NUTRIENTS, V12, DOI 10.3390/nu12113338
   Leon C, 2006, PHARM RES-DORDR, V23, P1597, DOI 10.1007/s11095-006-0276-8
   Li YX, 2015, ATHEROSCLEROSIS, V239, P276, DOI 10.1016/j.atherosclerosis.2015.01.020
   Liu W, 2016, EVID-BASED COMPL ALT, V2016, DOI 10.1155/2016/8565907
   Lu XY, 2018, CHIN J INTEGR MED, V24, P905, DOI 10.1007/s11655-018-2564-7
   Mahmoud MO, 2017, J CONTROL RELEASE, V254, P10, DOI 10.1016/j.jconrel.2017.03.039
   Mendoza-Caamal EC, 2020, BMC PUBLIC HEALTH, V20, DOI 10.1186/s12889-020-8378-5
   Miller M, 2011, CIRCULATION, V123, P2292, DOI 10.1161/CIR.0b013e3182160726
   Palmer WK, 1997, MED SCI SPORT EXER, V29, P1416, DOI 10.1097/00005768-199711000-00005
   Serviddio G, 2013, FREE RADICAL BIO MED, V65, P952, DOI 10.1016/j.freeradbiomed.2013.08.174
   Warren A, 2011, TOXICOL PATHOL, V39, P390, DOI 10.1177/0192623310394212
   Wasan KM, 2003, J PHARM PHARM SCI, V6, P189
   Yan LL, 2018, FRONT PHYSIOL, V9, DOI 10.3389/fphys.2018.00296
   Young SG, 2019, CELL METAB, V30, P51, DOI 10.1016/j.cmet.2019.05.023
   Zhang YY, 2020, ACTA PHARMACOL SIN, V41, P735, DOI 10.1038/s41401-019-0352-3
NR 35
TC 1
Z9 1
U1 1
U2 10
PU PORTLAND PRESS LTD
PI LONDON
PA 1ST FLR, 10 QUEEN STREET PLACE, LONDON, ENGLAND
SN 0144-8463
EI 1573-4935
J9 BIOSCIENCE REP
JI Biosci. Rep.
PD MAY
PY 2021
VL 41
IS 4
AR BSR20204216
DI 10.1042/BSR20204216
PG 11
WC Biochemistry & Molecular Biology; Cell Biology
WE Science Citation Index Expanded (SCI-EXPANDED)
SC Biochemistry & Molecular Biology; Cell Biology
GA ST2GK
UT WOS:000662268100011
PM 34036306
OA gold, Green Published
DA 2023-11-17
ER

PT J
AU Wang, JN
   Kan, CD
   Lee, LT
   Huang, LLH
   Hsiao, YL
   Chang, AE
   Liu, WC
   Lin, C
   Lin, CW
AF Wang, Jieh-Neng
   Kan, Chung-Dann
   Lee, Lain-Tze
   Huang, Lynn L. H.
   Hsiao, Ya-Li
   Chang, Allen H.
   Liu, Wanchun
   Lin, Cheng
   Lin, Chou-Wen
TI Herbal Extract from <i>Codonopsis pilosula</i> (Franch.) Nannf. Enhances
   Cardiogenic Differentiation and Improves the Function of Infarcted Rat
   Hearts
SO LIFE-BASEL
LA English
DT Article
DE herbal extracts; cardiogenesis; cardiomyocytes; myocardial infarction
ID EMBRYONIC STEM-CELLS; CARDIAC DIFFERENTIATION; MYOCARDIAL-INFARCTION;
   OXIDATIVE STRESS; PROGENITOR CELLS; GROWTH-FACTOR; FAILURE; PATHWAY
AB Background: The roots of Codonopsis pilosula (Franch.) Nannf. have been used in traditional Chinese medicine for treating cardiovascular disease. In the current study, we aimed to discover herbal extracts from C. pilosula that are capable of improving cardiac function of infarcted hearts to develop a potential therapeutic approach. Methods: A mouse embryonic stem (ES) cell-based model with an enhanced green fluorescent protein (eGFP) reporter driven by a cardiomyocyte-specific promoter, the alpha-myosin heavy chain, was constructed to evaluate the cardiogenic activity of herbal extracts. Then, herbal extracts from C. pilosula with cardiogenic activity based on an increase in eGFP expression during ES cell differentiation were further tested in a rat myocardial infarction model with left anterior descending artery (LAD) ligation. Cardiac function assessments were performed using echocardiography, 1, 3, and 6 weeks post LAD ligation. Results: The herbal extract 417W from C. pilosula was capable of enhancing cardiogenic differentiation in mouse ES cells in vitro. Echocardiography results in the LAD-ligated rat model revealed significant improvements in the infarcted hearts at least 6 weeks after 417W treatment that were determined based on left ventricle fractional shortening (FS), fractional area contraction (FAC), and ejection fraction (EF). Conclusions: The herbal extract 417W can enhance the cardiogenic differentiation of ES cells and improve the cardiac function of infarcted hearts.
C1 [Wang, Jieh-Neng] Natl Cheng Kung Univ, Natl Cheng Kung Univ Hosp, Coll Med, Dept Pediat, Tainan 70401, Taiwan.
   [Kan, Chung-Dann; Hsiao, Ya-Li] Natl Cheng Kung Univ, Natl Cheng Kung Univ Hosp, Coll Med, Dept Surg, Tainan 70401, Taiwan.
   [Lee, Lain-Tze; Liu, Wanchun; Lin, Cheng; Lin, Chou-Wen] Ind Technol Res Inst, Herbal Med Prod Technol Div, Biomed Technol & Device Res Labs, Hsinchu 31057, Taiwan.
   [Huang, Lynn L. H.; Chang, Allen H.] Natl Cheng Kung Univ, Dept Biotechnol & Bioind Sci, Tainan 70401, Taiwan.
   [Lin, Chou-Wen] Gold Medal Glycine Tomentella Hayata Biol Technol, Tainan 73052, Taiwan.
C3 National Cheng Kung University; National Cheng Kung University Hospital;
   National Cheng Kung University; National Cheng Kung University Hospital;
   Industrial Technology Research Institute - Taiwan; National Cheng Kung
   University
RP Wang, JN (corresponding author), Natl Cheng Kung Univ, Natl Cheng Kung Univ Hosp, Coll Med, Dept Pediat, Tainan 70401, Taiwan.; Kan, CD (corresponding author), Natl Cheng Kung Univ, Natl Cheng Kung Univ Hosp, Coll Med, Dept Surg, Tainan 70401, Taiwan.; Lin, CW (corresponding author), Ind Technol Res Inst, Herbal Med Prod Technol Div, Biomed Technol & Device Res Labs, Hsinchu 31057, Taiwan.; Lin, CW (corresponding author), Gold Medal Glycine Tomentella Hayata Biol Technol, Tainan 73052, Taiwan.
EM jiehneng@mail.ncku.edu.tw; kcd5086@gmail.com; lens@gp-corp.com;
   lynn@mail.ncku.edu.tw; bsmlily@gmail.com; sparktrix@gmail.com;
   wanchunliu@itri.org.tw; chenglin@gp-corp.com; cwlin2002@yahoo.com
OI Wang, Jieh-Neng/0000-0002-7128-5344
FU Industrial Technology Research Institute [9356E28200, A356E28200,
   B356E22100]
FX This research was funded by grant nos. 9356E28200, A356E28200, and
   B356E22100 from the Industrial Technology Research Institute.
CR Aimo A, 2020, EUR J PREV CARDIOL, V27, P494, DOI 10.1177/2047487319870344
   Armiñán A, 2009, STEM CELLS DEV, V18, P907, DOI 10.1089/scd.2008.0292
   Bahit MC, 2018, JACC-HEART FAIL, V6, P179, DOI 10.1016/j.jchf.2017.09.015
   Cahill TJ, 2017, WORLD J CARDIOL, V9, P407, DOI 10.4330/wjc.v9.i5.407
   Chang KS, 2014, ACTA CARDIOL SIN, V30, P56
   Desjardins CA, 2016, J CARDIOVASC DEV DIS, V3, DOI 10.3390/jcdd3030026
   Gabriel-Costa Daniele, 2018, Pathophysiology, V25, P277, DOI 10.1016/j.pathophys.2018.04.003
   Goradel NH, 2018, J CELL BIOCHEM, V119, P95, DOI 10.1002/jcb.26169
   GULICK J, 1991, J BIOL CHEM, V266, P9180
   Hescheler J, 1997, CARDIOVASC RES, V36, P149, DOI 10.1016/S0008-6363(97)00193-4
   Heusch G, 2017, EUR HEART J, V38, P774, DOI 10.1093/eurheartj/ehw224
   Hidaka K, 2003, FASEB J, V17, P740, DOI 10.1096/fj.02-0104fje
   Jiangsu New Medical College, 1986, DICT TRAD CHIN MED 1
   Kan CD, 2010, CYTOTHERAPY, V12, P692, DOI 10.3109/14653241003786130
   Katano W, 2019, DEV GROWTH DIFFER, V61, P114, DOI 10.1111/dgd.12580
   Kawai T, 2004, CIRC J, V68, P691, DOI 10.1253/circj.68.691
   Kim GH, 2018, NAT REV CARDIOL, V15, P83, DOI 10.1038/nrcardio.2017.139
   Kim JH, 2012, J GINSENG RES, V36, P16, DOI 10.5142/jgr.2012.36.1.16
   Koyanagi M, 2005, J BIOL CHEM, V280, P16838, DOI 10.1074/jbc.M500323200
   Li CS, 2011, J TRADIT CHIN MED, V31, P107, DOI 10.1016/S0254-6272(11)60022-8
   Liu JH, 2003, ACTA PHARMACOL SIN, V24, P913
   Luo J, 2013, EVID-BASED COMPL ALT, V2013, DOI 10.1155/2013/808076
   Menasché P, 2016, CURR RES TRANSL MED, V64, P97, DOI 10.1016/j.retram.2016.04.003
   Morkin E, 2000, MICROSC RES TECHNIQ, V50, P522, DOI 10.1002/1097-0029(20000915)50:6<522::AID-JEMT9>3.0.CO;2-U
   Morris MW, 2013, ADV WOUND CARE, V2, P317, DOI 10.1089/wound.2012.0390
   Oh SW, 2012, ARCH PHARM RES, V35, P1979, DOI 10.1007/s12272-012-1115-6
   Pandur P, 2002, NATURE, V418, P636, DOI 10.1038/nature00921
   Pucéat M, 2008, METHODS, V45, P168, DOI 10.1016/j.ymeth.2008.03.003
   Schneider MD, 2003, CYTOKINE GROWTH F R, V14, P1, DOI 10.1016/S1359-6101(02)00053-9
   Shahzad S, 2018, CLIN APPL THROMB-HEM, V24, P780, DOI 10.1177/1076029617725602
   Shaito A, 2020, FRONT PHARMACOL, V11, DOI 10.3389/fphar.2020.00422
   Shang QH, 2013, EVID-BASED COMPL ALT, V2013, DOI 10.1155/2013/756519
   Smart N, 2011, NATURE, V474, P640, DOI 10.1038/nature10188
   Sylva M, 2014, AM J MED GENET A, V164, P1347, DOI 10.1002/ajmg.a.35896
   Takahashi T, 2003, CIRCULATION, V107, P1912, DOI 10.1161/01.CIR.0000064899.53876.A3
   Tsai KH, 2013, FOOD CHEM, V138, P1856, DOI 10.1016/j.foodchem.2012.11.056
   Wang Yang, 2017, Afr J Tradit Complement Altern Med, V14, P65, DOI 10.21010/ajtcam.v14i2.8
   Wang ZT, 1996, GEN PHARMACOL, V27, P1347, DOI 10.1016/S0306-3623(96)00084-5
   Willems E, 2011, J CARDIOVASC TRANSL, V4, P340, DOI 10.1007/s12265-011-9270-6
   Yoshida Y, 2017, CIRC RES, V120, P1958, DOI 10.1161/CIRCRESAHA.117.311080
   Zhou R., 1991, J BEIJING TRADIT CHI, V14, P47
NR 41
TC 7
Z9 7
U1 1
U2 12
PU MDPI
PI BASEL
PA ST ALBAN-ANLAGE 66, CH-4052 BASEL, SWITZERLAND
EI 2075-1729
J9 LIFE-BASEL
JI Life-Basel
PD MAY
PY 2021
VL 11
IS 5
AR 422
DI 10.3390/life11050422
PG 11
WC Biology; Microbiology
WE Science Citation Index Expanded (SCI-EXPANDED)
SC Life Sciences & Biomedicine - Other Topics; Microbiology
GA SH5CV
UT WOS:000654154100001
PM 34063127
OA gold, Green Published
DA 2023-11-17
ER

PT J
AU Cao, Y
   Liu, Y
   Zhang, T
   Lei, W
   Zhang, BL
AF Cao, Yu
   Liu, Yang
   Zhang, Tian
   Lei, Wei
   Zhang, Boli
TI Comparative Analysis on Single- and Multiherb Strategies in Coronary
   Artery Atherosclerosis Therapy
SO CARDIOLOGY RESEARCH AND PRACTICE
LA English
DT Article
ID PANAX-NOTOGINSENG SAPONINS; MYOCARDIAL-ISCHEMIA; SIGNALING PATHWAY;
   IN-VITRO; DISEASE; INHIBITION; STAT3; HYPERTENSION; PROPRANOLOL;
   ASSOCIATION
AB Herbal medicine unswervingly serves human health by modernizing preparation and administration. Coronary artery atherosclerosis is a serious threat to human health and survival all over the world. Following experimental and clinical evidence, we collected four herbal treatments containing herbal strategy I (San Qi), II (Injectio Salvia Miltiorrhizae), III (Danhong injection), and IV (Taoren Honghua Jian granule) against coronary artery disease. In order to analyze their similarities and differences in controlling coronary artery atherosclerosis, we investigated each herb of four strategies and revealed that the number of active components and molecule targets is increasing with the herb category of herbal strategy. Nitric oxide-associated carbonate dehydratase activity and nitrogen metabolism are tacitly enriched by target corresponding genes with statistical significance in four strategies. The herbal strategy with multiherb not merely possesses more amounts and interactions of target proteins than the strategy with single-herb but also enlarges interaction partners of target proteins like PTPN11 and STAT3 in strategy II, III, and IV. Whereas single-herb also involves regulating network core proteins in consistent with compatibility, such as SRC and PIK3R1 that are mostly targeted by strategy I, III, and IV. Comparing the targets of the herbal strategies and three existing drugs (atenolol, pravastatin and propranolol) and the symbols of coronary artery atherosclerosis, we discovered that MAOA, HTR1A, and ABCG2 are overlapping in the three groups. Hence, our work enables people to better understand the connections and distinctions of single- and multiherb on the healing of coronary artery atherosclerosis.
C1 [Cao, Yu; Lei, Wei; Zhang, Boli] Tianjin Univ Tradit Chinese Med, Inst Tradit Chinese Med, 10 Poyanghu Rd, Tianjin 301617, Peoples R China.
   [Liu, Yang] Tianjin Univ, Sch Chem Engn & Technol, 135 Yaguan Rd, Tianjin 300350, Peoples R China.
   [Zhang, Tian] China Acad Chinese Med Sci, Natl Resource Ctr Chinese Mat Med, State Key Lab Daodi Herbs, 16 Neinan St, Beijing 100700, Peoples R China.
C3 Tianjin University of Traditional Chinese Medicine; Tianjin University;
   China Academy of Chinese Medical Sciences; National Resource Center for
   Chinese Materia Medica, CACMS
RP Cao, Y (corresponding author), Tianjin Univ Tradit Chinese Med, Inst Tradit Chinese Med, 10 Poyanghu Rd, Tianjin 301617, Peoples R China.
EM cyly0701@yahoo.com; liuyang.tju@foxmail.com; lffmsfe@126.com;
   l_wei8910@163.com; zhangbolipr@163.com
OI Liu, Yang/0000-0002-2109-278X; Cao, Yu/0000-0001-7187-0773
CR Alikhah A, 2018, J DIABETES COMPLICAT, V32, P258, DOI 10.1016/j.jdiacomp.2017.12.001
   Amare AT, 2017, TRANSL PSYCHIAT, V7, DOI 10.1038/tp.2016.261
   [Anonymous], 2014, SCIENCE, V346, DOI [10.1126/science.346.6216.1569-d, DOI 10.1126/SCIENCE.346.6216.1569-D]
   Bai B, 2012, CIRCULATION, V126, P729, DOI 10.1161/CIRCULATIONAHA.112.118778
   Chekalina N, 2018, INDIAN HEART J, V70, P593, DOI 10.1016/j.ihj.2018.04.006
   Chen SX, 2011, J ETHNOPHARMACOL, V137, P263, DOI 10.1016/j.jep.2011.05.011
   Chen YZ, 2017, PLATELETS, V28, P194, DOI 10.1080/09537104.2016.1209477
   Cheng YC, 2017, OXID MED CELL LONGEV, V2017, DOI 10.1155/2017/8526438
   Choudhary SP, 2011, CURR MED CHEM, V18, P4557
   Daina A, 2019, NUCLEIC ACIDS RES, V47, pW357, DOI 10.1093/nar/gkz382
   Dong HQ, 2010, BMC BIOCHEM, V11, DOI 10.1186/1471-2091-11-23
   Duan L, 2017, FRONT PHARMACOL, V8, DOI 10.3389/fphar.2017.00702
   Endale M, 2013, IMMUNOBIOLOGY, V218, P1452, DOI 10.1016/j.imbio.2013.04.019
   Feng XJ, 2019, PHARMACOL RES, V139, P62, DOI 10.1016/j.phrs.2018.11.006
   Gao F, 2019, ACTA PHARMACOL SIN, V40, P867, DOI 10.1038/s41401-018-0189-1
   Gao MM, 2017, J BIOMED RES, V31, P47, DOI 10.7555/JBR.31.20160020
   Gfeller D, 2013, BIOINFORMATICS, V29, P3073, DOI 10.1093/bioinformatics/btt540
   Han BB, 2011, ARCH CARDIOVASC DIS, V104, P313, DOI 10.1016/j.acvd.2011.02.004
   He JP, 2017, FEBS J, V284, P1324, DOI 10.1111/febs.14055
   Hopkins AL, 2007, NAT BIOTECHNOL, V25, P1110, DOI 10.1038/nbt1007-1110
   Huang DW, 2009, NAT PROTOC, V4, P44, DOI 10.1038/nprot.2008.211
   Iwasaki Y, 2009, CONGENIT HEART DIS, V4, P38, DOI 10.1111/j.1747-0803.2008.00243.x
   Ji YB, 2019, ONCOTARGETS THER, V12, P883, DOI 10.2147/OTT.S187777
   KAPLAN JR, 1987, CIRCULATION, V76, P1364, DOI 10.1161/01.CIR.76.6.1364
   Koo HJ, 2014, J FOOD SCI, V79, pH719, DOI 10.1111/1750-3841.12401
   Korkmaz O, 2015, J THORAC CARDIOV SUR, V149, P1036, DOI 10.1016/j.jtcvs.2015.01.006
   Li GH, 2016, CAN J PHYSIOL PHARM, V94, P97, DOI 10.1139/cjpp-2014-0164
   Lighezan R, 2016, CAN J PHYSIOL PHARM, V94, P1040, DOI 10.1139/cjpp-2015-0580
   Lin WQ, 2017, MOL NUTR FOOD RES, V61, DOI 10.1002/mnfr.201700031
   Lin XP, 2018, J VASC RES, V55, P169, DOI 10.1159/000489958
   Liu XW, 2019, J CARDIOVASC PHARM, V73, P92, DOI [10.1097/FJC.0000000000000640, 10.1097/fjc.0000000000000640]
   Lu YH, 2012, CHIN MED-UK, V7, DOI 10.1186/1749-8546-7-6
   Luke MM, 2007, ARTERIOSCL THROM VAS, V27, P2030, DOI 10.1161/ATVBAHA.107.141291
   Mahajan, 2021, STATPEARLS INTERNET
   [孟华 Meng Hua], 2006, [中药材, Journal of Chinese Medicinal Materials], V29, P574
   Pan CS, 2012, VASC PHARMACOL, V56, P150, DOI 10.1016/j.vph.2011.12.006
   Ramalingam S, 2020, CYTOTECHNOLOGY, V72, P357, DOI 10.1007/s10616-020-00382-y
   Ren XQ, 2017, EUR J PHARMACOL, V796, P233, DOI 10.1016/j.ejphar.2016.11.046
   Ru JL, 2014, J CHEMINFORMATICS, V6, DOI 10.1186/1758-2946-6-13
   Safran M, 2010, DATABASE-OXFORD, DOI 10.1093/database/baq020
   Sawale PD, 2016, J SCI FOOD AGR, V96, P1380, DOI 10.1002/jsfa.7234
   Severino P, 2020, INT J MOL SCI, V21, DOI 10.3390/ijms21218118
   Severino P, 2020, INT J MOL SCI, V21, DOI 10.3390/ijms21093167
   Severino P, 2019, J DIABETES RES, V2019, DOI 10.1155/2019/9489826
   Severino P, 2018, INT J MOL SCI, V19, DOI 10.3390/ijms19030802
   Shao DY, 2018, NPJ SCI FOOD, V2, DOI 10.1038/s41538-018-0022-8
   Shen SS, 2012, MOL CELL, V48, P667, DOI 10.1016/j.molcel.2012.09.013
   Shepherd J, 2002, LANCET, V360, P1623, DOI 10.1016/S0140-6736(02)11600-X
   SUN RY, 1989, CHINESE MED J-PEKING, V102, P1
   Supuran CT, 2018, EXPERT OPIN THER PAT, V28, P745, DOI 10.1080/13543776.2018.1497161
   Szklarczyk D, 2017, NUCLEIC ACIDS RES, V45, pD362, DOI 10.1093/nar/gkw937
   Takai S, 2019, CARDIOL YOUNG, V29, P228, DOI 10.1017/S1047951118001877
   Tao WW, 2016, BEHAV BRAIN RES, V308, P177, DOI 10.1016/j.bbr.2016.04.039
   Tsai PH, 2016, ANTICANCER RES, V36, P6367, DOI 10.21873/anticanres.11234
   Tsikas D, 2018, AMINO ACIDS, V50, P799, DOI 10.1007/s00726-018-2573-z
   Wang JY, 2020, CORONARY ARTERY DIS, V31, P385, DOI 10.1097/MCA.0000000000000835
   Wang YL, 2017, NUCLEIC ACIDS RES, V45, pD955, DOI 10.1093/nar/gkw1118
   Wang YR, 2019, MEDICINE, V98, DOI 10.1097/MD.0000000000017753
   WANG Z, 1982, THROMB HAEMOSTASIS, V48, P301
   Wishart DS, 2018, NUCLEIC ACIDS RES, V46, pD1074, DOI 10.1093/nar/gkx1037
   [肖智勇 Xiao Zhiyong], 2014, [国际药学研究杂志, Journal of International Pharmaceutical Research], V41, P1
   Ye TT, 2020, PHYTOMEDICINE, V70, DOI 10.1016/j.phymed.2020.153228
   Zaib N, 2019, PAK J PHARM SCI, V32, P1829
   Zeng BY, 2017, INT REV NEUROBIOL, V135, P57, DOI 10.1016/bs.irn.2017.02.004
   Zhang LP, 2016, EVID-BASED COMPL ALT, V2016, DOI 10.1155/2016/6967853
   Zhang N, 2015, EXP THER MED, V10, P2206, DOI 10.3892/etm.2015.2816
   Zhou XL, 2014, PHYTOMEDICINE, V21, P1256, DOI 10.1016/j.phymed.2014.06.010
NR 67
TC 0
Z9 0
U1 1
U2 15
PU HINDAWI LTD
PI LONDON
PA ADAM HOUSE, 3RD FLR, 1 FITZROY SQ, LONDON, W1T 5HF, ENGLAND
SN 2090-8016
EI 2090-0597
J9 CARDIOL RES PRACT
JI Cardiol. Res. Pract.
PD APR 30
PY 2021
VL 2021
AR 6621925
DI 10.1155/2021/6621925
PG 14
WC Cardiac & Cardiovascular Systems
WE Science Citation Index Expanded (SCI-EXPANDED)
SC Cardiovascular System & Cardiology
GA SI4MR
UT WOS:000654800400001
PM 34012683
OA Green Published, gold
DA 2023-11-17
ER

PT J
AU Chen, MT
   Luo, Y
   Men, L
   Lin, B
   Lin, HD
   Li, Y
   Zhong, GF
   Zhong, XL
   Fu, WJ
   Zhou, H
   Tong, GD
   Liu, Q
   Luan, JN
AF Chen, Mingtai
   Luo, Yong
   Men, Ling
   Lin, Bo
   Lin, Haidan
   Li, Ying
   Zhong, Guofu
   Zhong, Xiaoling
   Fu, Wenjun
   Zhou, Hua
   Tong, Guangdong
   Liu, Qiang
   Luan, Jienan
TI Investigating the mechanisms of Modified Xiaoyaosan (tiaogan-liqi
   prescription) in suppressing the progression of atherosclerosis, by
   means of integrative pharmacology and experimental validation
SO AGING-US
LA English
DT Article
DE atherosclerosis; traditional Chinese medicine; Modified Xiaoyaosan
   prescription; integrative pharmacology; network analysis
ID INHIBITION; CYTOKINES; DISEASE; PROTEIN; ATORVASTATIN; DECREASES
AB Atherosclerosis (AS)-related diseases remain among the leading causes of death worldwide. Modified Xiaoyaosan (also called Tiaogan-Liqi prescription, TGLQ), a traditional Chinese medical formulation, has been widely applied in the treatment of AS-related diseases. The aim of this study was to investigate the underlying pharmacological mechanisms of TGLQ in acting on AS. A total of 548 chemical compounds contained in TGLQ, and 969 putative targets, were collected from the Computation Platform for Integrative Pharmacology of Traditional Chinese Medicine, while 1005 therapeutic targets for the treatment of AS were obtained from the DisGeNET, TTD and CTD databases. Moreover, the 63 key targets were screened by the intersection of the targets above, and by network topological analysis. Further functional enrichment analysis showed that the key targets were significantly associated with regulation of the immune system and inflammation, improvement of lipid and glucose metabolism, regulation of the neuroendocrine system and anti-thrombosis effect. The in vivo experiments confirmed that TGLQ could reduce plasma lipid profiles and plasma inflammatory cytokines, and also inhibit AS plaque formation, within the AS model ApoE-/- mice. The in vitro experiments validated the hypothesis that TGLQ could significantly reduce intracellular lipid accumulation, suppress the production of inflammatory cytokines of macrophages induced by oxidized-LDL, and inhibit the protein expression of heat shock protein 90 and toll-like receptor 4. This study identified a list of key targets of TGLQ in the treatment of AS by applying an integrative pharmacology approach, which was validated by in vivo and in vitro experimentation.
C1 [Chen, Mingtai; Lin, Haidan; Li, Ying; Liu, Qiang; Luan, Jienan] Shenzhen Tradit Chinese Med Hosp, Dept Cardiovasc Dis, Shenzhen, Peoples R China.
   [Chen, Mingtai; Zhou, Hua; Tong, Guangdong] Macau Univ Sci & Technol, Fac Chinese Med, Macau, Peoples R China.
   [Chen, Mingtai; Zhou, Hua; Tong, Guangdong] Macau Univ Sci & Technol, State Key Lab Qual Res Chinese Med, Macau, Peoples R China.
   [Luo, Yong; Fu, Wenjun] Guangzhou Univ Chinese Med, Sch Basic Med Sci, Ctr Integrat Med, Guangzhou, Guangdong, Peoples R China.
   [Men, Ling] Shenzhen Tradit Chinese Med Hosp, Nephrol Dept, Shenzhen, Peoples R China.
   [Lin, Bo; Zhong, Guofu] Shenzhen Tradit Chinese Med Hosp, Intens Care Unit, Shenzhen, Peoples R China.
   [Zhong, Xiaoling] Shenzhen Tradit Chinese Med Hosp, Reprod Hlth Dept, Shenzhen, Peoples R China.
   [Tong, Guangdong] Guangzhou Univ Chinese Med, Shenzhen Tradit Chinese Med Hosp, Dept Liver Dis, Shenzhen, Peoples R China.
C3 Shenzhen Traditional Chinese Medicine Hospital; Macau University of
   Science & Technology; Macau University of Science & Technology;
   Guangzhou University of Chinese Medicine; Shenzhen Traditional Chinese
   Medicine Hospital; Shenzhen Traditional Chinese Medicine Hospital;
   Shenzhen Traditional Chinese Medicine Hospital; Shenzhen Traditional
   Chinese Medicine Hospital; Guangzhou University of Chinese Medicine
RP Chen, MT; Liu, Q; Luan, JN (corresponding author), Shenzhen Tradit Chinese Med Hosp, Dept Cardiovasc Dis, Shenzhen, Peoples R China.; Chen, MT; Tong, GD (corresponding author), Macau Univ Sci & Technol, Fac Chinese Med, Macau, Peoples R China.; Chen, MT; Tong, GD (corresponding author), Macau Univ Sci & Technol, State Key Lab Qual Res Chinese Med, Macau, Peoples R China.; Tong, GD (corresponding author), Guangzhou Univ Chinese Med, Shenzhen Tradit Chinese Med Hosp, Dept Liver Dis, Shenzhen, Peoples R China.
EM zyycardio@foxmail.com; tgd755@163.com; 13802263916@139.com;
   luanjienan@sohu.com
RI Zhou, Hua/IQS-0555-2023
FU Sanming Project of Medicine in Shenzhen [SZSM201612074]
FX This study is supported by the Sanming Project of Medicine in Shenzhen
   (No. SZSM201612033); Sanming Project of Medicine in Shenzhen (No.
   SZSM201612074).
CR Ait-Oufella H, 2011, ARTERIOSCL THROM VAS, V31, P969, DOI 10.1161/ATVBAHA.110.207415
   Apostolakis Stavros, 2008, Cardiovascular & Hematological Agents in Medicinal Chemistry, V6, P150, DOI 10.2174/187152508783955006
   Azuaje FJ, 2011, SCI REP-UK, V1, DOI 10.1038/srep00052
   Benitez R, 2018, J IMMUNOL, V200, P3697, DOI 10.4049/jimmunol.1800122
   Chen MT, 2018, BMJ OPEN, V8, DOI 10.1136/bmjopen-2018-022868
   Chen TW, 2020, EBIOMEDICINE, V53, DOI 10.1016/j.ebiom.2020.102706
   Chen ZJ, 2018, FOOD CHEM TOXICOL, V119, P309, DOI 10.1016/j.fct.2018.02.050
   Colinge J, 2012, PROTEOM CLIN APPL, V6, P102, DOI 10.1002/prca.201100077
   Cui GL, 2012, J NEUROINFLAMM, V9, DOI 10.1186/1742-2094-9-235
   Doherty TM, 2006, TRENDS IMMUNOL, V27, P222, DOI 10.1016/j.it.2006.03.006
   Fu WJ, 2019, AM J TRANSL RES, V11, P5531
   Gao X, 2007, CIRCULATION, V115, P245, DOI 10.1161/CIRCULATIONAHA.106.650671
   Guo M, 2016, BIOMED RES INT, V2016, DOI 10.1155/2016/2430329
   Hopkins AL, 2008, NAT CHEM BIOL, V4, P682, DOI 10.1038/nchembio.118
   Kirii H, 2003, ARTERIOSCL THROM VAS, V23, P656, DOI 10.1161/01.ATV.0000064374.15232.C3
   Koushki K, 2021, CLIN REV ALLERG IMMU, V60, P175, DOI 10.1007/s12016-020-08791-9
   Kroon J, 2018, ENDOCRINOLOGY, V159, P535, DOI 10.1210/en.2017-00512
   Li L, 2019, BIOMED PHARMACOTHER, V115, DOI 10.1016/j.biopha.2019.108893
   Libby P, 1999, CIRCULATION, V100, P1148, DOI 10.1161/01.CIR.100.11.1148
   Liu M, 2017, BIOMED PHARMACOTHER, V95, P1789, DOI 10.1016/j.biopha.2017.08.092
   Ma Lin-Qin, 2019, Zhongguo Zhong Yao Za Zhi, V44, P141, DOI 10.19540/j.cnki.cjcmm.20181127.001
   Madrigal-Matute J, 2010, CARDIOVASC RES, V86, P330, DOI 10.1093/cvr/cvq046
   Mu HM, 2017, CARDIOVASC THER, V35, DOI 10.1111/1755-5922.12243
   Qiao Y, 2020, GENE, V729, DOI 10.1016/j.gene.2019.144319
   Ramji DP, 2015, CYTOKINE GROWTH F R, V26, P673, DOI 10.1016/j.cytogfr.2015.04.003
   Ridker PM, 2016, CIRC RES, V118, P145, DOI 10.1161/CIRCRESAHA.115.306656
   Ridker PM, 2011, AM HEART J, V162, P597, DOI 10.1016/j.ahj.2011.06.012
   Satoh M, 2014, CLIN SCI, V126, P233, DOI 10.1042/CS20130043
   Shimp SK, 2012, INFLAMM RES, V61, P521, DOI 10.1007/s00011-012-0442-x
   Shin HS, 2014, J ETHNOPHARMACOL, V153, P142, DOI 10.1016/j.jep.2014.01.039
   Tiret L, 2005, CIRCULATION, V112, P643, DOI 10.1161/CIRCULATIONAHA.104.519702
   Volonte D, 2013, MOL BIOL CELL, V24, P1852, DOI 10.1091/mbc.E12-09-0666
   Wang C, 2018, ATHEROSCLEROSIS, V277, P136, DOI 10.1016/j.atherosclerosis.2018.08.039
   Wang Y, 2012, EVID-BASED COMPL ALT, V2012, DOI 10.1155/2012/698531
   World Health Orgainisation, 2018, TOP 10 CAUS DEATH
   Xiong XJ, 2019, PHYTOMEDICINE, V61, DOI 10.1016/j.phymed.2019.152849
   Xu HY, 2019, NUCLEIC ACIDS RES, V47, pD976, DOI 10.1093/nar/gky987
   Xu J, 2019, BIOMED PHARMACOTHER, V118, DOI 10.1016/j.biopha.2019.109375
   Xuan C, 2016, EUR J PREV CARDIOL, V23, P502, DOI 10.1177/2047487315586094
   Yang L, 2020, INFLAMMATION, V43, P1397, DOI 10.1007/s10753-020-01217-w
   Yang SS, 2012, CELL IMMUNOL, V279, P96, DOI 10.1016/j.cellimm.2012.09.008
   Yao BC, 2019, J INT MED RES, V47, P1429, DOI 10.1177/0300060519826820
   Yingrui M., 2015, ZHONGHUA ZHONGYIYAO, V33, P1486
   Yu SL, 2020, J ETHNOPHARMACOL, V246, DOI 10.1016/j.jep.2019.112165
   Zhou JJ, 2019, ANN TRANSL MED, V7, DOI 10.21037/atm.2019.11.118
   Zhou Q, 1992, Zhongguo Zhong Xi Yi Jie He Za Zhi, V12, P417
   Zhou Y, 2021, J ETHNOPHARMACOL, V264, DOI 10.1016/j.jep.2020.113021
NR 47
TC 3
Z9 3
U1 1
U2 14
PU IMPACT JOURNALS LLC
PI ORCHARD PARK
PA 6666 E QUAKER ST, STE 1, ORCHARD PARK, NY 14127 USA
SN 1945-4589
J9 AGING-US
JI Aging-US
PD APR 30
PY 2021
VL 13
IS 8
BP 11411
EP 11432
DI 10.18632/aging.202832
PG 22
WC Cell Biology; Geriatrics & Gerontology
WE Science Citation Index Expanded (SCI-EXPANDED)
SC Cell Biology; Geriatrics & Gerontology
GA RW1CE
UT WOS:000646260200013
PM 33839698
OA gold, Green Published
DA 2023-11-17
ER

PT J
AU Chen, Q
   Qi, X
   Zhang, WW
   Zhang, YH
   Bi, YH
   Meng, QH
   Bian, HM
   Li, Y
AF Chen, Qi
   Qi, Xu
   Zhang, Weiwei
   Zhang, Yuhan
   Bi, Yunhui
   Meng, Qinghai
   Bian, Huimin
   Li, Yu
TI Catalpol Inhibits Macrophage Polarization and Prevents Postmenopausal
   Atherosclerosis Through Regulating Estrogen Receptor Alpha
SO FRONTIERS IN PHARMACOLOGY
LA English
DT Article
DE catalpol; postmenopausal atherosclerosis; macrophage polarization;
   estrogen receptor; inflammation; oxidatie stress
ID ENDOTHELIAL-CELL APOPTOSIS; OXIDATIVE STRESS; INFLAMMATION; HOMEOSTASIS;
   ACTIVATION; INJURY
AB Lacking estrogen increases the risk of atherosclerosis (AS) in postmenopausal women. Inflammation plays a vital role in the pathological process of AS, and macrophages are closely related to inflammation. Catalpol is an iridoid glucoside extracted from the fresh roots of the traditional Chinese herb Rehmanniae radix preparata. In this study, we aimed to evaluate the effects of catalpol on macrophage polarization and postmenopausal AS. In addition, we investigated whether the mechanism of catalpol was dependent on regulating the expression of estrogen receptors (ERs). In vitro, lipopolysaccharides (LPS) and interferon-gamma (IFN-gamma) were applied to induce M1 macrophage polarization. In vivo, the ApoE(-/-) mice were fed with a high-fat diet to induce AS, and ovariectomy was operated to mimic the estrogen cessation. We demonstrated catalpol inhibited M1 macrophage polarization induced by LPS and INF-gamma, and eliminated lipid accumulation in postmenopausal AS mice. Catalpol not only suppressed the inflammatory response but also reduced the level of oxidative stress. Then, ERs (ER alpha and ER beta) inhibitors and ER alpha siRNA were also applied in confirming that the protective effect of catalpol was mediated by ER alpha, rather than ER beta. In conclusion, catalpol significantly inhibited macrophage polarization and prevented postmenopausal AS by increasing ER alpha expression.
C1 [Chen, Qi; Zhang, Weiwei; Zhang, Yuhan; Bi, Yunhui; Meng, Qinghai; Bian, Huimin] Nanjing Univ Chinese Med, Sch Pharm, Nanjing, Peoples R China.
   [Li, Yu] Nanjing Med Univ, Affiliated Hosp 1, Dept Resp Med, Nanjing, Peoples R China.
   [Bian, Huimin] Nanjing Univ Chinese Med, Jiangsu Key Lab Pharmacol & Safety Evaluat Chines, Nanjing, Peoples R China.
   [Qi, Xu] Nanjing Univ Chinese Med, Sch Med & Life Sci, Nanjing, Peoples R China.
C3 Nanjing University of Chinese Medicine; Nanjing Medical University;
   Nanjing University of Chinese Medicine; Nanjing University of Chinese
   Medicine
RP Bian, HM (corresponding author), Nanjing Univ Chinese Med, Sch Pharm, Nanjing, Peoples R China.; Li, Y (corresponding author), Nanjing Med Univ, Affiliated Hosp 1, Dept Resp Med, Nanjing, Peoples R China.; Bian, HM (corresponding author), Nanjing Univ Chinese Med, Jiangsu Key Lab Pharmacol & Safety Evaluat Chines, Nanjing, Peoples R China.
EM hmbian@sina.com; liyu@njucm.edu.cn
RI zhang, yuhan/HLH-1222-2023
OI Meng, Qinghai/0000-0001-8039-4713
FU National Natural Science Foundation of China [81174029]; Open Project
   Program of Jiangsu Key Laboratory for Pharmacology and Safety Evaluation
   of Chinese Materia Medicine [JKLPSE 201809]; Project of the Priority
   Academic Program Development of Jiangsu Higher Education Institutions
   (PAPD); Qing Lan Project; 14th "Six talent peaks" project in Jiangsu
   Province [WSN-015]; "Six One Project" of Jiangsu commission of health
   [LGY2018054]
FX This work was supported by the National Natural Science Foundation of
   China (No. 81174029), the Open Project Program of Jiangsu Key Laboratory
   for Pharmacology and Safety Evaluation of Chinese Materia Medicine
   (JKLPSE 201809), the Project of the Priority Academic Program
   Development of Jiangsu Higher Education Institutions (PAPD), the Qing
   Lan Project, the 14th "Six talent peaks" project in Jiangsu Province
   (WSN-015) and "Six One Project" of Jiangsu commission of health
   (LGY2018054).
CR Al-Anazi Abdullah Foraih, 2011, J Nat Sci Biol Med, V2, P154, DOI 10.4103/0976-9668.92322
   An N, 2021, CELL BIOSCI, V11, DOI 10.1186/s13578-021-00554-z
   Bae H, 2017, J DAIRY RES, V84, P418, DOI [10.1017/S002202991700067X, 10.1017/s002202991700067x]
   Bojar Iwona, 2015, Med Sci Monit, V21, P970, DOI 10.12659/MSM.892831
   Boukhris M, 2014, INT J ENDOCRINOL, V2014, DOI 10.1155/2014/413920
   Brown CM, 2010, ENDOCRINOLOGY, V151, P4916, DOI 10.1210/en.2010-0371
   Calippe B, 2010, J IMMUNOL, V185, P1169, DOI 10.4049/jimmunol.0902383
   Campesi I, 2017, J CELL PHYSIOL, V232, P340, DOI 10.1002/jcp.25425
   Chen FY, 2015, BIOCHEM BIOPH RES CO, V467, P872, DOI 10.1016/j.bbrc.2015.10.051
   Cheng KKY, 2016, DIABETES, V65, P3218, DOI 10.2337/db16-er10a
   Colin S, 2014, IMMUNOL REV, V262, P153, DOI 10.1111/imr.12218
   Cutone A, 2017, FRONT IMMUNOL, V8, DOI 10.3389/fimmu.2017.00705
   Cybulsky MI, 2016, CIRC RES, V118, P637, DOI 10.1161/CIRCRESAHA.115.306542
   Dalla Sega FV, 2019, FRONT IMMUNOL, V10, DOI 10.3389/fimmu.2019.01130
   Deligne C, 2021, FRONT ONCOL, V11, DOI 10.3389/fonc.2021.620773
   Feng XJ, 2020, PROG LIPID RES, V77, DOI 10.1016/j.plipres.2019.101006
   Förstermann U, 2012, EUR HEART J, V33, P829, DOI 10.1093/eurheartj/ehr304
   Hernández-Reséndiz S, 2015, BASIC RES CARDIOL, V110, DOI 10.1007/s00395-015-0464-y
   Hu HM, 2019, INFLAMMATION, V42, P64, DOI 10.1007/s10753-018-0873-9
   Jablonski KA, 2015, PLOS ONE, V10, DOI 10.1371/journal.pone.0145342
   Jiang B, 2015, CURR MED CHEM, V22, P1278, DOI 10.2174/0929867322666150114151720
   Jing Y, 2017, J ETHNOPHARMACOL, V208, P185, DOI 10.1016/j.jep.2017.06.052
   Kapralov AA, 2020, NAT CHEM BIOL, V16, P278, DOI 10.1038/s41589-019-0462-8
   Kassi E, 2015, CURR MED CHEM, V22, P2651, DOI 10.2174/0929867322666150608093607
   Krams R, 2006, EuroIntervention, V2, P250
   Kumar S, 2018, SCAND J IMMUNOL, V87, DOI 10.1111/sji.12653
   Lewis M.J., 2015, BIOCHEMICAL EFFECTS
   Liu JY, 2016, AM J TRANSL RES, V8, P4278
   Liu JY, 2015, PLANTA MED, V81, P175, DOI 10.1055/s-0034-1396240
   Meng QH, 2021, GUT MICROBES, V13, P1, DOI 10.1080/19490976.2021.1880220
   Meng QH, 2020, J ETHNOPHARMACOL, V246, DOI 10.1016/j.jep.2019.112207
   Moore KJ, 2013, NAT REV IMMUNOL, V13, P709, DOI 10.1038/nri3520
   Ng CY, 2021, J BIOL CHEM, V296, DOI 10.1016/j.jbc.2021.100520
   Nomura J, 2014, SCI REP-UK, V4, DOI 10.1038/srep04554
   Orekhov AN, 2020, INT J MOL SCI, V21, DOI 10.3390/ijms21082716
   Paterni I, 2014, STEROIDS, V90, P13, DOI 10.1016/j.steroids.2014.06.012
   Qin M, 2015, VASC PHARMACOL, V70, P23, DOI 10.1016/j.vph.2015.03.002
   Revankar CM, 2019, CELL CHEM BIOL, V26, P1692, DOI 10.1016/j.chembiol.2019.10.009
   Szabó R, 2021, OXID MED CELL LONGEV, V2021, DOI 10.1155/2021/8364297
   Tabas I, 2016, CIRC RES, V118, P653, DOI 10.1161/CIRCRESAHA.115.306256
   Toniolo A., 2014, ADV MATER RES-KR, V15, P15, DOI [10.4028/www.scientific.net/AMR.463-464.205, DOI 10.4028/WWW.SCIENTIFIC.NET/AMR.463-464.205]
   Ueda S, 2015, FREE RADICAL BIO MED, V87, P181, DOI 10.1016/j.freeradbiomed.2015.06.028
   van Leent MMT, 2021, SCI TRANSL MED, V13, DOI 10.1126/scitranslmed.abe1433
   Vinogradova Y, 2020, BMJ-BRIT MED J, V371, DOI 10.1136/bmj.m3873
   Wang JG, 2013, J AM COLL CARDIOL, V62, P1442, DOI 10.1016/j.jacc.2013.04.054
[truncated: 3,692,028 more chars]
